# Supplementary material for: Time-course analysis and transcriptomic identification of key response strategies of Nelumbo nucifera to complete submergence
Source: Hortic Res. 2022 Feb 11;9:uhac001. doi: 10.1093/hr/uhac001 (PMC8973275; doi:10.1093/hr/uhac001)
Supplement: Web_Material_uhac001 [file web_material_uhac001.zip]

Archive with 6 entries (6 files):
- Supplementary data S1.txt
- Supplementary data S2.txt
- Supplementary data S3.xlsx
- Supplementary data S4.xls
- Supplementary data S5.xls
- Supplementary tables and figures.docx
