# Supplementary material for: Time-course analysis and transcriptomic identification of key response strategies of Nelumbo nucifera to complete submergence
Source: Hortic Res. 2022 Feb 11;9:uhac001. doi: 10.1093/hr/uhac001 (PMC8973275; doi:10.1093/hr/uhac001)
Supplement: Web_Material_uhac001 [file web_material_uhac001.zip › Supplementary data S1.txt]

>Nelumbo_nucifera_newGene_10003
TAATTAACCATTCAAACACCTTATAGTCTTTGACAAGCACATATGAAAATTGAAAGGTGCCAGTCAATTTTTATTCATTTCTTCTCCACAATGACCGCACATTGTAGTCCTTTCCGATAACCGTTCCAACCACGCCATTTTTCTTTTTTCTTTTTGAGATCATGTGTACTAATTGACTACTAACAATCAACAAACAAACCCTTACAATTCACATACACTATCCTTTGTTCCTCCATTAATCCTCCTCGTTCACTGATTTGGAGCTGAGGTGAGAGAGCTGATTATCATTGACCACCTCTGATCTCAATTCCGGCCATGTCCGACAAGAAGGATCACATCTATCACATCCCACCTCCCACCACCACTGATGAAGCTTACCTTTTCACCTTCCAATCCAATTCAAAGCAGTTGCAGCGCCGGCGATTCACCGTCCAATGTTGTGGCATCATCACTGCCCTCTTCTTGCTTCACATCGTCGTATTTTCCGTGCTCGCACTCACCGTGTTTCGCTTCAAGGATCCCGATATCCAGTTGACGTCCATCACCATCGACGGGGCAGGCAACCTCACCCAGATTTTTTCATCCTCCTCCTACAACGTCACTGTGACCAACCAGCTTGCTATCAGTAACCGGAACTGGGGTGAGTTCAAATTCGACGACAGCACGCTTACCTTCTCCTACTTGAACGCTGTGTTAGGGGAGGGCCAGATTCCCGGCGGACGGGTGAAGAAGAGGAGCACGCGAAGGATGAAGGTGACCATGGAAGTGAGGTCGGATCAGCTGTTGAAAGCACCAAACCTTGTGGGTTCGGAGTTTATCAGGTTGAGCAGCTACGCCAAGTTGAACGGGAAGGTGAAGATGTTGAATATGATGAAACGAAGCAGAAGCGGCGAAATGAATTGCACGATGACCATTTATCTGATGACCCAGAATGTCCAGGAATTAAGTTGCAGTTAACGCCTCAAGCTCATAACTCCTGTGTACTGTAGTTTTTTTTTTTTTTTTTTCAATTTTGCTTTTAAATTTTGAGCTCAAGTTTAGAATTTTTATAGTATGTATTTTAGAGACTTTTAGTAGGCACTGGGCACACCCTTACCTTGAGATGTGAATATGTAGAAGGATTATTATATTATAAATAAATTTATTAACTAAAAGTGGTGAATTTCTGAAGAACAAATTCAAAATTAAAATCACTGAACTATTTGATTTTGAGTTCGAGTATGACATGGAAAAGACATAATACCTACATCTGAATTTAATCTAAAAATTGATTGGAGTTGAAGACCTTATATTCAAATTCAAATCCTAATGAATTTGGATTGGATTTAGATTTAATCCCACTCCATTTTATTTTTTTAATATAAAAAATTAAAACAAATAATTACTTTACAACTTTTATATATAATAAATTAATATAAATATGACATACAGAATTTATTTTCTCTTCCTATATATATAATATAATATGTAAAAATATAATTATTGTAATTTTAAAATAATTATATAAATATTATATATTAAAATCAATAAATATTATAATATAAAATTGGATTTGGATTATAATCGGATTAGATGGAGTCAAATCCAAATCTCAACCTATTACTAATCAAATTGTATTATAATAAATATTCATGCATGCATACATATTTGTTAAACCAAACACATATACATGCATAAATATATATACACATACATTTGTATCAATTTTTAATGTGGATTGATTGGCCAAATTGAGTCCTATCTGGGCCAAATTCCAGCTTGAATGCATCAAATTTTAATATAGAATGAGCTTGATTTAAACAGTTCGGGCTTTATCTCATACACTGTCTATAGTTGGGTCTTAGGGTTAGGCATGAAATCAAACACAACCTAGACCGCTTATTCATGAAATTCAAAATGCAACCCCCCAAATCAACTTTATTTATTTATTTATTGAGTATCATGTGCAGTGTAACATGCAATCCCCAAGGAATGGTTTGGGGGTTGAACAACACGTGAAAGCCCGACCAAACCACACCTTGTCAAGCTGGAGATT
>Nelumbo_nucifera_newGene_10010
GCGGGGAATCCATCTCAATCACTTTTTTCTCATATTCTTGGAGGCCTGGAGCCGAGTGGAGAGCGTCTGAGACCAAGAACGGTTGAATCAGATTTTGCAACCCCAGAACAGCCAAATGGAAGGTATGGCTCCATCTTAAACACTTATTTGCAAATTTTAGTTGTTTAATGATGTTTTAAGCCGATTTCTGGTTAAAAAATTCTTCATGAGATGAATTCAACACACTACTTACGATGTGTGTTGGTGCTTGTATTTATAGCTTTAGTTAGAACAGAATGAAAGAGATAAGCTGTACAGGTTGGATTTGTTACAGTGAGGATAGAGTACACAGATAAGAAGAAGAGTTCTTATTGAATTCAGCTTTCTTGAGAGGCTGGGGCAGAGTGTGTGGGCCTTCCATGAATTGCATGAGCTGCTATTCGTTCAACACACCCCCGCAAGTCGAGCGAGGGGTGAGCCACATTCAACTTGTGACAGAGTTCTTCAAAGCGACCAGCTGAAAGCCCTTTAGTCATGATGTCTGCAAGTTGGTCAGCAGTGGAAATGAACCTCACAGTAAGAAGGCCCTTGGAAACATGATCATGAATGAAGTGCACTTCAAGTTCAATGTGCTTGCTGTGATTATGAAAGACAGGATTGGCAGTAAGGGTGTCAAT
>Nelumbo_nucifera_newGene_10012
GGCCATGGACGCCTCTTGATTTTACCTTCCTTGACTTAAGTTGTTTTATAGATTTCTTGTGATTTGGGTTCTTCATTCTTCTTTTTATTTATTTTGTTTAACATCTATCTTGATTTTTAGTTTTCTTAGATAGAGGTACACATTTTTTTCCGTTTTCTTTTTTCTACTTAATTTTGTTGAGACAACACTTTTGTACAATTAATTAGTTCCTTGTGAGATTGTTCTAGGGTTTATTGAAATTGAAATCCTGTTGTAGATTGTATAGATGGTTGATTATAATCATATTATGAATATATGTTATTCTAGAGATTAAATAAATCACAAAATTATTTTTATTCGCCTCTGGTATATAAGTAATTATACAATAAATGTAAGATCATACAATCAGGTTTAACTTAAGTTAATTAACCCACAAAGGTCTTTAATGTGAAAATTTAAAAAAAAATTGCCATATTGGCATCCTCCCAAGGTGTGAAGGATGTGTCTCAATTAGTTAATTAACCCACAACCTTTCTCTACTGCACAAGGTTTTAAAAACCAACCCAGAAATGGAACCGTTCTAGCTACTGGTTTCCGGGTTAGCGGTTCAACCGTTCGGGTCGAACGGTTTGGACGGTTTGCATATTAGAGCAAATGTTTATATGAGATTTGCCCTAATATGCAAATCTCATGTAAGAAAGAAGAGATGTCGGCTGAGAAAAGCCAAGTTCGGCTGAGAAAGAAAAAAATAAAGAAGGAAAGAGAGGAGGGAAGAAGGAAGAGGAGGAAGAGGATTCGATGCTCACCGGCAACGATAGTGGTGACGGCAATGGCGAGGCAGCAGCAACAGATGCAGATCTGAGATCTGAGTTCTCGGATCTTAAATCTGAGATCTGAGTTCTCGGATCTTAGATCTCATATCTGAGTTCTCGAATCTTAGATCTCATATCTGAGTTCTCGAATCTTAGATCTCATATCTGAGTTCGTGTCTCAGACTGGATCTCAGATCTAGGAATGGCAACAGGGCGGGGTGGGGACAAGGTTATCCCCATCCCCATCTCCGCAGGGATTCCCATTCCCCATGATTTTTTATAATATTAACCATTTTGTTTTTATTTTTTATTTTATTTAAAAAAATAAAAATAAAATAATTAAA
>Nelumbo_nucifera_newGene_10017
CCCTGACCCTGTGACCCGCGTTTCCTGCCAGCTTGCGCGGAAGCACAAACGATCGATCGACCAAAATGGCGGGAAGATATGTTCTGAACGGTCTGAGTCCATCGTCTTCGAGAAGTCACTAGATTTCTTCATCCAACACCTCATCGCATTTTGCATGTCAAGTTTCACGTATTTGCCCATTTTATCACAAAACCCTAACCGTTCTAATTCACTCTTCATTCGAACTCGGCGTAGAGTTCTGCCACTCATTTCGAGTCGTTTCTATTGTTCCTGCGTCAGAAGATCTATAATGGTTGCATTGAACATCGTCGCTGAGTACGCGAAGTCTAATCGATCTTCCTGTAAGAAATGCTCGAAAACCATTACTGTGAATACTCTGAGGTTAGGGTTGGTCAGTAGAGATTCTCGGGGCTTCGATATGACGAGATGGCATCACTTGAGTTGCTTCCCTACTGACTCTGAGCAGATCGTTTCTGCGGAGAAGATAAAGGGTTTTTCGATACTGAAGGTTCTACTGGATGCACGCTATTCGTTTTCTTCTTTTTTGTTTTTTTGAATCCCTATCTCACCGATTAAAAATTCCTTTATTTGATAGTTGTTTTTATTCTCGTTCTTTTCTGCGGTTTCAGAGCAGTGATCAGGAAGCATTGAAGAAATTGGAGGCCGGGCGGAGCCAGTCGCTTAAAGAGGTTTGAGCTGATTTCACTGCAATCCAGCCATTCCATCGAAATCAATGTTGTGAAAAAATAACCTTTACCACAATTCTTTGTTCGGGAGATATTATTGAACTTGCACGTGCGAAGACATATGTTAGATGGTATTGAGCTATTACCGGTGCTATTCTTTTTCAGGTTTCTGATGGAGATGAAGATGGAGCCGAAGGAAGCGAGGGAAAGAGTTCAAAGGAGTTGAAAGTAAGTAAACATGCCTAAAGGGTGTCATGGCTTTGGTTAATTTTCTACTATTTGTTGTCTTCACTAATTTTCTTTTGGTTTCAGGTTAAAAAAGCAGAAGCGGAGACAGATGAACTTAAGGAAAGGAGTTCAAAGAAATCAAAGGTGGATGGGTACTCTTATGAAGTTTATGAACTTTTGCATGAATGTATTTCTCTTAGTGTGGCATGAGCATTGTTTTAGTTATTTCTTTGCCCTGTTGCTTACATATTTTTTATTTATTCTAGGTTTGTAAACCAGATGGAGCTGAGATGGATGGCCTTGATCAAGGGAATTCAAATGAATCGAAGGTAGTTTGATGCTATTTTGCAAAGCCTTGTCGCAACCAGTGATTTAAAAGGCGCGCCTAGGCGCACAGGCGAGGTGCATTTTAGGGTAGGTGCCTCGCCCAGGTCCTAGGTGTGCCTTGTGCCTCAGCCCAGGTGTGCGCCTTTTGAAAATTTGACACCTTTTCTTTTTTCTGAGTCTAGCGATTGGGCTGGGGGCTCCGCCCCCGGACCTTGTGCCATGTCCCTCGAGGCAAGCCCAAATAGATCCATGTTAGGGTCTTAAATTCTTAGTTTTCACACAAAAAATAATGGTTTTATAGTTTTAATTGCTTTTTAAGAAGATATTTTATTAGGATGAATGAATGGACAACATTACCAAATAGGGGGTTCTTGAACTAAGAATTTAAGACTCTAACATGGACTTGTTTGGGCTTGCCTCGAGGGGTGTGGCACAAAGGTGGCTAGTAGAATTAGGAATGTAATATGTCACATTAGCTACTTGAAATAATGTAATTGAGAAAAAAAGAGATTGTGTGTTTTATATGCTTGAAAATGTTTTATATGTTTGATTTCATTTTTAAATTCTCATTTGAATATGCTTTACATATTATGTTTATGTATTTTAATTTTAGATAATAGGTTTTTTAAAACATTTATTTTAAAATTTAAGTTTATATTTTTATTAATATTATGTTTTATAATTTTTTGATTTTTTTTGAATTTTTTAGTTTTTTTTTTTTTTAAATTTTTGCGCCTTGCTTAAAAAGGCACGCGCCTCTCGCCTTGTGCCTCAGGCACAAATTGACCCCTGCACCTTGTGCTTTTAAAACACTGTTTGCAACTATATAGGATCAGCTAAGAAGCTGACTAACACCATTAATATATTGTCAAGCCCTTCATTGGATCTTTTTTCTGGCCATGTTGATGTTTCTAATTTTGAATTTGAAGTGAATTTTCTGTTACTCTCATAGTTATACAGAACAACCAACCAGTGGTTTTAATAAAATCTTACTTTGCTAATAAGAAAAGGACTTTTCTGGAAACCGAAAGAGGTATTTAACCTGACCAGGAATGTCATTGCAAAGAGCAATTCTGAACTGATTACTTGTCTATAATAATGGAATAGGTTACACAGACCAATTATGAAGTTAGAATCAAGCTTCAATTTTCAATGATTTTATCTGTTGTACTAAAGTATCTTCTTACTGTTGTTGATACTTGATAATGGCAAAAGTTGATATTATTTTGGATATGGATGATATCCTTTCCATTAATTTTTCTGGACACTCTGGACTTGTTTGTTTCCTACCTAGTTTATCTCTATATGATATTTTCATGCTTTTCCACAATTGAGCTGATCAGTTTCCTTTGTAATAATTGTTCCCAGTTGTGTACATCTGGAAATGAAGCTAATTTGGGCATAGTTTTTTCTCTTTCTGGTGTAAAGGATAAGTACAAGGTTTGCACTTATCAATCATGGATCTGCTTGGTTTACCGTTTTGGTAAATTTGATGAGCTTATCAATCATGGATCTGCTTGTCTTGTAAATGCTCCTTTTCATTACGTGTTATTTAAGCTGTTGCTTTAATCTTGTTTCTTGAATCAGGATGCCACATTATTGCCAAAATGGAAGGCTTTTCAAACAATTATATTTCTTGAACGGGTGAGATGTTGGTCGGTTGGTCCTAATTTATTGAATATTTCCTTTAGATATCTATGGCTTGAACATTAGTTAGGTGTTAGGTGAGTTGTTTGTGATGCAAAATTTTCTTTTCTGCCACAGTTTGATGTTTGTCAATACTTGATTATCTGAACTTTTAATAGCGCAAAGGTTTTGCTTTATTTCAACTTTTTTTTTTGACAAATAACTTCAATATTTTATTAATTAACCAATAAAATATACATAGAGTACAAGCATCCCATGGAGAGGTGCGGGGTGCAACTTCTCACAAATTTAAATTAGATTACGATTGAGCCACCTACAATTTTCCCCTATTAACCCCTTGGTTTTCTAATGTATTGGCCAATCCATTTCCCGATCTTTGAACCCATTGTTTCCTTAATGTCATGCTATTAACCATTTAAATCTCTTGATTACATCCCTATAGGCCCATATAACAGACTCTGGGTTCTTCAACCATCCCACCACTTCCTTGGAACCCCTTCAAGAATTAAACTCTCCAAGTTCAACTCTTTTGCTATCTGCACCTCTTGAAGAACAGCCAGGAATTCAGCCCTGATAAAGTCCTCAGCATCAGCAGGGGTTAAGAACAAAACAACAAGAAAACCAGCTGTATCTGAAATTGCTTTATTTCAATTTTTCATAATTCACTAAATCAAGTCGAGTTCAGCTTGCAATCTACATTTTCCTCTTATCTTGAAGACTTGAACCTTTGGTTGAAATATGTAATTATTTCTTCATCTTGGCACTACTGGTGTAATATAATTTAGTGGTGTCTTTCTCTCTATGTATGGTATGCATAAAATTTTGAATTTCAATAGTTTTGAAATTTCTTTTTGACTTGAAGCAATTCTGGAGGTCTTGATATTTCAAAACTTGAACCAATTTCAAGTGACTATGCTCTTGTTCAAAACTTTTAATAGTCTACTGCTCTGTGTATGTATGTGTGTTTGTGATAGGATGCACTCTCTAATTTGAGAACACTTTGGAAATTTGGAACTTTGATTTTTTGGTTTTGGAAAGATTGAACCTGGTGTCTGTTTGCACCTAGTTTTTGTTCCAAATCCAACAATTGGGATTGTTCCATGTAACAAATCCAGTCAAGATAGATCAAAAAGAAAAAAAGAAAAAACAAATGCAGTCAAGCCAACGAAACTAACCCAGAGCTCATTGATGTGGGATGACCTGCAGTCCAGAACATTTCTGCAACCTCATTCTTGTTTTTGCAGGTCCATCCATCACTTTTGCATTCTAGGTCATCCCTTTTGGAATAATTCTGCCATGTAAGGGTAATGAGCCTCCTAGTTCAGCCTGTGTTTGAGCTTACTCCTTCAAGCTCAGGCAGGAAAAAAGATGCTTAGTGTATACTATGCTTTTCTGTTTTCATTTTGTTAATTTTCTCTGTTAGGTTGCTTTGATAGTGATAGAATCAGAAATGAGCACATTGGAGAGGACTTGGGAGTAGCTCCAATAGTGACAACTGACAAGATGAGGGAAAGTTGACAGAGTCATGTATATAGATGACCAATGACTGCACCAATAAGGAGTGTATTTGTGCAAGTAGAAGGCTCTAAAAGAGCAAGGGGAAGATAAAAGAAATTGCAGTCTGAAGTGGTAAAAATTATTTAAAGGCTTATTATTTTACAGAAAACATGGCTCTTGATAGAGTGAAATGGTGGGACAGGATTTGTGTGGCCAACCTCAAATATTCAGGATCAAGGCCGTGTTTAGTTGAGTTTAGGTTGCTTCAGTAGCAAATTAGAATTCAGGTTTCTTTTGTAAAGAGAGCCTTCTGTTCTCTATAAACAGTTATATTTTCCTTCACTTTTGAAGTTAAATGATTGAACAAAGAAAGCTTTTGGTCCACAGCTTTTGGAATTTGTTTTTGAGGTGGACTGGTGGAAATTGGAAACACCATTAACCCTTGGATCTAGGACTATTTCCCTCCTCTCTCTCATGTGCCTTCTCCTTCCCTCTTAAAGTCCCTTCCTTGGGAACTGCACCACACAACTTATAGAATGACATAGCAGAAGGGACACCAACCCTCACTTGATCTATTGTTGAGTTGTTGGGTCGTGTGAAGTCTTTTAGTGTTTTTTTATTTTATGCTAATGGGCCTGAATTTTGATGGACCTAAGTCTTTTATATTTATATATATATATATTTATTTGTTCATGCAGCTGCCCTACTAAGGGCTTTCTTGTAAGTATACATTTAATTATGATTAGATCTAATAAAACTCAATTAGGGAGCTGGGAGACAGCTATGATTATCTTTGCCCAAAATCCAATTCTATTCTCTTCTCTTTTCCCTACTTGGTATCAAACCAGTGTTCTTCCTCTTTTTCTTTCTTTCTTGAACCCATAAACTTTAGGCATTAGGGTCAACGGAGTGTATGGATGGATGAGTTGCTGATCATTGTTGGAAGTTGTTGCCTAGTTGGTAGAAGGTTTTGCAGATCTTAAGTTGCTGTTTTGAAGCCTAGAAATACTCCTGAAGATTTCTACCCAAAATCTGAACTGACAGGAGGAGTCTGAACTTGATTGAGTTAAGGGTTAAAGAGGTGGATTGAGGCTGGCGCTTGGGGCTCTATAGGAGCTATTTGATCTGTTATAGGGTGCAACAGCCTTTGGAAAATGATCTAGGAAAGCTGCCAGGAGCAATTGTGGTTTCTCTCTTTGTCCTAGGAGCCAAGGTGGGTGAAAACCCTACCTTCAGGTGTTCATTTGACTATAGGTCAGTTGTTCTAGGTTTGTTATACCTTCCTTTTGTTTTCAATGGCCTCCAGATTGATTTGTTAGATCAATGGAGCAATTCGGAGTTCATTTGAAGCAATACTCATAATCTAGGGTTGGTCTAGCAAGCTTTGCGGACAGTTTTTACAATGTTGTGATTGCAGTAAGGTTGGATCAGACTAACCACTTGGAGTGGTCTCAGTCTATACAGAATTATGTTTGCAATAGAGGGAAACTTGGTTATCTTATAGGCTGTAGTAAGAAACTAGAATAGAAGGATCCTACATATGAGAAGAGAATTTGGGAGTGTTCCCAAGTTTATAGGGGTGGAGGCTGGTTTAGCACCAAGTTTACTAGTCTCTACAAGTAGATCAAGGACATATTTGTGTTCAGAAATGAAGATACCATCCTTAAATCTAACAACTTCAATTTGCAAGAAATATCCGAGATCTCCCAAATCCTTGATTTCAAACTCAGTGTTAAGGAACCGTTTGACTTTAACCACTTCCTGGGTGTCATTGCCAATAACCACAATGTCATCAACATAAACAATAAAAAAAGTCACCAAGGAATTACTCCCCTTAACAAATAAAGTATGAACATACCGAGTCTGTGCGTATCCAAAAGAGACAAGGGCAGCCCAGAATCTCTCAAACCAAGCTCTAGGAGACTGTTTAAGGCTGTAAAGGGATTTCTTCAATTTATACAACTTCCCTTGCATTTCCTTCCCATACAACCCTGGAGGTAAAGATATATCGATCTCTTCATGTAGGTCTCCATTTAAGAAGGCATTTTTAACATCAAATTGGTGAAGTGGCCAATCGAAATTATTGTGGACACCCCTATTGTCTGATAGGGAGTGTTTTAGAGACTGCTTGAGAAGTTATTATTATCTTTGCATGACTCGACCAGATATTTCATATGCAATGAGTGTCATTGGTTAGTTTATGCATTCACCTAGAGATACACATTTAGCAGTTGTAGAGAGGGTTTTGTGTTAGTTAAAAGGCACTCTAGGGGAAGGTATTCTGTTTGCCAAGCACAAACATATGAAGTTGGAAGCATACACTGATGCTAACTAGGTTGGATGTATTGATGATAGGAGATTCACATCAGGATACTACGCTTTGGTAGTAGGGAACATTATCTCATAGAGGAGTAAGAAGCAGTTTGTAGTAGTCAGATCTTTAGATGAGGCAGGGTGTAGAGCAATGGCACATGGAGTTTAAGAATTATTGTGGCTTAGATCACTTTTGGAAGAGTTGGATATTGACTATCACAAGCCAATGATGCTATATTGTGATAACCAGATAGCTATCAACATTGCACATAATCCTGTTTAGCATGATGGAACCAAGCACACAGAGGTTGGTAGACATTTTATACAGGAGAGAGTTGCTTTAGGTGAAGTTTGCTTGCCGTTCATTGCTTCAGAAGAGTAGTTGGCTGATGCCTTGACCAAAGGTGTTCCAAAAGGAAAATTGATACACTATATAAGCAAGCTGGGCATGATTGATATCTATGCTCAACTTGAGGGGAGTGTAGAGAGACTGGGCTGAATGGGCCTTAGTTCTTGACTACTTGTTTTCTGTTTAGTAGTGCTCTATTTATATTTTATGTGTTAATGGGCCTGTTAACTTCTTTTAATTTCTTTTAAGTTATTGCTGAGTTGGCCGCCCACTTAAGGGCAGACATGTAATTATCTTGATTAGTTGAGATTAATAAAAGATTAGTGAGGGGAGAGTGGGAACCATCGAACTCTCTTCTTCTTCCTCTCCTTCTCAATCTTCTTCTCTTCTGCTGTAGTGCTGTATCTCTCTTCTTTTCTTCCTTTTTTATTGCTGTAATCAGAATTTAATACCAGACTTAAGAGGACTGATTCACATCTACTAACATTGTGGCAAAAAGAGAAGACATGGCAGGATGTGATTAGTAAACTGTAAAGAGGTCTGACAGGACAGGAAACAACAGAATAAAATGCCTGAAACTTAATTGCACAAAATTTGAAAAAATAGGGTGGACTTTAGGTAGGGGGTTGGCCAGTTTTGAAAGAAAAATCTGCCCAAGTTGCAATCCCTAGTCATGGCTCTTCATTCTGGTACTCATCAGCACCTTGTTTCATCTGCAATGATCTCAGCTACAATATGATTGTTGTTGTTGGCACTTCCAGTGTAAAAAGTGGTAAACCTTTTCTGCTCTCCCTACCATCCAACTTCTGCGGTCCTTGTTGGTGCCCTGATCCAGCCTCTCTGCCATCAATCTTGATTTGTGCCCGGTGTTAGCTTAGCTTGTCGTTGGACTTCTTTTGAAAGTTTTTTTGTACTTAGCACAATCTGCTGAAAGTTGTAAGTTGTCTTCTGCTTAAATCAATAAACATTTACATTCTGGCCAAACCTCTTGTTGATCACATTTTCTATAACTCTACTTGTATTTTGAAGACTGCTTTGACCGAACACAATATTAGAACCCCTCTTGACCCATGATACCCAGACTCCTGTACATGCCTATCATAGTGATATCACAACTGATACTTATGGGATGATACCTGGTACTGCATAGATACTTCTAGGTGTACACTATAGCATTACCACTTTTAAAATATGTAAGGTGGCATGTTTTAACAAATTATTCTATCAAAATATATGTACATGTTAGAAATGTAATTAAATTTTGCAAGACATAATTCTCGAGAAATGCCATTTAGCTTAAAAAACCAGATATAAATGCATGATGTGAGCATATTATATGGGATATTCATACATATATCCATGTCCAGAATTTTAGGAAATGGAGACTGGAGATTCACATCTCTATAACCTATACCTGTGTCTATGTCATATCTGTATTTGTATCTGGGCATCATAGCTCTTGACGAAGACAAAGAAATTCCATCATAGCAGGAATAACCCCATAAGTCAATTGCTTTATCTGTAACTTTGATGGCCAGACAAATAGTTGACTTTTAACCTGATCAAATAACAGGAAATTATTCAATTTTCTGATCCAATAGTTTGCAAGGTGCCTGAGCTACAAGGACATGGTTTGGTGGCACCTATCTTGGCAAGTCCATGAACTAATAATGTTGGGGTTGAAATTCAACATTGTTTTGTGACAATGACCTCCCTGAATTTTTAGATTCCATCACTTAACCCCCACCATTAGCATTCGGTGAGTTAACTTCAAAACAGATTCTCATGTGACAAGACCCTAGTGTTATGCATCTTCATTCTTCTTAATACAAGACATCTTTAGTAAAAAAGAAACAAGAAAAAAAAAGAGATCCTCTTCCCTCTTCTTCCTCCTCATCCTCCTCTTAAGGAGGCTTACGCTTCCTTGTGCTCAGGAGGCTTACGCGTCTTATGTTCTGAACTACGTCTCATGCCTCCAGGCAGTGAAACACCTTGTGTCATGCCTCTGGGTTTTAAAACATTGGAATCTAAAAGTTCAAGGGAGGGGGGTTGTTGCAAAAATAAAGTTTTAGGGCTAAGTGTTGCTATCCCTTAAGTACAGGGTGGTAGTCTGTAATTTACCCTTACTAATTACTAAAATTGTGCTGTTTCCTAATTCAAGTTGGTTTACATTCTCAATAACAAACTCAGTACAAAGGCCTTCAAGATGTTATTATTGGCATGGGTCCCATCTTTCTAGATAAAGTAGATTGTCTAATTACAAATTAGACGATTAAGACCGAATTTAGTCTCCTAAAATCAAATAAAATAAACTCATCCTTAATGCTTCAGGGCTGGGTCTCAAACAAAATATGTATTTATAAAGAAATAGTCCCCTCCTCCCCTGGCACACATGGTGAATGCCCCATGTTTATATGTTTACATGCATTTACAAATTGAAATATGCACTTTTAAACTTTTTTCATACTTCTTGACACAGTGATTGAAATGGTCTTCATTTACATGTTCTCCTTTACACTTTAGCACAGGATGATGGACTTCACGATTCAAGAAAAATTGCTGCATTCGATTTTGATGGGTGCCTGGTGAAAACATCTGTTAAAAGGTACTTTGACTGCATCCAAGTATCCAACATTTTGTTGCATTATTTGGGAAAACAGAAAAACGATAAAAAAGTTTTTTTTTTCCTACTTTGTTATCAACTTTGGAGTCTGCTTTGAATTGAGAGGAGATGACAATTCTTTTTAGATATTTACTTGATCTGTTAATGCTAGAATTTTGAATTAGACTTGGTTGGAATTGGTTCACATTGGTATGTTGAAATAGTTACTTGATATTGCGGTGAATTCCCAAAATTTTGCTATAACTTAAAAGCTCCTATAGGAACATTATATAAACTATTTTTTTTTTGTGATCAAAACATTATATAAACTATTTTTTATTGGTAACACTATGTAAATATTCTGGACTGATTGGCCATGGAAATTCAATTAGGGTGGAATTATTAGCAATCAATTAAGGAATGGAAATAGCCAAATTGCTAAACCGTAAAAGTTTAATTATGGAAGGGGATCAAGAACAAACATCAGGTTGTTAACAGCTAAGATGTAGCAAGGTGCCAACCAGCTGGTTGGGATTGAATCCTGCTTGCACCTGGGTTGGGGGATGGGCTACCCCCTGTTGTGTAGCCCTTAAAAAGATATAAAAAAAAAGATACAGCTAAGATGTAACTACCAAATCTTGATCTTGATTATTCATAAAAAAAATCTTGATCTTGATGGAATAACATGTACAGTATAAAAGATCAAAGAAATAAGAAGAGTGGGAGACATTTTTACCATTCGAACAATCTCTCTCTCTCTCTCTCTCTCTCTCTCTCCCTCCTCCTCCTCTCTGTCTCTTTCTCTCTCTCTGATTAATTTGGGAGGTAGCACCCCCTTGAAGCAGTGCCTAACACAATTAAAAGGGGATAGGTGGAGATGTCCAGCCAATACAATGGTTATAAAATACTTTGTACCCAGTATTCTTTTAATGAATTAAATAAGAATCTTAGTTTACATTCAGGGAAAAAACTCTGTAAACTATGAAATTAAGCGTGGACTGTCAGAATAAAGTTCCAAGTGTTTATGCACTTCTTATAGATCAATTGTTGAGCTACATAATCAGATAGATTTAGTTGCCAAATCACTTCAAATATATAACAAACTTTTAAACGTTCGCTAGTGTGAACCTGAGAAGGTCTATCCTAGCATTGCACTCAGCCCATATTTCATGTAATGTTGCTACTCTCCTTTCGAAACCAAATGGAATGGTGAAACAGGATTCATGTAGCTGCCCCCCCTATAGTTGGGGCAAGGCTTAGATGATGATGATGCTACTCTCCTTCCATTGCAAATTAATTGTCTTTATTGATACATCACAAATGTTTTAGATGAAAATTTTGCAAGTCGATTTTTTATCTTGTTTCGAGTCATGAACTTTGGTGCTATAGTGCCTAAAAAACTTTAAAAACAAATATAGTTTAAAAATAATTATCTTAGGCACAAATATGGTTTGTAGGATAAAAGTATTATTCTGTATGAATTGAGCACAAAATAGTTATAAATAATTGTAGAAAAATAAATGTAGTAATGGAACTATGGGATGATTTATCAAAATAAGAACCTTCTATTGAAACATTTTTACTATACATGGTAATTCTTTTTTTTTTTGGAAAAGGTAAAGTAATATTTATTGAAACAAGAGATATGCAAGGAAAGCTGAGATCAGTCCCAGAAAGGCCGACTGACAAAATCAGCAGTTACACATTTCACCAAGAACTAGAAAGAAAAATAACAGACACATTACAATTTCTGAATTCCTCGGACACTGACACCCAAGAAATTAATTTGCCCACTGCTTTCTGGATTAGCTCTTCCGGACTTAAAGCCTTGTTACAAAAAATCCTTCTATTCCTCTCAGACCAGATGGACCATAAAACAGCACTAGGAATAGTCTTCCATACACTCTTCTTTTTCTTGGTCAACCCCTTAAGCTTCCAGGAACCCAAAAGCTCCTTAACCGAACTTGGCATAACCCAACTTAAGTTCATAGAGCTGAAGAAATGATTCCATAGCTGTGACGAATACGGGCAGTGAATGCACAAATGATCAGTGGTTTCAGCAGTGCTCCCACACAAGCTGCATGAAAGGTCCAAAAGTTGAATGCCCCTTCTCACAAGGTTAGCTCTAGCCAAACATTTATTTAGAGCCATAGTCCAAACTAGAAAGTTAGATTTAGTTGGGCTAATGGAATTCCACACCTGATGGCAAGGGAAATCAGAAACACCCCTTCTACAGAGATTAGAAGCCAGAGACTTGACAGAGAAAACACCATCTGAATTCCACTTCCACTGCCACTTATCCTCTGAGCTGAAATCCATCTCTTGATTTTGAAGAAAGGCCAACAGGTTCATTATCTCTTCCACCTCCCAATCGAAAAGGTTCCTTCTAAAGGAAGGAGACCAAAGAACTAAATCACCAGATACACTGCAACACTCAGCAATAGAAGCCTCTTGGTTAGAAGCACACTGGAAGAGGAGAGGAAAGGAATCAGCAAGGGGGCCATCCGAACACCAAGAATCCTTCCAAAACTTGGTCCTATTACCATTGCCAACTTTAATTGAGATCCCAACAGCAAGAGCTAAGAAATTCTTCATTATCCCTTTCCACAACGAGTTTCCCCAATTGGGAGGAGGGTCCCTAGTTCTCCAATTGCCCCATTCCACACCATATTTACTAGCAATGAGAAGTCTCCACCAGGCATCATTTTCTGCCGCAAATCTCCAAATCCACTTGCAGAGAAGAGCAGAGTTAAAAGATTTCAACTTCCTTATGCCTAACCCCCCTTCATCCTTGGGGAGGCAAACTTGATTCCAACTTACCAAGTGAACTTTTTTCTCCTCTTCTCAACCTCTCCAAAGAAAATTCCTTTGAAGTTTTTCAAGCTTACTTGCAACTTTGTTTGGAATAGGGAAAAGGGAAAGGAAATAGGTGGGTAAATTGGAAAGTGTGTTCTTAATCAAAGTCACCCTACCCCCAAAAGAAAGGTATTTTGCCTTCCAAGAAGCCAATTTTCTCTCCATTCTCTCAATTACTGGGTCCCAAATTGAAGATAATCCACAACTCGCTCCCAGAGGATGACCCAAATATTTGACTGGGAGGGACTCAATCTAACAAGCCAAAATTTTTGCACAATCTGCTAAATTGGAAACCTGGCCCACTGGAATTATTTGACTTTTATTCCAATTGACTTTAAGGCCAGAGACCACCTCAAACCAAGATAAGATCCCAAGAATTAAATTCACCTGGGAGGCAGAGGCATCCAAAAAGCATAAAGTATCATCTGCAAATTGGAGAATGTTCACCTTCTCCCCCCTGGAGAAATTGCAAAGCCTTCCCACTCATCAGAATCAGTAGCCTTTTTACAGAACAAAGTGAGGATCTCCATTATACATATAAAAAGTAGAGGAGGCAGAGGATCACCCTATCTAAGACCCATGGAACTATCAAAGAAGCCCGCGGAATGACCATTAATCAAAATTGAAAATTTTGGAGAGGTGATACAAACTTTTACCCAGTTCCTCCATTTCTGCCCAAAATTCGTCTGCTGTAACACAAGATCAACACATTTCCAGTTGACATGATCATAAGCCTTTTCAATATCAAGTTTGCAAATCAGCCCTGGGTAACCTTCTTTTTTTCTTGAATGTATAAGCTCATTTGCAATAAGGATCGAGTCCAACATCTGTCTACCCGGAACAAAGGCACTTTGGTTGTTAGAAATGACACTACCTAGAACCCCTTTCATTCTCTTAGCAAGAACTTTGGCTAAGATTTTGTAGAAACTATGCAGAAGACTAATTGGCTTGAAATCTTTAATGTTCTCTGCACCTTCAATCTTTGGAATAAGGGTTATAAAGGTAGTGTTCAAGCTCCTCTACAAGGAACCTCTCTCATAGAAGCCTTGGAAGACATTCAGAATATCTTGTCTCACAAAATCCCAACATTTAATGTAGAAAAGATTTGTGAGACCATCAGGCCCCGGGGATTTTTCATCAGCCAACATCTTAATTGCTGCTTTTATTCCTCCTCCGTGAAAGGTCTTTCAATAAAAGAAGACTGCACATCACTCAACTGTTTAAATGGAAGGGACCTAGGAAAAGGTCTGAAGGACCAGGATTCTCTATATAAATTTTTATAAAAGCTGGTTGCCATTGTCTTCATGTCTGCCTCAGAGACACCCACCCTGCTCTCTCCTTCCAACCTGGTAATTACAAAGGATCTAGCTCTTGCATTTGCCATTTTGTGGAAGAAGTGTGTGCTTCTGTCCCCCTCTTTAAGCCAAACCACTTTAGTTCTGTCTCCATTTAATTTCATCTATCACTGCCAATTTATCATACTTCAACTTCACCTGAGATCTTTTTAATCTAAGCTCCTTTGATATAGGACCCAACTCTTCTGCTGAATCAATTTCCTTTATGGTACTCAAGAGAGCTTTCTTTTCAGTATCTAAACTCATGCTTTTCTCCAATTTTCAAATCTTTAATCTTGCTTTGATGGCACCCAATTTTTTTGCCAGAATGAAAGAGCTGGTTCCCATTACTTGCAGATCATCCCACACAGTCTTCAGCAAAGGAACAAGAGTGGCATCTTCAAACCAAGCATTCTCCATTTTGAAAGGGGCTTTTGCTCTACCTCTAGCACCACCGACAAGATGAATTGGAATGTGTTCTGAAACTGGCCTGGGAAGGGCAATCTGCTTGAAATCTGGAAAGTGCTCATCCCAATTAGAGGTATTTGGGTTTCGAAAGTCTGATGAAGGGGTGGTTGGGCGGGATTTGTGTTTAAAGGATTTAAAAAATTTAATCAAAGAATTTTTGTTAGAGTTGAATGTGGCTCCCTTAGTGGGTTTTGCGCCGAAGAAGGATATTAATAGCTGTCAGAAAACGACTTTTGAGTCCTGCTCGGGTTTGATGAAATTAACTGGGGGTCAGGAGAACTTATTAGACCATCAAAACGCCAGCTGTATCCACTTAAGCAGTGGTAAGGGCCAGGTGAGGGGGCATTCGAGTGGGCCTGGGCCGAAAGCCTTTAGTAAGCCCATACTTAAGTTTTGAAGGAATGAAGTCCATAACACTGGTCTTGGGGGGTACTGCTCAATCTAATATCGAGCAAAGTAAGAGTCCCAATGTGTTGCTTCTGGGTAACTTGCAGTCTGATAACTCGTCTTCAGATTGGGTTACTTCTAAGTTGTTGGGCTTGGGTAAATTCTTGGGTGTGTCGATGGAGGGTTTGGAAGAGGAAACAACCAAGTTCTTGGAGGGGATTGAACATAGGGTTATGTTGGAAAGAGGGAAGCTTGCAGCTAAGAGAGGGGGAACAAATTCAAAGAGGAGTAGGTAATTGATGAGGTTGATTTGGGGGCTGAATGACAAGGTGGGGTCTAGTGAGGGGACGGCGAGGGGAGGGAAAAGACTTTGAGTTCTGGTTGGAGAATGGCTGATGTTCTTCTTATGAATCAGATGGATTTGAAATTATTATCTTGGAATGTTAGAGGTTTGTGTTCAGGTAGAAGGCATGTTGTGGTGTGTGCTTCTTTGAAGAAATCGGAGTCGAAGATAATTATGCTGCAAGAAACTAAATTGGATTACATGGATGCTGCCATTATCAGAAGTATATGGGGTGAAGGGGATGTTAGGTGGAAAGCTAAATTGGCTGTGGGTAGTGTTGGGGGCCTGGTGACTCTTTGGGATCCCACTATTTGCAGTCTTGTTTATGCTCATGTTGGTAATTTCTCAGTTTCATTGGTGCTGAAGTTTTTTGATAATAAATTATGTCAGGTTACAAATGTTTATGGTCCTACAAATAGAAGCCACTGGGGTGATTTTTGGGAGGAATTGGCAGGAGTGAGAGCCAATTTGTCTATTCCTTGGGTGATGGGAGGTGACTTTAATGTTTGCCTCTCTGCCGATGAAAAGAGTACAAGAGGTAGGAGATCTAGGGAGATGATCCAGTTTGCAGATTTTATTAACAGTTTTGAGCTGGTGGATCTTCCCCTTCAGGGCAGTCGGTTCACCTGGACAAATAATCAACATTCCCCTACTCTGGTGAGATTGGATAGGTTCTTGGTTTCTCACAGTTGGGAGGATTTATTCCCTGATTTCAGGCAGGTTGCCGTCCCTAGACCAGTGTCTGATCATTGTCCAATCCAGTTGGTTTGTAGTTGTCGAGGCAAAGTTAAAGCCCCATTCAAGCTAGAGAACTCTTGGTTGGAAGAGGCAAAGCTTATTCAGATTTTGAAGGATGTGTGGAATGGGCTGCAAGCGGAAGGTTCAGCTTCTTATATCTTGGCAAGGAAATTAGGTGCAGTTAAAGAGAAATTAATGCTTTGGAAAAAGGAGCTCTCCTTGAAGTCAGAAATAGAGAAGTGTGCCCTTTTGAGTACCATTAAGGACATTGATTTTGCTGAAAAGGTGGGCCCCATTTCCGAGGAAAGCAGACTCAAAAGAGCTCAAGCAAAGCTAAGGTATGACAAATTGGCCGTGGAGGATGAGACTAAGTGGAGACAGAGGGCCAAGGTGAGGTGGCTGAAAGAGGGAGATAAAAATACACACTTTTTTCATAAGATGGCCAATGCAAGGTTGAGAGCTTCTTCTATTTCCAAGCTGGAATGGGATGGTAAGGTTGGGGTTTCCGATGCTGATATTAAAGGGGTGGCTACAAGTTGTTATAAAAAGCTCTATACAGAATTTTGGACTTGTAGGCCTTTTCCCAGGAATCTCCCTTTTAAGCAGTTAAGTGAAGATCAAAAGCTGTATATTGAGAGGCCATTCTCAGAGGAGGAGGTCAAATCTGTTATTTCCTTGATGGTGGCTGATAAGTCTCCTGGCCTGGATGGTCTCACCATTTTGTTCTATACCAAATGCTGGGATACTATTAAGCAAGACATTATGAAGGTTTTTCAGGCTTTTCACGAAAATGCTTCCCTTCAAAGGAGTTTGAATGCTACTTTCATTACTCTTGTTCCAAAAGTTGAGGGGGCTGTGAATGTTAAAGACTTTAGGCCCATCAGTCTTTTCCATAGTTTCTACAAGATTTTGGCTAAAGTCCTTGCTGAGAGAATGAAAGGGGTGCTAGGAAGTGTCATTTCTAACAATCAATGTGCTTTTGTGCCTGGTAAGCAGATGCTTGATTCGGTTCTCATTGCTAATGAATTAATTCACTCAAGAAGAAGAGAGGGTGTTCCAGGTTTAATCTGCAAATTAGATATAGAGAAAGCTTATGATCATGTTAATTGGAGGTGTTTGGATTCTGTTCTACATCATATGAACTTTGGGCAGAAATGGAGGAATTGGATTAAGGTTTGTACAACATCTCCTAAATTCTCAGTTCTGATTAATGGCCAGTCAGCTGGCTTCTTTGAAAGTTCTAGGGGGCTGAGGCAGGGAGATCCTCTGTCCCCTTTGCTGTTTATCTGTGTAATGGAAATCCTTACCCTTCTCTGTAAAAGGGTTGCTGAAGATGGCAGTTGGGAAGGCTTTGCAATTTGTCAGGGGGGAGAAAAGGTTAATCTTCTTCAGTTTGCTGATGACGCATTGTGTTTTATGGATGCTTCCCCATCCCAGTTGGATCTCATGCTTGGTGTTTTAATTTGGTTTGAAGTGGTGTCTGGGCTTAAGGTGAACTTGAACAAAAGTTCTATCATTCCGGTGGGGCAGGTTTATAATTTAGAGGAGTGTGCTGATGCCTTGGCCTGTAAGACTGATTTTCTTCCTGTGAAGTACTTGGATCTCCCTTTGGGGGCAAATTGGCTCCCTCCCTCGATTTGGGATCCAGTCATTGAGAGAATGGAGAGGAAATTATCTTCTTGGAAGGCGAAGTACCTCTCTTTTGGAGGGAGGGTAACCTTGATCAAAAGTACTCTCTCTAATTTGCCAACTTATTTCTTATCCCTAATTCCTATCCCTGTTGGTGTGGCTAAGAGATTGGAACAGCTTCAGAGGAATTTTCGAACTTATTTCTTATCCCTAANNNNNNNNNNNNNNNNNNNNNNNNNNNNNNNNNNNNNNNNNNNNNNNNNNNNNNNNNNNNNNNNNNNNNNNNNNNNNNNNNNNNNNNNNNNNNNNNNNNNNNNNNNNNNNNNNNNNNNNNNNNNNNNNNNNNNNNNNNNNNNNNNNNNNNNNNNNNNNNNNNNNNNNNNNNNNNNNNNNNNNNNNNNNNNNNNNNNNNNNNNNNNNNNNNNNNNNNNNNNNNNNNNNNNNNNNNNNNNNNNNNNNNNNNNNNNNNNNNNNNNNNNNNNNNNNNNNNNNNNNNNNNNNNNNNNNNNNNNNNNNNNNNNNNNNNNNNNNNNNNNNNNNNNNNNNNNNNNNNNNNNNNNNNNNNNNNNNNNNNNNNNNNNNNNNNNNNNNNNNNNNNNNNNNNNNNNNNNNNNNNNNNNNNNNNNNNNNNNNNNNNNNNNNNNNNNNNNNNNNNNNNNNNNNNNNNNNNNNNNNNNNNNNNNNNNNNNNNNNNNNNNNNNNNNNNNNNNNNNNNNNNNNNNNNNNNNNNNNNNNNNNNNNNNNNNNNNNNNNNCTCTTTTAAGGAGGAACTTGTTTGATTGGGAGTTGGAAGAATTCTTGGAGCTGCTGAAGACCCTCTTTAGCCAGAAGATTGATGGATTGGGGGAGGATGAGTTGTGCTGGAAGTGGAAGTCGGATGGGATCTCTACTGTGAAGTCCATGGCTGATAAATTATGTAGTGAGGGGCATGCTGATTTCCCAGCTGCTCTGATTTGGAATCCGATGAGCCCTTCTAAAGCTAACTTTCTAGTGTGGACGATGGCTCTGGACAAGTGTCTTTCAAGATCAAATCTGCTGAGAAGAGGCATTCCAATTATGGATCCAAATTGTGTTTTTTGTGGGAAGGATGCAGAAACTACAGATAACTTATGTCTTCATTGTCCGTTCTCTCTTTAGATCTGGATGCATTTTTTCCAAGCTTTGGGTGCTAAGTGGGTCATGCCAAGATCAGTTAAGGACCTCCTCTGTTGTTGGAAGCTGAAGGGTCTGAATAAGAAGGGAAGACTTATGTGGAATACAATCCCAGCTGCTGTGTTGTGGTCCATTTGGACTGAGAGAAATGGTAGAATTTTCTGTAATAGGTCAAAGGATTTGGATGATGTAATTCAGAAAGCTATGGGTAAGCTGATTTCTTGGATTTCCATTTCTGGGGAGTTTAGGAATATTAGCTTGCCTGTTTTATTTCAATCTTGTTCCTGGTGGAAGTTGTAATCTTGGCTGCTTTTGAGACTGCCTTTTTGGGTCTGAATTGCAGTTTGTTTGTGTTGAATAAATTTACTTTACCTTTTCCAAAAAAATTAGAGGTAACCAAAAACCTGTCTAGTCTCATAAGAGTAGGGATATCTTGATTGTTGGTCCAAGTAAACCGACTACCATGAAGGGGTAAGTCTATTAATTCAAATCTGTTGATGAAGTCAGCAAACTGAATCATATCCTTGGATCTTCTCCCTCTAGAATTTTTCTCTTCAGCAGACAAAGTGACATTAAAATCACCACCAATAACCCAAGGGTAAGACGTACTTTCCCTCACCACAGCCAGCTCCTCCCAAAACTCCTCCCGCAGACTTTGATCATTAGGACCATACACATTTGTGACTCGACAAACATTCCCATCTGCAAATTTCAGAGCTAGGGAAATCGAGAAATTTCCAATATGAGAGGAAATCAAACTACAAACCGACGGATCCCACATACTTAGCAGTCCCCCTGCACTCCCAACTGCTAGCTTTGCTCTCCATCTAACTTCTCCCTCCCCCCAGATGCTTCTAACTACTGCAGCCTCTACACTATCCAGCTTGGTTTCTTGTAGCAAAACAACTTTCGACCCTGACTTCTTCAGAGACTCGCACACTACAGGCCTTCTTCTACCCGACCCCAAACCCCTTACATTCCAAGATAGCAATTTTAACTCCATTACAAACACCTAAATCCAAAGCAAAGTTATTCCTCAAGACTTTCTCCCCCCCTCACACTTCCCTCACTACTGCTAGCCTTGCTGTTTAAACCCCATGTTAACCGCATCATTTCTCTGCTTCTCTTGGATTTATTTCCTCCCTTCTTTGCTGCAACTTTCCCCCTTGCTATAAGAACTCTTTGTTCAACTCCCTCCAAGTATTTGATGTCTCCTCCTCCAACCCCTCTAACGAAATCCCCAGAAAATTACCCAATCCCAGTAGTTTTGATGAAACCCAGGAGGAAGCACTAGAGGTCACTGGTTGTTTACCTCCCTGACTCGACTGAAACAACATCAATCTACTGTTCTCCTGCGTCTGATTTGCTATTTCAACACCCTCAGTGATAGCACTTTTCCTTCTTACTTTCGCCTGGGATCTAACATGGTCTTGATCATCTCCCCTGTCTTCGGCTTGTGAATCTGAAACCACCATCGCAATTGGATCCACCTCAGTCAGGGCATCTTCTACTCTCGACAAGGCAAACTGTTGAGTATCTAGCTGGGTTTCGGCCCCAAGTGAAGCAACCGGTGGAGGTAGAGGCTTCGAAGTAAGAGAGTGAAGGTCCAAAGCTCCCCCATCGTCCTTCGTCTCCACCCGTAGAGAACTTGACCGTTGGTAATGAGAACCCCGGTTGACTCCAAAACCCTTAAGAGGCTGGTTGGACCATCCGAGATTCCTAAAAGTCGGGCTACTGGGCGTCCTATGTCCAAGAGGAAGCCTGGGCTCACTAATTGCTTGAGGCCTAGGCCCAAAACCCGAAATAAAGAGGGGGGACTTCGACTGGGTTGGAGGTGGCGAGATTGGCCCATTACCTTCTTCTAAATTATCTTGGGCCATGTGGTTCTCAGAATAAGGTAGCTGTCGGTCCATACCCTGGTTTCTTGGCGAGCAACCCTCCCTAGGTGCCACATGCATCTCAGCCAAACACTCTTTAATTAGGCATTTAATGTCCTCTACTTCCAAAGTCTGCCCTCTAGCCCTAGAGTTTGAAATTCGAAACCCATCCCATTGGACACCTCCCTTTGAGATCGGAGGGCTCGGGATAAAACTGAGCCCGTCTCTTCTTCTCTACCATCGACTGTCAGGGAGCTCGACTGAGCACGAGGATTCTGATGCAACACACCTGCAGACGTTCGGGGTTGGAAGCCTTCACCAGATTCTTCAAAGACCAACATCTTGGTACAATCCGAAATCACTCTCCCCTCTCTCTGAACACCCCCAAACATCCCTTCTCCCCCTCTCCATCTGCATACAGACGGCAGAAACTCTGACCAGATTTGGATGAAAAACAGGACTTCCCCCGCAACAACTTCAATCTTGTTCAGAATGGAATTCCCCCTACGAACCTTAATTCTGACCCACTCACAAGTAGCAATCTCCGGTGGCAAATCATCCGTCTTAGTGAAGCCCCTACAGGCATCACCGATGGATTTTGTTACACTTGGACACTAGAGAAGAAGAGGGAGACCGAACACCCTGATCCATACCAACTCCAAGTCCTCCCCTTCAGAAAAATGATCTGGGTAGGAGCAGCCCGCACTCGCACCCCACCAATCCAGCAGGAGCGGATTTCTCCCCAGATGCCAAGGCCCATTCCGTAAAACCCATTCCGCATCAGCTCTCGAAGGGTAGATGAAAAGGAAGAGACCATCTGCCATTTTCTTCACTTTTACTACCCCACCTCTCGCCATTGCCTGTTTATCCAAGTCTCCACTTCCCTAATCCCCTCCCCCCACCGAAACCTCCCCACCAAACAGTTCCACAAAAAACTCTCTTCTTGCATCCGCCTAAGGGTCAGTAACTACAACCCATTTGTCGCCAACCTTCTTCACCTCCGACGACCCAAAACCAGGCCAGGCTCCTGTTGCTTTCGCATTACTGTAGGAAAAGTTAGCCCTTGTCCTCGCTTCTTTCTCCACTCTTCGATACCAGTTGTTCGCATCCCATCTTCTCTTCCCTCCAGCAGATTTGCTGGGAGGGAAGTAGTGAGTCATATGGACTGAGAAAAAACAAAACTACAAACCCTCACTAAAACCAGTCACCGATGTTACCAAATCACTAAAACGAAACTACAAGCCCTTGTCCTCACTATACATGGTAATTCTCAGTATAGACTATAGATTGGTAAAATATTTTTCTATTTCTATAATTTCTTATGCCTTATTTTTTTATCAATAATGTTTCTTGTACCTTGTTACTAGTATTTTATAACCAAAACTACTTTTTTGTGAACCTGTTAGATTTACACGTTTCTTAACCATATTATGTTTGTCTAGATCCTTCTAATGTATCCACATCTATTATGTGCATCGCTAACCCCCACCCCCCAATATTCATAGTGATGTTTTAATCCTTGGGCATTATAAATCTTGGTTACTTTGAATGCCTTTCAAGAGTAGTTTGTACCAGTTGCTTCCAACATCATACACATTTTGACACATTGGATGAATCTATATTTGAATTGGATGTGCTCAAGTAAGCAGTATTTCTGTGTTTGTGGTTCTCTTTTCTTTGGAAAAATAAACAGTCTTTTAATGTTTCTTCTATTTTTAAGCAAACCATCTTGCAAACATACTGATACAACAATTAAATGTTTTTTGGATCAGAAGCTGATAAATTTTATTAATGAGTAGAAATGCAAAGTGTATAATTACATTTTATACAAGTATTTCCAGATCAATAATTAATTATTACTTCTTTAAATCTCAGAATTGGTGCTGATGCTTGGTCCCTTCTGTATCCATCAATACCGCAGAAGCTGCAGACACTGTACAATGATGGTTACAAGCTGGTTTGTTTCTCTCTTATGTTTAAGAGTACCAAATCCTTATAATGAAGTGGAATCTTTTCCTCCAAAAAACTTGTGTTCTTGTGACCAGCTGATCAAAGTCATTTTGCTTGTTAGGTGTGGAAGTAGTCTACACCTTTAATTTAAAAATTTCATCATTTGTAGGTAATTTTCACCAATGAATCAAACATTGAGCGCTGGAAGAATAAGAGACAGGTAGCTGTTGACTCTAAAATTGGACGGCTCAACAAATTCATTAAGCATGTCAAAGTCCCAATTCAGGTTTCTGTACAATTCTTTCTGTAATATTAACTTATTTGTGATTTTTCAGTGGTGCCACTAGATTCTGATGCCTTGTTTTTATATGGTTTACAACGATTGGAGTGAATAATTGAATAGTGCAAATATGGGTAAGGTCATTCAATTAAGTACTTTGTTTTTGGACAAAGAATGGAAATGATTCTTGTCTATTTGTTTATAATGACTAGAGTGCATACTCACCAATATGGGTAAGTCTACTCAGTTGAGTACATTATTCATGGTGGATCACTATGAATGAGAGGGGCTTGCATGTTTTAATGCATATGGTGTATCATGTATGTAGTCATAGATCATCAAAGAACTCTTGATGGTAACAAAATTGAGACATCTAATCATTTGTTCCTTCATTGCGGGTTTTCTTTCAGAATCTGGTCACATTTCTTTAAAGCCATCTCTTATAACAGTTGCATGCTCAATTCTGTTAAATTTCTTTTGGAAAGCGGGAAAATTGGAGTGAACAAGAAGGGTAGAATTCTATGGTCTGCCTTCTGGCTGTTTTTGTGGTATGTGGTGAAAGAAATAAGAGGATTTTTTTTTAATCAAAAACAATCTCAGGAGGAGAAGTTGGTAAATCGAATAGAGGATGGCTGAGCATTAACATACATTTGAAAGAGGATTTTTTGTCTTCTTTTTTGGCTGTTGATTTTTTTGGGGTCTCTTAAGGATGTTCATATGTACAGAAACTTTTTGTACAGTGAACCTGATCTACTTGTACAGCTTTCTTTTTATTAATACAATTTTAGTTTAGCTCTTCAAAAATAAAGGAAAAAAAGAACTCTTGATGGTTTATGTCAAAGGTATCCTATGGGCAGTCTGAACCATCTACTTTGTGAAACCTTTTGTGGCTATTGTACATATTTTTATTGACCATGAAAAGAAAAGATGATTGACTTGATAAACTAAAACTAATGGATGTTCAGCATTTTTTTGCTTATGTATAATTAGTTGTACCTGCACTATAGTTGCTCCATTTGTTGGACCATCTAGGTTGATGGACTCATCCAGGAAATTGCAGGTAGAGAGGCAGGTTACTCCATCCACATATACAAACTACAGCTGAATATTCTTTCTGATGATTGTTTTGAAGCAGGGTATTCTCTAGGGAAGTAGGAATTAATAGGTATTTTTTGTTATTAACTGTTAGCATTTGCCTAACTTTGGAAAATGTTTGCAAGGATTGTACATCTGAAACCTTCCTTGCCACAGCACATATAGCTTATGTGGAAATAACTGGAGATTGCAGGCAATTTACTTATGATACATCTGGATGCAGGTCTTTATAGCTTGTGGATTAGGAAGCACTGGTGGTCAAACAGAAGATCCCTTTCGTAAGCCCAAACCTGGAATGTGGAGACTAATGGAACAGCATTTCAATTCTGGCATTGCAATTGACATGGATCAGTTATTATTCTAATCTCTTTCTTTTCTCCCATGCTCTTAAGTTTTGATTTTTGATATATTGTTTCTACTAGTTTCCTGTAAGGAGTTTACATGGTGCTAGCTAATAATTCCTCAATAATTTCTTTCCAGTTGCCTGTCATCTACCATTTTTTTCTATTCTAAGAGGTCAAGAGACCATTGTCTGATATAACTTGTCTCTGCACTGTAGATCCTTTTATGTTGGTGACGCAGCTGGGAGAATCAATGATCATAGTGATGCAGATATCAAGTTTGCACAGGTGTTCTCAAAACTTCTTAATATACTTATCATTTTATTGTATTTTCAGATAGTTTAATTTCTCAGCATTTTGGTTTTATTTGATTCTTTGAATAACCATCCACCTGTGCTTGATGATGCAATCTGTTTCCCTTTATGTACTCATAATGAATGAATGCAAATTTCTTTGACGTCAGGTAAGCCAGTCCATGTAGTTTGAAAAATGCTAAAATCCTTGGTTGTTTGGGATAATCAAAATATCACAACAGAGATTGCCTTTCAAATTGAATGATCTTTCTATGAAAAATTCCCCCTTTCTCTTCAGTGGTTAAACTCATTTATTACAACAAAAGGAAAATACACATGAAAAGGCCTCAAAGGCCAAACAAATACCAATTACAAATTAGAAATAACCAAATATAAATATCACTTCAACAATGAATCACTTGCAAGTTCCAGTATGTATCTCTCTTGTCAAGAGAGCATGGTATTGGCACATGTAGGATTCCATGAGAAGAGTTACGCATCCTGGACACCAAAAAATGACCCTACCTGGTGAGATGATGAAAAGCCACCAAAGGAGCTTCATATCTATCCAACCAATATCTGTATTATCACCTCCACCGCCATGAGACTGAAAGCCTGTAGAGGTGGAAACTTTGAGGCGCTGGATTTTAATTGGAGCTAAAGTTTATCTTTTTTTTCCTTCCTACGTGGCAGCTGGGTGTGGATAGATTGGCATCATGGATAAGTAGATATTTGTCATTGGGTAGCATGATTGCTCTTACTAAGTGTTGTGGTTGGCTTACCAGTTTATTTCATATCAATACTAAAAGTTCCATCAAAAGCAGCGAAGATGAGGAAGATACAATGAGATTTTCTTTGGGAGGGAGGAGGTGAAAGGAAGAAAATTGTGTTGGTTAAATCGGATTATGTTTGCACGCCTAAGAAGTTGTGTGGGTTGGGAATAAGAACTATGGATCTAAATAGAGCCTTGCTAGGTGAATGGTTATGGAGATTGGGGAAAGAGAGAGATTCACTGTGAGAAAGTGGTGCTTAGTAAATATGTGGTGGTCAGGTTCGAATGGGATTCTAGAGAAGTGTCTTTCTCATTTCGAGTATGTCTATGTAAAGGGATTATGAAGTTCCAGATAGAATTTGTTAGGTTCTCTAAATTTATGGTGAGAGATGGTAATATGGTAAGGTTTTGGGAGGATGAATGGTGTGGAGATGTAAGGTTTGTGAAATCTATCCTAGGTTGTTTAAGCTGAGTTCCAATGATATATCAGTGGGTCAATTTTTTGAAAAGAGGAGGAACAGATTGTGTGGTGTCAAATTTTCAGAAGATCATTGCTTGATAAAGAAATTGGTGAGTGTGCCATGTTATTAAAATTGGAAGCTTGGAAGGTAACACTGTCAAAACTGACATGATTTGGTGGAAGAGTGCAAGGATGGGACATTTTCTGTCAAGTCATTTTATGAACCTTTGGTAGGAGGGCAAGTTGAGACTTGAGAGTGCATTTGTTAGAGGGGTGTGGGATAATCCAATCTCTCCTAGGCTTGAAGCATCTACATGGCTATTGTTGATGGATGGTATTTTAACTTTTGGATACTTCAGCTGCCAAGCATTTGTCTGATGTGTAATGATAGAAAAGAAGATGATGCTTCACATTTACTCATCTATTACAGAATAGCGGAATTTGTATGTTTTTTCTTTTTCCCATTATTCCAGGCTACAAGACCAGCTATGTCTCAGACAAAGGAGATATTCACTTAAATGTGGTGAAAAAAGGAAAAATTCCTGGTGCATCATCCCTTTTGCAGTGTGCTAGGGTATTTGGAAGGAAAGAAACAGACATTTTTGAAGATTAAAAACAACCAAGAGACAAAGTTGTGGCTGATATTGGATCTTTGGTTGTGGACTGGGCATTAGCACATTTAGAATTCAAAGAGGCAAAAGGAGAGGATTTTGGGGCTAATTTATGGACAGCTTTGGATAATTGGATTTATACAATAGATTTTCTTAAGGATCAATGGGATATTGGGATCCGTTTGAATTATGCTGACAGATTTGTTATAACTTGTTGGGTGCACCAATAGTTGTTAGGCCTGCAATTGGTTGGTAAATCCAATAGAACTGAGTAGAAGCAATCCAATTGTACTAGGATCTGGGTCTTGCATCACTTGTCCTGATTATAATTGGGCCAGTTTTGAGTTTTGATATTATGTCTTGATTAGAATCGGGTTAGGATTGGTTTTGGTTGTTCATCATCATCTAGGCCTTATTCCAACTATATAGGGTCGGCTATACGAGTCCTGTTTCACCATTCCATTCATCCAAAGAGATCGGTTTCAGTCCTCACAAAATAGTGCTCACACCATACTCACAGCCAGTTGCAGCTGTGCATTGGGAATATTTATTCATGAATAAAAACATACAAGTACGGAGATATTCCCAATACATGGTTGCAAGTGGCTGTGAGTACGGTGTGAGCACTGTTTTGTGAGGACTGAATCTTAGTTCTCCAAAATGATGCAGGAACCCTTGCTCATTTTCCACCACAACTGGGCATAGCAATGCTTCGGGGAATGATTTAGCATAAACACAAGAAGACAATTCAGGGTCCATGACCATAAGGTTTCCCTAGGTGTATGTGTATCATAAGGTTTCCCTTGGGAAGGCTAAATGGAAATTTACTTTTGAGGTTTCCCCGGCTTTTGACTTTTGGAAACAGCTTCTATGAAAAACTTATTTTAGCATTGAAAATTGACTTCCTGGAAACATTGAAAAGCACTCTCAGTTTCTTCCCTTTAATCTGGTAAATATAGGGTCCGTATCTGCTGCAAACACGTGCATAATGGACTATGTAACTAATCATAAGTGAACACGTCAGTGTTCCGTACACATGAGACCCACATGTGGTATGGGCTCCATGTGTATGGAGCACTGGCATGTTGACTGTAGTTGGTACATAGACTGTTATGCACGTCTTATTGGATTAAATTGGATATGGTTTGATTTGATCCGATAAGGATCCAATCCAATGGATGCATTCTAATATCTTCAAAGCATCTTGTCCTCTACTCTTCAAGCATTGAGCCAGAGGTCTGATACTAGCCCTCCACATCATCAAGCTCTCTGTTCTTCGTCCTTGCTTTATGCCCTTGGCTATCTGATATTCATATTATCTCAAATCCTCACTCTTCATCTTCCCATCCCCAAACTATTGAAGATCTAATATCTTCTTGCACCTGTTCTTTTTGCTGATTTTTCTTCCAGCTAAGTTGCCCGAGGTTCTGTCCATCTTCAATTTACCGGAGATGTACCACCTAACTGTGGGAAATTAATTTTGTCGATGATAATAAGAAATCTGTTTGTGATGAGAGTTTCAAGGTTTAAAATATCTGCTGTTGCCACGATCCAAACGGTCTATTGATATTAACCATTCGTTGACTAATGTAAACTTTACTTTTGTATGTAGGTGCTGGGATTAAAATTTTATCTTCCCGAGGAATATTTTGGCTTATGAAGGACGTCTAATCTTTACTTTTGCATCATAACGTTTATGCTCGCTCGTTCCATATCATACTGTCTGCAAATCAGAGGGACGAACATGGAGTTTATTTTGTACATTGGCAACCACCCAATCTGTAGTTTTACCTATTTGAGCCTTGTTTACAAGGCAATTTTTATGATGCCCGCCGGGAGAACTTTGACCAATCAGAATCCTCTGAATTTTTTTGATGAATATATCAGCTGATTGGTTACTATTTCACGTCATCAGATTTTTAGGTACTAATGTAAATGGCACGTGCTATGCATGCCAAAGTAAAGGATAAATATATAATCTCACATTATAAAATCAAATTTAACTTTTACGACCTACAAACTATAATACTTGAAAGACA
>Nelumbo_nucifera_newGene_10019
GGCCAGAGAAGTGAATTCGTCTTCAATTTTGAGCAGACCTCGAGTGCGTTCTGGGGTCAGAAAGCCGCAGCTTGCCTTGGTTAGTATCCCCTGCACTTGTTTTTTGTTCATTTCTTTGTATGTTATGTTCCTGACATCTTTGTTGGCCTATTGATTTCCGGTTGCATTTTGATGTTTCTGTCAGGCAATATACCGGTTGGCAGTTCTCTTTCCTGGACTACTAAAGTTTGTTAAATTCTGATTTCTTTTCATGCAGGTTTTGGCGGATCTATCGGTTGACCCAGAGCAGTTGCTGATGGTCAGTATTGCTGTTTCATTGCAGGAGCTTGGTTACACAATTCAGGTACAAAGAAGCTAGAATTCTGTTCTTCCTTACTGAATTGGGGTTGTGATCCATGCCATCATGGGGTGATATCTGTCGTTCTTAATCAAATGGACATCAAAAGAATACAGGGAATTTCTTGCTGAAGCCTTTTGCCCAGTTTCACGACGCATGCCAATTTTGAGTTTTTTCTGCATGCCTGATAAGTCTTCAAGTGTTGTCTTAGACTAGGAAAATGAATACGGCCTCTTGAAATGACATCAGAGGTTGCCCATTGTCAGAAGGATGAAGATATTTGACTTTTGACCCACTTTAGCTGGCATCGCATGTAATTCGAGAATAAAATTCAGGAAAAAGACAATTTTGAACATGTATCTAGAACTCCTGTGCTCAAGTTCTCAATAACGATCCGAGAGGACAATTATTCATTGTTGACCCACTTTTCTCAACTGCACCACATGGTGCAACAATGAATAACAATTACCGATCCTTTCATTCTCATCACATCAACAGTGGGGATCCTGTATATATACTTTTTGGTGGAGGATATAAATAGGCTATGGAAGGATTTCAAAGGTGTATTTGCATTTGCAGGTGGTGATTGATTAATGGGGTGACCCATGATATTTTCTTCCAGGGTGGAATCAACTAGTTGGTTGATACTTCTGATGTGGTTGCCTAGGATGACTAAGCATCAACTAGGTTGACAACAACAAAGTCTTTTAAAGATTTGTTTGTTTGTTTGTATTTCTAATTAAGTAATTGTTTGGAGCAAGACAGATTATGCTTTCATTTTGTTATATTCGTGTTGTTGATTTAAATATTTGTGATGGAACATGATTGAATGATGGAATATAAAATAGAAAAAGACAATATAAAATAAAAAAGGCAGAAGGGGAATTCTTTTAAATTTTCTTCCAATCAGTGTTGTGTTGGTATGAAGATACCACAAACAAAGGGCACATTAAATAATCAAGGTTGCACTCTTTCTTTGGAAAACAAAGGTTGTGATTTCCTATCCAGCTTAAAACGTGGTCTAAACTCTAAAGTGGTAAGAAATAATCCAAGGACTTAGAACTTGACAGAAAGCATGGGTCTTGAAGTCTTGGTGTGGCAAAATGGCAGGATAGGACTAGTGTAGCCAACCCCAAATAGTTGGAATTGGGGCTGAGTTTAGTTCAGTTGAGCTGATCTTATATTGTTGATATGAAAGGAAAGAAAAATATGAGATCTGTTTAAGTTCTTTTTGCAACTGAGGACTCATCCCTGTGTATATGAATTGAAATATAAAATATTTGCATTATATTTTTTCATTCATGCAAAATTTTTGAGAGTAAAGTTAGTTGAGTTTTGGTTTTGTTCTTTGCAGGTCTATTCTCTTGAAGATGGTCCTGTGCATGTTGTCTGGAGAAATGTAAGAATGCCTGTCACAATTGTTAACACTGTTAACAGACGAGAGATTACCGTCGATTGGTTAATGTAATTCATTTTTCTACGGTTCTTCCTTAATCTTGTGCTACTACGTATTTATTAATAAGTTCTATGTAGAATACCTTATCCAGCTTTTAGTCACAGACCATTCAATACATGCAAAGCATCTAATTCCTGTTGTCCTTTGTATCATATTTCTTATATGACAAACAGTATGTTGCCTGGGTTCCCTATGCTACAGTGGCTTCCAGCTTCCTACCTTACATTGGATCAACAGTCTACCCCTTTACTGTATAGTGGTCCTCAACACTGG
>Nelumbo_nucifera_newGene_1002
CCCATGTCTCGACATGTGTACCACGTGACAAGCAAATCCCCTTTAGAGGTAAGAAGAAGGTTTGCACATCAAATGTCTTGGCCTTGTGTGACTTTGACATGATGTTTAGATTCATATACACTGGATGGGAGGGTTCAACTCATGATTCTAGGATACTTGTAGAAGTTATTGTTAGGCCAAACATCCATTTCCCAGAACCTCCCCTAGGTGAGACTAACTATCTCATCATCATCTTTACTACATTAATTAGTAGACTTCATTGTAATGGTATATTCTCTTTATTATATACATGCAGGGAAATACTACCTCTGGCTTTGCTAGTGCACCCTGCTATCTCACACCATACTCTGGTCAGCCCTATTACCTAAGTGAATCCCATGGGCAATGTGGTAGGTTTAGAACCAAGGAAGACCTATTCAACTATACGCACTCATCTCTACGGAACATAATAGAGCGACGTTTTGGTGTACTGAAGGGTAAATTCCCAATCTTGAAGAACATGCCATGCTATGATTTGTTATTGCAACGGTTTATAGTTATGGCATGCTTTATTACTTATAACTTCATCAGGAGAGAGGCATGTAAGGATGTACATCTAAACATATGGGCCGAGGAACAAATGGTGGACAATGAAGATGATGAAGTAAATGGTGATGGTGGGCACGATGGTGAACATGCTTCTAGTAGCAACTCACAGATCAACTTAGTGCGGGATCAGATTGCCAATGAGCTATGGGAGAGATATCAGATGACACACTAGTATATTTGTAGTCTAGTGTGAATTGTGTTCAATTTATTTTTATTTTGTACATTTAATATGCACTGGTCTAGTTTGATAACATGACATTAGCTTACATTGCAG
>Nelumbo_nucifera_newGene_10023
GTAAAGTAGGTGAAGAAGACGAGACGCTGAGAGAGATTCTGACACTCTCCCGAGAACGTTTTTCAGGTTGCAGTTAGAGCCTTCAAGTCCCAAACTTCTGAAGCTTACAATGTGTTTTCTTTGTCCTTTGGTCAAATTAATCCCTCCTCGCTCACGGAGGAAGAAATCAATGGCATCTTCCAGAACTTCCAGTCCCGTATTATCAAGGTTACTCTCGGTTTTCCCTTTTATTTTCCCCAAATGTATCTCATGCAATCTTTAGTTTCGTTTTCTTTTTCTTTTGTTTCCTTTAACTGTATAAGCTCTCAAGAAGACTTCCCTTCAATTAAGCATGGTTTGCTGGGATTTTTTTCCTCTTTTGGTCGGGATGACGTTTTCGCTTTTTTTTTTTTTTTTTTTTTTTTTTTCTCAACTCAAATTTCTGGTGTAGAATATAGACTTGAAGGAGGATAGAAAAACAAGGATTTAATAGCAGAAGATCAATCTCTTAACAAGAATCTAAAACATGGTGTAGGTATTGAAGACAATTAATGGTGGCATTGTACGAATATGAACAACCATTAATCAGGGAATTTCCAGCATTTTCAGAAAGCATCTTTGCTGTAATTTCTTTTAATACTTTCTGATATTCTTTTTCTTTGTTGTACATTCATTTGGTAGAAATCCATAAACTGCTGCCCCTTCGGCTATAGTGGATGGAAGATGGTTGACGCTTTTACATTAGGGTTGATTGGAAAAAAGAAATTACTGATGTCTCCAAACCATTGTCTAAGAAAAACAGAGCATTTCTGAGGGATGCAAAAGAAAATGCTCTTTATGTTACTCTTATAACAAAATTGCTTAGAGAACCATGAACATATTCTTATATAATCCTACTATATCTACTAATTTGTCTAACTTCAAGGAAATAGATAGATCTATTTTGTAATATTGCTCAACTCCTGATTTTTTTTTCAAAAGTTGCTAATATCTCTCTTTCCATTAAGGTAATGCAGTATGCACTGAAAAAACAGAGCATTTCAGAGGGATGCAAAACAAAATGCTCTTTATGTTACTCTTATAACAAATCTGCTTAGAGAGCCATGAACATATTCCTATATAATCTACTATATGTACTAATTTATCCAACTTCAAGGAAATAGATAGCTCTATTTATTTTGTAATATTGCTCAACTCCTGATTTTTTTTTTTTTCAAAAGTTGCTAATATCTCTCTTTCCATTGAGGTACTTACCTTGAGCTTCAGTTATAGGATATGCAACTTTGAGGGTTTAGTTTTGAAAAATCCTAATACTTCACACAGTGAAGAGTGAACATATGTAGCAGCAAAGTTTTGGTGTCACACTCACAGTTTGCAGATGACATTTTGGTCTTCTTTGGTGGGGAGAGTTGAGAAGGTGTAGAAAATTTAGAGCTAGTTGTGAGCCTCTTTGAAAGGATTTCCAATTTGAAAATCAATTGGTCTACAAGTCTAGTGGCTGGTATCAATTTAGAAGAGGGCACCTTGAGAGCTTTGGCTGAAATGTTTTGGTGCTTTTCTGCTCTTCAGAACAGAGAAGCAAATAAGCATTTATTTTGAAACATAACCAAACTTTGGATCTCCGATCATTTGCATCATACCCTTACCTCTTAGGGGAAGGCCATATGTTGGTCAAAAGAAGCTTAAGAAATGGAAATTTCCATGTAAGTGGTAAGCAGTAGTAGTTTCTCTAGAAGTACTATGATTGTAGTTTTTTTGAAGTAAGCTACACAACCTATGTTTTTGCTGTATTTTTTCCCATTTCTCCGCACGTGGTATCTTATATAATATATGAGCATTGACACCTTGAATGCTTACACATAGTTTTTTTCACCATACATGCAATTAAGTGTAGCTGTTGAAGTATCAAAATCAATTTTCTTGTACCATTCAATAAGAGGCTTAAAATAAGCTTCACCATTAATGTTGTGACAAAGGATCTCTCTGTACATGTGGTTAGCTCATAGCTGGTAACTATTTACAAAAATATTTGAGGGTGTTCCATATCCAGGCTAAGAAAGCGCAATAAGCCCAAGCTTGTGGAGCTTTATTTCTCAAGTTGGATGATCAAGGCTGGTAAACATTATCACTCAGTGTGGGATCTTTCTGTTGGCTACTAGTTATTTTATTTTATTGTCACAATTTCTGTTATGCATGTTATTTCCTAATTTAAAGATAAGCTTCATGTTCCCGTTCCTATGCATTGCTTATTTACATCTTTGAAGTACAATCACTTATAACAAGTGATGAGGTAGCATATATTGCTTGATACTTAACGTCATTTCACCTGTCACAGACATCATTAATAAAATTAATGCTATTTTTTTCATATGTCAACATTTCAGAATCCTGTGATATTCATCCTGAAAAGGACAAAGTTGTTCTTGAAAAGAACAAGAAAAGGAGGCTGAAGACACCATCCCAAGTTGAGGCCTTAGAGAAATTTTATAATGGTATTGCTGTATTGCTGCTCCTTTTAACATATTTTATGTTCTGACTTGATGTTAAGTTCACTTGAACTCTTATAAGAAATGTCTCTTACCAAAAACTTTATTTTACCCAGAACACAAGTACCCCATAGAGTCAATGAAGTTACAGCTTGCAGAGGAGATAGGATTGTTGGAAAAGCAGGTATCTGGGTGGTTTTGCCATAGAAGGTTGAAGGAGAAAAAGCTATCCAAAGATGAAGCATATGCATGTGCAAGGCAAGATCTTATGGCCTAAGGAGGTGGAAAGCATATCCAAAGATGAAGCATAGTAGCACCAAGCTAGCAAAGGGAATACAAGCATTTTGGTCCTAAGGGGGTGGAAAGTCGAAGGCCTTACGGCCAAGAATATCCAAGTGAAGATATGATTTTCATGAGGGGTCAATATATTCATACTGGGAATTATAATGCCATGTGAATTCATCTTCAGGAAGTAGCTCAGCTTCACAGGACAGGTTGTTTGCTCAGAGTGAGGATCCCTATGATACGGAACCTTTGAGGTACTCAGCTCAGAATAGCAGCTATTTGTTGATGAAGAGAATAGCAGTCACAACAGTAGAACAGGCGGGCTGAGTCTTGATTCGAAAAGCACCCAAAATGGCATTGCGAAGGGAGCATTTCTTGTACAAACTAAGAATCTATCAATTTGAAACTAAAATGTATTTGTGACTCAAATGTTTTGAATGGAGA
>Nelumbo_nucifera_newGene_10024
CCCGAAGCGGTGAATCCAACGGCAGCGAACGTCTCTCTTTCGCTAACACGGCAAATCATCTTCTTCCTCACAACACCGAACTAGCGGCGGCAACCCTTTCAACCTCCGACGAGCAAAGCCCCTTGGCGGAAACAAAAACCGAGAGGACTCTCGCAGCAGTGACATCTCCGGTATCCCTTCATTTATCTTAGTGATTTCTCATTGCCCGGTGTCATCTTCACATAATCTAGCTCTTTCTCTTGCTCTATTCATTGTTTTTTGGCATCCTACAATAAATGACGACTCCCCTGTTTTCCTGACTCCTCTTCTGGTTGAGTAGAACCGGCGGTAGCCATTATCCAATTTGTTCTATCTTCCCTCGGTTTCGAGTAGAATTTTTGCATTGAAGATCGTCTTCCTCCCTCTCCTCTTTCCCTCGGTTGCATACTTCTAATACTGTTGAGAGAAAACAATCGGAAAGCACAAAGAGGTTAGGATCCCCTGTTGCAGCATTCAGTTTCAGGCCGACATACGACTCACGTGAGTCTCATTCTAGCCTGTAATTCTCCCTCTTAATTTTCGATTATATTTCCTCCATCTGGCTGTCGGTTATTGGGGATGGCAGTGAAGTTCCGCCGAGCCCCACTATATGGGTTTTTGATCAACGCCGGAGTCGGAAGTGACCTTGGTGTATGAATGCCAGAGACGGTAGGGGGATTACCACATAACGCATTTTTCTCAAGCATTTTAGAGAGAAAACCGGTAGCTTCTAATGCATTTTTTATTAAGTATCGTTGTTCCAGTTAGTGTTGCTGATAACATGACTATTGATTTTATTGAGAAGCTAGTGAATTCAAGTTTTCATGTATTTTTGTTTATTTGTTTCATTGTAACAGTCATAGCATCTGTTGTCTTAGAAATTTACCCGAGCGTGAGATTTGCTTCATTAGTTAAATTCTAGGTGTGACCTGATCAATCGTAGTTCTTCGTGTTTGCTTCAACCTGTTGAATGGGTGTGTCCAAAAAATAGTAGCTTACTGATTTATTTCACTGGATTGAGATGTGAGATTTCTGGGCTGTTTGATTAATTATTTTGGTGAAGGAGAACAGTGACAGAAAATAGGTAGCAAGACAGGAATAATCCCTCATGTGCTGAATCAGACTGAAGGGGGTGATCGGCTCGAGAAAACAAATTAATCAATTCAGAAAATGAAATAAAAATAAAAAACAAAAATAAAGAGAAAACAAAATAATAAACAAACTGTGAAAGGTGAAAGAGGTTGGCTGGTTTAAAAGATCCTGTTGTATTTAGGTGGTAGAGGGGAGAATAAATACTAACAAAAAAGGGGGTAATAATAATAATAATAATAATAAAGTAACAAAAATGAAAAAATAAAAAAAGTAAAGAAATAGGAGATAAAAAGAATTATGGAAACAATAAAATCAATAGTGCCTCATAAGAAGATTATAATAAATAATTGGTAAAAATAAATAAAAAAAGAGAAATAATAAAAAATAATATTAATAAATAAAAATAACAGTAAATAAAAAATTAATAATTATAATAAAGAAAAAAGGATAAAAGGCATAATAAAATGTATAAAATGAAATGAAATAGAAATAATATTGATTCTCTCGTATTGTTTTGCTCATGGTTTGTTTACCCTTTCTTTGTTTTTTATTCTTTTAGTTAATTAAATGATTTTATACTTGTGATTGTGCTTGTTTGGGACCCATTTGGGTCCTACCTATTGGACCCGGGAGAAGGGTGTCTAATCCCTTTCCTCTCACATCCAAGTCTTACGTGGACTAGTGTAATCAATGCCTTAGGTTTTGGAGTCACTAATTAATCAAAATGTTTTCTGATATAAGTCCTGGAGGTCTCATCACCTCCATTTCCTAACCTGATGGATGGTGACTCCATTTCAAGCCCAATTGAGCCGTTTTCCCGACGCTCACATTAGGGCTATCAACAAGTTAATGTATGCAAAGAGATAGCCAAGTAGAGGGCACAAGAGTTTAATCGGCACTTGTTCATATTCTTTTTTCAAAAGAAAGAATAATAGCTATGATGAAGGGAAATTTGGCCCGACCTCGCGATCGCCCGACACGTGGCAAAGGCAAGCAGCTCGGGACAGTAGAGCACCCAAAGCGAACATCGGAAGCAAGTCCAAACTCACTACCGAGCCCGAACTCCAGACCGCTGTACTTAGTCCNNNNNNNNNNNNNNNNNNNNNNNNNNNNNNNNNNNNNNNNNNNNNNNNNNNNNNNNNNNNNNNNNNNNNNNNNNNNNNNNNNNNNNNNNNNNNNNNNNNNNNNNNNNNNNNNNNNNNNNNNNNNNNNNNNNNNNNNNNNNNNNNNNNNNNNNNNNNNNNNNNNNNNNNNNNNNNNNNNNNNNNNNNNNNNNNNNNNNNNNNNNNNNNNNNNNNNNNNNNNNNNNNNNNNNNNNNNNNNNNNNNNNNNNNNNNNNNNNNNNNNNNNNNNNNNNNNNNNNNNNNNNNNNNNNNNNNNNNNNNNNNNNNNNNNNNNNNNNNNNNNNNNNNNNNNNNNNNNNNNNNNNNNNNNNNNNNNNNNNNNNNNNNNNNNNNNNNNNNNNNNNNNNNNNNNNNNNNNNNNNNNNNNNNNNNNNNNNNNNNNNNNNNNNNNNNNNNNNNNNNNNNNNNNNNNNNNNNNNNNNNNNNNNNNNNNNNNNNNNNNNNNNNNNNNNNNNNNNNNNNNNNNNNNNNNNNNNNNNNNNNNNNNNNNNNNNNNNNNNNNNNNNNNNNNNNNNNNNNNNNNNNNNNNNNNNNNNNNNNNNNNNNNNNNNNNNNNNNNNNNNNNNNNNNNNNNNNNNNNNNNNNNNNNNNNNNNNNNNNNNNNNNNNNNNNNNNNNNNNNNNNNNNNNNNNNNNNNNNNNNNNNNNNNNNNNNNNNNNNNNNNNNNNNNNNNNNNNNNNNNNNNNNNNNNNNNNNNNNNNNNNNNNNNNNNNNNNNNNNNNNNNNNNNNNNNNNNNNNNNNNNNNNNNNNNNNNNNNNNNNNNNNNNNNNNNNNNNNNNNNNNNNNNNNNNNNNNNNNNNNNNNNNNNNNNNNNNNNNNNNNNNNNNNNNNNNNNNNNNNNNNNNNNNNNNNNNNNNNNNNNNNNNNNNNNNNNNNNNNNNNNNNNNNNNNNNNNNNNNNNNNNNNNNNNNNNNNNNNNNNNNNNNNNNNNNNNNNNNNNNNNNNNNNNNNNNNNNNNNNNNNNNNNNNNNNNNNNNNNNNNNNNNNNNNNNNNNNNNNNNNNNNNNNNNNNNNNNNNNNNNNNNNNNNNNNNNNNNNNNNNNNNNNNNNNNNNNNNNNNNNNNNNNNNNNNNNNNNNNNNNNNNNNNNNNNNNNNNNNNNNNNNNNNNNNNNNNNNNNNNNNNNNNNNNNNNNNNNNNNNNNNNNNNNNNNNNNNNNNNNNNNNNNNNNNNNNNNNNNNNNNNNNNNNNNNNNNNNNNNNNNNNNNNNNNNNNNNNNNNNNNNNNNNNNNNNNNNNNNNNNNNNNNNNNNNNNNNNNNNNNNNNNNNNNNNNNNNNNNNNNNNNNNNNNNNNNNNNNNNNNNNNNNNNNNNNNNNNNNNNNNNNNNNNNNNNNNNNNNNNNNNNNNNNNNNNNNNNNNNNNNNNNNNNNNNNNNNNNNNNNNNNNNNNNNNNNNNNNNNNNNNNNNNNNNNNNNNNNNNNNNNNNNNNNNNNNNNNNNNNNNNNNNNNNNNNNNNNNNNNNNNNNNNNNNNNNNNNNNNNNNNNNNNNNNNNNNNNNNNNNNNNNNNNNNNNNNNNNNNNNNNNNNNNNNNNNNNNNNNNNNNNNNNNNNNNNNNNNNNNNNNNNNNNNNNNNNNNNNNNNNNNNNNNNNNNNNNNNNNNNNNNNNNNNNNNNNNNNNNNNNNNNNNNNNNNNNNNNNNNNNNNNNNNNNNNNNNNNNNNNNNNNNNNNNNNNNNNNNNNNNNNNNNNNNNNNNNNNNNNNNNNNNNNNNNNNNNNNNNNNNNNNNNNNNNNNNNNNNNNNNNNNNNNNNNNNNNNNNNNNNNNNNNNNNNNNNNNNNNNNNNNNNNNNNNNNNNNNNNNNNNNNNNNNNNNNNNNNNNNNNNNNNNNNNNNNNNNNNNNNNNNNNNNNNNNNNNNNNNNNNNNNNNNNNNNNNNNNNNNNNNNNNNNNNNNNNNNNNNNNNNNNNNNNNNNNNNNNNNNNNNNNNNNNNNNNNNNNNNNNNNNNNNNNNNNNNNNNNNNNNNNNNNNNNNNNNNNNNNNNNNNNNNNNNNNNNNNNNNNNNNNNNNNNNNNNNNNNNNNNNNNNNNNNNNNNNNNNNNNNNNNNNNNNNNNNNNNNNNNNNNNNNNNNNNNNNNNNNNNNNNNNNNNNNNNNNNNNNNNNNNNNNNNNNNNNNNNNNNNNNNNNNNNNNNNNNNNNNNNNNNNNNNNNNNNNNNNNNNNNNNNNNNNNNNNNNNNNNNNNNNNNNNNNNNNNNNNNNNNNNNNNNNNNNNNNNNNNNNNNNNNNNNNNNNNNNNNNNNNNNNNNNNNNNNNNNNNNNNNNNNNNNNNNNNNNNNNNNNNNNNNNNNNNNNNNNNNNNNNNNNNNNNNNNNNNNNNNNNNNNNNNNNNNNNNNNNNNNNNNNNNNNNNNNNNNNNNNNNNNNNNNNNNNNNNNNNNNNNNNNNNNNNNNNNNNNNNNNNNNNNNNNNNNNNNNNNNNNNNNNNNNNNNNNNNNNNNNNNNNNNNNNNNNNNNNNNNNNNNNNNNNNNNNNNNNNNNNNNNNNNNNNNNNNNNNNNNNNNNNNNNNNNNNNNNNNNNNNNNNNNNNNNNNNNNNNNNNNNNNNNNNNNNNNNNNNNNNNNNNNNNNNNNNNNNNNNNNNNNNNNNNNNNNNNNNNNNNNNNNNNNNNNNNNNNNNNNNNNNNNNNNNNNNNNNNNNNNNNNNNNNNNNNNNNNNNNNNNNNNNNNNNNNNNNNNNNNNNNNNNNNNNNNNNNNNNNNNNNNNNNNNNNNNNNNNNNNNNNNNNNNNNNNNNNNNNNNNNNNNNNNNNNNNNNNNNNNNNNNNNNNNNNNNNNNNNNNNNNNNNNNNNNNNNNNNNNNNNNNNNNNNNNNNNNNNNNNNNNNNNNNNNNNNNNNNNNNNNNNNNNNNNNNNNNNNNNNNNNNNNNNNNNNNNNNNNNNNNNNNNNNNNNNNNNNNNNNNNNNNNNNNNNNNNNNNNNNNNNNNNNNNNNNNNNNNNNNNNNNNNNNNNNNNNNNNNNNNNNNNNNNNNNNNNNNNNNNNNNNNNNNNNNNNNNNNNNNNNNNNNNNNNNNNNNNNNNNNNNNNNNNNNNNNNNNNNNNNNNNNNNNNNNNNNNNNNNNNNNNNNNNNNNNNNNNNNNNNNNNNNNNNNNNNNNNNNNNNNNNNNNNNNNNNNNNNNNNNNNNNNNNNNNNNNNNNNNNNNNNNNNNNNNNNNNNNNNNNNNNNNNNNNNNNNNNNNNNNNNNNNNNNNNNNNNNNNNNNNNNNNNNNNNNNNNNNNNNNNNNNNNNNNNNNNNNNNNNNNNNNNNNNNNNNNNNNNNNNNNNNNNNNNNNNNNNNNNNNNNNNNNNNNNNNNNNNNNNNNNNNNNNNNNNNNNNNNNNNNNNNNNNNNNNNNNNNNNNNNNNNNNNNNNNNNNNNNNNNNNNNNNNNNNNNNNNNNNNNNNNNNNNNNNNNNNNNNNNNNNNNNNNNNNNNNNNNNNNNNNNNNNNNNNNNNNNNNNNNNNNNNNNNNNNNNNNNNNNNNNNNNNNNNNNNNNNNNNNNNNNNNNNNNNNNNNNNNNNNNNNNNNNNNNNNNNNNNNNNNNNNNNNNNNNNNNNNNNNNNNNNNNNNNNNNNNNNNNNNNNNNNNNNNNNNNNNNNNNNNNNNNNNNNNNNNNNNNNNNNNNNNNNNNNNNNNNNNNNNNNNNNNNNNNNNNNNNNNNNNNNNNNNNNNNNNNNNNNNNNNNNNNNNNNNNNNNNNNNNNNNNNNNNNNNNNNNNNNNNNNNNNNNNNNNNNNNNNNNNNNNNNNNNNNNNNNNNNNNNNNNNNNNNNNNNNNNNNNNNNNNNNNNNNNNNNNNNNNNNNNNNNNNNNNNNNNNNNNNNNNNNNNNNNNNNNNNNNNNNNNNNNNNNNNNNNNNNNNNNNNNNNNNNNNNNNNNNNNNNNNNNNNNNNNNNNNNNNNNNNNNNNNNNNNNNNNNNNNNNNNNNNNNNNNNNNNNNNNNNNNNNNNNNNNNNNNNNNNNNNNNNNNNNNNNNNNNNNNNNNNNNNNNNNNNNNNNNNNNNNNNNNNNNNNNNNNNNNNNNNNNNNNNNNNNNNNNNNNNNNNNNNNNNNNNNNNNNNNNNNNNNNNNNNNNNNNNNNNNNNNNNNNNNNNNNNNNNNNNNNNNNNNNNNNNNNNNNNNNNNNNNNNNNNNNNNNNNNNNNNNNNNNNNNNNNNNNNNNNNNNNNNNNNNNNNNNNNNNNNNNNNNNNNNNNNNNNNNNNNNNNNNNNNNNNNNNNNNNNNNNNNNNNNNNNNNNNNNNNNNNNNNNNNNNNNNNNNNNNNNNNNNNNNNNNNNNNNNNNNNNNNNNNNNNNNNNNNNNNNNNNNNNNNNNNNNNNNNNNNNNNNNNNNNNNNNNNNNNNNNNNNNNNNNNNNNNNNNNNNNNNNNNNNNNNNNNNNNNNNNNNNNNNNNNNNNNNNNNNNNNNNNNNNNNNNNNNNNNNNNNNNNNNNNNNNNNNNNNNNNNNNNNNNNNNNNNNNNNNNNNNNNNNNNNNNNNNNNNNNNNNNNNNNNNNNNNNNNNNNNNNNNNNNNNNNNNNNNNNNNNNNNNNNNNNNNNNNNNNNNNNNNNNNNNNNNNNNNNNNNNNNNNNNNNNNNNNNNNNNNNNNNNNNNNNNNNNNNNNNNNNNNNNNNNNNNNNNNNNNNNNNNNNNNNNNNNNNNNNNNNNNNNNNNNNNNNNNNNNNNNNNNNNNNNNNNNNNNNNNNNNNNNNNNNNNNNNNNNNNNNNNNNNNNNNNNNNNNNNNNNNNNNNNNNNNNNNNNNNNNNNNNNNNNNNNNNNNNNNNNNNNNNNNNNNNNNNNNNNNNNNNNNNNNNNNNNNNNNNNNNNNNNNNNNNNNNNNNNNNNNNNNNNNNNNNNNNNNNNNNNNNNNNNNNNNNNNNNNNNNNNNNNNNNNNNNNNNNNNNNNNNNNNNNNNNNNNNNNNNNNNNNNNNNNNNNNNNNNNNNNNNNNNNNNNNNNNNNNNNNNNNNNNNNNNNNNNNNNNNNNNNNNNNNNNNNNNNNNNNNNNNNNNNNNNNNNNNNNNNNNNNNNNNNNNNNNNNNNNNNNNNNNNNNNNNNNNNNNNNNNNNNNNNNNNNNNNNNNNNNNNNNNNNNNNNNNNNNNNNNNNNNNNNNNNNNNNNNNNNNNNNNNNNNNNNNNNNNNNNNNNNNNNNNNNNNNNNNNNNNNNNNNNNNNNNNNNNNNNNNNNNNNNNNNNNNNNNNNNNNNNNNNNNNNNNNNNNNNNNNNNNNNNNNNNNNNNNNNNNNNNNNNNNNNNNNNNNNNNNNNNNNNNNNNNNNNNNNNNNNNNNNNNNNNNNNNNNNNNNNNNNNNNNNNNNNNNNNNNNNNNNNNNNNNNNNNNNNNNNNNNNNNNNNNNNNNNNNNNNNNNNNNNNNNNNNNNNNNNNNNNNNNNNNNNNNNNNNNNNNNNNNNNNNNNNNNNNNNNNNNNNNNNNNNNNNNNNNNNNNNNNNNNNNNNNNNNNNNNNNNNNNNNNNNNNNNNNNNNNNNNNNNNNNNNNNNNNNNNNNNNNNNNNNNNNNNNNNNNNNNNNNNNNNNNNNNNNNNNNNNNNNNNNNNNNNNNNNNNNNNNNNNNNNNNNNNNNNNNNNNNNNNNNNNNNNNNNNNNNNNNNNNNNNNNNNNNNNNNNNNNNNNNNNNNNNNNNNNNNNNNNNNNNNNNNNNNNNNNNNNNNNNNNNNNNNNNNNNNNNNNNNNNNNNNNNNNNNNNNNNNNNNNNNNNNNNNNNNNNNNNNNNNNNNNNNNNNNNNNNNNNNNNNNNNNNNNNNNNNNNNNNNNNNNNNNNNNNNNNNNNNNNNNNNNNNNNNNNNNNNNNNNNNNNNNNNNNNNNNNNNNNNNNNNNNNNNNNNNNNNNNNNNNNNNNNNNNNNNNNNNNNNNNNNNNNNNNNNNNNNNNNNNNNNNNNNNNNNNNNNNNNNNNNNNNNNNNNNNNNNNNNNNNNNNNNNNNNNNNNNNNNNNNNNNNNNNNNNNNNNNNNNNNNNNNNNNNNNNNNNNNNNNNNNNNNNNNNNNNNNNNNNNNNNNNNNNNNNNNNNNNNNNNNNNNNNNNNNNNNNNNNNNNNNNNNNNNNNNNNNNNNNNNNNNNNNNNNNNNNNNNNNNNNNNNNNNNNNNNNNNNNNNNNNNNNNNNNNNNNNNNNNNNNNNNNNNNNNNNNNNNNNNNNNNNNNNNNNNNNNNNNNNNNNNNNNNNNNNNNNNNNNNNNNNNNNNNNNNNNNNNNNNNNNNNNNNNNNNNNNNNNNNNNNNNNNNNNNNNNNNNNNNNNNNNNNNNNNNNNNNNNNNNNNNNNNNNNNNNNNNNNNNNNNNNNNNNNNNNNNNNNNNNNNNNNNNNNNNNNNNNNNNNNNNNNNNNNNNNNNNNNNNNNNNNNNNNNNNNNNNNNNNNNNNNNNNNNNNNNNNNNNNNNNNNNNNNNNNNNNNNNNNNNNNNNNNNNNNNNNNNNNNNNNNNNNNNNNNNNNNNNNNNNNNNNNNNNNNNNNNNNNNNNNNNNNNNNNNNNNNNNNNNNNNNNNNNNNNNNNNNNNNNNNNNNNNNNNNNNNNNNNNNNNNNNNNNNNNNNNNNNNNNNNNNNNNNNNNNNNNNNNNNNNNNNNNNNNNNNNNNNNNNNNNNNNNNNNNNNNNNNNNNNNNNNNNNNNNNNNNNNNNNNNNNNNNNNNNNNNNNNNNNNNNNNNNNNNNNNNNNNNNNNNNNNNNNNNNNNNNNNNNNNNNNNNNNNNNNNNNNNNNNNNNNNNNNNNNNNNNNNNNNNNNNNNNNNNNNNNNNNNNNNNNNNNNNNNNNNNNNNNNNNNNNNNNNNNNNNNNNNNNNNNNNNNNNNNNNNNNNNNNNNNNNNNNNNNNNNNNNNNNNNNNNNNNNNNNNNNNNNNNNNNNNNNNNNNNNNNNNNNNNNNNNNNNNNNNNNNNNNNNNNNNNNNNNNNNNNNNNNNNNNNNNNNNNNNNNNNNNNNNNNNNNNNNNNNNNNNNNNNNNNNNNNNNNNNNNNNNNNNNNNNNNNNNNNNNNNNNNNNNNNNNNNNNNNNNNNNNNNNNNNNNNNNNNNNNNNNNNNNNNNNNNNNNNNNNNNNNNNNNNNNNNNNNNNNNNNNNNNNNNNNNNNNNNNNNNNNNNNNNNNNNNNNNNNNNNNNNNNNNNNNNNNNNNNNNNNNNNNNNNNNNNNNNNNNNNNNNNNNNNNNNNNNNNNNNNNNNNNNNNNNNNNNNNNNNNNNNNNNNNNNNNNNNNNNNNNNNNNNNNNNNNNNNNNNNNNNNNNNNNNNNNNNNNNNNNNNNNNNNNNNNNNNNNNNNNNNNNNNNNNNNNNNNNNNNNNNNNNNNNNNNNNNNNNNNNNNNNNNNNNNNNNNNNNNNNNNNNNNNNNNNNNNNNNNNNNNNNNNNNNNNNNNNNNNNNNNNNNNNNNNNNNNNNNNNNNNNNNNNNNNNNNNNNNNNNNNNNNNNNNNNNNNNNNNNNNNNNNNNNNNNNNNNNNNNNNNNNNNNNNNNNNNNNNNNNNNNNNNNNNNNNNNNNNNNNNNNNNNNNNNNNNNNNNNNNNNNNNNNNNNNNNNNNNNNNNNNNNNNNNNNNNNNNNNNNNNNNNNNNNNNNNNNNNNNNNNNNNNNNNNNNNNNNNNNNNNNNNNNNNNNNNNNNNNNNNNNNNNNNNNNNNNNNNNNNNNNNNNNNNNNNNNNNNNNNNNNNNNNNNNNNNNNNNNNNNNNNNNNNNNNNNNNNNNNNNNNNNNNNNNNNNNNNNNNNNNNNNNNNNNNNNNNNNNNNNNNNNNNNNNNNNNNNNNNNNNNNNNNNNNNNNNNNNNNNNNNNNNNNNNNNNNNNNNNNNNNNNNNNNNNNNNNNNNNNNNNNNNNNNNNNNNNNNNNNNNNNNNNNNNNNNNNNNNNNNNNNNNNNNNNNNNNNNNNNNNNNNNNNNNNNNNNNNNNNNNNNNNNNNNNNNNNNNNNNNNNNNNNNNNNNNNNNNNNNNNNNNNNNNNNNNNNNNNNNNNNNNNNNNNNNNNNNNNNNNNNNNNNNNNNNNNNNNNNNNNNNNNNNNNNNNNNNNNNNNNNNNNNNNNNNNNNNNNNNNNNNNNNNNNNNNNNNNNNNNNNNNNNNNNNNNNNNNNNNNNNNNNNNNNNNNNNNNNNNNNNNNNNNNNNNNNNNNNNNNNNNNNNNNNNNNNNNNNNNNNNNNNNNNNNNNNNNNNNNNNNNNNNNNNNNNNNNNNNNNNNNNNNNNNNNNNNNNNNNNNNNNNNNNNNNNNNNNNNNNNNNNNNNNNNNNNNNNNNNNNNNNNNNNNNNNNNNNNNNNNNNNNNNNNNNNNNNNNNNNNNNNNNNNNNNNNNNNNNNNNNNNNNNNNNNNNNNNNNNNNNNNNNNNNNNNNNNNNNNNNNNNNNNNNNNNNNNNNNNNNNNNNNNNNNNNNNNNNNNNNNNNNNNNNNNNNNNNNNNNNNNNNNNNNNNNNNNNNNNNNNNNNNNNNNNNNNNNNNNNNNNNNNNNNNNNNNNNNNNNNNNNNNNNNNNNNNNNNNNNNNNNNNNNNNNNNNNNNNNNNNNNNNNNNNNNNNNNNNNNNNNNNNNNNNNNNNNNNNNNNNNNNNNNNNNNNNNNNNNNNNNNNNNNNNNNNNNNNNNNNNNNNNNNNNNNNNNNNNNNNNNNNNNNNNNNNNNNNNNNNNNNNNNNNNNNNNNNNNNNNNNNNNNNNNNNNNNNNNNNNNNNNNNNNNNNNNNNNNNNNNNNNNNNNNNNNNNNNNNNNNNNNNNNNNNNNNNNNNNNNNNNNNNNNNNNNNNNNNNNNNNNNNNNNNNNNNNNNNNNNNNNNNNNNNNNNNNNNNNNNNNNNNNNNNNNNNNNNNNNNNNNNNNNNNNNNNNNNNNNNNNNNNNNNNNNNNNNNNNNNNNNNNNNNNNNNNNNNNNNNNNNNNNNNNNNNNNNNNNNNNNNNNNNNNNNNNNNNNNNNNNNNNNNNNNNNNNNNNNNNNNNNNNNNNNNNNNNNNNNNNNNNNNNNNNNNNNNNNNNNNNNNNNNNNNNNNNNNNNNNNNNNNNNNNNNNNNNNNNNNNNNNNNNNNNNNNNNNNNNNNNNNNNNNNNNNNNNNNNNNNNNNNNNNNNNNNNNNNNNNNNNNNNNNNNNNNNNNNNNNNNNNNNNNNNNNNNNNNNNNNNNNNNNNNNNNNNNNNNNNNNNNNNNNNNNNNNNNNNNNNNNNNNNNNNNNNNNNNNNNNNNNNNNNNNNNNNNNNNNNNNNNNNNNNNNNNNNNNNNNNNNNNNNNNNNNNNNNNNNNNNNNNNNNNNNNNNNNNNNNNNNNNNNNNNNNNNNNNNNNNNNNNNNNNNNNNNNNNNNNNNNNNNNNNNNNNNNNNNNNNNNNNNNNNNNNNNNNNNNNNNNNNNNNNNNNNNNNNNNNNNNNNNNNNNNNNNNNNNNNNNNNNNNNNNNNNNNNNNNNNNNNNNNNNNNNNNNNNNNNNNNNNNNNNNNNNNNTAAAAGGCTTCTACCCCCCAGGAACGAGGTATGCTAACTTTTGCGCTATCTGGTTTATCTTGCCTTTGAAGGATTCTAACTTGAGCTTCGGAGCCCTTACGCCGGGTTCTCCCCGGAGCTTCTCTTCTCCTTCCGTTTCAGGTCCCTGTTACTCAATTCAGAAGCAAGATCATCGACAGTTAAGACCGGCCAGATTGTACATCATCAAGCTACTTTATTGATTATTAATAGAATAATAACTACTTTATTTATCACTTATGATAAACACAAGTTGAACCTTTTTTCTTTGTCATATACTCTTCAACAGTTCAACTAGACCCCTTATGAGTAGGAATCTTAAGGGTAACTTCAAGCTGAAATGGCTGTTACATAGCTGGTGAAATTGCGAAGATGGATTAAGAGTTTGGTGGAAGAAAGGTTTCTAGCTTGGCATTTAGAATGTAAAATTTTTCATCCATTGTAGCAAATTTTTGCCTTGTAGAAGTGACTCTAGATGTCACAGAGTCAAATTTTTGCCTCGTAGAAACCCTAATTTATATATTTTTTATTTATTTTAAAATTTTAATATATTAAAAACAGAATCGGAGGATGTTTGAAACTCGCTGCATGACACTTTAATTTGATGTATAAAAAGCTCTCAAAGGAAGATTGTGCAGGAGATCCGGACTTAGACATCAATCAAGTAATACGCTAGTCATTCGATTTCAGTTGACAAAATATTGTTCAGTCCGAATGATTTTCGGCTCGATTAATTGCCAATTGAGTCAGGAGGGGGCGTTCATAAAAAAAAATTGAAAAGTTGAAAGTCAAACTGAATTGAGAAAACTGAACCAAAAATACGATTAATTGATTGATACATATATATATATATATATATATATTATTATACATACATATTATAAATATAAAAAATAAAGAATTAACCAATCAAAAATCGAAACTAGCCAATATTATAGTATCACCAAATTAATTTAATTTGTAGTATAAAGTTAGATTTACTTAAATCCAACCAAATTCGAACATGAGCCTAATCGAGCCGACCCCAAACTCAAAACTTATATAGATAAATTTAATTTACAATTTTTTGGTAGACATATCAATGGAGATTGGAAGAGTACAAATAGAAATACCTGCATTGCAAATACAAAATTTGAAAATATGGTATACATAATTGTATTGCACTTTTCTCAAACTAACTTTTAATATATACAGTGCAAATTAAAATATTTGTATTTATGCTCTTCCAAACTGAAAAGTCAAAAATTTTTGGGATTCTAACCGAAAAGGGCAACTTAATATCAATAAAAATAATATTTTTTATATAATAACTAAAATAAGATAGCTTTTGGAAAAAAATTTTCAAATAAGGGCATTGGGTAGTATTGCTCGTCTTCCTCATTCGAACGTAACTTTCACCAGAAACGAGCTTTTGCAAAGAGACCGAAAATCGAAGACGGAAAGTTCATAGAAACCAACTTCTAGAATTCAGCTACCGACTTCTCTCTCTTGGAGAAAATTGCTGCAGAACATAAAAGTCGAAGATGGAAAGAAAAAACATGAGGAATGTACTCTACCGTATGCCTCCAGAGGCAGCGATCGCTGGAACTAAATATACGGCTGAAATCGGCCGATATGTCGGCAGCCATGCAAGAGAGAGCGTTCTGACAGGCCAAAGCACTTATTGATGCCGCCTCAAACAGCTCACAGCCTAACCCCACCCCACTCGCGAGAAGGGTTCCTCTACTTTTCAATCAACAAGTTTTGCTTTCTTCTCTTCAAAACGGAAGTTCAACGAGTCACTGAGCCTCGTCCTCTGTGAGTCCGTGACCTCCAAAAATAAATAAACGAATCTCTTGATATTACCGGAGATGACAAGTTTTGCTTTCTTATCTAATGTCCTTCAAGCTAAGATTTAGCTGATAATATTTAGAGACACCCAGATTTACCAGAGACGCTGACAAGTTTTGCTTTCTTATTTATTTATTTATTTTTCTTCTTGACAGTTGATGGGGTTCTGGCCTTCTAGCTAATTTGTCTTGATATTACCACAGTCCGGACCTGCTAGAAAAAGGGGTGGACTGAATCTGAAGTGAAGTGGCTGAACCTGAAACTGAATGAGTTACCGCTTTCTTCAATGGCTAAAATAGTTATATGCAAAAAGAATCATTCAGTTTCCGACTCATTTTTCCGGTTCAGTTTAATGGTCGCAGAAAATAATCATTTTTCCGGCAGCTCGCTGCAATACAGAGAGGAGGAAGACGTTCTCGCATGAACACAGGGAGGAGGAAGACGAGTAAAC
>Nelumbo_nucifera_newGene_10027
CCGCGTTCGTTGCCTCGTTGATATCTTTACTCCCTCTCTCTCTCTCTCTCTAAAAAAGCTGAGGAGGAGTTTGTTCGAAGACCCAAAAGGCCAAAATACACCAACTATGAATTATATTTGGCGCGAAAAGCATTTGTACAGCGGTTACAATGATCCCTTCACCCTTGCGAGCTTTAAGCTTTTATTGATCCTCAACCTAGAAACACGGAAAGAAAACCCAGGAAAAAACCATTTTGGTTCTCTTTCAACAGTCTAACATTTTCGCAATTTCAAGGCCGATTACAGGTAGCTAGTCCTGACAAATTTATGATCTTTAATGGGTTCTGCTTTTCTTCTCTATCTACATTTACGGTCTGACATTTGATTTAAAGTTGAAGTCCTTCATTGCTCATTTTTATGGAGATGCAAAGTTGCTCTATTTTGTTTTTCCCTTGATGTCGGGAATCTTCAGATCGATACCCAAGTAGGATTTTGTTCAGAATTGCAGGAATTTGCAGCTTTCTCATTCTGGAAATTATATTTTGGTTGAATCAATTCGTGTGGTAATACTATTGTCAGAAATGTCCTGTTTGATTGAAAAATAAATACCCCTTGTTTTTTTTATGACGTGGATAAAGCGAAAGACACAATGTGTTTTTCATAGTTAGGAAATATGTGTTCAAATAAATAGAAATTTTCATCTGCCCCCGCCGGCCCGCCCCCAACAAAACAAAGCAAAACTTCTGATGGGCGTCTCTTTAAATTCTAGAAAAGTACAGCAAAAGGAACTCAGAAACTTTTTTTTTTTTTTTTCTTTCAGTATTGACGTTCAAACCATTGCCATCTTATTTTTGTTTTGCCTCAGGCAGTTTCATTCTCAACAACTACTACTATATATTATTATTGTTGTTATTCTTGGTGCCTATCAGTGTAGAACTGTAGATTAAGAATCCGACATTTTAACCGGCAAAGAAAAAGACATGTGATTTTTCGATGAGACTCCTGCAAATAGACATAAACGATGAAGGAATAAGGTACAAATAACATATTAGATAACATCTTACCATCAATGATTTGTATGAGTTAAAGTGATTGTGAAAAAAAATCTCTTTACTTGAACTTAGGCTATTTGATAATATGCCTGTGAGATAGATCTTTACCTTTGTTTTCTGAATAAGATAGTAATGTAATGCCTTTTCTTCCTTTTTATCTAATGAAGAATAGTTATGGAGACATGAAACCTATAAGCCATGTTTTCCAGTTCTTGATTTTCCATGATAAGGGGGAACGCTAGGTTAATACAAAACTCTATGGTAGTTGGCTATCATATGAAGAGTCATCACAATATGAAGATGGTAAACATAATCTTAGATTATAACCATAATCTTACTTCATGAATCAGCAGGCATTATATACAGAATTTCATGAACAATGTGACCTCTACTGCTTTGTTACTTTGAAATCTTTTTTATTTCAGATGCTAGTATTTTATTACTTTTACCATTATAGATGGAGGCACGAAGTGGTTAATTGGTGACAAGAAGTTGGTGTAGTATGTTTGGTTCAATAGGTTTGCCCACCACGCTCCTTCCTTAAAGATAAATGATTAGTAAAACATGAGAGACCCTATTGACTTCTGGTGCTGCATATCTGGCTGCTTTCCCTGAGAAGTGGTTAATTTCCTGTAGATGGATGGGTGAAGTATTTAATTGATAACAAGTTGGGATAGTATGCTTGATTCAATAGGTTTGCCTATATGGCCTGTGCCTTCAAGATTAATGATTAGTAAAGCGTGAGACCACATTGACTCTGGTGTTACATATCTGGCTGATTTCCTTGAGAAAGTTGTTCATGTGATGGAGGCCCATCCCAAGGCCCATCTCACCCCTAGGGGCGGCAGCTCCTAGGATAAGGACAAGAGTCCAAGATAAGTCAAGAAAGGATAATTCAAGACTTAATCCAAGACTCCAAGACTTATCAAGAATCCAAGATTATCAAGACTCTTCCAAGATTAGCAAGAATTCAAGACTTCAATCAAGATCCAACAAAGACTCCAAGAAGCATCAAGAAATCCAAGACTCCCAGATTCATGCATAAGGAGAGCCAAGGAGATCGGACGGTGGAAGGTCAAGCCCAAGAATTCCAAGAGGGTTCGACCTTATCAATACAACCCAAGAGATCGAGATCAAGATCAAGATTCATGTTCTTTCCTAGTTCTTTTACAATTTCTAAATGTATTATAAATACTGCTATTTCCCAGAATTATTCATCAATTCATACTTCAGATTTTTAGAATTTCTTCAAGTTCTCTTCTTTGAGTTTTCGCCACCTTTTCTCTCTCCTAGAGAATTCGGTGTTCTTCGCTAGAAGCTAGCGATTGCCCGGTGCTTGCATAGCCAGCTCCGGTTTCCATTGCTTCCACGCTGTGTCAGGTGGTATCAGAGCAGGGAGTTCGCCCAGTCAGATGGCCAACCAAGACGGTAGCAGTCGCAACCCACCCCGTGACGGAGATCAGGGGTTCCCAACTGTTTGGAAAGCGATTGAAGAACAGCGCACGGCCACACGTAACATCGAACGATAGTTGGCAGAGGTGACTGAGCAACTACAAACCTTGTTACGAGAGGTTGTCCCACGGAACCGGGAAAATCACAGCAAATCGAAGGAGACAACCACGACCGACCACCCGTCGCTACTGCGTCCCGACGTCCAGTTCTTGACGACGATAGTGATGATGATTTCGAATTTGGTGGTGCTCCAGTTCTTCCCGGCAATGACAGAAACGACAGAAATTGGCACAATCAAGGTAATTTCAATCCCCGTAGGAATAATGATGAATTTAAACTCAAGGTAGATATTCCTATTTTTAGTGGAGATCTTGGCATAGAGGGACTTCTGGATTGGATCACAGAAGTCGATAGGTTCTTTGATTACATGGAGATACCAGAGGAACGAAGGGTAAAACTGGTAGCTTTCCGATTAAAGGGAGGCGCATCTGTTTGGTGGGAACGGATGAGAGAGACCCGGATGAGAGAAGGAAGGGGTCCTGTTCGAACCTGGAGGTGCATGAAACAATTAATCAGAGGTAGATTTTTACCTTCTGACTATGAACAATATATGTTTGAATCTTATCAGAGATGTGCACAGGGGTTCACGTAGTGTTAATGAATACACATTAGAATTTTTAAGATTAGCAGAAAGAAACCAGTTGTCTGAAAGTGATAACCAGTAGGTAGCCCGTTATCTGAGCGGGTTGAGACCATCCATCAGGGACAAAATTGGTGTACAGATGGTTCTCAGTATGCAGGAAGCAAGGAACCTAACCTTGAAAGCAGAATTAATGTTCCAAGACAAGGAACGTAGTGATAATTACCGCCGGTACAGCGAGAGCGACAACAGACCGACAACTGTCGACAAGAACAAATCAGTACCGATAGTGCAACCCTCTCACCCGGCAAGCACAAGTAACGCCGGTAAGGCTACTACAGGAGGACATACTCGAGGTAATCCTTCCAACCCTCCTAAACCCAGTAACCCTTATGCAANNNNNNNNNNNNNNNNNNNNNNNNNNNNNNNNNNNNNNNNNNNNNNNNNNNNNNNNNNNNNNNNNNNNNNNNNNNNNNNNNNNNNNNNNNNNNNNNNNNNNNNNNNNNNNNNNNNNNNNNNNNNNNNNNNNNNNNNNNNNNNNNNNNNNNNNNNNNNNNNNNNNNNNNNNNNNNNNNNNNNNNNNNNNNNNNNNNNNNNNNNNNNNNNNNNTTAATATGGTAGAAAGGGAGGAGGAAGAAGATATTGAGGAGGAAGTATATTGTGGACCTGATAGGGAGGATGAAGAGGGTCCATATGAACATGAGGAGTATACTTGTGTGGTAAGAAAATTAATGTTGTCCTAGAAAAATAAGGATACTTCTCAAAGGCATAGATTATTTCGTACCAGATGTACTACTGCCAAGGGAAAATTATTTAATTTAATTATTGACAGTGGCAGTCAGGAAAATATTATTTGTAGGGATGTCATCCAACAATTACAGCTGATTCCTGAAAAACACCCCAACCCATACACAATTGGGTGGATCAAGGAAGGAGGCGGCGTATGAGTGGAAGAACGCTGCAAGGTACCTTTTTCAATTGGTAAGTACCATGATGAAGCATATTGTGATATTGTAGATATGGATGCTTGCCATATTTTGAGGCCTTGGCAGTTTGATACAGATGCAAGGCACATGGGTAGGAAGAATACCTACCAACTTGAAAAAGATGGTACACGTTATACTTTGTTACCCATAGCAGAAAAAAATATTACAAATGTTCCAAAAACACATGAGAAGAATTTTCTTACCATCACCCATCATCATGCTGAATTTGTTAAAGAATGTAAGGATACTCATGAAATACATTTGCTAGTAGTAAAATGAGATGTTAATGATGAAAGTAAAATCCCAGCATAAGTACAGGGACTACTGGATGAATTCAATGATGTAGTTCCAGAGGAGTTACCAAATGAACTCCCTCCCATGAGAGACATACAACACCATATTGATTTTGTTCCAGGTGCCAGTTTACCTAACCTCCCACATTACAGGATGAGTCCTAAGGAGAATGAAATCTTACGGGAAAAGGTAAAAGAATTATTAAAAAAGGGACACATTCAAATCAGCATGAGTCCTTGCGCAGTACCTGCCTTATTAACACCTAAAAAGGATGGCAATTGGAGAATGTGTGTCGACAACAGAGCCATTAACAAGATCACCATTGGGTACAAATTTCCTATTCCTATGCTGGACGACATGCTGGACCAGCTTAATGGAGTTGTAGTCTTCTCAAAGATAGATCTCAGGAGTGGATATCATCAAATCAGGATCCGTCCCGGAGATGAACGGAAGATAGCCTTCAAGACTAGAGATGACTTGTTCGAGTGGTTAGTTATGCCCTTTGGACTAACCAACGCACCCAGCACTTTCATGAGGCTGATGAACCAAGTATTGCGTCCCTTCATTGGTAAATTTGTGGTAGTCTATTTTGATGATATTTTGATATACAACAAATCTATCACTGAGCATGTGGGACATATTAGGGAGGTCCTGAAGACATTGAGGGAAAATAAATTATATGCTAATTTGAAGAAATGCATCTTCATGAATGATAATTTATTATTCCTGGGATTTATCATTAGCAAGGATGGTGTGAAAGTAGATGAAGAAAAAGTGAAAGCCATTAGGGAGTGCCCCCTGTCCACTGTCACAGATGTCAGGCGATTTCATGGGTTGGCAACCTTCTATAGGCGCTTTATTAAGAATTTTAGTAGTATCATGGCTTCCATTACTGAATGTTTGAAAAATGGTAAATTTCAATGGGGAGAAGAACAAGAGCAAAGTTTTGCTCTCATAAAAGAAAAATTATGTTCTGCTCCTGTTCTTGCCTTGCCAGATTTTAATAAATTATTTGAAGTTGAATGTGATGCCAGTGGAGTTGGCATAGGGGCTGTATTGTCCCAAGAAAAGAGGCCCATTGCTTTCTTCAGTGAAAAATTATGTGAANNNNNNNNNNNNNNNNNNNNNNNNNNNNNNNNNNNNNNNNNNNNNNNNNNNNNNNNNNNNNNNNNNNNNNNNNNNNNNNNNNNNNNNNNNNNNNNNNNNNNNNNNNNNNNNNNNNNNNNNNNNNNNNNNNNNNNNNNNNNNNNNNNNNNNNNNNNNNNNNNNNNNNNNNNNNNNNNNNNNNNNNNNNNNNNNNNNNNNNNNNNNNNNNNNNNNNNNNNNNNNNNNNNNNNNNNNNNNNNNNNNNNNNNNNNNNNNNNNNNNNNNNNNNNNNNNNNNNNNNNNNNNNNNNNNNNNNNNNNNNNNNNNNNNNNNNNNNNNNNNNNNNNNNNNNNNNNNNNNNNNNNNNNNNNNNNNNNNNNNNNNNNNNNNNNNNNNNNNNNNNNNNNNNNNNNNNNNNNNNNNNNNNNNNNNNNNNNNNNNNNNNNNNNNNNNNNNNNNNNNNNNNNNNNNNNNNNNNNNNNNNNNNNNNNNNNNNNNNNNNNNNNNNNNNNNNNNNNNNNNNNNNNNNNNNNNNNNNNNNNNNNNNNNNNNNNNNNNNNNNNNNNNNNNNNNNNNNNNNNNNNNNNNNNNNNNNNNNNNNNNNNNNNNNNNNNNNNNNNNNNNNNNNNNNNNNNNNNNNNNNNNNNNNNNNNNNNNNNNNNNNNNNNNNNNNNNNNNNNNNNNNNNNNNNNNNNNNNNNNNNNNNNNNNNNNNNNNNNNNNNNNNNNNNNNNNNNNNNNNNNNNNNNNNNNNNNNNNNNNNNNNNNNNNNNNNNNNNNNNNNNNNNNNNNNNNNNNNNNNNNNNNNNNNNNNNNNNNNNNNNNNNNNNNNNNNNNNNNNNNNNNNNNNNNNNNNNNNNNNNNNNNNNNNNNNNNNNNNNNNNNNNNNNNNNNNNNNNNNNNNNNNNNNNNNNNNNNNNNNNNNNNNNNNNNNNNNNNNNNNNNNNNNNNNNNNNNNNNNNNNNNNNNNNNNNNNNNNNNNNNNNNNNNNNNNNNNNNNNNNNNNNNNNNNNNNNNNNNNNNNNNNNNNNNNNNNNNNNNNNNNNNNNNNNNNNNNNNNNNNNNNNNNNNNNNNNNNNNNNNNNNNNNNNNNNNNNNNNNNNNNNNNNNNNNNNNNNNNNNNNNNNNNNNNNNNNNNNNNNNNNNNNNNNNNNNNNNNNNNNNNNNNNNNNNNNNNNNNNNNNNNNNNNNNNNNNNNNNNNNNNNNNNNNNNNNNNNNNNNNNNNNNNNNNNNNNNNNNNNNNNNNNNNNNNNNNNNNNNNNNNNNNNNNNNNNNNNNNNNNNNNNNNNNNNNNNNNNNNNNNNNNNNNNNNNNNNNNNNNNNNNNNNNNNNNNNNNNNNNNNNNNNNNNNNNNNNNNNNNNNNNNNNNNNNNNNNNNNNNNNNNNNNNNNNNNNNNNNNNNNNNNNNNNNNNNNNNNNNNNNNNNNNNNNNNNNNNNNNNNNNNNNNNNNNNNNNNNNNNNNNNNNNNNNNNNNNNNNNNNNNNNNNNNNNNNNNNNNNNNNNNNNNNNNNNNNNNNNNNNNNNNNNNNNNNNNNNNNNNNNNNNNNNNNNNNNNNNNNNNNNNNNNNNNNNNNNNNNNNNNNNNNNNNNNNNNNNNNNNNNNNNNNNNNNNNNNNNNNNNNNNNNNNNNNNNNNNNNNNNNNNNNNNNNNNNNNNNNNNNNNNNNNNNNNNNNNNNNNNNNNNNNNNNNNNNNNNNNNNNNNNNNNNNNNNNNNNNNNNNNNNNNNNNNNNNNNNNNNNNNNNNNNNNNNNNNNNNNNNNNNNNNNNNNNNNNNNNNNNNNNNNNNNNNNNNNNNNNNNNNNNNNNNNNNNNNNNNNNNNNNNNNNNNNNNNNNNNNNNNNNNNNNNNNNNNNNNNNNNNNNNNNNNNNNNNNNNNNNNNNNNNNNNNNNNNNNNNNNNNNNNNNNNNNNNNNNNNNNNNNNNNNNNNNNNNNNNNNNNNNNNNNNNNNNNNNNNNNNNNNNNNNNNNNNNNNNNNNNNNNNNNNNNNNNNNNNNNNNNNNNNNNNNNNNNNNNNNNNNNNNNNNNNNNNNNNNNNNNNNNNNNNNNNNNNNNNNNNNNNNNNNNNNNNNNNNNNNNNNNNNNNNNNNNNNNNNNNNNNNNNNNNNNNNNNNNNNNNNNNNNNNNNNNNNNNNNNNNNNNNNNNNNNNNNNNNNNNNNNNNNNNNNNNNNNNNNNNNNNNNNNNNNNNNNNNNNNNNNNCTAAATGTATTATAAATACTACTATTTCCCAGAATTATTCATCAATTCATACTTCAGATTTTTAGAATTTCTTCAAGTTCTCTTCTTTGAGTTTTCGCCACCTTTTCTCTCTCCTAGAGAATTCGGTGTTCTTCGCTAGAAGCTAGCGATCGCCCGGTGCTTGCATAGCCAGCTCCGGTTTCCATTGCTTCCACGCTGCGTCATCATGCTATGCTTATCATACAATGTCTAATGAACAATTTTGAAGCACAGAAGTTGGTGAACAAGAAGCATGGTTTCTGGAGGAACAGATAAGAACGATTTTGGAAAAGCAGAATTAGTGCAGGCATGAAGATATATATGGTATGCAATAGAAAGGAATGTATATGAGTTAGAGGATTCCTCCCCTCCCCAATAGGTCCTCAGTCAAAAAGAATGATGATCCCATCATGTGACCTCTGAATGTCCCATTTACGCTTATGGCCTTGGATGACCGATTGAGCACCTATCAGAATTCAGCTTTACAGTTCTTTGAGAATGTGGAAGCCAAGGCTGCCAATTGTGACTGGAGAAGCTAGATGCAGACCCTATCAGAAAAACAAAATCCTAGGGACAAAGGAGCTTCATATCAGAAAAGAAAACCTCTATTACCCACTCTACTCCCAAAACCAGGAAATGATAAAGATGGGCTTTACAGGGCCTTACTCATTGGGCAGACTCTCCTACAACACACCCATCACTACCAACCCAAATTTTATTCCTATAAACTGTCAATACAGGTGAAGTGGAGAGCATGGACCTGAATAGGGATGTCAGTGGGTTGGGTTAAGTGATAAATCTGTGTTGGTCTGATCCCATCAGATCAGGTTTAGGTAAGCCTTAATTGAGTTTCAGGTTGGTTCAAGTTGACTGTGGCTCACTATCAAACCCATCCCATTGACAAAATGACATCAAAGACTTGTAAATAACTAAATATACCTTATCTAAGAATAGTTGCACTATTTGTTGAAAGGGTTGGGTTTGGTAGTCCCATTTCTGGTTTGGGTTTGGGTTGAATCAAATCCATGCCAAACCTGACCTGTGGATATCTTAGACCTGACCCCTAAGGATACATCATGCCACTACAAGATAAAAAAGCCATTGCCCTGCCCAATGTTGGTCCCAACTATCTGGTGTCTTCGGAGGGGTAGACTGGATATGGTCCTAACCTTTGGCATTTTTGTCACAAAGTGGCCACTGTGATACTTGAACCCATGTTCTTACACTTGACAGCCCGGGATTTTACCATTATACCAAGTAATGGTCCTTTCATCTTTGAAAATAAAAGTAATTGGTAGACCCTAAGCATCTTCAGGGCACATGGGAAGTTCTTATATTCTGAGGTAGACCAAATTGGACCTGTCACCTGTCATCACATGCTCTTTTTGTCAAGAAATCCACTACTCCAAGGAATAACAACCCAGGTATGTCTTCCACTCTGGATCCAGTGTGTTTGGGTGCAATTTTCGTTCGAGTTCACCTATTTAATGACACTTCAAGCTTAGCTCATGTCATCAAAACCTTTAACCAGTCAGTCCTTACTTACACCATCTTTTTTTTTTTTTTATATTTTTCCTGAAAACAACATCAAATAAAGCGTGTAAACTCTGATACCTCCATCACCAGTGCTCTGTCCTCGTTGGCGTCCTCCCAAAAGTTCACTGAAGTTCATAGAATTGGTAACACCAGCAGCCACTTCTGCCTTAGTTACATTTACAAGTTTTTAACAGTTCAGGACCATATTTGATCAAAGAGATCTACACCGCTTGGCTAAGGCTCTTTATTGTAGAAGTCATCTTCATGGGGTTTGGTGGTGAACCCCATTTGCAGAGCATAAGAAGGGAATGAACACCATGCCTCAAATGTAGACCATAGTTGATGGGGATCGGTCCATGCATTATAAGACCTATTCTCGTAAGAAGGCCAACAAACAGGTTCTGATTTGGCATGGAGAAGACTCTTGAGACTTGGACTGATCTAGTCATGGGTATTTTCGTCATTTGGAGGACTTGGGCTATAGCATCTTGTTCCTATAGCTTAGTAGTGCTTGTCTTTCAATTTTCAGTTTATTTGCATTAGTAGATAGAAAGTTATTGTGTTTCTTGATGCACAAGACAAAGAGTGGCACTTTTCGTAATTATGGTGAACAGTGTTCCGGGCAAGTCACTCTATAAATAGATGTATTCTCTTCCTTTTGAGGGTAATGAATGAATGGAGATTTCTTAAGAGCTCTCTTGCTGTATGGAGTGATTCCTACAAACCCTAGAGTGATTCTAGGACCCCTCAGAGTGATTCCTTGGGATTTCTCTCTCTTTTCTCTTTCTCTACCCTTTCTCCTCTCTCTTTCTGTCTTGTGTTAGTTTGTTCCAGCCCTACTGCATAAATAGTTCCTAGGGGTGAGCATTATTTGGCTAAAACTGAAAAACCGAACTGAAAATTTCGGTTTCGTTTTTTTGGTTTGGTTATTTTGGTTTTTGGTTAATTCGGTTTGGTTTTTCAGTTTTTAAATATTTCGGTTTTGGTTTTGGTTTTTAGAATTAGAAATTTGGTTAACCAAAAAAACTGAATTAACTGAACTTTGCTATATAGCATGTAATATATAATATATAACACATTATATTTAATATATGATATATTTATATATATTAATATATAATATAATAAAATTTGATATCATAATATATATTATAATATATTTATATATTATATGTTATGATATATATATATATAATATAATATAATATAATATATAATATAGTATATATATTTGAAATTCGGTTTCGGTTTTCATTTTTCTAATTCAGTTTTTAAAATTTTGTGTATTGGAGGGTTAGCTTCCCAATCTACTTCTCACCACCTGAGTGACATCTCTGCTTTGGATGGCAGGTGGTGCTTCACCTGATTAAAAGACATCACTTGCTTCACATTTAGCTCCACTGATCATTCAGATTTAGATAATGGGTCCATTGATATCCAGAAAGATGTTCTTGGTATAGGTGGGGCAGCTAGATCTATCTTTAACATGGGAGTGATTATTAGTAGAATAATTTTGTATTTATTGAAGAAGGGGAATGGTAGAAGAAGCAAAACTTGTAAAATGTGCAGAATTCAATTGAAGAAAATATGCACAAGGTTATCAACTGCTGAGATTAAATCAGCTACAGATGAATTCACAGTTATTTGAAGGCTAGGATGGAGAGTATATAGTTGTTTGCCAAGGGATTGGAGGCTTTTTTGCTTTCTTGCTGTTTGCCCCTTGACATTTGAACACTGGCCTCTAATGACGGTCTCCCATTGTTCACTGTTTGATAACTATCAGCTATCACCATCCACCATTACCAATACTTTAACAAAAAGCAGAGCAGCTTTTTAGCAGGGGTTAGAGGGTTTTTTTTTTTTTATCAATAACTCAGAAAATCGATGTCATTAGAATTAAAAAAAGCAGTACAACCAGAAGTTGTGAAGGAAACAAAGAGGATACCAGATGTCCAAACCCCCAAATATTACATATAGGCCCAATACATAGACTGTCTTTGTACCCCTTGTTTAGCCAAAGTGTTGGCTATCTTCTAACCCATTTAATTTGAATCAGCATATCCCTGGAGAGCCTTTTGAATCTCCCAAGGCCATTCCTTAGGTGCCAAGAGACTCCCTTCCCCTTTCCTTGACCAGTCCACAACTGTTATGGAATCACCTTCAATAATTAGCCTTTCCAGGCCCAATTCCTTAGCTTTCTCAAGCCCAAATACAGCAGCTAATAATTCTGTAGATGCCACGTCACTATGCCCAGCTGGACCCGAGAATAAGGCACAGATGTTGCCTTCCGGGGTTGGAGTGTTTTTCTCGCCACTACTTGCTGGTTCGTCACTGAGTTTAATTGTTGAATACAGTTTGAGGGTAGGGTGGAATGTGGAGGTGGAAAGGTTTTGGAAGTGAAGGGGATAGCAAAAGAAAGATTCAAGCAGGCCTTTCTTCTGATGGTTTTTGCTTTTAGTAGTCGATCGAGACTACAATCAGTCTTGAATTAAAAGAAAAGAAAGAGGAAATTTCAGAAGAGAAGAAGAGAGGGAGAAAAGAGAAGAAGCACACGAAGAGTGTTAAGGACGCATTCCTCGGGAAGACGTACCGTCGCCACCGACAGCAACAGGCACCTGACCCACCACCAGCAGCAGCAGTGATTCAATGATTCTCATCCTACCCAGTTCGGCAACAGCAGCCTTATCTAGATTAGATTAGATCATCTTGCTTGTTCTTATCTTATTGTTCTTATCTTATTCTATTGCTCTTATCTTATCTTGTTAGTAGCTTATCAGATTAGGATTAGCTTATCTTATCCTTAGCAAGATNNNNNNNNNNNNNNNNNNNNNNNNNNNNNNNNNNNNNNNNNNNNNNNNNNNNNNNNNNNNNNNNNNNNNNNNNNNNNNNNNNNNNNNNNNNNNNNNNNNNNNNNNNNNNNNNNNNNNNNNNNNNNNNNNNNNNNNNNNNNNNNNNNNNNNNNNNNNNNNNNNNNNNNNNNNNNNNNNNNNNNNNNNNNNNNNNNNNNNNNNNNNNNNNNNNNNNNNNNNNNNNNNNNNNNNNNNNNNNNNNNNNNNNNNNNNNNNNNNNNNNNNNNNNNNNNNNNNNNNNNNNNNNNNNNNNNNNNNNNNNNNNNNNNNNNNNNNNNNNNNNNNNNNNNNNNNNNNNNNNNNNNNNNNNNNNNNNNNNNNNNNNNNNNNNNNNNNNNNNNNNNNNNNNNNNNNNNNNNNNNNNNNNNNNNNNNNNNNNNNNNNNNNNNNNNNNNNNNNNNNNNNNNNNNNNNNNNNNNNNNNNNNNNNNNNNNNNNNNNNNNNNNNNNNNNNNNNNNNNNNNNNNNNNNNNNNNNNNNNNNNNNNNNNNNNNNNNNNNNNNNNNNNNNNNNNNNNNNNNNNNNNNNNNNNNNNNNNNNNNNNNNNNNNNNNNNNNNNNNNNNNNNNNNNNNNNNNNNNNNNNNNNNNNNNNNNNNNNNNNNNNNNNNNNNNNNNNNNNNNNNNNNNNNNNNNNNNNNNNNNNNNNNNNNNNNNNNNNNNNNNNNNNNNNNNNNNNNNNNNNNNNNNNNNNNNNNNNNNNNNNNNNNNNNNNNNNNNNNNNNNNNNNNNNNNNNNNNNNNNNNNNNNNNNNNNNNNNNNNNNNNNNNNNNNNNNNNNNNNNNNNNNNNNNNNNNNNNNNNNNNNNNNNNNNNNNNNNNNNNNNNNNNNNNNNNNNNNNNNNNNNNNNNNNNNNNNNNNNNNNNNNNNNNNNNNNNNNNNNNNNNNNNNNNNNNNNNNNNNNNNNNNNNNNNNNNNNNNNNNNNNNNNNNNNNNNNNNNNNNNNNNNNNNNNNNNNNNNNNNNNNNNNNNNNNNNNNNNNNNNNNNNNNNNNNNNNNNNNNNNNNNNNNNNNNNNNNNNNNNNNNNNNNNNNNNNNNNNNNNNNNNNNNNNNNNNNNNNNNNNNNNNNNNNNNNNNNNNNNNNNNNNNNNNNNNNNNNNNNNNNNNNNNNNNNNNNNNNNNNNNNNNNNNNNNNNNNNNNNNNNNNNNNNNNNNNNNNNNNNNNNNNNNNNNNNNNNNNNNNNNNNNNNNNNNNNNNNNNNNNNNNNNNNNNNNNNNNNNNNNNNNNNNNNNNNNNNNNNNNNNNNNNNNNNNNNNNNNNNNNNNNNNNNNNNNNNNNNNNNNNNNNNNNNNNNNNNNNNNNNNNNNNNNNNNNNNNNNNNNNNNNNNNNNNNNNNNNNNNNNNNNNNNNNNNNNNNNNNNNNNNNNNNNNNNNNNNNNNNNNNNNNNNNNNNNNNNNNNNNNNNNNNNNNNNNNNNNNNNNNNNNNNNNNNNNNNNNNNNNNNNNNNNNNNNNNNNNNNNNNNNNNNNNNNNNNNNNNNNNNNNNNNNNNNNNNNNNNNNNNNNNNNNNNNNNNNNNNNNNNNNNNNNNNNNNNNNNNNNNNNNNNNNNNNNNNNNNNNNNNNNNNNNNNNNNNNNNNNNNNNNNNNNNNNNNNNNNNNNNNNNNNNNNNNNNNNNNNNNNNNNNNNNNNNNNNNNNNNNNNNNNNNNNNNNNNNNNNNNNNNNNNNNNNNNNNNNNNNNNNNNNNNNNNNNNNNNCTCATCCTCTTAAAATCATCCTTCATTTACATGATGATGAGGTTTCAAATCCCAAGCCTGCAAAACTGGTTACTCTGAGGTTTGAATACTTATTGGAGTTGAATGTTGTATGTGTTGGGATTGATGGCTCTCAAGAAGGACCTCAGAACAACATCTTATGCAACTTGTTTCCTGATGATACTGGTATTGAGCTTCCCCATCAGTCAGCTAAGCTCGTTGTTGGTGCTGCTGTTGAAGTCTTGGTAGAATGGTGTAATTTACCATCGGCCGAAGCCACATGGCTCCCATTGGCAGAGTTCCACGCCACATATCCAGAGTTCGAGCTTGAGGACAAGCTCGTAGTCCAGGAGGGGAGTAATGTTATGGACGCATTCCTCGGGTACTGTTGTAATTTTCTCCTTCTTTATGTTGTACGACTAGACTAGTATAAATAATAACTTATGCACTCGCCTACAGTGTTCTGTAGGGGTTTTCAGTCCTCTCGACTCGACTCTCCTCTCTCCCTCTCTTCTCTCCTCTCTTCTCTTCTCTTCTCTTCTCTTGCTCTTGCTCAACAGGTTCCACAAGGTAGTTCAACAGATGGGCTTTAAGTAGTGCCAATCTGATCACACGCTCTTTGTGAAGAGAGAACAAGGAAGAATGACAACTTCAATTGTGTATGTCGATGACATTATTATCACCGGTGACTGGGACTAAGAGATAAAAAGATTGAAGAGATTCTTGGCTACTCAATTTGAAGTGAAGGATTTGGGACCCTTATGTTATTTCCTTGGAATTGAAGTTGCCTACTCAAATAAGGGTATCTTCATCTCCCAGAGGAAATTTATTTTAGATCTCTTGAAAGATACGGGGAAGCTTGGAGCAAAACCTGCTGACACTCCTATAGATGTAAACCACAGACTTGGGGATTTCTGTGATGAGCCCATAGCAGATATGAAGCAGTATCAAAGATTGGTGGGCCGACTTCTCTACCTATCTATGACAAGACCTGACATTGCGTATGCAGTGGGAGTCCTTAGTCAGTTTATGCATGTTCTCAGGACCACACACTTGGAGGCAGCATACAAAGTTCTTAGATATTTAAAAAAATTCCCTGAGACTGGACTCTTATTTGAAAAACATGGACATATGAAAGTTGAGGTTTACACTGTAGCAGATTGGGCTGGTTCTGTGGATGACAGAAAATCCATTATTGGCTATTGTGCCTTTGTTTGGGGAAATCTTGTTACTTAGAGGAGTAAAAAACAAAGTGTGGTGGCCAAATTGAGTACAAAAGCTGAATACAGGGCCATGTCTCATGGTGTGGAAAAACTTCTATGGATAAATAACCTCTTGGGTGAATTGGGCTTTCCTTTTAGTGACCCTATGCCACTCTACTGTGACAATAAGGCAGCCATCAACACTGCAGCCAATCCTGTTCTCCATGATAGAACTAAACATATAGAGGTAGACAAATACTTCACTAGGGAAAAGTTGGAAAAAAGAGAAGTTTGCACTCACTACATCAGCTCTGAGGAACAACTTGCAAACATCCTTACCAAAGTATTAAACTCCATGCGACACTATAATCTTTGTGACAAGTTGGGGATGATTGATATCTACGCCCCAACTTGAGGGGGAGTGATGTAATCTTAGTTATGTGCCACAAGGGCACTTATGTCTTTTCCATTTATTGTTTTATTGCTTATGTTGTTGCCCTAATATTGGAATGCAAAGTCTGGCGCCGCTAGAATACAACCTTCGATCTCCATCTTCTCTTTTTCTTCTCTTCTCTTCTCTTCTCTTCTCTTCTTCTCTCTTGAATGAAATCACTATTGTATGACACAACTTTGTTTGGACCTTAAATATCAGATTGGACTAAAGCAAAAGGACTTAGATTGCGACTATCAACTTTAGGACTAAAAGAAACCTGATGGTGTTTCCCATACTGGCATGACTCACATTCCAATGAAGGAAGACAACACAATGACGGAACAAGTAACTGAAGTGTCTTGAGAGATGGATGACCAAGCTTGCAATGCCACTGGAGAGGTATGAGAGAAGATTGGAGAGCTACTGTCAATCTATCACTATCAAGATAATAGAATCCACTAGCTTCATGCCCTCTGCCAATTTTCATCTCCATCTTGAGATCCTGAAAAACACAAGAGATAGGGAAAAAGGATATAGAACAATTGAGAGATTTGGTTAATTTGCTAAAAGGCATAAGATTAAAAGGAAATTTGGGCACATATAGAACTGAAGATAAAGACAATGATGCAATATCAACAATACCAACACCACAAATAGGAGAGGTAGAACCATTAGCTAGAGTAATTGTTTGTGATGTAGAGGATGGAGAAAGGAAGGAAAACAAACCTGGAGTCCCAATCATATAATTGGAAGCTCCAGAATTGATTATCTAGGGTGAAGGAAAGCAGACCTTGTTTTGTTGTTTATTGAGAATTATTTACGTAGTTATTCTTTATTATGTGAAAATTGAGTATTGTTAATTTTATGGAGTAAAGTCTTTAAACCAGTGCCAAGTTATTGCCTTTTTTTGCTTTATATAGAAAAGTTAAAAGAAAAAAAAAAGAAATCCTGGTTCTGATGCAGAAGAGACTTTATGTTATTTGATGGATCCACCTTGATTTGTTCCTTATCCAGAGATAAAGTGATAAACACCTTTGGAAAAATTTAACTCCTTGTTGGTAGGGTTGTTGATACTTGATTGTAGACTCTTCCTGTGGCTTATGGACTGTCTGAAGCATGGAAAGAGGTTTAGGGTCATCCATTGCTGTAATGGCCATCCAAGATGAAAGCATACCAAGTCAATCTTGATTTGTTGACTCTATTAGCTTGCAGCATGGTTTTATACTAAGAAAAAGCTATCTACCTTTTTGTTCAATGCAAAATGAAGTTTCCTGATTTTAAATATTGTTTTCTGCATCTTTTTATGGATATTATTGTTATTTGCATTTTGGGATTGGTGTTCTTAAGGATCTATGTTTATATTGTTATTTGCAATGATTTATAATTTGGTTCCAGTTCCTTTCCAAACCATGTGGCATAATATTTGTAGAAGAGTTTGTCAAATAACTTGCAACTTTTCACTGGGTTTCTTATGGTATGAGCTGTTGACAGTTGACACAAGCAATGGGATGTATTTTGCTTGTTAGAGATTCTGGTGTTGGGAACCATGATATCCATGGCATATGATATTTTTGTTGGGTAACATCTTTTAACATGTATCTATGGAATTTCATGTAGGCATTTCCTGAGGAAATATATGACAGTACCAAAAATGGATTTTTCACCTATTGACTTCAGATCTACTTATAGTACCTGGGTACGGTTTCCTAGGACTGGTCTAAGGTGTCTTTCTGCAGGCACAGTTACAGACTTTGAATGGAAAGATTATGGTCCAGCAGTGTTCAGGTTCTTTAATACTTCTTTTTTCAACTTTGTTATTTGGTTATCACTAATAGAAATTTCTGTGATGCTGGAATGGTATGATACAAGAACTTTGACTAATCAGAACCCCTGGGTGAATTTTGATGAATACCAGTTAATTGATTACCACTTTTCTATGATACTGGTTGATTGGTCATCAATTTATTAGGTATCATGCCTTTTCGGTATGATAGTGGAACTCATCACTAATTAGAAACATTAATGCATATATAGAATCAATAAGAAACATTTAAGATCATAAGCAAAATCCAGGGATCTCTAGACGAATATAGATCCAAGGTGCAGATGACTATCTAAGCTTCTTTGTATAAGCAGATATCAGGTTAGGTTTATAAAAACAACTAGCATTGGAATTTATACAAACAACTAGGTTTGTACAATTTTAAGCCTTGTGTTTTCAGATTTCTCCCTAGATTCTCATTCCAAGGGTTTTCTTCTAGAGTCTTTTTTAGAAGAAAAGAGCTTTCGCCTAGAATTTACTGCATCTTAGGTAGACAGTCATTTTGTTGGAGGATATTGTGAAGCTCGAGTTTTTCTGGAAATGGATCGAGGATTTCGTTAAGCAAGAGATTGGAGGCAATATTTGGGGATTGAAGCAAAAACCTTTTCATTGGAGGAGATAAGGACAATAGCATAGAAACTCAGAAGGTAAGAGAAAAAGTTTTTATCCTCTTGAATGGTGACTGTTGCCTAGCTAAAAAACTTCATTGAGGGATCTATACATCTCAACCAGAGAAGGGAATGGAAGAATGAAATCAATAAGAGTATTAGGAAGCATGGGGCTGAGAGAAAGTAGAACAAAATTATAAGGTTCTTGCTCATCTTTGAAATCTTTGATGCAAACAAAACACATAATATATGTATACCAGAAGATGGAAGGAATTTAGGGTGGTTTGGGTTTGTAGGAGTCTTACAGATTTTTCTTGGTTACCAAAGGTAGTTGAGAAAATAAGATCAATGGGATGGTAATAAAGAAATAAGAAAAACAAAATGTTGTGGAAGCGGTGAAGGTAGCTTTGCAACCATCAAAGGCACTTTATAGACTTCGAATAACATATTTGGGAATTGGTGTTGGTCGTCATGGTTCAAAGAAAACCAGAGGGTTGGATGGACATCAGGAATTTTCTATCATAGTGATAGGAATCAATCAGCACCCTTGAAGACTTATTGTAGAAAGAAGAAGGCCTTAGAACAGGTCCTGATATGGCATAGTGATGGTACTTGGGATTTGGACTGAGTTGAACACCAAGGGTATTTTTGCCATTTTATAATTTTTTGTAGGGTCCAGTAATAGGGTTTGATTGTCTAGTTATAGTTTGTTTATGTTTAAAATTTCAGAGTCATTGCATAAGTAGGATTAGGTTATTGAGTCTTCTTTGAATTGAAATAGGATATGACAACTTAGTTTGAGTCCTACTAGGATTATTGAGTTTAGCAGTTTGACTCCTAAGACTATTATTAGATCTGTTCATGGGCTGGGTAGCTTGACGGGCTGGCCCGGCCCGGTCCGTCCTAAATCGGGCTTGGACAAAATTTTAAGCCTGCAGGCTTGGGCTCTAAAAACCGGGTCTGACTATTTTTAGGGCCAGGCTCGGGCATTCCCAAATAAGCCCGGCCCGATAATATTAAATATATAACAAATATATAATATATATGTTAATAATACATAATATATATTATATAATGATAAAATTAATAGAAAAAAGTATTATACATATTAAATGTATAAAATACTATATAATATATAATATATAATTAATATGTTGTAAAATACCTATCAAAGTCGGGCTTTGGGCTTTATATAGGGTCGGGCTCGGGGTCGGGCCTAGTATTTTTCTGTTTATAAAGAGGCAAAGCCCAGCCCAGCCCATGAACAGGTCTAACTATTATGAATCTAACAGTTTGACTCCTAGGATTATTATGAATTTAGAGTATAAATATGTATGGGCGTTTTACACAAAGGTAATGAATTATATTGAGTTTCTTCAGCTTATGCTAACTATGGTGAGTGATTCTCATGCCCTAGAGTGATTCTAGGCACCCTGTGAGTGATTCTAGGTATTTTCTCTCTTCTTTCTCTCCCTATTTTCTCTCTTATTCCTTAAAGAAGCCATTACAGCCATCGACAGCCATAAAACTCTGATCAAGAAGACCATTCAACATTCTCTAAGGACTAGAACTGAGCTGATCCTACATCACATAGTCCTTCAAATGTAATCTAATTCTAAAGACCTTTGCAAACACAAAGGTTGTTGTGTTTTATCTTGTCCATTAGAAGAAAGGATTATGACAATTCAGTCAGATTGGGGTCCCCAACTCCCTTGCAATTTACAAGTGGCATCCATATTATCAAATGCTACCCAGACCTCAGGTACCCAATCGTTGGAAGTAGGGGAAGTTGGTTTACCATTAAACATGTAGATGGAGGAAGTTTTGAAATTGGTGGGGGACCTCTGTGGAGATTTTCTTGAAGCAAGTCTTAACTCTTTGGAGTACAGAAACTTGAGAGTAGATTAGATAAAAATTGTAGGCAATAGAGCCAACCATGTCTCTAGGGCAATGGAGATCGTGCATGACGGTATTTTTGTCCAAGTATGGATCTTGTTGTCCATTGAGCTTCAGCTATGGTGGGATTGAGAGGAAGATGATGGCGATGACCTGGAAAATTTGAGGACATGTGGCGTGAAACTAGGGAGGACAGAGGGGGCATTGACTGTTCTTGCGAAAGAGGATACTGAAAGAGTCATGAACGGGAAAGACTCTTTACAGAAGACAAAAATTAATGAGGCTGTGGAGACTATCAATAAGGATTCAAAGGTTGTTTTTAATACTTTTTTGAGGTGGTGGCTCAAAAATCGAAGAGCTTGCAGTGTAAGGAAACTAGAGTTGGGGGAGATGGAGTAACTCTTAAGGAAGTTCTAGTGGGGACTTGTGGCGAGCCAGGTGGGTTTAAGCCACACCAATTTTTTGGGCTGGTTTAGTTAACTAAACAAACCAAACTGTAAGCGGCATTAAAATTTTGTGGAAAGCAAACCTCGGGGCAATTAATTGAAGGCAATTGTGGAAGTGGTAATAAGATAGTCTATCATCGTAGTGATGGACTGGGTTCTCATTTTTCCAGAGTTGGTGCTGGCAATGACCAAGTCACTAAAGAAAACTTTATTTCTCCAAATCAACTCTTTCTAATCAAAGAGATGGGCTGGAAGAGGTTTCGGGGAATCAAAGCTAGAAGATTCTTCTTTGAGGAGCTCAGTTTCAAAGAAAAGTTTGCGTTGAATATCAGGGAGAACAAGACATCTGAGGTGTTTTTGGTGGGGGAAGCTATCTGGTGGTTCAAAGGATTTGTAGAGGATTCAATCAATCCCAGAGAGGGAGGAGAGTGGAAATCAGTGAAAGAATTTTCTGAAAGAAGATATGTTGCAGAAAAAAGTAACTTGAATGGTAGGTTAATAGCACTGTGGGAATTCCCTGAAGGGAGAAGGTAATAGGCATATAGATCGGAAGAGGACTGTCATACTTTTACAGGAGTTCGTTTCAAACATGGAGAAAAATCTCTCGGATTCTAAAGTTTGGAAGGAATTTCTGGTGAGTCTGGTTTAAAAGATGGTGAGAAGCATGATGGAAAGTTTGCATTTTAGAGTAATGTGGGGGAGATCAAATTGGTGATTAGTGAAGGAAAAGATCGGTGGGAGAATCACTTAGTGGTTACAGCAAAAGAAAGAATTGAAGACTGGTATGCAATCGGAGAGGCAGTTAGCAGTTTCTTGAAGTTGAAAGGTTTGTTAATGTTAACTCCTTTCAGTGAGAGAAAATCACTCCTTCACATTTTGGAAGATGAGGTAGAAATGACATCTGTTTCTCTCCAAACTAAGTTTGACTAGATTTTAATCTCACATTGGACTCCAGGTTCTAACTCAAAGGATTTACTTCTCAATGATGACATCACAATAAGGATTTTGGGGTTGCCCTTTCACCTGTGGCTGCATTCAGCTTTTAAGGCAATAGCTAAAGCTTGTGGAGGCTGTCTTTCAGGCGTATTTGTTAAAGATCTTCATTCATCAGCAGTGAGATTGGTGGGAGTGGAGCCTGAAGCTATTCCAAGGAAGATGGATGTGCTATCAGATGGTATGCTCCAAAGCATATGGCTTGCAACCTCTGTTGAAGCTTCTCTTTGGAGCGAAGGACGCAGGTTGGAACATGAACAGTTCAAAGAATATGAGCTACATGGCAAGAAGAGATTGGAGAAATCTTCTTTCTTGGATCCTTGTTCGGAAATGGGTGTGGAGAATTTGAATAGTCAGGTTGTTATGTGCCGTTTTGCTAGTAATGGTGATACCTCGAAATTTGGAGCACAGTCTGGAAGTAAGACCTTTGTACAGGCATTAGCTATTGGGAGTAATGAAACGACACACACACACAGGAAATTGTTTTCGTGCAAGGCAAGTTTTGGGAAATGGACCGACAAACTTCAGAAGGAGGTTAGAGTTTGGTTGGGGATAAGGTTGGTTTTGATGTTGACTCAAGTTACATTTCAGCTGGAATTAGTACGTAGTGTGTAGGGTTTGGCGAAACGGTTTAACTGAACTGGCCCTTAAAGCATGTGAGGCTTTAGGGAGTCGCATGACTTAGTTGAGAGCTTTTAGGGAGAATACTTCTTCTTTCCCATTCGAGGCCCTTGAAAATAGTTGAGATGGAGAGGGAGGTTTAACCGCTGGACAATTCCATTTCTGTGCCGACCTTGCGGTCGATGCGAGAGGTGGAAAGGAGGTTGGTCAATTGCAGGATTCATGGATGTTCATCAAGAAGTTTAAAGGAATCTGGTATGCCAGAAAAGTAGAAAAACTTAGGTAATTTGTCAGATATCAGTGAGGCTTTGATGAGAAGTTCAAATGGAAGACCAGAGATGTGAATGAAGAAGCATGTCATAAGGAGAAGAATCAGACCTGGGAAAGTAAAAAATGATATCTGGGAATGGGTAACTACAAGGTATATGAAAGAGGTAAGCTTGACTAGTTTAGCTGGTTGTAGTGAAGTTGATGATACAAGGGAGGCGGAACCATTGTTAAATAAAGATGGTATGAAGGAATCTGGTGCAGGAACAGGGGAGGGAAAGGATAAACGGGTTGGCCCTTCACTGATGCAGTCCTGGGCGTCCTTCACTGGTGCAGGCGAGTTGGATACCATGTTATCAGATGTGTGTTAATCAAATAAATAAAGAGAAAACACCTGCAACGAACAGAATAGGGCTATTTAGCGTCAATTGAAACAGAGAGCTGCTGCCCCAATATGTTTAAATCATAATGGAAGGAGGAATTACAATATTACCCCTGATTATGAGACTTAAGAATAGAGACAAAAGCAGAACAAAAAGAAGGGGGAAAAGACTAAAATAATCCAGAACAAACACTGTATATAACAATAACGTAACCATTAAAGGCTTCACTATATGCTCTTAGATTATGCTTTCTGTTATCTTGAATTAGTTGGAGTTGCATTTTGCTGGAGACATTTTACAAGTTAAGAATTTGGATAGAAGGTGAGGATGTAACTTTCTTGAGTACGGAGGAGTTTTCTTTTGATTAAATTGGATTTAAGAAGATGGGGGAAGTTTATGTTAAGAAAACTCGAAATGGCAAGTAGAGGTGTTAAGGGAGTTGAAGAGTTGGTTGGAGGTTGAAGACATAGTTGTCAAGGCGACTAGGCGAGGCTAGGTGACCATGGGGCATCCAGGCGCCTAGGCGTCTTGGAAAAGGGAGGACTGAAGAGTATAGGGGCGGAGCCCCTGTTTTTTAAGAAAAAAAAAAGAAAGGGAGGACTGGCGGAGCCCCTGTTTTTTTGACTGAAATTTGGAAAAGAGAAAGAAGAGTGCAGACTACAGAAAGGGAGGACTTGCGGACTGTTTTTTTTGAAAAAAAATGTCTGAAATCTGGAAAAGAAGAAGAAGAATGCCGGAGCTGAGGTGCGATGGAGTTGGGCTGGGGCTTGAGCTTGAAGTGTTCGGTTCTCCTCCCTCTCCAATCGAATGAAGAAATGGAGATTAGATTAGTTGTATACTTGTCTTAATATTAAAATGATACCATGTAGCAGATTTATTTTAAAAGAATACAACAACCAATAAAATATCAAAACAATAAATTAAAAAAAAGTTTTATATATGTATGTAGGCTCCCGTTTAAGTCTCTGGGTGGGCACCTAGTATGCAAAACCTGGGGCATTTGGGTGAGGCGACCATGAAAAACCGCCTAGTCGCCTAGGCGCCCGCCTAGGTGTTGCCTTGACAACTATGGTTGAAGATGATGAGATGTCAGGAGCAAAGGGTAGAACGATAATTTTGAACATTGGAATTATGGAGATGATTAATTTTGAAGGTTGTGTGCCAAATAGTAGTGCCAAAAACAAGAAAGTTGAAGGGTTGGGTGGGAGAGAGTTGAGAGACCCATTGAAGGAAAGGATGAAGGGTATTAAAGAAGGTGAGAGGGGAAGATCAAGGGCAGCTTAATTTGAGGGTCAGAAAGAGGGTAGTGGTGAAAAGATTAAAGAGATACAGGGGTTGACTGGGTTGGTCTTGATAAAAGAAAGGGAATTGACACTTGTGAGTTTGGGGCTTGATAGGGGCTTGAGTGGAGTCAACTTTAAAAGAAAGAATCAGTGGTTTTAAAAAGAAGAGGCTGGTGGTAAAAAGTAAGGGGTAAATGGGAAGGTGTAAGGTTCTTTTAAAAAGTTTGCATGGTTTGTGTGGTGATTCGTGGGGATTGGGGGAGAGAGAGAGAGAGAGAGAGGTACGGTTGAGAGGAAAAAGTCTCTACTGGCTGTTGCCAGTTTTCTATTTATATTAACTTCATAAAAGAATCAGAAATTACAAGTATGCCCCTGGCGGCATATCCTAGAAACAAAATAATAAGAAAAAAGAAAGAAGAAGAAAGAAACAAGTAACTGTAACTGTCCAACAGCCTACTAACAGCAGCTATAAAGTAATAATTAAGTAAGCCTTACAACACTCCCCCTCAAGTTGGGCTGAAGATGTCTATCATGTCCAGCTTGTCACATAACTCATTGTGCCGTGAGCACGGAAGCCCCTTTGTAAGGACATCAGCAAGTTGTTCCTTGGAGTTGACATAAGGGATGCAAATTTCCCTTTTTTCTAGTTTCTCCCTTATGAAGTGTTTATCCACCTCAATATGCTTGGTCCTCTCATGTAGGACTGGGTTGCTGGCGATGTTTATTGNNNNNNNNNNNNNNNNNNNNNNNNNNNNNNNNNNNNNNNNNNNNNNNNNNNNNNNNNNNNNNNNNNNNNNNNNNNNNNNNNNNNNNNNNNNNNNNNNNNNNNNNNNNNNNNNNNNNNNNNNNNNNNNNNNNNNNNNNNNNNNNNNNNNNNNNNNNNNNNNNNNNNNNNNNNNNNNNNNNNNNNNNNNNNNNNNNNNNNNNNNNNNNNNNNNNNNNNNNNNNNNNNNNNNNNNNNNNNNNNNNNNNNNNNNNNNNNNNNNNNNNNNNNNNNNNNNNNNNNNNNNNNNNNNNNNNNNNNNNNNNNNNNNNNNNNNNNNNNNNNNNNNNNNNNNNNNNNNNNNNNNNNNNNNNNNNNNNNNNNNNNNNNNNNNNNNNNNNNNNNNNNNNNNNNNNNNNNNNNNNNNNNNNNNNNNNNNNNNNNNNNNNNNNNNNNNNNNNNNNNNNNNNNNNNNNNNNNNNNNNNNNNNNNNNNNNNNNNNNNNNNNNNNNNNNNNNNNNNNNNNNNNNNNNNNNNNNNNNNNNNNNNNNNNNNNNNNNNNNNNNNNNNNNNNNNNNNNNNNNNNNNNNNNNNNNNNNNNNNNNNNNNNNNNNNNNNNNNNNNNNNNNNNNNNNNNNNNNNNNNNNNNNNNNNNNNNNNNNNNNNNNNNNNNNNNNNNNNNNNNNNNNNNNNNNNNNNNNNNNNNNNNNNNNNNNNNNNNNNNNNNNNNNNNNNNNNNNNNNNNNNNNNNNNNNNNNNNNNNNNNNNNNNNNNNNNNNNNNNNNNNNNNNNNNNNNNNNNNNNNNNNNNNNNNNNNNNNNNNNNNNNNNNNNNNNNNNNNNNNNNNNNNNNNNNNNNNNNNNNNNNNNNNNNNNNNNNNNNNNNNNNNNNNNNNNNNNNNNNNNNNNNNNNNNNNNNNNNNNNNNNNNNNNNNNNNNNNNNNNNNNNNNNNNNNNNNNNNNNNNNNNNNNNNNNNNNNNNNNNNNNNNNNNNNNNNNNNNNNNNNNNNNNNNNNNNNNNNNNNNNNNNNNNNNNNNNNNNNNNNNNNNNNNNNNNNNNNNNNNNNNNNNNNNNNNNNNNNNNNNNNNNNNNNNNNNNNNNNNNNNNNNNNNNNNNNNNNNNNNNNNNNNNNNNNNNNNNNNNNNNNNNNNNNNNNNNNNNNNNNNNNNNNNNNNNNNNNNNNNNNNNNNNNNNNNNNNNNNNNNNNNNNNNNNNNNNNNNNNNNNNNNNNNNNNNNNNNNNNNNNNNNNNNNNNNNNNNNNNNNNNNNNNNNNNNNNNNNNNNNNNNNNNNNNNNNNNNNNNNNNNNNNNNNNNNNNNNNNNNNNNNNNNNNNNNNNNNNNNNNNNNNNNNNNNNNNNNNNNNNNNNNNNNNNNNNNNNNNNNNNNNNNNNNNNNNNNNNNNNNNNNNNNNNNNNNNNNNNNNNNNNNNNNNNNNNNNNNNNNNNNNNNNNNNNNNNNNNNNNNNNNNNNNNNNNNNNNNNNNNNNNNNNNNNNNNNNNNNNNNNNNNNNNNNNNNNNNNNNNNNNNNNNNNNNNNNNNNNNNNNNNNNNNNNNNNNNNNNNNNNNNNNNNNNNNNNNNNNNNNNNNNNNNNNNNNNNNNNNNNNNNNNNNNNNNNNNNNNNNNNNNNNNNNNNNNNNNNNNNNNNNNNNNNNNNNNNNNNNNNNNNNNNNNNNNNNNNNNNNNNNNNNNNNNNNNNNNNNNNNNNNNNNNNNNNNNNNNNNNNNNNNNNNNNNNNNNNNNNNNNNNNNNNNNNNNNNNNNNNNNNNNNNNNNNNNNNNNNNNNNNNNNNNNNNNNNNNNNNNNNNNNNNNNNNNNNNNNNNNNNNNNNNNNNNNNNNNNNNNNNNNNNNNNNNNNNNNNNNNNNNNNNNNNNNNNNNNNNNNNNNNNNNNNNNNNNNNNNNNNNNNNNNNNNNNNNNNNNNNNNNNNNNNNNNNNNNNNNNNNNNNNNNNNNNNNNNNNNNNNNNNNNNNNNNNNNNNNNNNNNNNNNNNNNNNNNNNNNNNNNNNNNNNNNNNNNNNNNNNNNNNNNNNNNNNNNNNNNNNNNNNNNNNNNNNNNNNNNNNNNNNNNNNNNNNNNNNNNNNNNNNNNNNNNNNNNNNNNNNNNNNNNNNNNNNNNNNNNNNNNNNNNNNNNNNNNNNNNNNNNNNNNNNNNNNNNNNNNNNNNNNNNNNNNNNNNNNNNNNNNNNNNNNNNNNNNNNNNNNNNNNNNNNNNNNNNNNNNNNNNNNNNNNNNNNNNNNNNNNNNNNNNNNNNNNNNNNNNNNNNNNNNNNNNNNNNNNNNNNNNNNNNNNNNNNNNNNNNNNNNNNNNNNNNNNNNNNNNNNNNNNNNNNNNNNNNNNNNNNNNNNNNNNNNNNNNNNNNNNNNNNNNNNNNNNNNNNNNNNNNNNNNNNNNNNNNNNNNNNNNNNNNNNNNNNNNNNNNNNNNNNNNNNNNNNNNNNNNNNNNNNNNNNNNNNNNNNNNNNNNNNNNNNNNNNNNNNNNNNNNNNNNNNNNNNNNNNNNNNNNNNNNNNNNNNNNNNNNNNNNNNNNNNNNNNNNNNNNNNNNNNNNNNNNNNNNNNNNNNNNNNNNNNNNNNNNNNNNNNNNNNNNNNNNNNNNNNNNNNNNNNNNNNNNNNNNNNNNNNNNNNNNNNNNNNNNNNNNNNNNNNNNNNNNNNNNNNNNNNNNNNNNNNNNNNNNNNNNNNNNNNNNNNNNNNNNNNNNNNNNNNNNNNNNNNNNNNNNNNNNNNNNNNNNNNNNNNNNNNNNNNNNNNNNNNNNNNNNNNNNNNNNNNNNNNNNNNNNNNNNNNNNNNNNNNNNNNNNNNNNNNNNNNNNNNNNNNNNNNNNNNNNNNNNNNNNNNNNNNNNNNNNNNNNNNNNNNNNNNNNNNNNNNNNNNNNNNNNNNNNNNNNNNNNNNNNNNNNNNNNNNNNNNNNNNNNNAGTGACATGGAATGCAGAAGCCATATTACCTGAAGTAGATGCAAATGAAGTAGAGGGAGTACCAGTGACTGAGCTATCCATTTGCCGCAAGGCCCTACCATAAGATTCCAGGTTCTATGAAGGAATTCATTAAATCCTCCTTGGGGTCAGACTTATTAGGGTGGTCCCGGGTACTATCGACAACTTGAGTATCTTGGGTTGCCACATGTGCTGTGCTCATTTTCTTCAAATGACCTTTACCCTGTTCTTGATTCTTTGTTGTCCACTTGGGTTTCCCGTGGATGTTCCAACAAGTGTCACGTGTATGTCGTGAACGCCTACAGTGGGTACATAACAACTTATCTTTATCATCCGCCTTCTTAGGGTCACTTTTCTCTCCCGTGGAGCTATTATTCATTGCAGCCAAGGCAACTTGTTGCTCCCCCTCAGCTGTAACCATCACATTCCGCCTGCTTTCTTCAGATTGGACAANNNNNNNNNNNNNNNNNNNNNNNNNNNNNNNNNNNNNNNNNNNNNNNNNNNNNNNNNNNNNNNNNNNNNNNNNNNNNNNNNNNNNNNNNNNNNNNNNNNNNNNNNNNNNNNNNNNNNNNNNNNNNNNNNNNNNNNNNNNNNNNNNNNNNNNNNNNNNNNNNNNNNNNNNNNNNNNNNNNNNNNNNNNNNNNNNNNNNNNNNNNNNNNNNNNNNNNNNNNNNNNNNNNNNNNNNNNNNNNNNNNNNNNNNNNNNNNNNNNNNNNNNNNNNNNNNNNNNNNNNNNNNNNNNNNNNNNNNNNNNNNNNNNNNNNNNNNNNNNNNNNNNNNNNNNNNNNNNNNNNNNNNNNNNNNNNNNNNNNNNNNNNNNNNNNNNNNNNNNNNNNNNNNNNNNNNNNNNNNNNNNNNNNNNNNNNNNNNNNNNNNNNNNNNNNNNNNNNNNNNNNNNNNNNNNNNNNNNNNNNNNNNNNNNNNNNNNNNNNNNNNNNNNNNNNNNNNNNNNNNNNNNNNNNNNNNNNNNNNNNNNNNNNNNNNNNNNNNNNNNNNNNNNNNNNNNNNNNNNNNNNNNNNNNNNNNNNNNNNNNNNNNNNNNNNNNNNNNNNNNNNNNNNNNNNNNNNNNNNNNNNNNNNNNNNNNNNNNNNNNNNNNNNNNNNNNNNNNNNNNNNNNNNNNNNNNNNNNNNNNNNNNNNNNNNNNNNNNNNNNNNNNNNNNNNNNNNNNNNNNNNNNNNNNNNNNNNNNNNNNNNNNNNNNNNNNNNNNNNNNNNNNNNNNNNNNNNNNNNNNNNNNNNNNNNNNNNNNNNNNNNNNNNNNNNNNNNNNNNNNNNNNNNNNNNNNNNNNNNNNNNNNNNNNNNNNNNNNNNNNNNNNNNNNNNNNNNNNNNNNNNNNNNNNNNNNNNNNNNNNNNNNNNNNNNNNNNNNNNNNNNNNNNNNNNNNNNNNNNNNNNNNNNNNNNNNNNAAGAATAGGGCAGGAGGGATCGTAGGTCTTTTTCAACCCAGAAAACCTGCTCTGATACCATGTGGTGATTCGTGGGGATTGGGAGAGAGAGAGAGGTACGGTTGAGAGGAAAAAGTCTCTACTGGATGCCGCCAATTTTCTATTTATATTAACTTCATAAAAGAATCAGAAATTACAAGTATGCCCCTGGCAGCATATCCTAGAAACAGAATAATAAGAAAAAAGAAAGAAGAAAAAAGAAACAAGTAACTGTAACTGTCAAACAGCCTACTAACAGCAGCTATAAAGTAATAATTAAGTAAGCCTTACAACAGTTTGCTTAGATGGAACAGGGGTGGTAGTAAGGAAGGGGAAGCTTGTGAGGAATGGATTTGGGTTATAACGAGGTATAAGTTTGGGGAGAAAGAAGTGTTGGTATAGAACAGTCCTAAGCTTGTGGAAGATGGTTGCTCTAAATCTCTATTGGTGAGTAGTGTTTCGGAAGATTCTGCTAAGAAGAAGGAAGAGAGCGGTCTGTGCGGTGGTTCTGAGTGGCAGGTGTTAGAAGATAATTGATTGATTTCAAGTTCAACTTCAGATTTTGCTCCGGTTTGTAGGTGTATAAGTTTGGGGAGAAAGAAGTGTTGGTATCGAACAGTCCTAAGCTTGTGGAAGATGGTTGCTCTAAATCTCTATTGGTGAGTAGTGTTTCGGAAGATTCTGCTAGGAAGAAGGAAGAGAGCGGTCTGTGCGGTGGTTCTGAGTGGCAGGTGTTAGAAGATAATTGATTGATTTCAAGTTCAACTTCAGATTTTGCTCCGGTTTGTAGGTGGCTCCAACTTTGGAACCAAGGCTTCTATGTCTTGATTATTGCTCGCCTTCCTCAGATGCATCGTTGGAGTAGGTGAGGTTCGAGTGCAGTATAAGGATTGACTGTTGCGAGGTGGAGGAAATACTATTTTTCAAAAGAGCAACAAGGAGTGGCTAGTAGAAGTGATAGTTGGAAGGATTGGAGTCGATTTGGGGAGGAAAAGGTTAGTGTCTAACTATGCGGATTCTGGTGAAGGTTCGGTGGTTGCAAAGAAACCTAGAGGATCGGGTAAATCCCATCATGTCACCAAGGTATCCTCAAGACTAAAAGGACTTGTTGGGACCGGTCCCAGTAATAAATACAAGAGAGTTTTCATTAGAAGAAAGGCTAATTCCAGATACATGAACCATAAGGTTCCGGATGAGGTTAACTTTGGTGGCCAAAATAGCGGGGATTGAAGTTTCGGCAATGGGAAGTTGAAGAGGAATGAAGTCATAGAGGTGAAAGAGAAGGAAGGTAACTGCAAAGCATTGGGGAATGATGGAGAGTTGAACAGAGGAATTGAGGAAAGGAGTAATGAAGGATTGGTGGAAATTTGTGGAGAGGGGCATGGAAGTTGGAAATGCTCTAGGTCTTTTTTTTGGGCGCTGAGGCTTTTGCTAGACAGGCTTTTGAGGAGTTTGAGAAAAATAAGGACAGTTGTAACAGTTCCTTTCCAAGGGAAGGGGGAGAGGTGTGGGTGACGGAGAGGGGCAGGTAGAGGTCCTGGACTTGGAGGATTAATATTGAGTGTTGGGAGGAGGTTGGGGGGGTTCTTTTTTTTTTTTTCTCTAAGGAGGTTGGATGTATTGTCAATAGAGCTTATTGAGGTTGGTTTGGCATTTGTCTTTTTGTTATTGCTTATGTTTGATTTCTGGAAAGAGGTGTTAATTCTGTTCTATGTTTTTGGTCTTGGTATTTTGTTGTAAGGCTGAGTTGTATGTTGGGGGGGGGGAGTATGGTTCTTCTGTCAGGTGATTTCTTATCACCTTTCTATTGTAATATCTCTTTTTTCTTTTTAATGAAAAATTATTTTTATTATTAAAAAAAGCTTCTTATGGAAAATTATTTTTATTTTTATTTAAAGCAAAGTCTTCTGTTGAATATCCCTCTAAAAGAAATTTGTGTTCTTGGTTATCCATCTTTTGTCAGTTAAATATACCATTTCATTTACTATGATTTTTGTCTTAATTATCTTTCATGTTCGAAGAGTAGCAGTTATTTACCTGTACAATGGTTCCAATTTTTTTTTAATAACCTTATTTTCCACTATTGAACTGTCCTAGGCATCTTCAAGAGCTTGACAATATTGACTATGATGAGTACATGCTTTCAATATGTGGCTATGAGACTCTAAAGAGTATCTGTTCATCAGGAAAGAACAACAAGCTGCTTTATTTACCTCATGATGGTCGGTTTGTGATAAAGCCTTTACGCAAGTCTGAGATGAAGGTGAGTCTCTTTTTTTATATTTATATCTATTACCTTGTGTAAATGGGAGAGTTTTACTCCCCCATTCATCAACTCTCAAACTTTTTCTTTCCACTTAATAAAGTCAAACAAGAGTTTGTATAATAGTTTATACTATTTAGAAAATGTTTTTAGCTAATAGGTTATTGATACTGCATTCTTTGTTCATGTGTTCAAGGGAAATTATTTTCACTCACTTTATTCTGGGATCACTTTCTAATGTTTATTGTTTTTAATAAATACAAAATTGCTAAATTAGCGATCAAGAGGAGGAGGGGCCAGTGCTGGTTTCAAGTTCATCATCATCATCATCATCATCATCATCATTATCTAAGCCTTGTTCCAATTATATTGGATTCAGTGCTATGTCCATTGTAAAAGCACCGGTTTCAAGTTAAGACGCATAATACTATATAAAAATCTTATTATAAGTCTTAAAAGTATTCATTTGGGCCATAACACAAAGATCAACTTGAAATTAAATAATTATGGAAATGAAAACATATTTAAAGTTTAAATTGAAAATCTGAAAGAAACAGATAATTCGAAACTTGGAAGTACAGATTCATTCATATTTGAGGAAAATAGCAAGAAATTACTACTCTTGAGAAGGTAAAATGGAAGCATTTGTATAATATTTTTGTTGGAAAACGTGGGGTTATTGGTTCAGATCTGAAAATAGAATTGTATATATTCCTAGGATTGNNNNNNNNNNNNNNNNNNNNNNNNNNNNNNNNNNNNNNNNNNNNNNNNNNNNNNNNNNNNNNNNNNNNNNNNNNNNNNNNNNNNNNNNNNNNNNNNNNNNNNNNNNNNNNNNNNNNNNNNNNNNNNNNNNNNNNNNNNNNNNNNNNNNNNNNNNNNNNNNNNNNNNNNNNNNNNNNNNNNNNNNNNNNNNNNNNNNNNNNNNNNNNNNNNNNNNNNNNNNNNNNNNNNNNNNNNNNNNNNNNNNNNNNNNNNNNNNNNNNNNNNNNNNNNNNNNNNNNNNNNNNNNNNNNNNNNNNNNNNNNNNNNNNNNNNNNNNNNNNNNNNNNNNNNNNNNNNNNNNNNNNNNNNNNNNNNNNNNNNNNNNNNNNNNNNNNNNNNNNNNNNNNNNNNNNNNNNNNNNNNNNNNNNNNNNNNNNNNNNNNNNNNNNNNNNNNNNNNNNNNNNNNNNNNNNNNNNNNNNNNNNNNNNNNNNNNNNNNNNNNNNNNNNNNNNNNNNNNNNNNNNNNNNNNNNNNNNNNNNNNNNNNNNNNNNNNNNNNNNNNNNNNNNNNNNNNNNNNNNNNNNNNNNNNNNNNNNNNNNNNNNNNNNNNNNNNNNNNNNNNNNNNNNNNNNNNNNNNNNNNNNNNNNNNNNNNNNNNNNNNNNNNNNNNNNNNNNNNNNNNNNNNNNNNNNNNNNNNNNNNNNNNNNNNNNNNNNNNNNNNNNNNNNNNNNNNNNNNNNNNNNNNNNNNNNNNNNNNNNNNNNNNNNNNNNNNNNNNNNNNNNNNNNNNNNNNNNNNNNNNNNNNNNNNNNNNNNNNNNNNNNNNNNNNNNNNNNNNNNNNNNNNNNNNNNNNNNNNNNNNNNNNNNNNNNNNNNNNNNNNNNNNNNNNNNNNNNNNNNNNNNNNNNNNNNNNNNNNNNNNNNNNNNNNNNNNNNNNNNNNNNNNNNNNNNNNNNNNNNNNNNNNNNNNNNNNNNNNNNNNNNNNNNNNNNNNNNNNNNNNNNNNNNNNNNNNNNNNNNNNNNNNNNNNNNNNNNNNNNNNNNNNNNNNNNNNNNNNNNNNNNNNNNNNNNNNNNNNNNNNNNNNNNNNNNNNNNNNNNNNNNNNNNNNNNNNNNNNNNNNNNNNNNNNNNNNNNNNNNNNNNNNNNNNNNNNNNNNNNNNNNNNNNNNNNNNNNNNNNNNNNNNNNNNNNNNNNNNNNNNNNNNNNNNNNNNNNNNNNNNNNNNNNNNNNNNNNNNNNNNNNNNNNNNNNNNNNNNNNNNNNNNNNNNNNNNNNNNNNNNNNNNNNNNNNNNNNNNNNNNNNNNNNNNNNNNNNNNNNNNNNNNNNNNNNNNNNNNNNNNNNNNNNNNNNNNNNNNNNNNNNNNNNNNNNNNNNNNNNNNNNNNNNNNNNNNNNNNNNNNNNNNNNNNNNNNNNNNNNNNNNNNNNNNNNNNNNNNNNNNNNNNNNNNNNNNNNNNNNNNNNNNNNNNNNNNNNNNNNNNNNNNNNNNNNNNNNNNNNNNNNNNNNNNNNNNNNNNNNNNNNNNNNNNNNNNNNNNNNNNNNNNNNNNNNNNNNNNNNNNNNNNNNNNNNNNNNNNNNNNNNNNNNNNNNNNNNNNNNNNNNNNNNNNNNNNNNNNNNNNNNNNNNNNNNNNNNNNNNNNNNNNNNNNNNNNNNNNNNNNNNNNNNNNNNNNNNNNNNNNNNNNNNNNNNNNNNNNNNNNNNNNNNNNNNNNNNNNNNNNNNNNNNNNNNNNNNNNNNNNNNNNNNNNNNNNNNNNNNNNNNNNNNNNNNNNNNNNNNNNNNNNNNNNNNNNNNNNNNNNNNNNNNNNNNNNNNNNNNNNNNNNNNNNNNNNNNNNNNNNNNNNNNNNNNNNNNNNNNNNNNNNNNNNNNNNNNNNNNNNNNNNNNNNNNNNNNNNNNNNNNNNNNNNNNNNNNNNNNNNNNNNNNNNNNNNNNNNNNNNNNNNNNNNNNNNNNNNNNNNNNNNNNNNNNNNNNNNNNNNNNNNNNNNNNNNNNNNNNNNNNNNNNNNNNNNNNNNNNNNNNNNNNNNNNNNNNNNNNNNNNNNNNNNNNNNNNNNNNNNNNNNNNNNNNNNNNNNNNNNNNNNNNNNNNNNNNNNNNNNNNNNNNNNNNNNNNNNNNNNNNNNNNNNNNNNNNNNNNNNNNNNNNNNNNNNNNNNNNNNNNNNNNNNNNNNNNNNNNNNNNNNNNNNNNNNNNNNNNNNNNNNNNNNNNNNNNNNNNNNNNNNNNNNNNNNNNNNNNNNNNNNNNNNNNNNNNNNNNNNNNNNNNNNNNNNNNNNNNNNNNNNNNNNNNNNNNNNNNNNNNNNNNNNNNNNNNNNNNNNNNNNNNNNNNNNNNNNNNNNNNNNNNNNNNNNNNNNNNNNNNNNNNNNNNNNNNNNNNNNNNNNNNNNNNNNNNNNNNNNNNNNNNNNNNNNNNNNNNNNNNNNNNNNNNNNNNNNNNNNNNNNNNNNNNNNNNNNNNNNNNNNNNNNNNNNNNNNNNNNNNNNNNNNNNNNNNNNNNNNNNNNNNNNNNNNNNNNNNNNNNNNNNNNNNNNNNNNNNNNNNNNNNNNNNNNNNNNNNNNNNNNNNNNNNNNNNNNNNNNNNNNNNNNNNNNNNNNNNNNNNNNNNNNNNNNNNNNNNNNNNNNNNNNNNNNNNNNNNNNNNNNNNNNNNNNNNNNNNNNNNNNNNNNNNNNNNNNNNNNNNNNNNNNNNNNNNNNNNNNNNNNNNNNNNNNNNNNNNNNNNNNNNNNNNNNNNNNNNNNNNNNNNNNNNNNNNNNNNNNNNNNNNNNNNNNNNNNNNNNNNNNNNNNNNNNNNNNNNNNNNNNNNNNNNNNNNNNNNNNNNNNNNNNNNNNNNNNNNNNNNNNNNNNNNNNNNNNNNNNNNNNNNNNNNNNNNNNNNNNNNNNNNNNNNNNNNNNNNNNNNNNNNNNNNNNNNNNNNNNNNNNNNNNNNNNNNNNNNNNNNNNNNNNNNNNNNNNNNNNNNNNNNNNNNNNNNNNNNNNNNNNNNNNNNNNNNNNNNNNNNNNNNNNNNNNNNNNNNNNNNNNNNNNNNNNNNNNNNNNNNNNNNNNNNNNNNNNNNNNNNNNNNNNNNNNNNNNNNNNNNNNNNNNNNNNNNNNNNNNNNNNNNNNNNNNNNNNNNNNNNNNNNNNNNNNNNNNNNNNNNNNNNNNNNNNNNNNNNNNNNNNNNNNNNNNNNNNNNNNNNNNNNNNNNNNNNNNNNNNNNNNNNNNNNNNNNNNNNNNNNNNNNNNNNNNNNNNNNNNNNNNNNNNNNNNNNNNNNNNNNNNNNNNNNNNNNNNNNNNNNNNNNNNNNNNNNNNNNNNNNNNNNNNNNNNNNNNNNNNNNNNNNNNNNNNNNNNNNNNNNNNNNNNNNNNNNNNNNNNNNNNNNNNNNNNNNNNNNNNNNNNNNNNNNNNNNNNNNNNNNNNNNNNNNNNNNNNNNNNNNNNNNNNNNNNNNNNNNNNNNNNNNNNNNNNNNNNNNNNNNNNNNNNNNNNNNNNNNNNNNNNNNNNNNNNNNNNNNNNNNNNNNNNNNNNNNNNNNNNNNNNNNNNNNNNNNNNNNNNNNNNNNNNNNNNNNNNNNNNNNNNNNNNNNNNNNNNNNNNNNNNNNNNNNNNNNNNNNNNNNNNNNNNNNNNNNNNNNNNNNNNNNNNNNNNNNNNNNNNNNNNNNNNNNNNNNNNNNNNNNNNNNNNNNNNNNNNNNNNNNNNNNNNNNNNNNNNNNNNNNNNNNNNNNNNNNNNNNNNNNNNNNNNNNNNNNNNNNNNNNNNNNNNNNNNNNNNNNNNNNNNNNNNNNNNNNNNNNNNNNNNNNNNNNNNNNNNNNNNNNNNNNNNNNNNNNNNNNNNNNNNNNNNNNNNNNNNNNNNNNNNNNNNNNNNNNNNNNNNNNNNNNNNNNNNNNNNNNNNNNNNNNNNNNNNNNNNNNNNNNNNNNNNNNNNNNNNNNNNNNNNNNNNNNNNNNNNNNNNNNNNNNNNNNNNNNNNNNNNNNNNNNNNNNNNNNNNNNNNNNNNNNNNNNNNNNNNNNNNNNNNNNNNNNNNNNNNNNNNNNNNNNNNNNNNNNNNNNNNNNNNNNNNNNNNNNNNNNNNNNNNNNNNNNNNNNNNNNNNNNNNNNNNNNNNNNNNNNNNNNNNNNNNNNNNNNNNNNNNNNNNNNNNNNNNNNNNNNNNNNNNNNNNNNNNNNNNNNNNNNNNNNNNNNNNNNNNNNNNNNNNNNNNNNNNNNNNNNNNNNNNNNNNNNNNNNNNNNNNNNNNNNNNNNNNNNNNNNNNNNNNNNNNNNNNNNNNNNNNNNNNNNNNNNNNNNNNNNNNNNNNNNNNNNNNNNNNNNNNNNNNNNNNNNNNNNNNNNNNNNNNNNNNNNNNNNNNNNNNNNNNNNNNNNNNNNNNNNNNNNNNNNNNNNNNNNNNNNNNNNNNNNNNNNNNNNNNNNNNNNNNNNNNNNNNNNNNNNNNNNNNNNNNNNNNNNNNNNNNNNNNNNNNNNNNNNNNNNNNNNNNNNNNNNNNNNNNNNNNNNNNNNNNNNNNNNNNNNNNNNNNNNNNNNNNNNNNNNNNNNNNNNNNNNNNNNNNNNNNNNNNNNNNNNNNNNNNNNNNNNNNNNNNNNNNNNNNNNNNNNNNNNNNNNNNNNNNNNNNNNNNNNNNNNNNNNNNNNNNNNNNNNNNNNNNNNNNNNNNNNNNNNNNNNNNNNNNNNNNNNNNNNNNNNNNNNNNNNNNNNNNNNNNNNNNNNNNNNNNNNNNNNNNNNNNNNNNNNNNNNNNNNNNNNNNNNNNNNNNNNNNNNNNNNNNNNNNNNNNNNNNNNNNNNNNNNNNNNNNNNNNNNNNNNNNNNNNNNNNNNNNNNNNNNNNNNNNNNNNNNNNNNNNNNNNNNNNNNNNNNNNNNNNNNNNNNNNNNNNNNNNNNNNNNNNNNNNNNNNNNNNNNNNNNNNNNNNNNNNNNNNNNNNNNNNNNNNNNTATTTTTGTACTTTCTATTTTCTCTTCTTTCTATTTTCTTTTCTTTCTATTTTCTTTTCTTTTTATTTTTCTTTCTTTCTATTTATTGCAGCAGCTTACTGTATAAATATGCCAATTGGCAATAGAATGAAACATATCAGTATTCTACCATTCCAAAACAATTTTATACCAATTTTGTTGATAAAAAAAATTTCTACAAGTTTGACTGTTTTTATCTGATAACTATTAATACTACATTTTTTGTTTATTTTTTTTGAAGATAAATAAAGAAGAAATTTTATTACTGTTAATAAAAAGATACAACTAAGACAGGTGACAAGGAGTGACCCCAACGAAATACCTACAAGCTGAAAATATGTCTCATATAATAGAAAGACAGTACAGAGAACAAGAACCAAGCCAAAATTCTTAATCCCTCAAACTGCCAAAAGTCAGCCAAAATCTTCTTTCTTCTCTAAGCCAAATTTTCAGATCACCCCTGCTTCCCCACTTCTAATTCTTGTATCCACGCATTTACTTGCAATCAAAACCCCATCAAGATTTTGCCTCCCTTGGACCAAAGCCATTTGAGTCGAACCCACCACGGCACCACCAAATGCAACACCATCTTCAGCCTCCTAGACAGCACCTTATCAATGATTTTGTAAGGGCTAGAGACTAGGCTAATCGGCCTGAAGTCCCTAACCCTAACATCTCCATCCACTTTTGGGATGAGAGAAATGAAGGTGCATTGGCAACTTTTTCCAGTTTTTTCTCCTCTCATAATTCCTTCTACATATCTGACAAATCTTTCTTGATAATGTTCCAACAAATTTTGTAGAACCAATGTTAGAACCATCAGGCCCTGGGGCCTTATCCGCTTCATCTTTTTGACAATATTCCATACTTCTTCCTCCTCAAATTCTCTATCCAGACACTCCATCCCTCCTTCCACCTGAGCAAATTCCAGCTCCCCCAAATGGTATTTCCTATTAGGCATTACTTTTTATAAATTTATATGAAAATTGCAGATCTCCTCAGCAATCACTTGCTGGTCATCAATAACTCTTTCTCCCTCCAACGTCATAATTGTGTTCCTTCTTCTCCTTCCCCTCACCATGGCTTGAAAAAATGCAGTGTCCTCTTTGAGCCACAACATCCTATCTTCTTGGCTCCATGAAACCTCCTCAAAATGAATTATTTTTTTCAAATCTTCTCTCAGTCTCTCTCTTTCCAACCTCCCCCCTTGAGGAAGATTGTCCTCCAACCTGTCCAGCCTGGCCATTCTCTCCCAAACCTCCTATTTTCTCAACTCTACATCCTCAAACAGTTGCCTGCTCCATCTTTTTAAATCCTCCAAAATTTTCAGTTTCTTCATCAATATATGCCCAACTGACCACTGAACTTGATAAGAATTTCATTTCTGTTCAACATACTCTAGAAAATTTGGATGTCCTATCCACATACTTTCAAATTTGATAGGCTTTGGCTCCTCCCACAACTTACCCCTTTCCCTATCCAGATTTGGCCCATACACATTCGAAATCAGAAATTTTATTCCTGACGACTCATGCTCCAGAACTACTGAAATAGAGAAGCTCCCAGCAGAAGTCGCACCTTTCTCAGCAAACCTGCATCCCATATTGAAATCAGACCTCCTGACAGATCTTCTGAACCCTTTATAACCCAGTCCCTGTCCCCAGAGCCCCATAAATCATTACTAATTCCCCAATCCACCTCTTCAAACTTTGATTCTTGAAGCATCAACATATCGACTCTGAAATTCCTTACGAAGTTCTTGACAACCTCTCTTTGTTTTGGATCTCTCAACCCCCTTACATTCCATGAACAAATTCTCATTTTTGATTTTCTATTCCTCTCTCTTATCGTTTTTTTTTCTTTTTTTTTTTCTTCAGTGCTTATCTCCTATAAACATTCTCACTCTTTCCTCTCCTCTCCCTTATTGCCCTCATCTTCGACTTCTCTGAAAGCTCTCCTTGCAAACTCTTCTCCCTCTAAAATGCACAAACCCAGAATTTTGCTTATCCTCACCTCCGTATCAATTAATTTCTCAAAATCAGCCTTCTCGCTAACCTGGTGAGTATATTCAATCCGTACCTCCTCTTGTTCCTCTCCTGCTTCCCCCTCTTCCTTATCTTCTAAAGCCCTTGTTCTATATTTTTTTTCTCTGATAGACCTGTTCCCTACCAGTCTCCCTTGCCCCAGTATTCTCCTTTCTTCCAGATCTCCTAACTCTTCCTCAATGGTTCCGAAAACCTTCCCCTTCTCAACCACAATACCCTGTTGTCTCCTTTCCTCCCTCGCCAATCTTCCTCACCTCATCAGTCCCCTTTTATCCCCCCTCCACAATCTTCTGACATACACCTCCTGTCCCTTCCCTAGAAACTCTTCAAAACTTCCATCCTCAACAAAACTGAGACAGGTTTGGCCTACCTAGGTGTTGTTGCCTTGGTGTACCACCATAGGGAGTCACTTTGCCCGACAATACTCTTTGCTAGCTTTTACCTCCTTACGGCATCCTCAAAACTTCCCTCCCCAGAAAAATCGAGACAAATTTGGATTACTTGGGTGTCGTTGCCTCGGTGCACCACCACAAGGAGTTCACTTCACCCCATCTGTAACTAAAGAGACAGTCGATGCATAATCGATTGGCCTTGCTTCCTCTCCTCTTCCTTCACTACTCTTTTCTTGCACTTCTCAGCTGACGCTTCTTGTTTGTTTGCCTTTACCTTCTTCCGCAGGCCAGCTGCTTTTCCTCTTGACCCTTCTCTTCTGCTTATCTCTTTTCCTTTCTCATCACTGTACACATACCTGGTTGTACAGCACACAAAACCATCTGTCGAACTCCTTTTTCCAAATTGGTGTATAACCCAAACCAATCTCCAGTTCATCGGTCTCTATGCTTCCTTTGTTCTTGAAGTTTATTCAGCACCCTCAACTTTCTCATTTTTGAGACTTAGACTTTTTTTTCCCTCTCCCTTTACTTTGATCACTTAATCTCCCACACTCTTTTCCCATTTTGCCCTTATTCAATAAATGGGCATATCTTTCTAAAATGACACTTTTATCCTTCTTTTGTCTTCGGCCTGGCCTTTCATCATCTTCTTCTTCCTCCCTACACTCCCCTAAATTCTTTGACTGTTTATCTTCTCTTCCCTTCATCCCTCCTCCAATTCCAACTTTTCTTTTCCCTCCTACCCTCCCACTTCTACTACTCTCCTCATCTCCCACCCTCCTTGAAGCCTCCACTCTGTTGATACACAGATCTCTTCCTGCCACCACGATAAACTTTTCTCCGGTATAAAATAGATCAAGAAGAGGAGGAATTTTTGTCGCATTTTACTTCTGAACTCGAATTCTAGGAAATTGTAATTGATCCCATAAACAATTTCTGAAATCAAATCTTTTAAATTTACCAATTGTGTTCCCAACTGTTGAGTATTTTACGGTTTTCTTGCTTGTTTTTATTTATTATTTGTTTAGTTAGTAAGTGGGGACCACAGAATATTAGTTTGGAGTTGTTAGAATAATGTTTTCTATGTTTTTATTAGTTTGTACACACTTTTTTATTTAAAGTATAAATACTAATGGAAGAGGGTGGTCAGAACTAATTGACTTCTTATTCTCTTCTCTTACAAAATGTTCTTCTCTTCTTGCTACTACAATTTTTATTTTCAGCAGATTTCTACTAAATGCTTGTCAATTTCAATGTGCGTGGTCCGCTCATGGAGAATTGGGTTATGAGCAATACTGATAGCAACCTTGTTATCATAGTATAATGACATAGCATCTAACTTCCACATACCCTACTTAGTAAGAGATCTTTTAACAACAACAATTTAATAACACCCTTAGAATGCTTTATACTCAATTTCTATACTTGACTTTTCCATTATTGACTGTTTCTTACTTCTCCAAGTGACAAGATTTCCCCCTTCTTTTTTATAAACCTTTTTGTAATTTTTTTTTATAAATAACAAATACTTTTATTAAGAGATATTTGAGAGAATTTGAGAGAAAAAATGAATTGATTGTATTGTCTTGGAAGGAGCATATACACAGCTTTATATAGAATTACAGAGCTAACTTACAGGGCGATAAAATAAGACACTAATTTTTCCTAGAAAACTAATTTCTATATCAGTGGGATTCTCCAATTAATATCCCATGACTCTAGGAAACTAACNNNNNNNNNNNNNNNNNNNNNNNNNNNNNNNNNNNNNNNNNNNNNNNNNNNNNNNNNNNNNNNNNNNNNNNNNNNNNNNNNNNNNNNNNNNNNNNNNNNNNNNNNNNNNNNNNNNNNNNNNNNNNNNNNNNNNNNNNNNNNNNNNNNNNNNNNNNNNNNNNNNNNNNNNNNNNNNNNNNNNNNNNNNNNNNNNNNNNNNNNNNNNNNNNNNNNNNNNNNNNNNNNNNNNNNNNNNNNNNNNNNNNNNNNNNNNNNNNNNNNNNNNNNNNNNNNNNNNNNNNNNNNNNNNNNNNNNNNNNNNNNNNNNNNNNNNNNNNNNNNNNNNNNNNNNNNNNNNNNNNNNNNNNNNNNNNNNNNNNNNNNNNNNNNNNNNNNNNNNNNNNNNNNNNNNNNNNNNNNNNNNNNNNNNNNNNNNNNNNNNNNNNNNNNNNNNNNNNNNNNNNNNNNNNNNNNNNNNNNNNNNNNNNNNNNNNNNNNNNNNNNNNNNNNNNNNNNNNNNNNNNNNNNNNNNNNNNNNNNNNNNNNNNNNNNNNNNNNNNNNNNNNNNNNNNNNNNNNNNNNNNNNNNNNNNNNNNNNNNNNNNNNNNNNNNNNNNNNNNNNNNNNNNNNNNNNNNNNNNNNNNNNNNNNNNNNNNNNNNNNNNNNNNNNNNNNNNNNNNNNNNNNNNNNNNNNNNNNNNNNNNNNNNNNNNNNNNNNNNNNNNNNNNNNNNNNNNNNNNNNNNNNNNNNNNNNNNNNNNNNNNNNNNNNNNNNNNNNNNNNNNNNNNNNNNNNNNNNNNNNNNNNNNNNNNNNNNNNNNNNNNNNNNNNNNNNNNNNNNNNNNNNNNNNNNNNNNNNNNNNNNNNNNNNNNNNNNNNNNNNNNNNNNNNNNNNNNNNNNNNNNNNNNNNNNNNNNNNNNNNNNNNNNNNNNNNNNNNNNNNNNNNNNNNNNNNNNNNNNNNNNNNNNNNNNNNNNNNNNNNNNNNNNNNNNNNNNNNNNNNNNNNNNNNNNNNNNNNNNNNNNNNNNNNNNNNNNNNNNNNNNNNNNNNNNNNNNNNNNNNNNNNNNNNNNNNNNNNNNNNNNNNNNNNNNNNNNNNNNNNNNNNNNNNNNNNNNNNNNNNNNNNNNNNNNNNNNNNNNNNNNNNNNNNNNNNNNNNNNNNNNNNNNNNNNNNNNNNNNNNNNNNNNNNNNNNNNNNNNNNNNNNNNNNNNNNNNNNNNNNNNNNNNNNNNNNNNNNNNNNNNNNNNNNNNNNNNNNNNNNNNNNNNNNNNNNNNNNNNNNNNNNNNNNNNNNNNNNNNNNNNNNNNNNNNNNNNNNNNNNNNNNNNNNNNNNNNNNNNNNNNNNNNNNNNNNNNNNNNNNNNNNNNNNNNNNNNNNNNNNNNNNNNNNNNNNNNNNNNNNNNNNNNNNNNNNNNNNNNNNNNNNNNNNNNNNNNNNNNNNNNNNNNNNNNNNNNNNNNNNNNNNNNNNNNNNNNNNNNNNNNNNNNNNNNNNNNNNNNNNNNNNNNNNNNNNNNNNNNNNNNNNNNNNNNNNNNNNNNNNNNNNNNNNNNNNNNNNNNNNNNNNNNNNNNNNNNNNNNNNNNNNNNNNNNNNNNNNNNNNNNNNNNNNNNNNNNNNNNNNNNNNNNNNNNNNNNNNNNNNNNNNNNNNNNNNNNNNNNNNNNNNNNNNNNNNNNNNNNNNNNNNNNNNNNNNNNNNNNNNNNNNNNNNNNNNNNNNNNNNNNNNNNNNNNNNNNNNNNNNNNNNNNNNNNNNNNNNNNNNNNNNNNNNNNNNNNNNNNNNNNNNNNNNNNNNNNNNNNNNNNNNNNNNNNNNNNNNNNNNNNNNNNNNNNNNNNNNNNNNNNNNNNNNNNNNNNNNNNNNNNNNNNNNNNNNNNNNNNNNNNNNNNNNNNNNNNNNNNNNNNNNNNNNNNNNNNNNNNNNNNNNNNNNNNNNNNNNNNNNNNNNNNNNNNNNNNNNNNNNNNNNNNNNNNNNNNNNNNNNNNNNNNNNNNNNNNNNNNNNNNNNNNNNNNNNNNNNNNNNNNNNNNNNNNNNNNNNNNNNNNNNNNNNNNNNNNNNNNNNNNNNNNNNNNNNNNNNNNNNNNNNNNNNNNNNNNNNNNNNNNNNNNNNNNNNNNNNNNNNNNNNNNNNNNNNNNNNNNNNNNNNNNNNNNNNNNNNNNNNNNNNNNNNNNNNNNNNNNNNNNNNNNNNNNNNNNNNNNNNNNNNNNNNNNNNNNNNNNNNNNNNNNNNNNNNNNNNNNNNNNNNNNNNNNNNNNNNNNNNNNNNNNNNNNNNNNNNNNNNNNNNNNNNNNNNNNNNNNNNNNNNNNNNNNNNNNNNNNNNNNNNNNNNNNNNNNNNNNNNNNNNNNNNNNNNNNNNNNNNNNNNNNNNNNNNNNNNNNNNNNNNNNNNNNNNNNNNNNNNNNNNNNNNNNNNNNNNNNNNNNNNNNNNNNNNNNNNNNNNNNNNNNNNNNNNNNNNNNNNNNNNNNNNNNNNNNNNNNNNNNNNNNNNNNNNNNNNNNNNNNNNNNNNNNNNNNNNNNNNNNNNNNNNNNNNNNNNNNNNNNNNNNNNNNNNNNNNNNNNNNNNNNNNNNNNNNNNNNNNNNNNNNNNNNNNNNNNNNNNNNNNNNNNNNNNNNNNNNNNNNNNNNNNNNNNNNNNNNNNNNNNNNNNNNNNNNNNNNNNNNNNNNNNNNNNNNNNNNNNNNNNNNNNNNNNNNNNNNNNNNNNNNNNNNNNNNNNNNNNNNNNNNNNNNNNNNNNNNNNNNNNNNNNNNNNNNNNNNNNNNNNNNNNNNNNNNNNNNNNNNNNNNNNNNNNNNNNNNNNNNNNNNNNNNNNNNNNNNNNNNNNNNNNNNNNNNNNNNNNNNNNNNNNNNNNNNNNNNNNNNNNNNNNNNNNNNNNNNNNNNNNNNNNNNNNNNNNNNNNNNNNNNNNNNNNNNNNNNNNNNNNNNNNNNNNNNNNNNNNNNNNNNNNNNNNNNNNNNNNNNNNNNNNNNNNNNNNNNNNNNNNNNNNNNNNNNNNNNNNNNNNNNNNNNNNNNNNNNNNNNNNNNNNNNNNNNNNNNNNNNNNNNNNNNNNNNNNNNNNNNNNNNNNNNNNNNNNNNNNNNNNNNNNNNNGTCCTGAAATATACAGTAAGAAGGATAGAAAAGCACATTACAGTTCATGTCATGGGTGAGTTTTTGGATGGATACCAGGTTAGTGGACAATTTGGGAACATGAAGGACATTTTTTAGTGTAAGTGATGGATATCCCCAAGGCCAGCTACGGTAGTAAGGGAGCCATCTGCAATGGCTATTTTTCGATTGCTTGGGCAGGGGGTATAAGTGCTAAAATGTAGTGAGGAGTGAGTCATGTGATCTGTGGCTCCTGAGTGAATAACCCATAAATCCCTAATAGGTTCATCTGAGACATTTAGTCCGTGAGAAATAGAAAACTTACCTGAGATTGCAAGAGAGCCTGCACCATTAGGTTTCTCCAACGATCCCAGAAGCCCCCTCCTTATTGGGCGGGCTTCAAGAAAGAGAGAAAAACATACAATGAAGGTCTGACAAATTTAGTAAGGGTTGGCGATGAAGGCCTAAAGAATCTTTCAGCCAATGTCCAAAAAAAGGTAACTGTAATGCTCCGCCAAACTGAAGAGTGGATCAAAACCTCTCAAAATCAAAACTGATCCAAACCAAACCAAAGGGATTCAGTAAATCTGCTCTAGGCAACACCAGATCTAAGATTTCAGACTGATCCAATGTCTCTACAAAGAGATCCAAGAAAAAGGATGAATCCGATGGCACAACAGTCCAAAAGAAAAAAAAATGTAGAGTTCAGATCTGTAGTGGATCTCGAAGAAGAATCAAGGACACTCAAGAACCTCCCAAATACTGTTTGAGTGTTCTTGAACCAGCAGCAGCAGAGATGACCGAAGAGATACTATGTGTAGATTAGGTCGTGACCAGCTCTGATACCATGAGAGAAATTGAGAGAAAAAATGAATTGATTGTATTGTCTTGTAAGGAGCATATACACAACTTTATATAGAATTACAGAGCTAACTTACAGGGCGATAAAATAGAAAACTAACTTTTCCTAGAAAACTAATTTCTATATCAGTGGGATTCTCCAATTAATATCCCATGATTCTAAGAAACTAACTTATGTATGTTTCCTAAACTGATGGACCTAAAATTATGGAGAATCAATCAGAGAGTCAATCTTCTACTTTCCATCAATATTAATATAGAAAAATACAAAGGGAGGGGTAAAAACTCTTAACCCTCCCAAGAGAACATTTCAGATTACAATGTTGCTCAGAACAAATTATCTCTTCCCACCCTTTGTTTAGCCAATGAATCTGCCAAGGAATTGGCACACCTCTTAGTCCACTGAAATTTGACTTCCATATTTGTATGAGATATCTAATTTTCTTCTTTTTATTCAGAAACTTCCATAAACTAGAATCATCTTTCATTAACCAGTTGATAGTCAAATTAGAATCACCTTCCACTATCAGGTTTCTGATATTTAATTCTTGAGCTCTTTTTAACCCTTCCATAACAGCCAATATTTCAGCTATAAGAGAGCCCCCCCAGCCAATAGGACCCGAATACAAGGCGATAATTCGACCTTCATCATCCCTGAAAGCTCTCCCTATACCCGACAGATCTAGATTTCCTTCGCTGCTTCCGTCAAAGTTTAATTTAGTGAACCCTGAAGCTGCTGGGGACCAAACTGGGTGAGTTACATTCTTCCTTGGAACTGACCAAGCCACTTCTTTCCACTTCCTCATTACACCTTTATTTCTTTCTTTCCCATGAAAGGTCCATTGGTTCCTTTCCTCCCAAACTGTCCAACATACAGCTGCTCTTACACATCTCCATAGAATTTTCCCTCTCTTCTTCAGCCCCCTAACAGTAGTAGAATGGAATAGGCTTTGTACATTTGAGGGAGTGGTCCACTTGCATTCAAAAAGGTAGAAAAACCAACACCAGATTTCTGAAACAAATGGACAAGAAACCATTTAGTGATAACAATTCTCACCATTCTTCTTACAAAGAATGCACCAGTGTGGGGATAAACACCAATTAGATCTATTTCTTTGAAGTAAGTCACAAGTGTTACATTTTTCAAGGAAATCTTCCCAATAAAATGCACTAACTCTGGGAGGAATTGGTTTACCCCAGACTTTCAGAACTGGAAAAGGGATTCCAAAGACAGGTGGGGAATGAGCCAATACTTTGAAGAATGATGAACATGAGAAGACACCCGAAGGAGAAGGAGTCCATATCCTACTATCCCTCCTGAGTGGATCAATAGTCACCCCCTCAAGGATTTTTAGCAGGTCAGCAATGAGGTTCAATTCCGAGTTTCTAAGGGCCCTTCTAAAACCCAAATTCCAATCAATGGTTGAACTAGAAGAGGTCAAGAAAGTGGAGATTGGCTCATTTTTAAAACGTGATAGGGAATACAAGGACGGGAAGAGCTCCTTTAGCGAAATGTCTCCCACCCAAACATGATCCTAAAATTTCACAAGATTACCAGAGCACATATCATACCTGATTAGAGGAAGGAAAAAAGGAAGGATGGCATGGATTGATTTCCAAGGAGAAGTTCTCGTAGCCCTAACTGAAGCTCCAGAGTCCCAGTCATCCACCGCTTGCCCATGAATACTTAAGACCTCTTGAGCCCATAATATATCCCTTTCTAAAGTCAATCTCTAAAGCCATTTCCTCAACAGAGCTTCATTTTTTTTTTCTGCAAATTACCTAAAGAAAGCCCACCATCATTTTTGGTTTTGGTAACTATATCCCACCTGACCCTATGATCTTTTTTCTCCTCTCCTGGTTTCCATAAGAAGTTTCTCATTAATTTCTCCAAAATCCCACAAATTCCTCCAGGCATTTTAAGCACCGACAAAAAGTACACTGGCAGATTTTCCAATATAGATTTGATCAGAGTTATTCTGCCTCCCATGGATAGGTAATTTTTCTTCCAAGATGCTAACCTCTTAGTAAATCTCTCAATCACCGGGTTCCAGAAACTCTTTTTACTTGGGTTATGCCCTAGTGGCAGCCCCGAATAGATCAACGACCATTGTGCGATCTCACATCCCAAAGTGCGGGCCCTATCCTCCACCTCACTTTCTCTCAAATTAATGCCAATCACACAACTCTTGTCCAAAACTTTAAGATTAGTCACGTTTTCAAAAACATTGATCACTTGTTTTAGGTTACTCACCCAACTCACCTCCTCCCCACCACAAAAAAGAGTTGCGTCATCAACAAACTGTAAATGTGCTACTGGGACCTTATTCCTTCCTACCCTCCAACTTTTCACCAAATTTCTAGAGTCTGCTCTCTCAATGAGTTTTCCTAGGACTTCAGCAATTAGAGTAAACAGGAAAGGAGAAAGGGGGTCTCCTTGCCTAATACCCCTGGTAGCTTGGAAATGATCTACCACCCTCCTATTCACTAAGATGGAATAGTGGCAAGTCCCAATACATCCTTTCACCCACTTGCACCATTTCTGCCCAAATTCAAAAGGCTCTAAGACTTCCAGTAGAAGTGACCAATCCAACATATCATATGCCTTTTCAAGAACCAATTTGCACACTAACCCCTTCTTCCCACTTCTTTTGAAGTCTTCCACACTTTCGTTTGCAATCAGGATTTGATCCACAATTTGTCTACTCTTCACAAAGGCACCCTGATTTGGGGAAATTATTAAGGGTGGGACTTCTCTAATCCTCCAAGAAAGCACCTTAGTGATGATTTTATAAAGGCTGTGTACCAAGCTAATGGGTTTGAACTCTTTGGGGTGACAGGCATCTCCCTTTTTGGGGATCAAAACCAAGAATGTGGAATTGAGGCCTAGATTAATCACCCCCCTTTCAAAGAATTCAGAAAACACTTTTTGGATGTCATCCTTCAGAATCTCCTAGCAATCTTGATAGAAAGCCACCGTAAAACCGTCAAGACTAGGTGCTTTAGATCTATTCATTGAAAATATGGCTACCCTTATTTCTTCCAATTCAAAGCTTCTCTCTAACCACACCCTTGACTCTTCCGGTAGTCTTGGCCACTCCAAACCCTCAATCTGTAATCTGCTCGACATAGGCCTTCTAAAGATTGATTTAAAATGGTTTTTGTAATTTTTAGTAGTTCCTTCCCCAACCAAACCAAGTTTTAGTTGAGAAAATACCTTGATTATGTGAATGATGTGCATATTCCTAGCTCCACGAGATTTCTTGGGAGCCACTTTAAATGAAGTATCTGTATCCACCTCATCTGCCCTCCTTCCTAAATCTAGGCCTAACTTTCCTACCACCACTTCCTTAAAAGTATTGTTATTTACAAAAAAGCACTCCACCTAGGAAGAAACACAGCCAACCCCTTCATTGTATTCAAACTCACCTTCGTTATTGCCTACAATCTGTTCAGTTTCAACATCATCTGCCCCTACCCTAGCTTCTTTCGTCTTCTTCCCCAGAACGCCATTTGCTACCTAAACAAGAGAGAAATCAATCAGAGCCATTACAGCATCAACCACCTCCTGATTCTCCGCTCCAGAAATCAACCACAACATCAACCGGTGCACAATCGACAAAGATATCACTCCGGTCTTCATGACGTTCAACACTCTTCACTTTAAACTTCTTAGAACCCTTCACCTTCTCGCTTTTATCGTACCTGAAAGCCACCCATTTCCGTTCTTCTTCCTTCTCCCTTTTCTCCTTTCCCAAAAGAGAACTCCTCAAGGATCTATAGATTTTCACTTCTGCATGCTTATAGATGAATGATCCTTTTATTCACCCTCGAGCAACCCAAATGACTATGGTTCCTTCTAAGTAACACTTGGGCTTTGTGAATGGGCCCTGCTCGAATTTAAAACTAACTCCGTAGCTCAAGACTTTGTTTCCTTTTTCCAAACTAAAGACTCTTCCTCTCCCCTAACAAAATCCAACCCCTTCTCGCCATCACCCACATGTATTTTACTAACTCTCCCCCCATCCCCCCAACCACTAGAGAGGACACGCAAAGTCCCTTCTCCTTATCTGGTTTTAGGTGGGCCCTACCTTCATCACAACTTTTTGGGGACCTACAATCTCTATTCTTGACTAGCCCCCTTTGATCACTTTGCCTTTATGTCATCCAAACCCAAATCGCGCACTACTAAAACCTAGTTATTGAGAAGGTTGAGGATGTCATTTGTTATATTGCAAGAAGCAAAGACATACTAAGGAAAGATGTTGAAAACTCAATCCTCATTTGAAACTAGAAAAATTAAAAACTGGGAAAAAGGGCCATTCTCACTTGGCTACAGTTGGTAATGATGTCTAGTCTTCTAGTGTCCATGCCTCCTCCCATGAATCCTTTGATGTAATGGGTAAACTCTGGAGTCTCCTATTACACTTGGAAAGGAGTGGGGCATCCTCCTTGCCTGGTTCTAGTAATCCATCTAGTCCATTTGCTAAGATAGGAACTGCACTTGCTTGTTCCACATTTTCTAGCCCATGGATTCTAGACTTTGGGGTTAGTGCTCATATGATTGGTATGCCTTCATATTTTACTTCATATAAGTTAACCCTTTGGAAGGGAAAAATTATTATTGTTGGCGGATCTAGACTCCTATCTTGGGTTAAGGTGAAGTCAAACATACCCACAATCTTTCCTTTGGATTTGTTCTTCATGTACCTTAGTTGCATAAAACTTGTTATCTCTTAGTTCTTTTACAAAATCCCATGAATGCTTTATGAGACTATGACCTTTTTTCCTACCCATTCTGTTTTTCTGAACCTGAGCATGGGGAAGATGATTGGAAGTAGGCATGAAATCGATGAGTCTATCTTTTCTACGAAACTTTAGAACATGGATTGTCAAGCTAGATTGAGTTTTGTTCCAAGAGAAATTGAGTCTTTTGCAATTATGGCATTGTCGTCTTTGTCATATGTCTTTTAATTTTTTGAAGCTTTTGTTTGCTAATTTGTTTAGCTCAGTGTCAAATTTGAATCTTCAATGTGAAGTTTGTCATCTATCCAACAATGTAGAACCACATATTATGTGAGTAATAGTAGTGTTGCCTTCCATTTGGTACATATTGATGTTTGATGCCCATATGTTATTCCTTGCATGGGTGGGTATAAATACTCCATTATCTTCATTGATGACTACACTCCGTATATATGGCTCTACTTAATGAAAAGTCGGGATGAAGTTTCTATGATTGTTTAAAATTTCATGAATATGGTGGAGATACAATTTGAGAAAAGAGTTAAGATAATAAGATTTGACAATGCCAAGGAGTACTTTGATAATCATTTGCACGGGTTCTTAAAGATCAGGGAGTTATTCACCAAAGATCATGCAATCATACTTCATAATAGAATGGAGTTGTTGAGAGGAAGAATAGACATATGGTTGAAGTTGCTAAAGAGTTATTTTTCCAGACTCATGTTCCCACATGTTTTTGGGGAGATGCTATCGAGATGGCTGTGAATCTCATTAACCGGCTTCCATTAAGGGCCCTTAAGCTTTAGTCTCCTCATCAGCTTCACCTCCCTGATGAACCCATCTTTAATTTACCCGTCAAGGTTCTTGGATGTGTTTTTTTGTCCATGATAGGAATCCTTCCAGGCATCAATTTGACCCTAAGTCAATCAAATGTATATTCCTTCATTACTTTCTTGTCCAAAAAGGCTATAGATGTTTTGATCCTTATTCTAGAAAGAGATGTTTCTAAGGATTTTACCTTTTTGTAGTCCTCTTTTTAGTCATCCCATCCTTCTCTTTAGGGGGAGAATGCTAGTGAAGATCAAACTCTCTTTTGCCTTCCTATTCCTGTCTCTATACCTCCTTCCTCTCATCCTTATAACGATGGTATTCCTTCTCTTTAGGGTGGCTCCTAAAGTTGAATGCTCATCACAATCTAATCTCTTGAACTCAAGTAACCTTGAGCCCCCTATTACTTCTACTATTGATTCTAACATTGATCTCCTTATTGCTATTCGAAAGGGAAAGAGGACATGCACCAAGTATCTCATTACTAACTATGTTTCTAACGATGCTCTCTTACCCTCCTATTATGCCTATATTTCTATCATTTCTTCTGTTTCCATCCCTCGCAGTGTCGTAGAGGCAATGCAATCTCCTCACTGGAAGGAAACTATGAACCAAGAGATGAAGGCCCTAATAAAAGACCAAATGTGGGAGATTGTTTCTTGTCCCAAGGGTAAGATCCTTGTTAGGTATAAGCGGGTGTACACTATTAAACACAAGCTATATGGTTTTATTGAGAGGTATGAGGCTCAACTTGTGGCCAAAGAATACACTCAGACCTATAACATTGATTATTTGGAAACCTTTGCTCTAGTTGCTCAAACGAACTCTATTCATGCGATCATGCCTCTTGCTGTCCACTACTTTTGGTCTTTATATCAAATGGATGTAAAAAATGTCTTCATCAATGGGGATTTACAGGAAAAAGTTTATATGGACTTACCTACTAGAGTAAGATTTCCTATCGGTAAAGGGAAAGTTTGCCATTCGAAGAAGTCTTTGTATGGGCCCAAGCAGTCCCCTAGAGCCTAGTTTGATAGATTTAGAAATGATGTTTTAATGATTGGATTCTCTCAATCTTAGACAAATCACACCTTGTTCATAAGGTAAATTGATGGTAGGGTAACAATGTTGACAGTATATGTTGACATTGTTGTGACTAGTGATGACATCACAAGAATCTCTTAGTCAAAATCATTCCTTGCTTTTGAATTTAAGTTCAAGGATATCGGTGATCTTTCAAAAAAAGTATGTTCTTGACTTGCTCTATGAACTTGGGAAATTTGGATGCAAGATTGTAGAAACTCCGATTGACCCTAAACACAAGTTGAGTGTTACTGAAGAAGTTCTTCTAGATAGAGGGGTTTATTAAAGATTGGTAAGTCATCTTCTATATCTTTGTTTGACTAGACTAGATATATCTTATGCAGTTGGAGTGGTTAGCCAATATATGCATGAGCCCAAAACATCTCACATGCAAGTAGTTACAGAATTCTGGCCTATCTAAAGGGGTGCCCTAGTAAAGGGATGCTGTACTCCAATCATGGACATCTAAAGGTTAAGGCTTACATAGATGCAAACCAAGCAGGGTTTATTGATGATAGATCTACATCTAGTTACTGTGCCTTAGTTGGAGGTAATGTAGTTTCATGGATAAGCAAGAAACAATTAGTTGTTGCCCATTCTAGTGCTAAGACAGAATATAGGACAATGGCTCCTGGAGTGTTTGGATTACTTTGGTTGAAGACTTTGTTGACTAAGATGGGTATCCAAGCAAATACTCTAATGAGACTTTGTTGTGACAATCATGCAGCCATAAACATTGCTCAGAATCATATTCGGCGTGGCCATACAAAACATATTGAAGTGGACAAACACTATTAGAGAGAGGATAGCTAGTGGAGATATTTGCCTATCCTTTGTAAGGTTGGAATACCAAATTGTTGATTGTCTCGCTAAAGGTATTTACCATCCAAAGTTTGTTAAGAACCTAGACAAGCTGGGCATGATTGACATATATGTCAACTTGAGGAGTGTTGAGAATGCTTAGGTAGGGTTTTTTTGGTTTTTTCTTATCCTTTTGTATTTGGGCGCTGGGCGCCCAAGTAAGGGCATTCTTGTATTTTTCCCTCATAATATAAATATCATGTTTGTGGGTGTGTACAGGAACACACACCTCCCATTCATGAGACTCTCTTCTTCTTCCTCGACAAACCCTAGATTGACAACTGACTCCATACTATTCTAGAGACATATCATAATAGGTGCATTTTCGTGTACCTAGTCATTATACCCAGTAACTCCTAAATCTGGTTTATTCTTCTTAATACATTTTAATTTACCCCTAGCAGTTAGATTTATCTCAACTTATTTTGCCCAAGGTACATAGTTTGTACCATTGAGCTTTATCAAAGTCATTTGAACAGGCATTTAATTTGGCTGTATCACCAAACTAGACTAGACTTAGTTTCACTACTAGAGGCTTTCATAATCACAACAACAGTGCTGATGTAGAACTTAAGCAGTAAAAAATAAGACCAATTCACTTCAAGGCAAAAAACCACAAAAACAGATTCTGTACTAGTCCAAGGGCACTAACAGGAAAGCTGTATTCTATGAAAAACACAAAAAATACCTTCTAACAGCTAGCCAATCCCAACCACATGAATTGGAGATGAGAAACTTCATACTACTACACTATTTCTACTTACCATTCAATAGAAAGTGGAAACATCAAAGAAAAAACCACTAACCTGTACTGTTCACCATCAGTCCCCCTTTGAATCACCAATTAGAGGGAAACTAGTAACCTACTGAAACCTCAACAAAAACTTCAACTTGAGCCATGTAAGCCTCCTTCCCTAGTGGGCGATCAGTCCTTTTTTGGTCGCTTTTCCTTCCTTCAGTGTATGGTGAGAGAAAACTGAAGTCGATCCTTGCTAGGGCGTCCTTACCAGTCAAGGTTGATCAACCTGTCTCTGATACCATGTTATCTGGCCTGAAATACTGATTAAATAAATGGGATGAATCCCAAAACTATTCGGTCACACTTAGATTAGATGAAGGAAAGAAGAAGATGAGAAGAAGTTGAAGAAGAAGGGCTAAAAGCAAAAGAGTTCAAAGAATCTCCAACTGCCGCCCAACACACTTTTTATTATAATTAGTCTGAAATTACATTACTGCCCCTGACTTAATAGAATGAAGGAATAACAAATAGAAAACAAAGAGAAAGAAACAATGACCAAGCAGACCCTAATGACCAACACTATAATTTAACAGGTAGATTGGGGGTCTGAGCAGGGGTGAAGCTATTGTGGAAGATGCTTCCTGCTGCTGTTATGTGAGCCATTTGGAGGAAGCAAAACACTCACATCTTCGAAAACAAGGCTTTGGAAGAGGTCATGATTGTGAAGAAGGATATAGGGATGTTTGTCTTCGGTGGCCAGGCATAAGTCAGTCAAAGGAAGATCATACAGCTCTTTTTTTTTTTATTCTGGTATTCTTTTTTTGTAAACAATGTACAAATCACTTACAAAAATTTTTTAGCAAATCCACAATGTGCAATCCATTTTTTTTTTTGATAAATGAATGTGCGATTATTGTACATGGATTCTTTTGACTAATACAATCTTAATACTTTTTCCAAAAAAAAAGGTCTTTATATATGCAAGTTCAAAAGGCTAATGAAAAATACAATGTTGACTCCTTTTAAGTAATAAAAGTAGACTGATAAAGTTACCTCACTTAAGTTATAAACTAGATAACACAAACACCACTATTTAATTATGAACTAAACAAGAAAATAGAAAAATGAACAATGGACCAGCCACCCTATACTCTTAACACCCTAGCCTGGTAATAATGAAATCCATCCTTCGCCTGCTCACACTTTGATAAATAGGTAAGCAAGTTGATCCTTTGACTTGACATAGGGAGTATCCACATAACAACTTTGAACTTTCTAACAAACAAAGTGACTATCCACCTCAATGTATTTCAGCCTTTGATGAAACATTGGATTAGATGCTATATGTATGGCTGCTTGGTTATCATAACAAAGATGCATCAGTGGAGACACTGGAAATCTTATCTCCTAAACTAAATGCTTCAACCACATCAATTCACATTTGATTTGACTCAACACTCAACCTGGCTTCAACACTACTTTTTACTCTTCCACAAAAATAAGGTTTCTTCCAAGAAGTGTACAGTGACTGGTCATGAACCTATTCCAAAGGTGAACCTGCCCAATATCCATTTATAAACTTGGATAGACAAATGATAAATGTTTTAAAACGTGGAGGCGTGACGCGAGGTGTTCCACTACCTAGAGGTGTGAGGCCTAGTTCAGAATGCAAGAGGCGTAAGCCTCCCGAACACAAGGAGGCGTAGCCTCCTTAAGAGGAGGAGGATTAGGAGGAGCATGAAGAGGAAGGGGGGATCTCATTTTTTCTTTATTTTTGATAAAAATCTTTTATATTAAGAAGAATAAAGATGCATAACACTAGTTGAAAGGGGGGGGTCTTGTTATATCATACATAAAAGGTGGAGAAACTGCTTGAGGGTATCTTTTGGAAACGAAAATATCAAATCATTGTTACAATACACATTAAATGCTAAATTAAGACTAAAAGAAAAATGGAACTGAATGCTCTTAATACCTCTTAAATGCCACAGTATTTCTTCAGTGTTAAGCATTAAGAGCTATCAAATAGGGCCTAAGGGTCCCAACTGAAGTAGCCAAGAGGGTGGAGAAGATTCAAAGAGAGTTTCTATTGGGAAGGTTTGGGGGTAGCAATAAGTTCCATTTAGTTGAGATAAAGTTTGTAGGCTGAAGGAGGGAGGGGGTTAGGGATTAGGAGGATCAAACTTTTCAATAAGGCATTGCTTGGAAAATGGTTGTGGAGGTTTGGGATTGAGAGGGAAGGAGTCACTTTGGAGGATAGTGATGGTGGGGAAGTATGGAGTGGTGAGATTCGGGTGGCAATTGAGGGAGGTATCTACTTCATATGGGGTGAGCGTTTGGAAAGGGATTATGTCGTTTAATCAAGATTTCAAGAACTTGACCAAGTTTGTAGTGGGGGGTGGTGCTAGAATAAAATATTGGGAGGATGTGTGGTGTGGAGTTGGAAAGTTATGTGACATGCGCCCAAGACTTTATAGATTGGTTGATCATGAAGTTAGGATTAGCCAATGCTATGAATTGAGAGGTAAGCAGTTTGTTTGGTGTCCTAAGTTTAGATTAGAAGGCTGCTCCTTGATAAAGAGCTAGTAGAGTGTATTTCGTTGTTGGACAAGCTTGAATTGTCAAAGATTTCAAGGTCACTAAGAGATGAGATTTGGTGGAAAGAACACAAAAAAGGAAGTTCTGTAAAATCTATTTACTTAGATTCAATCTGAAATCACCTGGATGCAAATCAAGCTGGAGGTGTTTGGGGTAATCCTGTTCCACCAAGGGTGGAAGTTTTTGCTTGGCTTACTGCACTGGATAGTATTCACTTGAGATGTAAACCAGTCCTCAAAAATAGGTGTAAACTTGAAAAGTTAGAGAGAAAAAGGAGGAAGAAAAGTAAGAGCAGCAGTACAAGAGAAGAAGATGGAGAAAAGAGGAGGAAGAAGAAAGGTTCGAATAAAACCTTCCCTTTCTTCTTTAATCCTTTTTACTAAAAATTAATGTTAAAATAATTACAAGTATGCCCTTAAGTGGGCGGCCAGCTAGGCAGTAACATAAAGAGATCAAACAAAAAGAAATAACAGGCCCATTAGCTAACAGGAAAATAGAAAAAATATTACAAGAGAAGATACTAGGACCCATTTGGCCCAGTCTCTTTACAACTTGAAAGGGGTTTTGGTATGGCTAGCTACAGTCTACCACTTATTCTACTCTTGCAAGATTGCTGGTTTCATTTGGAAATTTTATTCTTCACTGTTTAAGTGAGTTTTTTTGCCAAGTTCTCGTGCAGGAATCTTCTCATTGTGACCAGAGTTCAGAGGTAGTAAGAAAGAAACATAAGGTTTTTTGAGAATAAATGTTGGAGAATTGAGAAGCTGGTGGTGGTCATTAGGGGTGTCAATTGGACTGGATTTGGTTCAATTCGGTCCAGTCCAATGTGAGTCAATTACAAATGGACCAGGTCCAATCCAATCCAGTGAATATTGTGGACCATTCTGAACTGGTCCAACTCAATGTCTGGACCGTCCAGTGTGTTCAAATTTGTTTTAATTTAGATTAATTATAATCCAAACCTGGTAGTTGACACCTATATTCTTATCTTCTATCAATGGACCAGATATTGGCTCAATCCAACCCAATCCAATATAAATTCATTACGGATGGACCAGTTCCAATCCAATCCAATAAATACCTAGGACCATTAAGTCTGGTTAGTCCAATTCAATATGTCTTGTTGGTCCTTCCAATCTGTCCAAATTGATTTTGGTTTGGACGGGGTCCAATCCAAAACCGGTCCATTGACACCCCTAGTGGTCATTGGCAAAGCAGTTGTTGATTGGGTGCTGATCCTTCCAGATTTTGCACAAGTTAATAGAGTTGATTTTGGGAGAAAGTATTTGGGAAGTGCTTGAATTGCAAAATTGTATTGTTGATGAGTTCTTTTTTTGAGTTTGTTCTTGTTTTTGGGTGTTAGCTTGACACCCCATGAGATTGTAATCTCTTCTGTTTTCTCTTATTTTTTAATAAATTTTTTCTTTTACTGTGAAAAATAAATAAATTAGTCCAAGACCTAGAGAAACTTTCAAATGTCATAGTATCCTGAAAACAACATCCAAGTTAGGACACTGGGATAATCCATGAACTGGATGACCACACTGACAAGAATGTGTGTGTGTGTGTATGTGTATGTTTAAATTCTAACATCCTCGTCTCAATCAAATCAAGTATGTATTTCCTCTATGAAAGGCTTATTTTTTGTCTTAGAGAATTGTAGAGAAGATGGGCCGAATGGCCCATAGACTGTCATTTCATGTTATGTTATGTTTCTCTTTGTTGTGGGCCTTATTCTGGGCCCATACTCTGTATTGTTCTGTTTTTGTATTTTCCTGCCCACTCAAGGGCCTCTCTGTAATTTGTCAAAGATTAACTTATTAATAAGATGTTTAGAGTGTTAGAGAGGGGTTATGTTCGAACCTCTTACACTCTAACACTCATTGCCGCCAGCTCTCTATTCTCTTCCTTTCTTGTTTGTTTTTCTGGTTTGCATCTAATCTCAAACAGTTCCATACATCAAGTGGGCNNNNNNNNNNNNNNNNNNNNNNNNNNNNNNNNNNNNNNNNNNNNNNNNNNNNNNNNNNNNNNNNNNNNNNNNNNNNNNNNNNNNNNNNNNNNNNNNNNNNNNNNNNNNNNNNNNNNNNNNNNNNNNNNNNNNNNNNNNNNNNNNNNNNNNNNNNNNNNNNNNNNNNNNNNNNNNNNNNNNNNNNNNNNNNNNNNNNNNNNNNNNNNNNNNNNNNNNNNNNNNNNNNNNNNNNNNNNNNNNNNNNNNNNNNNNNNNNNNNNNNNNNNNNNNNNNNNNNNNNNNNNNNNNNNNNNNNNNNNNNNNNNNNNNNNNNNNNNNNNNNNNNNNNNNNNNNNNNNNNNNNNNNNNNNNNNNNNNNNNNNNNNNNNNNNNNNNNNNNNNNNNNNNNNNNNNNNNNNNNNNNNNNNNNNNNNNNNNNNNNNNNNNNNNNNNNNNNNNNNNNNNNNNNNNNNNNNNNNNNNNNNNNNNNNNNNNNNNNNNNNNNNNNNNNNNNNNNNNNNNNNNNNNNNNNNNNNNNNNNNNNNNNNNNNNNNNNNNNNNNNNNNNNNNNNNNNNNNNNNNNNNNNNNNNNNNNNNNNNNNNNNNNNNNNNNNNNNNNNNNNNNNNNNNNNNNNNNNNNNNNNNNNNNNNNNNNNNNNNNNNNNNNNNNNNNNNNNNNNNNNNNNNNNNNNNNNNNNNNNNNNNNNNNNNNNNNNNNNNNNNNNNNNNNNNNNNNNNNNNNNNNNNNNNNNNNNNNNNNNNNNNNNNNNNNNNNNNNNNNNNNNNNNNNNNNNNNNNNNNNNNNNNNNNNNNNNNNNNNNNNNNNNNNNNNNNNNNNNNNNNNNNNNNNNNNNNNNNNNNNNNNNNNNNNNNNNNNNNNNNNNNNNNNNNNNNNNNNNNNNNNNNNNNNNNNNNNNNNNNNNNNNNNNNNNNNNNNNNNNNNNNNNNNNNNNNNNNNNNNNNNNNNNNNNNNNNNNNNNNNNNNNNNNNNNNNNNNNNNNNNNNNNNNNNNNNNNNNNNNNNNNNNNNNNNNNNNNNNNNNNNNNNNNNNNNNNNNNNNNNNNNNNNNNNNNNNNNNNNNNNNNNNNNNNNNNNNATATTTGTAGCAAAGGAAAATGGGGTTTTATTTCTGGGAGCAAGAAAGCTCCTCCAGAGGATGATCCATCTTATGAGAGATGGGTGCAAGAAAACTACACAGTGATTGGGTGGCTTGTGAACTCAATGCAGCCACAGATTAGTCAACATTATCTGTGGATGAACTCGGCATAGTTTTCCCATATTAGTCAACATGTCACTTTAATATGTAGGAAAAACCATAGTTTTCCCAGATCTTTAGCATGAAAACGTTGATATAGAAACATCTTCAATCATCACTACCTATAATCACAATATTGTCAACATAAACCACCAAAACAATGTGTCAAATCTTGGAAGTCAGGCAAAAAATAGAGTAATCAGGTTAACATAATTTTAGGCCAAAATCAATCACTACTTCACTAAACTTACTAAACTAGGCATGTGGATATTGTTTTAGACAATGCCTTATTAAGCAAGCAAGCTAACCCAAACTCCTTAATAAGAATCACAATAGCAATGTTAGATTGGATAGAAGTAGATGCTTATGTCTTCATAGAGAGATGCCTGATGAGCATAAGCAATGGCTTTTGTAGTGAACATTCTACATAACTCAACCATATGTCTGCCACATCTACAATGGAGCATATATGGATCCCATAAATATCCCTGCAATACATATGGCCCTCAAGGACATAGTGAAAAACTTATTATTCATGGTTCTATCATGATTACAACTTCCTATTATTTCAGTACTGCAATGACCACTAATAACTATATGGGTCGGCTACAAAAATCCTGTTTTTCCATTCCATTTTGTTTAGCAAGGATCAAAATTTCGTTACCTATCGGTCGATATGTATCGTATTGGATCCTTCCTGACCCTACAGGGGGTGTTTCGGGTTGGCAAGTGGTTCAGAGGGTAGACCAGCCTTAAACCGGCCCATCTGAACCAGTTTCGGAAAAAAAAACACAAAAAATATTACCGATACAGGCCGGTACACTCTACCGGCGTATCGGCCTGTATCGATATTTTGAACCTTGATGTTTAGTGGTAGTGTGTCACTTCCAGGGAATGACCTAGCATGAGCACAAAAAGACAATTCATGATCCGTGACCATACGAGTTTGGCCAAATTTTAATGCTGTTTGTCAACCTAAAACAACCCTCCTTTATCTAGGCTTGAGACCAGCAGTGTAAGACAAGTTTACACTGGCGGAGTTCATCACTCTAGTAAACTACTTAGCCAAAATGGCCATGCATACAAGTAGCATGTGGCTCTGATGGTCTCATCCTCAAAAGTTTAAGAGAAAAATTCCTCTATGTAAGACAACTCTGGACCACCGAGAATTTGTTTTTTAACTGGCTCAACTTTAGTCTATTCCTGGAAAATAAATTACAACATAAAAAAAAAAAAAACCATTCCTTTAGTTGTTGTTTCATAGTAATGTTAGAGGTAATAGGCTGGTAAATATTAAGTTCTTTGCATAGCCCCATCATCTCAAAAAAATAGTTTTCAAGTGTTTTACCTTCCTATATAAAATAGGTGCAACTTGTAAGGCCAACTATGTTGTATGGAGCAGAGTGTTGGTTATATTCTCATATTCATGCATTACATGCACCTCTTGCATAAGTATAGTAAATTTGGTGATGTGGTTGTCTATAATATATGTATCTAATGGGCAGATCTGGGCTTCTGCCTTGTCAAGCTACCCCTGAAGTCATAGCGAGTGCATGGGCCTGAGCTGAAAATTCCTCCTGGGTTGTGGCTTGTCCTTGTGCTCTATCAGAAGGACAGGATTAGAAATGAAGTCATATGCAGGAACCTAGTAGTTCCAATAGGTGATAAAATGAGAGAAGTAGATTGAGATGGTTTGGTCATGTGCATAGAAGACCATCTACAGCACCTGTTAGAAAAAAGTAATCTATTACAAGTTGAAGGGACTAGAAGAGCTAGGGGCAGACCAAAAAGGACTTGGGCGGAAGTAATAAGAAATGATTTAAAGGCTTATAAGTTAACAATGAAATGAAAGGATATGGCACTGAACAGAATGGAATGGTGAAACAGGATTCATGTAGCTGACTCCATATAGATGGGACAAGGCTTAGATGATGATGATCATAGAGAAAGAAAGATTGAGATAGCTGACAAATCCATGTACTATTGTTACTCTCCAAGTACATCTTTGCTTGCTCCCTTATCCATCTAGAAGTGTCTAAGAAGATTGATTACTATTGAATTTTGATGTAATTGAGTTCCATAGCCAAGTCATAATTAGGGTATCTTCCCGTACCTAATCGAAATACGTAGAAGTACCAAATTCTAGCTATTGGTCAGTCAAGTACTTCAATTTTCCTTTGGCAGTAAAAAATGCAACAGCTGATTTTGCCACTTCCTAATTACTTTTAACTTAATGAAGGTCATTTGGATAAGCAAAAATTCTGGTGACATCACAACAGCAGACTTGGAGTCCATTTTCACTCATTCCTTTCAACATCAAGTTATCAGTAGTGTTTTGAGTTTGGTACTCAATCTCAGACAACCGCACAATCAGAAGAGGAATCAGAAACCCTATTCCAAGATAGAATTTGCACTCACAGGATATCATAATTCTCACCAGAAAAACTGAATCAACCAGCACTAGTGTGTCTCATGATCTGAATCGAATTCTCCCTCTTGGTTCCATGGACAGTTCATCACTTCATCAGATGACTAACAAAGAGAAGGAAAGACAGGGGAAGAAGAGAGGAGGTGATCAGGCTTCAGTCCCTCTTGATATTTCCCAAGTAGAGAACAGAAATATATAAACATCTGGAAACTGAAGAACTAACCAGAACAAAAAGCGGCTGACATTTCCCATGCTTTGATACAGACCTATATACAATGCCACTCAAAATCTAAAAAATAGAGAAAGATAACTAAAAATCTCCTAAATATATGTAATCGAGATTCTCTAGGCAATCAGAAATCATAGGTACAAAATATTTGGGATTAAGGTTTTAGTGAAGTCCAAAGATGAATACTACAAGCATTATTTCTTTTTGTAAATATTTCCTTTTAAGTCCTTTCATAAAATGGCTTAACAGGCAATCCTTACTCATACTTCCTTCACAATTGTGTTTTTGTTAGCAAATTCTTTGTGGGTCTTAAGTGCTTATTTTAATTTCCTTTTCCACAGGTACTTCTGGAAATGCTTCCAACTTACTTTCACCATGTACAGAGATATGGGAAAACATTGTTGAACAAGATTTATGGGCTTCATGTTGTGAGACCAGATGGAGGTATTAAGGTAGAAGAACTTCTAAATGCATAGAAAATGAACAACTGAGGCAGCATACCCTCTTAATGAGATTTTACTCTATGACAGCTTTCCACGAGTACAAACAATTCAGTAATTGTTCTACCTACCAACCTCTCAACTTAACAGAGCCTTACCTCCAACTATGTGGGATAGGCTACATGAATCTTGGCTTGCCATTGCACACTATCAAGAAGCGTGTCTTTTATAAAATTGTAAATTCTTAGATTGTTTCTTATTACTTAAGCCTATTTCTTCTTTGGCCTTCTCCTTACTCTTTTATGGCTTCATTACTTGCACCAAGATATTCCTCACCATTGCAGTCTTTAGATACAATATTTGATACCACCCTACTACCCTAGATCATGACATGCCTTCACAAATCACCAATAAATCCTTTAACTGGTGTGCCACTGCCACCTCTTGGATGCTTCCCACAGCCCAGGCCTTAGCAACCAAATCATGGAGCTAGAGTGAGAGCAGGAGCCAAAATGGAAACATTAAATTGCAAATTTTGAAAAAGTTTAATGATTTGTAGTGGCTTCATGAATACTTATTTTATTTTCGGTATTTAATGAATACTTATTTTATATTGTTCACACACACACGTTAAATTGCCAAATTTGAAAAAGTTCAAACATTTGGAGTGGGATTCATGAATACTTATTTTAACACACACACACATTTTGTAGAAAGATTGGGCTGAATGGGCCTTAACTTGCCTCTTTCTATTGTTTAGTCTTTAACTGTCTTTTCTTATAATGGGCCTTTAGGTATTAGGCCATCTTTTACTCTTTTTGTTTGTGTTTAGCTGCCCCATTGGGGGCATCTATGTAATTTAAATTTTATTAGTTTTCAGCTTTTAATAAAAGTAATCAAGGGGCTGGAGAGATATGATTGGATTCTTCTCCTTCTCCCTCTTTCTCCCATCTTTCTTCTTCCTCTCGCTCTGATTCTCTCTCTCTTACTGTATTTTCTCTTGAACAAACACCATCTTGTCTGTTTATTTTTCTTCTCTTTTATTGGGTCCAACTACTTGTAGTGTTAGTTTAATCAAAGATTTGCATTGATTTTCATAGGCAAGTGTAGCCCCTATATTCAGGCCCAAGATTTTTGTTGTTACTCCATTGAAGGCCTAGTATTTACTTTGGTGCAATTCCATTACTTGATTCTGAATAAGGGCATGACTCCTTTAACTAGCTATCATTCTTTGTATGTTTCATTCTCTCTTTTTTCCATTATATGTAAGAGCTTTGATCATCCCCAAAGCTATGCTACATCTTATTGTTTGCAAGTGAAAAATCATACCATCATAGCTTTACACCAAGTTGGCTGGTTGAGGTTGTGATAGGCAAATACCACTTCTAATAAAAGGGAAATTCTATAAGGGCACTAAACAAATGCCTAGAGGTGCAGAGTGTAGGTATAGCATATGTTTGATATGCTTGTACCTTTTAAGCTAGGTTTTTATAATAAGAATGTTATAAATAAAGGTGGAAGTAACATTATATCATGCTCCCCATTATATATTAACATAATATAAAGGGTGAAAACCCTCCGAATTTGTTTATTGTAGTTTAAAAAAGAATGCTACAAGTGGAAGTGGGGGCATCATAGCTTTGATTTCTTTTAATGTATTACATTCTTTTGAATATGATATGAAACATTTGTTTACATTAATGCTGTGCAATTTATGTGAATTGTTTACTCTGAAATGTTGATTTGCAACTTTGCAAATGATATATTTATGGCTGATGATACTTATATAACTATAGATGATGATACTTAATGTGATGATACTTATTATTATTATTATTATTATTATTATTATTATTAGTAGAAAATATGAAATTTTCTAATTTCTATTTTTAGTATATTTTTATTTATATTATCTTATTTTTAATTCTTTATTAATTAAAAATGAATGTTACTTAGTCTAATGGTAAAAGCTTGGGTCAGCAAGCATGAGAACGTGGGTTAAGCCTATGAACAACCACTTTGTGCAAAACAATGCCAAAGGTTAAAACCAATGTTCAAAAGGCGTGGGAGGTGTATGCCTGGAGGCACGCTTCTAGGCAAGGTGCCCCTAAAATGCCATGAGGCGTGTGCCAAGGGCACTGACACCTCTGAGGCATACGCCTCATATACTTTTTTCATGAGGCATACACCCCATGTGCCTCATGCACACCTCATGTAAAAAGACAAAAAAAGAAGAAAAAAGAAAGAAGAAAAGAGAAAAAAGGAAAGGAAAGGAAAAGAAGGGGAAGGGGAAGAAAAAGAAAGAGAAGAATAAAGAAAAGAAAAGGAAAGGGAAGATAAGGGGAAAGAAAGTGGGCCGGGGGCCCCCCAGCCCCCCTTTTCAATGCAGCCCCAAGACCCCCCCCCCTCCTCCTTCAACTAGTGCTATGCATCTTCATTTTTCTTAATATAAAAGATTTTTATTAAAAATAAAGAAAAAAGAGATTTTTCTTCCTCATCCCCCTCCCTCCTCTTAAGCCTCCTTGTGTTCGGGAGGCTTACGCCTCTTACGTTCTGAACTATGCCTCACGCCTCTAGGTAGTGGAATGCCTCGTGTCATGGCTACGCGTTTTAAAACATTGGTTAAAACTTAGGACCATATCCAGCCTACCCTTCCCAAGGCCCCAAATAGCTTGAACTAACATTGGATAATGGCCATATTAATTAAAAAGCAAATCCATTTTCGGGAAGCTTACACCTCACACCTTGGGATGGTAGAATGCCTCAAAACACGCTTCTGTGTTTTAAAACATTGATAATGAGACCAAGCTAGCTTGAGACTCCTAACTTACATAACTTCGTAGCTAAGGCCCATGTCCAGAAGCCTAATTGTCAAGCTGGGATGAAATGCCCAGCCTGAAAATATCACAACATAAGCTGAGGTTGGCTCAATAATATCAATATCATGGTAAGGAAACAAGGGGAAATGAAAAGAAATCCAAGAAATGGATCAATGATACCCAAGGTTCAAAGTATCAATACACCATATCGTATCACGGAGCCCCCAGAACACTGAATACTTAATGCTTGCATACATGGCCTATTTTAAAGGTTAATACCCCTCCTAAGGATGTCCTGAACCAATTTTCAAAACTTAATTCTTAGTGTAAGTACTTTGTCCATTTGAAAATGCCCGATACACAAATTGTGTGTCAAGCATATTGATGTTTTGAACCATGATGACCATTGGTATCTACAAAACCATCTTACAAACTTTTAGTTCAATAATCTTTTGGCTCCCATTTTAGAAAATTGATTGAACCTTTTCTCATGGGCAGGCATATTTTTCCGTAATGAGGAACATATTTCATTCAGATTTATGCATTCATAAGCGCTTCGCTTTGAAGGGTTCCTCACAACGCCGATCCTGCAGTAGAGTGGTGATTGACGAGGCTACCACATTCAAGGATCAGGATCTTGATTTTGTTTTCTACCTTGATCCATCAACTCGACACCAGGTCTTAACGTAAGCATGTAAATTACTTGCTTCATTAAGCATGTTACTCATTCATGAAAAAGAAAATTACAAAGAAGATGAGAAAGGGAGTGTGTGGTTTTTCAGAATTTTTGCTCATCTTTATTGTTGGGATATTTTGGTTTCTTTGAATACAGGATGAATTATTTTTTTTTTTAAGCTTCTAAGGAAGAGTTAAGTGTAAAAAGTGGATCAAGCTGCACTTTGTCCCTTTGTCATACACATTGAACATGTGCCAGGCATTTGGGTTGCGTCTAGGATATTTTCTTAGAAAACAAAAGTTAGAAGGATCCTAACAGGATGACTGTCTAAATGGTTACAAAAATATTACAGAGGTCCCCTTGTTTGTATTACCTGAGAGGGTAACATTTTGGCAAAAGAGATCTCCTAGATGGAACCAGTTGAGTGGTGCTTCCTCACAATCCTACATGTCATAGGATATAGAGCAGGTTTGAAGATGATCAAATCATTCATGTGTAATAGGCTAAGAGAAAATAAAGATTAAGAGAGGAATATAATAGAGAATGATAGTAGATGAGTTATATCTTTTTTTTTTTCTAGTCAAGTATAATCACACTAAACTCAATACAAGGCCCTCAAATGAGCCACACTAAAGTAGAAAATTATTTTGGGCATTACAGCCAAAGGACAAAAGAAACCAAAAAGCAATATTTTTAATTTCCAAATCATGTATATAACATTGTTATGGACTTCAGCAGACTTTTTTCCCCAATCTAAACACTCATGCACTCTGCAATTCCTTCCTAGAGATGGTAAGACTTTGAGACTAAGTAAAACTTCTAAAGGACTTTCTACAAATAGACATTTGACTCTACATATCATCTGAGAAGAAAACTTCTTAGACCAAGACCTATCAAAATAAATCCTAATATAGAAAATCCCTTCAAAGACTAGTCTGATTTCTATAAATCAGCAAAATCCATGTCCAAATCATACAATCTTGAACTTTTTGGATAGATAACAAGTAACCGTTCAATGATACCAAACTGAAATAAAGGGGTAAGTCTGATTTCTATAAGAAGTGTTGTAAATTTGAGTAATGAACTTTGAGATGGTTCTCTATCTGTTTTAGGGCCAAGGTCCAGTTAATTAACCTGCAACCTTGAATATTAACTCCTTGGATGGTTTGTTACAATTCTCCCATCCACAAGCAGATGTTCTTTGTCTAAGGGATACTGGTTTATTCTTGATTTTACCAGGCAAATTAAACATGATTGTGAGTTTCTGGAAGCAGCAGGCATCATGGGTTACAGTTTCTTGTTGGGACTGCATGTTGGAACTCCATGTCAAGGTGATATGTCATGCTCTAGAATATTGATCACCATTCACTGCAGGACTTTGTGAATATGTTCACAGATGTTTATGACTTCAATGCTCCATTAAAGACCTAATGTTTCAACATATCTTGCAATTATACTATAATATGGTTTAGTCATGGACATAGAAGACCATACATCACCTGTTAGAAAAAGTGATGTTACAAGCTGAAGGGGCTAGCAGAGCTAGGGGCAACCCAAAAAGGACTTAAGTGGAAGCAATAAGAAATGTTTTAAGTGCCCATAATTTAACAATGATGGATATGACATTGAATGGAATTGAATGGCAAAACAGCATTTGTGTACCTAACCCCTTTATAGATGGGACAAGGCTTAGATAATGATGATTGGGAATCACTACAAGATTGTAGAACTATTTTTCCTATTTTTTGGTAGCATCTTAAGTTTGAATCCAACTTGGTGGACCACGTTGGGGTTAGGGCCAAATTAGATCCTAGGAGTCAGACTCCCAGTCCAAGGCCTAGCTACCCACATGGACTGGGCTTGGGGCTTGGGCCGTGAATAAGTTATCAGAGAATTAATTATATAGTATGCATACAAGTATATAGTGTGAATATAAACAATGTCATTACATATAGTACCTACATGTTTTAAAAGGTGAGACACACTCAGGTTGAATCAGGCTCAGCCTGACCATAGGCTACCTAAGTTTAGGGGTGCAAGTCAGGTTTGCCCGAGTATTCATTTTACACTGCTTTGGATTTGGGCTTTCTGGCCAGGCCCATTCAAATTTTGACGAAACTGCAACCTTATCCCACCCAAGTTGCACCCCCTACATAATTTCTCAACCCAAGCCCAACCTGGCAAGGTCTGAGGCCTGAAAAATCCAAGCTCAACCTATGGACATGCTCAGATTGGGATGCCCAGGCTGGACCCTTTGTAAAAAGATGACCTTTTAATATTGCTTCAATATATTCAGCTTAACATAAAAAATATTAATTTCTTATAAAAATTAGGATAGAATTGTTATTCATCAAAAAAAAGGGATAGAATATTTAGATGCATGAAGGAAAATATTACATGATCCTATCAGGATCATTTATATTCGTTTCTCTTTTACATTGTACCTATAATAGCATTGGACCTTTGCGTTAAATTTTTGCTTGCTATTTTTATTCTTATTTTCTATCTCCTGTAGATTTAGAAGGAAGTCCCACCCAAAAGAACTCATTACTCAATGAATATTCAAGGACATGTGAGGAGCAAGTCTCAACTCCTGATAACAACTATCAACAGCCTCACACTCACAGGTACAAGATTTCTTGTTTTTCCATCGAAAAAGGGGTATTTTTGTATGAGGTGCTTTCTTAATCTTGTGAGTACAATGGTGTCTCTATTAGAGTCAAGAGTATTTAATCAATATAAACTTCACTTTAGATGGTTTCTATATCAGAATGGGTTCATTTTTTTGCATTTCTTTTTTGTTTCTCCAGAAAAAAAAGGGGATTTTAGATTCATCACATGGAATGATGTTTTACATCAGTCAGATGTATCAAGAACTTGGTAGGTCAATAGTTAAGGCACAATATTTCAAAGAGCATAGAAATTGGATATCTTTCTTGGCCAATTCTGTAGCAAAATGAGCAAAAACATCGACTGCTAAAGCACTTTAAAGGCCTAAGGACACAATGTACACAAATGAAATTAGGATGTTATGCTATAACTAGTGAAATCTGTGTTGAAACCTATCATTTG
>Nelumbo_nucifera_newGene_10028
GGAAAAGTAACTGTTAATGGCTTCGTTTAGGTGGATTCTTCAACTGCACAAAGACGTTCCGCGAGCCGCTCGTTTCTACTCAGAAGGGTTGGATTTCAGCATCAACGTCTGCACGCTTCGATGGGCTGAACTTCAATCTGGTCCTCTGAAACTCGCACTCATGCAATCCACTGGGTTCGTCCTCCCTCTCTATTGCATTCTGCCCGCTTTCTCACATTAGTATCCCTTATAGCTTAAAACTGTCTCATTTTCTTAATAATTTAATAGCTACCATTCATTTCGGGGTAGATGCAGTGTAACAGTAACACTAAGCGAAATCCTGTATTTAGTTTCAATGCTTTGTGATTTTTGTGTTTTGTTTGCCCTCAAGTAGAGCAGAAGAAGAGGGGACACAGGAGAATGTCTCTTCCTGAATTTGAAATTTAAAGACGTCTGTAGAAAACTAATATCAATTCTAAAATAATTAGAAAGGAAGATGCTTTATTCGTAAGATACTGCTATTTTGAGAAAAAGCTGATACATGGTGCACAGTAATTGGTAACAGACTAACAGTGACAACAATTATCAAGTTAAAGATTTTTTTTCTTATGATAACTGTAGTTGGTTATTGTCAGATTATTCTGTTTTAACAAGGTTGGAATGAATAAGTTTAGATAAGTTGATTCCCGTTTATTACATTGGCTAAAATTAGTTATCTTGTATGATAATATAGATTAGTAATTATCAAAAAAATAAATTAGTTATCTTGTATGTTCATGCTTCTTTCTCTAGGAAAAATGGCAAATTGAGATGGGGTAGTTGTAACTTCTTCTCCCTTGCACCAATGGCATGTTAGTCATTTTGACTTCATATGTCTTTCCGTCAATCTCTAGTGGCACTTCAGACACTCTTCTGATGGCTAAGGAAGAACTAGGATTTTTCTTAAGCTGATGTAGATTTTACACGATCCTTGATCTGGTATCCATGCCTTACTCTAAAAGGTTTTTAGCCTTGAAATACCTGCAGTCTTTTTTTTTTTTTTTCTTTTACCAGTGGAAGAAAACTCATTTTTCAGCTCAGGAAGCACCGCAAAAGGAAGTGGAGAGGAACTATATAATTCTGATGTCTCATAAGACATGATGCAATGGGATGTTGTAATAAGTTTTAGAGGTTGGAGATGTGTCCTGGTTTTGTTACCTGTGGACAATAGCATTTAAAGGAGGTATACTTAGAGAGATGATGAAGGAATGCAGATATTCTCTAGTGTGTTGGATGTATAAACTCTATAAAAGCAGAGTATTAAACTCTATAAAAGCAGAGTATTGAGCTGCTTTTGTAGGACTAGAGTTTACCAAGAGCCTCTGGGTGATGCACATGGTTGAAGTTGATTCTTAACTATGCTACTTGAGAATAAGCAAGATATGGAACATTAAGATCTCTTCACACATTGTCATAAATGTGAGTTGCAGATAGTTTTATAGTTGATTTTGTCTTATTTTTCATTCTTTCCCCCTCATAAAAAGAGGAAAAGTGATGTGGAGGTGTACAAGAGCTACTATAATTTGGGGGAAGAAAGAAATGACAGAATCTTAAACAACAAGGAAAAACACTGGAAGTAGCACATTGGGTGAAAACAAGGCCTGATTTTGATGTTTTTACCACTGATGATGATATGGTATTATAGGAATTGGTCCAACATGCTTTCTTCTTCTACCTGCAGGTTGATAGTCCCTATTGGATTTGTATCCTCTCCTTCATGACTCTTTTAAGCTGAGCTTTGATGGCTTCTGCTTAGGAAATCCATCCAAATAAGGTATGGGTGAGTGATCTGTAATCATGAAGGGACCATTTGATGGTGTAATTGTACTCAATCAAGCCCAACAGAATAGCACTCTTGGTGTAATCATGTAGTGATGTAAAGGAATACTTATTCACAAAATATACTCTACTCCATTACATCTTAAGCTATTATTCTGATTGACAAGTCTTCAGATCTTTTAACAGTGAAAAAGCAACTTTGAAGCCAATACCTGCCAAAATTTATTGTCTTAGAACTAATAAAACTCTAGTTTTTTGTAAGTAACTGCACAAAAGTGTGTTGTGATTAGAGCTGATAAAAGTTCAATTGTCTCATCGTCATCTAATCTTTATCCCAACTATATGGGCTCGGTTACATGAATCCTGTTTCACCATCCCATTCTGTTTAATTCCATACCACTGTTAAATTATGAGTACTTAAATTCTTATTTCTTCAACCCAAGTCCTTTTTTATAAAAGTACAGTCATCTAGTTTTCCAAAATGTAGGGAACTAGATCTAACCCTTTCAAAGAAATGATAACTGCAATACTGATGCACAACAACATCAAAGACAGAATAACAGCAACCTAGTCATCCATCAAAGATGTTTTGTTCAGACATGGATGCACCCAATATAAAACAATTTGCCCCACTTCTCTAGGTATGCTATCTGCTTGAGAATTTGCTGAATTCCGCATACTTCTGAACAAGGTGTTTCATTCTAGATACCAGATTCCTAAGCTCTCTAACATAATGCCTGAAGTTCAATGTACTTCACTTCCATCTTGAAACCAGACAGTAACTTTCTGTAAAAGTGTAAATCCCCTGTCCCCTTCAATGTCTGCCAATTGAAATCCACTGTTTGCTATCAGTCTCAAGGTTTTTTATGAGGTCTTAATATTAACTCAAACAGGAACTTCAGAATCAGTTGGGATCAAGAAAACCAGAATATCCTCTTGCAGAATTCTAATGGATTCTGACTATTCCTGATGGGTTTGGGTTACCTAAGGTGCAGTAATCAAAATTGAGTTTCAGCAACCCTTAGGAGTGTGGGGTAGGGAGGATCCAAGACTTATTTAAACTCTGTGTAGAGTTGGATAAAACAGAAAATTTGTATTATCCGCTGATATAGAGTGTGGGGTAGGTAGCTGCCAAGGTAACCCAGGGCCATCTGGAATAGGAGGGATTCTGAGAGACAAAAGTAGCAACATGTTGTCTTTATTTTCAGGACCAGTGGGTGTTGGTGATTCTGTAAGGGCAGAGATATTAGCAGCGGTACAAGGTATACAGATGGCCAGTCAACTTGGAGTGAATAATTTGATAGTAGAAGGGGATTCCAAGGTAGTAGTGGGCTGGTTGACAAGTCCAGAGACAGCTTGTTGGGGCTACAGGGATCTGTTAAAGAAAGTTAAATGGCTGACAAGGAATATGTCAGTCAGGTTTTAGTGGGTCAGCAGATCAGCAAATGCAATGGCTGATTCTTTGGCCAGGCAAGGGGTGTCAAGGGGAGATCTGTTTTGGGCCACTTTGTAACTGTGTTTCAGGCTTGTGTTTGTTTAGTGTTTATGACTCAGTCCTAGGGAGAGGTAACACCTCGTGCCTCTTCTTAGGCTGAACGTACTACTATTTTTTGAATTAATAAAACTACTCTCATTTATCAAAAAAAAAAAATTATCAATTGAGAAGTATATGAATCCATCACTTGTTATCAGCCAGTGAGTGACTTGTTTGGTAATGATGTCTATTATTACTTCTATCAATCTGGTTATGTTGAGAAGATTCTCTCATTCCTTTCTTCCTCTATGATCTATGGTGTTTCTACCCAAGCACATCTCTACATAAATTTACCTTTTCTTCCTTTGCAGAGAAAACTGATAATAAGAGCATGGGATGTCTTTCTGAGCTGTATTGAAAAGTGTAAAAAAGGTTTCCACATCTCTCTAACATAATC
>Nelumbo_nucifera_newGene_10029
GCAAATAAAAATGCATTACAACCAAATTGAATTATGCCCTCAAGGACATATGCCCTGTTTGCCCTTTTTCTTCACGTTCCTGTCCGTTCAATATGCTATTCACTCTTCAGTCTTCTTACGAAGTCCGAAGCCCGGCAACCTGCGGCTCATCCTGTTGTCTTTGTCTCTACCCTCCTCAAACCCAACAGTGTGAAGCTATCAACATAGCAAAGTTTGTTCGTCATCGTCAGACCTCCTCTAGTTCGAGAGGGTTTTGGAGTTTGCCCAATATTTAAATAGCGAAACATGTGTATTCGTTTTTGCCTTTCCCACGTCTCACGTCGCACTCCCACGCCTCACGTCAGACGCGGAAGGGTCGTTTGATTGGGTTTGCTGTAAACTCGTTTCTGAAACTCCGACCAACATCTCTCTTCACTTTCGCGGGAAACTGGTAGGATTAACTCTCCCCTCGGATTTTCTATAATCTTCTTCACGCCCCGGATTTCAAGTTCAATTGCTCTATTGTCTCTTTTCTTGATTCTGATTTTTATTTTATTTTGAACAGATCGAACTATTTTTTTAAAGCCTTGATTCTGAACTAGATTTCAGCCAAAAATCTGTACTTAGATTTCTTCTACTCGCCTCTGTCGATAAGGCTTCAACGCCGCAACTTCTCCCCTCCGCCATTGAAGCAAGCCTCAGCGCCGCAAAGAGGTAATACAGGTTATTGGGTCTGTCTGTTTCAGATTCCTTAATTTAATTAAGTTTTTAAAACAAGAACATTGTGAATTATTCATTTGAAAGCAAGACTCCAAGTCGCCTCTGTTTTCTTGTTTGTTTTCATTGGTTCTGGTTGAAGAATGAAGCATTCGGAAGCGTCGTTGTTGTGTGAAGGATAATAATGGAGTTGATTCTCGGTTGAGAGACTTGTTTGTTTGTCCTCTTTTTCCATTTGTTTGTTGGATTCTTTCTGTAAACGGGTTATCTCGTTGTCAGAAGTAAGTGTGTAGAAAAAACGATTTTGAAAAATGAAGCAGAGATGCCCTTTTAGTTCATGGTAATTGAAATTTGTGTTGATTTACAAGTGGTTTGTGTTTCTTCCCTTTTTCTTTGAGAGAAGGAAAGTATAAAATATATTAGCTGAGAAAAAAATATACAAGTATGGTCCTCTGTACAGTAGTATTTCATACAATAAGCTCCTTTAAGGACCCCCACAAAATTTACATTCCAGAAAGTGGACGAGAGATCCTCACGACTGAAACATGTAAGAGTTGGCATCCAAACTCTCAACATGCCAACCACCGAGTTGATAACCACCTCCTCCAAACTCGGCTTTTGCTAAAAAATTCTACTATTCCTTTCAGACCAAATTGCCCACAGCACAGCCAGAGGAACCACCTCCCAGCAAGCCTTCCCTCTCTTGGACATTCCTTGAATCCTCCATCCGGCTACAGGACCTTCCCTTTCACTCTTCATTCATTTTAGAATTTAAGTAAGGAAAGATAGTGAGCAGAGATTTAAGTTTAAGAACACATCAGAGATAAAGAGTAATCTTAAATCTCTAATGGCAACCGTCAGCTTACAAGAAAATTTTGAACAACCGTGGTTTTTACAGTAGTAATCTTGAAGGGAAGAGATAAAATTATCCCAATGAATGGACCTGGCTGAATTGCAGCTCCCCAATTTAAGTCACTAGAAAACACAGGTTCCTGGATCCCAAGGCCCATCTTTTCTCTCAATCATTTCAACTGAAGCTTTAGAATCTTTCTCCATCTAGATTCTAGAACCTAGTTTAATTTGATATAATCTAGGATCATAAAATCTCTACATAAAACCATGATGTATTTTTCATTTGGAGAATTGATTTGAGGAAACAGGGTGATGCCAAACGTGATTCTAATCCTGAGAAACAGGAATTAGATGAATGTACCAAATGCATCTAGTGATTCTCTGATGAGAATTTTCAGAATTGTTGCCAAACTGGGCCTTAGTTTCTCTTGTTTCTCTTATCAACAGGTTTTCTCTGCTCAGTTTTAGTTGAATTTAATTATTCTGATACAAGTCTGACTCTATTTTAGGTACAACAATGGTGTATTGCAAGTTTTGTGCAAAGAATACCATATCAGAGCGAGATCCTGTTGGCGGCTTCTTGTAAGTAGCTTAATACTTTTTTGTTTTCTTAGTTTTTATTTCCATCTCAACTGTGAATCTCTTGGTTTGTCTATTTTTTTTCCTTATTTGTTTAATGCATGAGTTGTTTCAGTAAATGTAGTTGTTTCTGTAAATTTGGCTAATTACGTAAAAATTCTGAAATATGGTCTAATTTCGTCATTGGGCATATTGCCTCATGCGTTCATCATATAACTCTCTACTTTCCTTTTGATTTGTATTTTAGATCCTGTACTTCTTGTGGAAAGGTCATTGATCAGGATGTGTACTCCACCGATGTTAGCTTCATCAAAAATGCTGGAGGGCAGGTATGTTATTCTTCTATATTTTCTCTCTTTTTTTGACAGCAGTATGATCAAAAAGCCATACTAATGTAAACGAGTTGTTCATGTTTCTCAAATAAAGAAGGACCCCAATATTTTCTGACTAGTGTTTTAACAAGTTTTCTTGAAGTCTTGGTTTTCTACTGGTGTTATACATGTGCATTTGTCATAGACTATGACCCTTCTTTTTTTTTCCTAGAAAAATGATTCTAGAATTACAAAACAAAGAAATGGGTGACTTTGTTATGAGGATGTAACATATTTTATTTTATCATGTTTTGGGGTGTGTGGAAGGAGAAATGTCACAGGGTTCTTTGGAGCCAATTTGAAGGCACTTTTGTGTCTTTTTGAGCATGCTTATATCCTTTTCATTGGGCTGGGAGTGCTTGAATTAAATTTGGATATGCCTATATCTGATTTGATTCAATTTGTTTGCAGCCCTAAAGTTATGTGCAAATTAGGAAAATAAAATACTAGAGTGCCCCAATGGACAGGTTAAATGGTTGGATAAGTGCTACATAAAGGTGTTCAAAGTGAAGATTTGTAGTTTTGGAGAGTTGATGTAGTGGGGATTTTGGTAAATCCCCTTCCAAAGGTGGTGTGTGTGTGTGCAACACTCTTGGACCATTTACACCTGCTTCAAAACCTTCAATGTATTCCAATTCCTTTCCCTTGTCTAATAGTCCTACTACAAATTTCTGCTACTAATACAAGCAACAAAGGAGAAAGAGGATCACCTTGGTGAATACCTCTAGAAGCTTGAAAGGATTTAATAAGCAACCCATTCACCAAAACTAATAATGAAACTAACAAAATAAAAGAGAAAATCTAACTACTCCATTTCCCCCCAAAACTCACCATATTTACAACTTTGTCAAGAAATCTCCACTCCACATTTGTATTGTATGCCTTCTCAAATCAATTTCACAATAATACCTGGCCCCGTACCTCAGTGTAGATTAGCTCTCCTTATCCTCCTTGTGCCACACCCTACAAACTTTATGTCAATAACCAATCAACCATTATTATGGTTGGTTCTTTGGGCTAAGTTTGGATTACATTCTGCTCCAAAGAGTCAATATTTGAAGAATGATTTCTGAGCTAATTAGCTAAAAATGATTCTTTTTTGAAGTTTCATCTTTTAGCTTCAAAGAATCAATTCTTAAAACTGTTTTGAGCCTAGAAAAAGAATTAGTTCCGACAATTTTCAAAATTTCAAACTTAAAAGTGGTTGCTTGAAGTTCTTTTTTGTGGGCTTGCCTGCCAATTACCAGTGGTCTATCATTTTTTTGAGTTGTCATTGTAAAGGCTTCAATTGTATGTGATTTGTGCATATCATAGGCATACTTTTGTAAATGATTTGAGTGTGTGTTGCCCTCCTTTTTGATTACTAATATGATATAATCTATTACCATTTATCAAAAAAATATTGGAAATTATTCTCCAAAAGCATGCCAAACACAGCCTTAACCTGCAATTCTTTTCTCATATTTTTCTCTTATTGTTTGCTGACTTTTGTTTGTTTGCAGAGCCAAATGTCAGGTAATTTTTTAAGGACTGTGCAGAGTGACTATTCTGAGTCACATGAAAGGACTTTGATGAAAGGTATGTCTTTAATATTTTATTCATCTAAGAGAATTTTTGATATTCTTATTCTCTTGTGCAGTTAAAAATCTGAATATACACTGAATGACTGAATACCTGGTTAGAACTTATGATTATTGCATGCTATTGGAATATTGTGTCAAAGTCTCATAGAGAATGTGTAATATGAGATCCTTTAATTGCATTCAACTTGAACAAGTTAAATAGTTTTGGATCCTTTATGAGAAGCTTTTGGTCCTTTAGTTTCTCCAAATCATAGTGGCTTCATCACAGCTTTGGACTTCTTTAGGGGTATTCTTGACAATAGCTTTTTACGGAGTCTAGGATGGTTAGGGACTGGAGGTCCTTTTAGAAACTCTTTGAGAGAGAGCCTTTGAGTTTGATGTGCTCTCTAAATTGTCCATCAATTGGAAGTGTAAGGAAACTTCTAGGTGGTTGATTATTAGACAGATGAAGGGAAAGGCAGAAGGTTCTTGGCTACCACATTATCATCCTAGCAAATGTTCACGTGCTTTGCATGTGCAAATTTTAGATGATGGAGATGATGGTAATAATAGAAAGCTTGGCAAGGGATCTGAACTTTAAAAATTGGCTTAACCAATCAAACTTTAAAAGCTTGGAGTTTGATGGGGATTCAAAGTTGGTTGTTTCATGGACTACTAACAGGTGCAATGTACCTTGGATCTACAGACATGCTCAAAGGGAAATAGAAAGCTTGGCAAGGGACCTAAATACTAATTTTACCTGGACAAGGACTGCAAATGGGATGACCGATACATTAGCTAAACAGGGGGTCTATAGGTAGCAGTTGTTTTGGGATTTATTGTAGTATTTTGGGCTCTGCTTCTCAGTTTACTGTTTCTTGGATGAAATGTCACCTCTCTTATGTAACTTAAATTGTCTTATTTTAATAAAATCAATTTTTTCTTGCTGATAAAAAAGGATGATGGTAATAATGTGTCCAAAATTTTCTACAGTTCTTTTTTATATTTCTATTTGTATAAAAATAACTCTTATTTATGGGTCAGAACAATGACGTTGTTCTCACCTTTCTTCTATGATGATATATGGAGGAAATGGGGGTAGGTGGCAAGATGCTCTTAAAAGAAGAAAATTGTGCATCAATCTTGGTCACCTCCTATGGAAGGTTTCGTAAAGTTAAACTTTGATGAAAGTAGCCATTGGCAATCTGGGTCCTTTTGATAGGAATTCTTTTAAATGTTTTGATGTGCTTTCAGGCTTGAAGATTAACTTAAACAAAAGTGTTTTGATTGACAAGATGCGTTTGAAGATTGTGCTGCAGCCTTGGGGTGCCTAATTGGTGAATTTCCTTTTACATACTTGGGGTTACCTATTGGGGCAAAAGCTTCACCTTTTTCTACATGGCAGCTGGTGTTGAACAGAATAGAGCAAAGACTACTGGGTTGGAAGGGGACATATCTTTTTTTTTCGGTGGTAGCATCACTATTATTAAAAGTGTTTAATCAAACTTACCAATATATTAATTGTCTCTTCTAAAGGCCCTAAAGTAGTGATAAAAAGATTAAAAGTCTTCAGAGGGAGTTCTTGTGGAATATTAAAGTAGTTCAAAAGAAGCCTCATTTGGTAAAGTGGGAATAGGTGTGTAGGGTGAAAAAGATGGGGGTTTTGGAATTAGAAGGGTGAGAATTTTTAATCAAGCTTTATTGTGTAAATGGGTTGGAGGTTCAGGTGGGAGAGGGAGGCACTTTGGAGGAGGGTTATTTCTTGTGAATATGTGGTGGTAAATTTTGGGTGGAATTCGAGGGAGCTCACATCTTCTTATGGGGTGAGTGTGTGGAATGGGATTATGAATTTTCATGCTTTATTAAGGCCTCTTTTTTCTTGAAGGGTGGGGATGGGTCTAGTATTAGGTTTTGGGAGGATGAAAGGTTGAAAGTGGGGAAGTTATGTGATTTGTGCCAAAGGTTATACAGGTTAGCTAGAAAGGAGGTGACAATTTCTCAATGTTTTGACTTTTGAGTGGAGGAGAGGTTTGTTGGTGTCCTACTTTCAGAAGACTCTTTTTTTGAAGAGTAAAAGTAAAATTTTATTAAAACAAAAACAGGTACAAGCTGTTCAGGTGTCAAGGTAACACCCTAAATTAGGGGTGCAAATTGATCGGATCATGATCTGATCTGACTTGAGATCCGGTCCTATTTGGTTGAATTCGGGTCACCCTTGATGGGATCTTCGGATCGGATTGGATTGGATAGTAGGATCCAATCAGAAATTGGATCGGTTTTGGATCACCCTTATCCGACCCGAGAAGATCCGATCTGATATATATTATATTTATAAATATAAATATATAATACATATATATGTTATTTATTTATTTAAAACTATATTTTTTATATTATATTTTTATAAATTTGTTATATTTATTTATTTTTTATAAAAACATGTATATATATGATGAAAATAATTAAAAAATACTTGTATTTTTTGTTTTTACTTTATTTAAATTAGTATATTTAATTTTTATTTTAATAATTTATTAAATTTTAAAGAAAACAAGTCGGATCGGATTAGATCCAAAGATCCGACTTACCAATAGGATTCAAATTCAAATCGAGTCCTATCAGATCCGATCAGATCGGATTCGAACATACCCTGATTCGAATCTGATCCGATCTGTTTGCATCCCTACCCTTAATCAAAGCAAACATACATCAAAACTTCAGTTCAGACAGAAATGATTCACATTACAAGTTTGAATATCTAAAATGTCCCAAAAATTATCAACAAAGTCTGAAGGTCTGGTTTGCTGAAGTTTTGCAAGAGATAAGACAAGAGAAACGAGAGAGAGAAACTTGGGAATCACTTTCAGGCTTTGGGGATTGCTCACTAGTCACTACAAGTCACACAAGCAGATCTTGGTGTTCTTTTCTTCCCAAATCATCTTTACATAATTGTGTTTCCTCTCCTTGTGATTTTAAGGGGGAGGAGAGGGCTTAAACAACTTGTCAATGTCCATTGGGGGTAGCCACTTGATACCAAATAAATAGAAGAAATGCTCCCAAATTCTAGTGACAAATAGGCAGGAAATTTGTAAATGATAAGTAGTTTTACCATTCATCTTAAAGAAGATACATCTCTAAGTTCTCTAAGAAGATATGTGATCATTTAGGCCTCACTCTCTAAATTACCTTAGAAGTATTATTTTTCAAGAGAGACATCTCTAAACAAAATATTGTAATTTTTTGTGGAGTTGGGCATGATCAAATTGCATTCATAGGAAACATCTGGAGGAAATGATAAAAAGGGCAAAGGGTTTTTAAGAAAGAAGAACAAGAGAACAATCTACTAGGGTTGCTGATGAAAAACAGATCTTCTAGAGTCAAAGGCCGGAATTCTTTCGTTAGAATGAAGGAGAAATAACCGTTACAGGAGATCAGTTAATCTAATCACCTTGTTTGATTCGTGATCTGTCAATGCTCTCCTAAACCCAAAATTCCAATAGTAGCCAACTCTAGAGAGGAGAATCATGAGGTGATAGGGGAATTTTTAAGGTTATAGATGAGAAACAATCAAGTGAATCCAATAAACCCCAGGGTATAATCATCCTCTGTTTAATTATCCTCCAACTTAGTAAAAGGGATAAATAAGTTTTTATTCAAAATAAGAGTATAATTAGAGTAGCACAATTCCCACTTTAGCTCTAAAATTGTGTTGTTTTTTAATTCAAATTAAAAAATTATTTCATATCTTTTGATTACAAGTGGAATTTAATTGGGTTTCCTGGCTCAAATAAAAAATCCAGCTCTACATTGTCCATTGCTTTCTTTAATCAATAGAAGTTATCTGTAATTTATTAAAAAAAGCCTAGCCCTAAGGTTTCAAATACTTTCCATGTAGATAATAGGTCCTGAACAAAATACATCAGACCTAATTTAGTCTCTCAAATCAAAGAAGAAATATGGCTTAAATGCTTCTAGGCTTACCAGATATATAGTCAATGACTCGATGTTGATGCCGTACAAAATAAACACCTATAGTAGCCCCATACCAAGTATGAGGCCATTATCTGGTAAGTGACAAAAGAGAGTGTCTCCCCACCAAAGATCTGCACAAAACTATAGTAGCCCCATACCAAGTATGAGGCCATTATCTGGTAAGTGACAAAAGGGAGTGTCTCCCCACCAAAGATATATCCAAAAATTGAAATGATCCCCTTATTAAATGTTTAATATTTAATTTAGCTTCTTTTCTTCTATTCATTTCATGAAATGGCATTAGTTTTGTGCAGATCTTCAAATAGCTTCCTGTTATTTATTCTTTCATCTTACATTCCAATTTTGGGTCTGGAATGATTAATTATATCAGCTTTGTAAGTTTCAGTTATTAGTTCCACTCCCCTTTTGTATTGCAGGAAGAGACGAAATTAGTGACATGGTAACAAGCCTATCTGTTGGTGGAGGAAATTCAATAATTGACCAAGCTTTTGCTTTCTATAAAGTGCGTTTTTTTATGTGCAAGCCTTCCTATTATGTAAATAATTTGCTATTAACACATATGTTCCCCTGAATCTACTTTATTTTCGAAGATAGCGGTTGAGCGAAATTTCACTAGAGGGCGGAGAACATCACAAGTTGCAGCTGCTTGCCTTTACATTGCATGCCGGTAATAAATGATCCTTATAAGTTAAATATTCTTAAAATTATTCCATTTCTCTAATTATATTTTGGTGATCTCAACTATTCTAAAATTTTTTATGATTTAATCAGTGCCAAAGATTGCTAGGAGATGGGCCCTAGATTAACTGATGAGAATAAATGGTATCATAGGTTATTGTGTCTTGATTCTTGCACCGTTGGTTATTCTTGAAACTTCTATCTTATGTCTAGGTGTGGATCAGAAATAGTGAATAATTCCAGAAAAAAATTGACCCATATTTTCTTGCAAAATAGTTTATCATTTGAAGATTTACAAGTATGTACTATGTTATGCAAATTAGTACTTTGCCAATATTATTTTTTTTTGGAAAAAATATAGTGATGAATCAGACAAGCTAAACTTAGAAACATGTGAACCATAGTAAATTCCACTTAATATGTTGTACAAACAACTTTATTTAGTTTTTGATTTTTGGACAAAGGTTCTCTTATCTTGAAACAAACTAACCTTAAGTTTTCCAAAAAAATGACAAACTAGGAACTGCCTAAAATATTGTAGGGATAACCCCAATATAAGCTGATGCTAAAATCTCTCTGCCACTTCCTACCTCTATAGAAATATGAGAGTGACCAGACTACGATAACCGGACAATGGCGAATTGTGATCCAGAAAACAATCTTTAATGACAATGTCAAGACTGAAGCAAATGTTGCAAATCTCTGATTTTTCTTGGAAAATTTGGGCAAAATCTCTAGGATACTTTCCTAGGCATCAAAAAATTCTGAAAAATCTCCAAAAATCCTCTAAAAATCACAAAATTTAAGAATGACAATAATTAATAATTATGAACAAAAATCACTATTTATAATAACTTATAATTACTATTTGTAGCAAAATTGCAACTTACTATCTAATATGTGTGTGTATTAAAACAAAGCTGTCAGGCTAGAGAGTTTCTCCCTCAAACAAGTTGCATCTTATTTTCTCAAGAAAGAGCATCTCAAAAGTGGTTATTCACAATCTATCCATCAAAAAGAAAAAAAGTGGTTATTCCCAATACAAAATCTTCCTCAGACATGTACTCACTTAAAAAAGGTATGAGCTTCAAGTGGTAGTTACCTCCACTAAAAGGGAGAAAAAACAAAAAATTCATTTCAAATGATTTAGGATCATAAAGTGGGTTATTATTTAGAAATAAAACTTTATTTAATCTATTAAATAACAAAACTATGGCCATGTTTGGGAGTGCTTATTTGGGCCAGGACTGCACAATTAAGCACTTATTGGTGTTTGGGAAATGAGCCCGAAATAAGAGCTTATTTTAAAAATAAGGGCTTATTTTTTAAGCCTAAAATTTCAGCTTTCTTTTAAGTGCTTAAAAATAAGCATTTATTCAAAATTTTTCTCCTAGAATTGTCCCCGGTCATTTTTTAGAATACTGGTTATACCTTTTCAATGTAAAAAACGTTGGGCACCACCGGTGACTTCCTGGACCAGAACAATGACATGTTGCTTGACGAATGAGTCCACTAGCTCTATTTTCAATCCACCAACACAGAAACTATTACATTAGTTGTGGTTTCTCATGTCCAACTAAAAGAAAGAAGTTTTGGGATAAAGAAAAACACAGAACAAAGCAGCAAATTTAGGGAGTACCTGTAAATAGTCAAGGCTGCCATTAGGACTTCACTTGGAGAAAGCCTTCCAATCTTTGATGCAGCCATGAAATACCTATTGAGATAATAAAAATGAAAGATATCAACAAGAAAAGATAATAACAATGAAAAATTCCAAGGAGAGCCAAGAGAGAGGGAGGGAGGGAAACGCGAAACAGAACACAAAAAAGGCAATTCTTCATTACAGTAGGGACATTTCTTGGTTCAATCTGAGATGTGAAAACCTCAGGTGAAGGAAGTCCGTCAAATCTTCGATTTGAAGATGTTCATCCATTTGTTGTTTATTCAGCAGTTACCAAATGAACAAGAAATGAAGAGAGCTTGCAAGCTTAAGAACTGGTGTTGGAGTCCACTGCAAGTCCGCAATGGCGACATTGGCAGGAGCACTGCCTGGAGCCTTCAAGAACCCCGGGGATTCAGCCAGGGACACGCCAAAGACTGTCAGAACGAAGTTGAGTCGATAAGCATCTCACCAAAGCTCAAGATGAGCCCGTCGGAGCACTTCTTGCCCTTCTTGCTTGATATTAGATTGATCAAAACGCTAGTGTATATCTTGAAAATTTGAAAGAAAATGGACAAAATAGTCACAAGTGCTTATTGTAGAAAAATACCACCAAACACCCAATACTAAATAAGTACTTGAGAAAGCTGGGTGCTGAATGCAAATAAGTGCTTATTCGAATAAGCACTTGTTTTTAAGCACTTATTCAATAAGCACTCGCAAACATGGCCTATATAAATTTACAGCAGAAAAAATGGGTGTCAAACAAAATTTATCAGAATACATGAATAAAAAAAATCAGAATACTGGCCCTGACGCCCTGTACTAGTATTGGTAGGGTCATTCTCTAGTTTATGGTAAAAACTAGATCTTATAACAGGAATTCAAGAGGAGGAAAAAGATTTAGAGTAGGGGATCAAATTAACAAGAATCACCACTCACAAGGGGGAGATTGGACACAGCAAAAAAGGAAAGAACTGAATGAAAGTTGACCAATAGCAATAGCAAAAAGAAGAACAAACATCAAAAGAACAATTCAGATCTGATTATAATCAACTTCAGATGTGATTGTTATCAATGCCATCATCATCATCATAATCATCAGAGCCTTCTTCTTGCACTTATAGCAATAGCAAAAAGAAGAACAAACATCAAAAGAACAATTCAGATCTGATTATAATCAACTTCAGATGTGATTGTTATCAATGCCATCATCATCATCATAATCATCAGAGCCTTCTTCTTGCACTTATAGACGAGTGCACTCATCAGAGCCTTCATCATAAAAATCTTTCTCCTCTATCTCTGCACTCATAGATGAGTTTTATGAAGCCATGAAAAAACGTTGCTCAAGCAACCAAATCTGGTTTTTGGAATTACAAGTGCATCTATTAGGATCAAGGTTCAAAGTATCGATACGATACGAGTTTCGGTCGTATCGTATCGGTACTTAGAAATGGCCGAAACTTTATTTTTTTTATTTTTTTTTCACATTTTGTTTTTTTTGGAAAGCTTTTAACATGCTTTTTATTATTAAAAAAAATTGGGGGTCTGAAACACCTGGAAACAGGCGTTTCGGACTGTATCTTTTTCAAAAGATACGATACGATACACCCCGTATCGGGCGTATCGTATCGATACTTTGAACCATGATTAGGATATAAATGGCCTTTTTGTAGGGTTATGTTATGAAGCTTGATTGCTTGCATGCCAGAAGAAACAATAGAAACTAATGAATAATTTTCATGTTGTTTTGTAGGGAAAATATGAAGGCGTATCTTCTTATTGATTTTTCAGAGTACCTACAGATAAATGTGTATGAGTTCTTCTTTTTCTAATTCTATTAAGAATGTAAAATTGATATACATGCATGTTAGCTGTTTTTGTTTGCAATTTGCATGTCTGATTTATTATGCTCTGACATGATATCATGCTTCAGTTATGTGCTAGGTGCTGTATTTTTGCAGCTTTGTAAACTCCTAAGGCTTGAAGAACATCCAATTGTTCAGAAACCTGTTGATCCCAGCCTTTTTATTCATCGCTTCACAGAGCGTAAGCTTCTATAAAGGCTTTAACTGTTTTCTTGCTGGTTGATTGATTTTATAGGAGGTTGGCTTCAATTTATGATATAGTTTTTAATCATATGCATAGGGGCATGTTGTTGTTTAGATGCATCTCTCTTTATGCAATCTAACCTGAAGGATGAAATTCTTTCATAAGTGGTCTGATGTGTAATAGACATGTAGAAGAGACTTTGGGAGAGAAGAAAACAAAAGCATGACTAAAGGTGCATAAATTCAGAGAGAGAAGTGCTCTTTTTCAATTGTCTCCAGGATAACTAAAACTGTTAACCATTAAAGGTATAATTGACGGTTGAAATATGATAATATAAAGCTGTCAAGTAGTTTCTAACATGTCAAGCTCTAAAAGTGATGAGATGGGGATTTGGTAAAACAACAATATATTTTTTAGGGAATGGGGGTAAAATTTTTAAAAGTTTCCTTGTCTTATTGGCGACGTAAAAGGAGAAGGCTTTCTTTATGTCCTTGGTGGAATTCTGGACATAGACATACATTAAGACAAGTAGAGGATGAGGAAAGGGAAACAACATAGGTGCATGGTTCAAGGTATCGATACGATACGCCCCATATCGGGCGTATCGTATCGTATCTTTTGAAAAAGATATGGTCCGAAACACCTGTTTCTAGGTGTTTTGGACCCCCCAATTTTTTTTAATAATAAAAAGCATGTTAAAAGCTTTCCAAAAAACCAAAATGTGAAAAAAAAATGAAAAAAAAGTTTCGACCGTTTCTAAGTACCGATACGATAAGACCGAAACTTGTATCATATCGATACTTTGAACCTTGCATGTAAGGCACATTTTAAGGCAACTACCTCACTTGCACCCTGCAGAGAGATTGGGCGGAATGGGTCTTAGTGTTCTTTATTCATTAGTTTTATTTCAGTTGTAGTGGGCCTCCTTTATGGCTAGGGGTGTTCACGGGTCGGGTTGGGTCGATTTCTTGGGATTTTCCCAACCGACCCGACCTGGTCGGGTTAGCTAAGGTGGGAACCGAAACCGACCCACTGACAGGCCAAACCAACCTGGTCGGTTTGAGTCAGGTTGGGTCGGTTTGGGTCGGTTTCGGTTTTGCTCCTGTACAAAGCCAAATAAAATCTGAATTAGTTGATAATTTGATATTCAAGAGTCCAAGATAAATCTAAATTTAATTCAGGTAAAGAATAAAATCAATAAATTCTTCATGTAAAAACAAATGTCAATAGTGGGCCTTCTAGAGTAAAAAACTAGGTAAATCTAGGTAGGTAAATCAATAAAATAAAAATTTAGAAACCTTCTAAATTCTAATCTAGGTAAAAAACTAAAAAAGGACACCTAATTGAATTCTAATTGTAATTGCCTAATGGGCCTTTTAGAGTTCTAGTTCTAGTAGAAGTCTAAAAGTAGTAGACTAGTAGGAATTAGGAAACTACTCAAACTAGGAAGTAGGAACTACCAAACTAGTACAATACTAGTTCGGTTCGGGTTGGGTTGGTTTCGGTTTTCACGCAAGAAAACCGAAACCGACCCGGGATTTCGGTTTATGCATATGCCCAACCCGAAACCGACCGGTACGGATGAAAACCCGGCCGACTCGGGTTGGGTCGGTCCGGGTTGGTCGGTTTGGTCGGGTTGGGCATTCTTATGAACAGCCCTATTTATGGCCATTAATACTTATTATTTTTGTGTCTTTTGAGTCAGTTGCCTTTCTAGGGCACTCATTTTATTTTCCCATCTTTTATAATCAACATACTAGTGGGAACCCGTGCGATGCACGGGATTTATTAAGCAAAAGATAAATAATAGAAAGGATCATTTACTAAAATACCCTTATGGTTTCATGGATTTACTAAAAATCTACCCTATAGTTAGCATTTTACTAAAATACCACTTATAATTTGCAACAAATTTAATCAATCTTCCATTAGATGATAGTGGAAAATGACAGTGTTGACCCTAATGTTCATTTAAATAAATTTAATCAAAAGAAAATAGAAATAAAAATATCATTTTGCCCTTAATAAGACACGAGCAACCACTCTATTGGCTATATTTGGCCAATTTTGTGTTTTGTATAAAAAAGTGTTAAGGGTATTTTTTGGGATAAAAAATCATGGGTCTAATGTCAAAACAAACACTCCTTAATGAAAGGTTGATTAAGTAAATAAATTGTAAAATATATGGGATATTTTAGTAAAATGAAAACTATAAGGTAGGTTTAAGTAAATATATAAAACTATAAGGTGTGCTCTAGTAAATGACCCTAATAAAAACACATAAGAGTATAAAATTGTTTTATATTTTCAACTTTTTATATAATTAATAATTATTCATATTTTATATACTACTTTTAATAAATTTTTTATAATACAAAAATAACAATAATTAATTTCAGTTAAGTTTATTCATCAAACTTATGAAACCGACCAACTCGATCAACTCGACCCGAGTTGGTCAGTTTTCTGGTATTTTATGTTGACTTTGGTTCAAAAAATTCCTGATTCGAGCAAGTTGGATCAGTTTCACTTTGGCCATTTGTAAACCAACCAAAATCAAACGACCTAACCATGGATATATATATTAATATTTTATATTTTAAATGTATTTTTTAATATGAAAATGTGAGAAAATTTCCATATTTCTTAGTCTAAAATGTTTCATTTCATAAATCTAAGTTTTAAATTTATTTTTTAATAATTGCTGTGAGTGAGGCAGATCATCTACCTATGGGAGACTCCTTGAAGGACAAAGGAAAGCCGAGTGCAGGAGGTAGGCAAAAGGCTAGGGCAAATGAGGTGATAGAATGATTATCTCGTTATGAATTGGACCCCTATTTATAGGGAGGGATCCCGAGGTCCCGAAAGGAAGGAGCCAAAAGTGTTTTGTTTTCATTAGGAAAGAGAATCTTGGATTTGGTGTCAGTTGTTAGGGAACACTGTTAGGGCTTTGCTATGTGTCTTATGAGATATCTCAAGGACGAACTTTCCTTTCGTCAAAGGATTCTCATAATACATGTGTGCTATTTCCTTTCGTGACCCTTTTAAAAAGACATGGCATGGGTGACGTCACTATTTAGCTTGTGCACCCTCATTAGGCTCACGGGGTGTCTCGTCACGCGCGTTATTTAACGACGCACGTGTTTCTATTATTTGTTTATGATCTGTGATGAGTTTGCGATCATCGTGATTCTGTGATGATTTTAAACTCATTGCAAGTTTGCGCGGGTGAGCGGTTCTGCCGTTTTGTGATGGATTTAAACTCATCCCAAGTCTACGCGGGTCCAAAGTTCATCGCAACCTATTTCGGTTGAGTTCATCACAAATGTGTGGTGAGTTATGAACTCATCGCATGGACTTATTATAGGCATTCACGTAGTATTAGTTTGACACCTCCTCTGTTCTGATGGTCTAAGTGACCACCATGTACCTACAATTGCACTTTAATTTTTAAGTTTAAATCTTTTGAACCGACCAATCTTTTGTGAAAACCGACCCAAACAATACAACTTGAGTGGGTCGGTTTTCACAAAAGGTCAATTGGCTTCAACTGACCAACTCCCCAACCTGACCAGGTCAATTTGGTTGGCCAAATAGCCTACGACCGGTCCGAACCAAATCATGAACACTTATAATTTTAGCTAAATTAATAGTCTTATCTCCGATAAATAAAAATAGTTTAATCTCCAATAATTATTAAAAATTTATAGCGAAAACACACAATTACTGAAAATATATTGATAATGAAAAAATACAATAATTACAATTATTACAAAAATACAATAAGTACTAAACATATATTAACTTAGTCAATAAATAGTATAATCTCAAATAATAGTTTAATCTCTAATAAATATTAATTAATCAATAAGTTGTAACAAAATTACAATAAATACAATAAGTACAATAAATTAAATCTAAAAAATTCAATAATAGTAGTTTAATCTCTAATAATTATTGAAAGTTTTGCATTAAATAACAAAACAAAATAAATTTATACATAATCATTGAAAATACATTTATCACAAAAACAATAAATAATTACTAAAATACAATAAATATTAATCTTAGTATATAATTATATAATAAATAGAGATTAAGAGTTTAAAATTATTATTAATAAATATTAATGTTTTTGAAAGCTTTTTTCTCGAATTATTACCTGATATAAGTGGAATTAGTTATTTACAATATTATGTAAAAATATTAAATTATTATTAATTTCAATATTATGTTATAATTACTTTTCTACTTTTCAGATTTTTTTTTTAAATTTATTACATAATTTGTTATTTTAACTATTTAAAATCTAGTTATGATAGATATTTAAATTATCTATAAAATATTTAAAACTTTTTGTTATTTGAATTTTATTTATTTAAAGCTATTACATATTATTAAATATTTNNNNNNNNNNNNNNNNNNNNNNNNNNNNNNNNNNNNNNNNNNNNNNNNNNNNNNNNNNNNNNNNNNNNNNNNNNNNNNNNNNNNNNNNNNNNNNNNNNNNNNNNNNNNNNNNNNNNNNNNNNNNNNNNNNNNNNNAAATAGGAATTAGAGATAATTTAGAAGAGAAACTCTCTGCTAAATTAGAGATAATTTTGGAGATAAATAGGAATTAGAGATAATTTAGAAGATAAATAGGACTTAAAGATAATTTTGGAAAAAGTGGGGGAGGTAGTTTAGGAGAAATTTTAGGAGAAGAGATTATTTAGGTTATGGGAAAGTGCATATCATTGGTTGTTTAATCTAATCAAGATAAGCAATGATTACTGTTTTATATTTTTAAAACAAAAGAGTATAGGAAAAAATACAAAAAATGGATAAAATAGATAAATATCTTCTCTCAAAGGAGAGATATGCTGACATGGATGGACCAATTTTAATATATATATATATATATAGGGACAGAGTGAAAGATACGGTCGGCTCCCCTCTTCCTCCCTTTTCTTCCATTCTTTTCTTCCTCCTTCTGAATCTCTTCTTCTTCCTTCCTTTTCCCTTTTCTTTTAGTTTGATTTTAGGTTTATTACTGATGTGATTCACAACTCACCCAGACAATGCCTCTTTTAAAAGGTGCAACTTTTTATAATTTTGCTTTTTTGATTTCTTTTTATACATTCTTGTGTGTTCCACACATTTTTTAATAATTTATTGACTTCTAAGTTACCTTTTATTGGTGCTTATGCATTAGTAATGGCCCGTTAACTTAAAAAACAAAGAAAAACAATGACTTATTGAATACTTGAACCCCTACTTGTTGTGGATCTTATCTTAACATAATTTCCACTAAAGAAGTAACAATAATACTACTGGTCCCCTAAACCCCCATGCAAGCTTGTTTGTGATTGCCTCAAGGGGCTTTCAGCTCCAACCTTCATAAAGTTTCCAACCTCGTAGAATATGGAATGCAAGACACCTAACATCACACTAGCTACTTGAAGTAATGCATTTAGGAGATAAGCAAACATGTTTGAGAGTTTTACATGTTTGAATTTATTTGATATGATTTGCTTTTGTATCTGATTTGAGCTAATATTCTTTTAAAACATATAATTTCTTTTTAAATTCAAGTTTCTATATTATATGTTAATGTTTTTCTTTTTCAAAAAATTGTGCCCTGATTCATTCGAGTATGTGCCTTGCCTTGCACCTTGTACACCAGGCACTAGAAGGCCCTTGCACTTTTCTTGCACCTTTCACTTCTAAAGCACTTGGAAAACTCCAGATCCAAATATGATTCAGATGTGGGGACAAATTACAGTAGCAACTGGCAGTGCATGATACACCTATTCATGGTTTTCAAGGCGCCAAGGCAAGGTTAGGTGACAGGGGGGCGCCTTGTTGCCTAGTCGCCTAGGCGGGCACCTAAGCGTCGCCTAGGCGAAGGATTTTTTTATGTTGAAAACATAGATCCTAGGGTAGTTCCCTAGGTACCATAACCATATTTCCTCAATAATTATTCATAGTTTTCATAAGAAAAGTATAAAGTTCATATTAAAGTATAGAAAATCAACATATTCATGAGAAGAAAAAGAAGGAAAATAAAATTAAAAAAATATAGGGGATGAACCCTTATTTTTGTTATAGGAAAAGAAGAAAAGAAAAAGTAATAGTAGTAGTAGTAGTAGACATGGGTGTTGGTATGGGTATAAGTAAATTTCAAACATGTTTAGATATTTTTATAGTATAGTTTGTTAAAACATACGACTTTAATATTTTAGAAGTGACAGGCTAGAGAGTACATCAAGAAGTATCGATGTAGTATCCAGTATCGTGTACAATACTGGTACTAAGGCATGTACATGTATTCTGATATCATAGGTTCTAAGGAACTATTAGACTGCAAGTCCAATCAATGTTATTATAAGAATCAGTTTATATACCTCTACCCACACAATTCCATAGCAAACATCAAATTCAAGCCACGAACAAAGCTGGAAGTTCAGTAATACAGTTCCCATAGCCATTGTGACTTGAGTGTACAATAACTTTACCATCATATCTCCTGAAACTCCCCTAAAATCAGATATGCCTGGATTGCCAATTGAACAGATATTAGAATTTAGTTATACCACTTCAAGGAGGGGTGGAAGAGTGGGCCAAAACTAGCCTTGGGACTGAAGGCATTTGGGGTAATCCTATCCCTCTGAGGCTGGAAGCCTTTGCATGGTTAGTTGCAATGGATAGTATTCTGACTGCTGTCCATTTGAAGAAAGAGGTTTCAGCATGGCCAACATGTGCTATACATGTTATGCAGAGAAGTATGGAAGCCATTTGAAGAAAGAGGTTTCAGCATGGCCAACATGTGCTATACGTGTTACGCAGAGAAGTATGGAAGCCATTTGTTAATCTCATGTAGGGTGGCTGATTTCATATGGCACTTCTTTTCATCACTTTTGGTGTGGGATCTTGCAGCCAAGGAGTCCAGGAGAGAGATTCTCTAGATGTCTGAAGCTGCAAGGAGGCAAGAAAGCTAAATTATTTTGGAGTTGTATCCCTTATGCAGTATTTTGGGGAATATGGAAGGAAAACAGAAGATTGTTTGGAGACAAGGGAAGGAAGGTAGAAAGAATGGTGGTTGATATTTGTAAATTGATTGTAGATTGGTTGTCTAATCTGCTGATATTGCCAGATTTTGCTCATGTTTCTAGGTCAGAATTTGGGGAGAGATTCTGAGATTTACTAGATATAAATTAATTTTAATTTTGCTTTTAAAAAAGAAAAGGATGACACCATTGCTTTTAGAAGTGTTGCTGGTCAAAATCTATGTACTCTCAGGACAAACCACAGGGAATTGGTAATAAATGGCTACATCTATGATATGTTGTGACCTTTATCATGTTTATGCACCATAACATTATGGATTTTTGACTTCTGTTGGTGACTAGCATGTTTATACAAATTTATGTAAATTATTCATAGATCTAGTTTGCATAAATTCCATAATAGGATGCAATCATAATTATGTTTACTATAGGTTTATTGGGAGAAAGAAATGCCATGGTTTCCAAAACTGCATTGCGCATCATAGCTAGCATGAAACGAGATTGGATGCAGGTGTGGTTTTCTTTTCCCTATTTATATGAAAGGTGATTCTTTTCTTTATTTTCTTTCTATTGGTTGCTAGGGATGGGTTTGGGGATGGTTTTATATCAACGTTGGCTTGATTCATAGTCAGCAAGGACACATTTTATAGTATGACTAATTAACCATTTACAGACAGGGAGAAAACCCAGTGGGTTATGTGGTGCAGCATTGTATATATCAGCACTTTCTCATGGCCTCAAATACTCAAAGTCAGATATTGTAAGTCAAGCTCCTGGAATTTATTAATTTTCAACTTTTTAAGTTTATATATATTGGTAGGTTTGAAAGGCCATGCTTAAATTCTCACCATGAGACAGCTAATGAGTTTAAGAATGAGAATTAGAAGCATTCAATTGTACTAAACATTATAGACAGATGATCAGGAAAAGAGAACAAGTATTGCAGAGAGACAGCAGAGAATATGATTCTGTTGAATCTATCAGAAGGCTTAGGTGCTTTTTGGCAAGTCTTTTAGAAAGTTCTACCAGCAGCTCAGATGACTGAAAGACGTGGCCCCGTTTGGCATGTCTTTCCGCACGGTCTGTCAGCTATTTAGAAGCCTGGCAGACCGCGTTGTGGTCTTTTTCCGTTTGGTTCACAGGAGATCTAGCCGCCAAAAGACATTGCGCTGAAAAGACGCGTGAAGCCCGTTTTGGGCTATTTTCGAGAAGCTCCAAATGGAGCTTTTCGTTTTTTCAACTCGTCTTTGCGTGGAAAGACACGCGGAGCGACACGCCTTAACCAAACAGTCTTCAGGCTGTCAAGATCTTGATGCAAAAGCTCACTACTCTTTCGACCATCGGAGCTTTTAGAAGATCTTTCAAAAAAGACTTGCCAAATGGCCCTGTATTGAGCTTTTGGGGTCTTGTCTTTAAAGACAAAGACTGTTTGGCAAGTTGGCTCAGTCTACCGGGCTTTTAATAATGTGTTTAGAGGCTATTTATCATGCGGAAAGACAAGAAAGCTTTATCTTCCTGAAATTCGGTGTTTTTGGGTCTTTCCTTGCACGCGTCTTCTGGTCTTACCAGCTTTTCCTTGCAAGCGGAAAAAGACCGATTTTTAGTCTTGCGAGCTTGCTGTAGCCAAGAAGACTGTGTGGAAAGACTTGCCAAATGCCGCCTTAGTCATTGCCGTGTTAAAAGGATCAGAGAATCTAGAAGGTCAATAGAACAGGCATTCTTTAATAAAATCCTACAAATCAATGATTTGGGAGCAGCAGCTTAGGCAACTTGGGTCCATCAGGCCTAATTGAGGAAGGGAACTCTCTAAGAGCTGAGATTCTTGCTCTCCATCAGGCCTAATTGAGGAAGGGAACTCTCTAAGAGCTGAGATTCTTGCCCTTCATCAGGCCTAATTTTTCAATGGGTTGAGCCAATCTGATTGCGGAAGGAGACTGTAAAGTGGTCATCAATTGGATGGAGACATAGTTGTCAAGACACCCATGGAGGGTTGCCTCTGTTGACTGCAGAGATTTTTTGTATATGGAACTATGAAATGTTTTGTATATTCTTTATTTTTGATTATTCATTTTGTGGGTTTATACACTACTTTCTTCCTATTATTTTCTTATTTGTTAGAGTTCAATCAACATATTGGTATATGATGCCTTGAACCCTCAAGAACTTCAAAACCTAACCGAAGAGCAAGGAAGAACTGAAAATATTGTCCAATCAACAAATTCTTACTCTTCTTCCATCCTTTTGTATTTTCTTTTCCTAGGACAACAAAAATAGGGACTCAATACCTATATGTTTTGAAATTTATTTTCTTTCTTCTTCTTCTTATGAATATGATGATTTTCTAGGTTCAATACAAAGTTCATTCTTTTTTTATGAAGGTTATAGATAATTACAAATGAAGGATGTTTTCTGGTTGCTATGTAACCTAGGGAATTACTCCAGGATTCATGATTTTTATTTTAAAAAAATCCATTGCCTAGTCAACTAGGCAATGGGGTGCCCCTTGTTACCTAGCCTTGCCTTGGTGCCTTGAAAACTATGGGTGGAAAAGAAGATAGAAGGCTCTTGGGTACTAAAACAATTTGTCACATGAGCTATGTTGTTGCCATCTTAACTTGAACAACTTAATCACATGGATCTTGGGCACTAAAACAATTTGTCAGATAAGCTATGTTGTTGCCATCTAACTTGAACCGCTCATTCACATAGATGCCCAGATCATCTAATACAGTGGCAGATGTGCTTGCAAGAGACAGAGTCACTAGGGATGTCCAGGTATCAATGTAAATTATGAAGTAAGAAATATTACTGTTTGTTTCACAACCTTGGGGTTTGTATCTTTCCTTCTTATCTCCTTTTCAGGATTTGATGGGTAGTAGAAATCAAACCTATGCCTCTTCTTTATTATCCCAGTTCATTGGTCCTATATCAACAACCATCATGAGAAAAAGAAACAATATTATAATCCTCAACTAATTGACCAACAGAAATCAAATTTGTTGTAAGTTTAGGAACAAAGTGGGTTTTAAGAAGGTGTTGAGAAGTAGCAAATGTAGATAAAAAAAATCATTACAACCAACATTGTCTAATTTTTCACCATTACCTGATTACCAACAATGCTATGCTTATTCAAGTATTGCGTTTAACAGATTGATTAGACTATGCCCCTGTTATGTGGTTAGAGGCACTAGAGTTAATAATCTAAAGGTGATTGGGAGAGGAACAATAATAGGATAAGTCACTACATAAACCAATGGCTGAAATGTAGAGGAGATGGCCAAGGATAGCAGTTTCACATTTTCTCTTTTGTAAGAGCACCTGAATTCTCACCCTTTGTTGCAATGGAAGTGGAAGACATTGTAGCGTTGTTTGACCCTTCTACAGTAGTCTAGTAGTCCTTATACTGATTCTTCTTTGAACCAGAATTGTTCCCCTTAGGTGGTTGAGTGGGACATTCACGTTATTCAACTATTATATTTTCCTTCTGCCTATAGTAAATGCAAAGTATTGAATTCATGATAAGTCCTTTGGCTTGGACTTGTTAGCTAAAAGAACTACCTCAACTCCAGAATCAAATTTCAAACCGATGGCTGACTGAGTAATCAATCTTGTCTCCTCCCTAAGGTTCTCGCCTAAGATTGAAGTAAGTGTAGGTGTTGTACCCCTTCTGAGAATATTGGACCTTATTAACTCATATTCAAGCCTTAGATGCAATAAGAAATTCATAATCTTCTTCCTGTCAAAATGCTCTTTCACAACTTTGATACAATAGGTAGGTGTCGATTCATCCATGTATACTAACTCATACTCTTTCCATAAATTCACAAAACCAGCATAATTCTCCTATATCTTCTTTTCTCCTAGACTATTTGAAAATATCCTAATCTCAATTTGATATTGATGAAATAAATTAAATTGCCAGTATACCTTCTCCATATGGTCAAACATCTTATCGGCAATCCTATAGACTCATAAGAATAATAATGTTTATCTCAATTGAGCTAAGAAGCCATTGGACAACCTTAGTATTGTCAATTTTCCATTATTTAATGGAGATACCAAATTGATTCTTAATTTCAGCATAAAAGGAGAGAAAGATATCAAACACTTCGGTGCAAGATTTCGTTAAAAAGATCTAAGTCATCCTTGAAAAATCATCAACAAAGGAAATAAAATATTTAAAACCATTGTAAGACTCAATTGGACAAGGACTCCAATCATCTGAATGAACAAGTTCAAAAAGACTCAAAACTCTAGCAGATTCCCTTGGAACAAAAGAGACACGATGATGTTTACTAAGTTGACAAACTTCACACAGTAACTTATGAACAAACACGACATCTGGAACAAGACTCTTGAGAGCTGGAAGAGAGGGATGACCCATCTGACAGTGCCACTGCCACTGTGTAATGGAAGAATGAAGAGCTGTGTGTGATCCACCACCATCTAAGATAATACAATCCTCCAGCTTTATGCCTGCCACCAATTGTCTTCCTTGAGAATTGAGATCCTGAAAAATACAATAAAATGGAAAGAATGAGATGGAGCAATTCAAAGATTTTTGTCAACTTACTGACATAAGATTAAAGGGAAATTTAGGAACATATAGAACCGATGGCAAAGAGAAATCAGAATGTAATGTAACATCACTGGTACCAGAAACAAGAGGTAGTGCCATCAGCCAGGGTAACCGATTGGGTGGTAGAGGGAGGGGATAACGATGCAAATAAGTCTGAGGACCCAATCATGTGATCTAAGGCCCCAGAATCAATAATCCATGGTTTAGAAGAGGAAACAAGATATGTTGTACCTGACTTTGCAAGAGTTGCAGTATTACCGGATGAAGAAGAGGAAGACAGATGAAGTTTTTCATACTCTTCACGAATGATAGAAACCATTTCCTTCTCCTTCCTAGTGCCTAAAACAGTAGGGTCATTGCCTGTAGTACTACCATCTCCTTCTACAGCAACATGCTTAGCCCAAGTGGATGGTGGACCATGCAGATCATAACAGAAGTTCATAGTATGCCCTTCCCATCCACAATAACTACATTCTTTGATCATACCTCGACCACCAATACTGACACCACGACCTCTAAAATTCCCAAAATTCCCATCTCTACCTCTACTGCGACCTCCTCTCACACCACAGTTACCACCTTAGGGATAATTGTTTATACCACGTGAGCCACCTCTACCACCTCTGGTTGCAGCTAGGGCAGACTTCACTGATGCAGTCAGGAAACTCGATCAACCAGGCTCTGATATGATGCTATCAGGCCTCTATTTAGTTAAATAAATAAAGGGAAAACCTTCTGGTATGATTCTAGAATGAGGAGTGATGGAGAAGAAGAGAAGGGGGAGACAAAGAGAATAGGGCAAAAACAGTCTCTATCAAATAAGAGAGAGCTGCCGCCCTTGTATGCTTAATTCATAACGAAAAGGAGAATTACAATGTTACCCTTGTATACTGAAACTTAAGAACATAGACAAAAAACAGAGTTAAAAGAAAGGGAAAAGACTAAAATAACCCTAGAACAAAAACTGTATTTTAACAAGATCAAAATATGATGGACATCCACTGTTCCCTAAAGCACTCAGCCCGAACACCAGCAAACACATTGAAGACCCTATCTTATCTCATGAGAGTCCATTTAATCTTGTCAATAATTATCTCCATGGGAGCACCTTTAGCTTAAAAAGTTCTACTGTTCCATTCCTTCCATATGACCCAGCAGATGGCAAATGGAACTGAGTTCCACAAGATCTTTCTCTTGGTTGAGAAGCCACTAGGTATCCAACATGATAGCAGTTCAGCAATGCAGGAGGGAGTGACACACTGTCTTTGAAACAACTGTAGAAAATGGCACCAAATCTGATAGGCAAAAGGATAGTTTAAGGTGCCAAGGCAAGGCTAGGCGATAGGGGGCACCTTGATGCCAATTGCCAAGGCGATGGATTTTGTTAAGTAAAATAACATATATCCTAAGGTAGTTAGGTATGAAGTCTAGAGACTGGTAGTATGTGGAGCTGTAGTGGTTCTTCCCAAGATTGAGGACTTCATGTGGCTTGTGTTACTTTATAGTTGATATGTGGATGGAAGTGACAGTGAATCTGGATATAGAAGTTAGAGATCATCTTTTGTTGCTTAACTGTAGTTTGGTTGGTTGTTTCGTAAATTCTGACCCAAATGTGGAGAAGATCGAAGAGTGGACGCTGCTTAGAGGTTACCTGAGAAACCTTTTCACGTGAGGAAGCTAAATGCTGGTTTCTCTTTTTCACCTTCAAAAGTGAGGAGGAGGCAAGCAACATCCTGATGAATGGACAGAATAAGTTTCGAGAACCTGATCTCAGAATTGGGAGATGGAATCCTTTAGTCGGAGCAATCAGGGATATGGATCCTTTGAATATTGTGTGGATTGATGTTTTCGGGATACCCTTGCATGCGCAGAGCTTCCATATTTTTAAGATAGTCGGAGACGCATGTGGAAGATTCAGATTTGTTGACCCTAGAACAATTTTGTGGAGAAAGCTTTCTACTACTCATATCTTAATTGATTTGAAGAGATCCATGTTAGTCCTACTTCCCTAACTCTCTGTTTTGCTAGTGAATCTTTTGACTTGAGACTGGTCGTAGAAGGATCTTACCCAACGGGATGGATCAAAAATATGGAATTGTGGAGTGACAAGGCCAGAAGATTAGGTTGGGTTCTGGTGATGTTGGAGGGAAGACGAATAGTCAGACCGAAAGGGGAAGGACTTGAGGTTGAATGCAAGGGCATTTTAGGAAGCAAAAATAATTATGGTTCGATAGGGGTCTTTACCTTGGCTAGCATAATGGACAGAGAAAGTAGAGTTCTAAAGAGAAATAAAAGTGGTGGGGACCATGCAAACTTAAGTGGTGAGGCGAATTGGTTGGGACACATGGAAGAAGAAAGAAAGGAGAGAAATGGGGAGACAAAAGAAAAGGAAATACTTGGAATTTTAGAAGACGAAGAGTCGACACGAGCATTAAAAGATTGTGAAGGTTCGATAATGGACCAAACTTTAAAGACAAAGTTCACCAATATCACTGGAGAGTTATCTACGAAGCATCGTTTCAAGTTAATGGTTTCAAACAAGAGAAAGTTCAAGCAGTCTCAAAGTTTTAGGCGCACAATTCAGTTTGAACTCTGGGAAGAGGCTTTGGAGTCTGAGAGCCGAGAATGCTCGCGAAGTGTTTCAGAAGAGTGATCAATGTGGAAGATTCATTGAACCTCTTAGTCTAAGAGAACATTGCGATGAAAGGAAAAAGGAGAAGACAATATTTGATCATCAAGCAGGTAAGTTTATCTCTTTTGGTGTCTTCATAGTTGAGCTCTCCTCCTTTTCGTCACAGACATGGAGTCTAGAGGAGCAGGACCAAGTGGTTGTTTGTTCAGAAGGTTAGAAGGAAGGAAGGGAGGTGGTTTCTAGGGAAGTAGTGAAGGAGTTAGTGAGGTGGGAAGGGGAGGACAAGGAAGGAATGTTAGGTATAGCTAGTTGGGGGGGGGGACGACGTGGTGCTAAGAGTGCGTACTGGACACGACGATGAGGTTGCGAGAGAGGCTTTGGACAAGAACGACAAAACTGACTCATCTTTGGGTTGTGAGGATTATCAAAAGTGTGAATTTTCAGTTGGTAGGATTAGAATACATCTAGGGTAGAGAAGAGCCATGAACAAGGTGCCGTAGGACCTATAGAAGGATCGAAAGAAGCCATATAGGCAAGCAAGCGTCGCCTTAACCATATGTGAAAGGTTTTTTCTAGGCTAAAAGACAGTTTAATTGGGGCAAGTCCTTCCAACAAATATAAGAGAGTGTACTGAAGGAAGAGATTAAAAGGCTTAGATGCAAAGAAAAAGGGTGATGAAAGGAGGGGGGAGGAGCTTCAAGTTGTTGTAGGGGAGATAAAGTCGACCCTGACAAAAGAAGGGTCGGAGGTTAGACTAGGGTCAGGGGATAAGAAGGAATAGGGAGGTCAAGCTGGTGAGAGTTGCCTTACTTTGTCTCAACAAGCTGACAAGGAAGGGGAGAAAATGGAGATTAAGACCTTGGTGGACAAGGAAGTTAGAATTGGCAAGAGTATAGGGCTATTCTTTTGGGGAGGCAAAGAGTTTCCTAGAATAGCTTTTGAAAAATTTGAATTGAGTAAAGGGAAGGGAAATTGAAGAAGATGTTATGACAAAAAGAAGAAAAAGTTTGGGATGAGGAAGATGGTGGGCAGGACGAGTCATTTGATCCTGGAGATTAGCCAATTTATGAAGGGGGGGGGGTTCTTAGTCTTTCTTTTTGTTAGTTTTGTTTCTTTGAAAGCCTTGTTATATGAGGGGGGGTTCTCAGTACTTCTTTTTGTTAGTTTTGTGTCTTTGTAAGCCTTGTTGTATGAGGGGGGGGGGGGTTTTCTCAGTCTTTCTTTGGTTAGTCTTGTATCATTGTAAGTCTTGCTGTTGTTGGTAGTGGGTCTGGGTGTTATCTTAACAAATCCTGTTAGTGTTGTACTTTGATTTTTATTATATCAATAAATTTTTTCTTTTATTCTTAAAAAAAAAGGTTCCATAACCATATTTCCTTAATTATTATTCGTAATTTTCATAAGAAAAGCATAAACTTCATGTTGAAGTATAGAAAATCAACATATTTATGAGAAGAAAAAGAAGAAAGAAAAGAAAATCCAATAATATAGGGGCTGAACCCTTATTTTTGTTATAGGATGAAGAAGGGTTGATTAGACAAAATTTTAAGTTATTTAATTATTGTTTCTATAGTTTTCAAGGCGCCAAGGCGATCAATGGATTTTTTTTTTTAAGTGAAAAATACATATCCTAGGTAGTTCCCTAGGTTCCATAACCATCTTTCCTTAATAACTATCCATAATTTCCATAAGAAAATTATAAACTTCATGTTTATGTCTAGAAAATCAACATATTTATGAGAAGAAAAAGAAGAAAGAAAAGGACTTTCAAAAAATATGGGGACTGAACCCTATTTTTGTTATAGGAAAAGGAGAAAAGAAAAGGTGGAAGAAGAAGAAGAAGATGTGGAGGAAGAAATGTGTTGATTAGACAAAACTTTAAGTTTTTCCCTTACTTATTGGTTCAAATTCTGAAGTCTTTGAGGGTTCAATACAGAAGTTAGCAATGTTTGTGTTGATTAAACCCTAACAAATAAGAAAATAATAAAAAGAAATTAGTTTATAAACACAAAAAATGAACATTTTTGTTTAATGATGTACATTTTATAATTATAATCTCAATAATCTCAAAAAATTAAGAATATAAAAGTATTTTATAACACAATGTACAAAACTGCTTGGCCATTAGGCGAGGTGAGACTCCAAGGGTGCCTTGTTGCTTAGGCGCCCACCTAGATGTTGGAGACGAGAAAATAGAATCTACCACCTTAGAGACAAGCAAAGGACGAGTGATGATTGGAAAATGGTGTCCCTTGTCTAATAAAGTTACGATGAATGTGGTAGTCACCATAATCAAACTTTTGGGGTTGCCCTTTCATCTTTGAACTTAAATAACCTGTCTTTATCCACGTGGCACCAATCCCCTTCTAAGACACTTCCACCACGCATCACCCATCCTGCCAAGTCATCTTTGTCTTCCTTCTTTCTCCTGCCTCTCCAAAGCGTCGCTTCAGTTTCCAACACTATCGAAACAGATTACCATTGACCTCCGGAGAGTAGCTGCATCTTTTTTGGAATGCACTCCGGCTTCACTCCAGCTAGCTGGATTTTTGCAGCACTAAGATCATACAGATTGACAGCTTCTATGGCTCGGCCCAAAACTTTTGCTATTCTGTTAAGAATATTTCCTGTCCAAAGATGAAAGGGCAACCCCAAAAGTTTAATTTGGAAACTCGACCGTTTTATAAAGGAAATGGAGATGGAAGACTTTCTATGTTCTCACCAAAACAGGAACTGAAAGATCATGATCGAAGGCTGGGAAGAAGACATATGCAGAAGTGGTGTCAGATAGGGAAGAGATGTGCAGTGCAAGGAAAAATCAGGCTTTAAACCGGCTAACCGGTCAAAGGGAAAGAGCGTTATCAGTTCTTGACCCCTGGTTCAGGCTGGGCCAACAAATTTGAAAGCTGAGGGAGCACATGACTCCTTAATGAGTCATGTACCATGCTCCTTATGCCCGATTGGGGAAAATTATTTTCATCTATCATCGTCCCCGTCCGGACCCCTTGACAGACATGCTGGAGATTGCTCAAACAAGAAAACGCCGGCAGCCGCTTCCAGATCAAGGGCATCGGATCGTTGGAAGGGTGGTAAGCTAACTTGGATGCCTGTATCAGAAGACCAGTTCACCATGACAGAGAGGCCTAACCCAAAGTACAATAGAGGTGAATAAGAAGAGTCGGAGTTTGATAGTGACTAGGAGAACTTTCATCTTGAAGGTGATGAAGAGGTAAATCAGCTTTCAAGTCTTGGAAGCATCAACTCAACGAAGATGCACATAAAAGTGGAAGAGGAGGATTGGGGAATAGAACATCTGTTCGATGAACAGATCAACGACAAAATAGTGCAAATAAAATCACTTAGAACTGAAGAGCCTCCTACTGATTGCAAGGAGATTTCGTTTGCATCAAAAAAAGAGGAAGCCGACCTACCAAACCAAAGCAAGATGCAGGATAAGACTTTGGGATAGAAGGCCATAATCTCCTGCCGTGGGAGGAAGTGCAAGAGCAACAATCATGGGAAGCAGAACAAGGATTGTCTGACAAGTTGGCTAACCAAAACAAGACTGGTAAAGGGTTGGCTAGCGAAAGTGTAGAATAGGGAGCTTCTAACCCCTTGGTTATTCATTCCGATGCTCTTGTCTTTGTTTATCCTACTGCGGCTGTTACTAATATGACTCTCCATTGTGTGTCCTCCCCTCCTTTTGCAGGCCCATCCGTTATTCCAGATTCCATGCTTGCTAAGAATTTAGAGCCTACCATTAATGTCTGTTCAGAAGGTGAGGGAAGGGATGGAGGCAATGATGATGAGGCGGAGAAAATCTTTGGGATGGTTTTAGATAATTTAACAGGTTTGGTTTCTAAGGTTGAGAAGGACAGAGAGTTTTGAAAACACAGATAGTGATAGGCAGCAACCAGAAGGAGCAGGATCTGAAAACTTAATCAGAAATAGAGATAGTGTCTTAGAGAATATTAATCAGCCCTCCATATCGAAAATCAGTAAGGGTAAGGAGAAAAGGAAGCCTATTGCTAAAAGTCTGAGGGGGGTAAAGGTGTACTCGAGAAAGGATAAAAATGCAGGGAAGACCAGGTAAAGAAAGAAGAGTGAAGTGGAGAAGTTGATGAGTGAGATAGTTTATGATAGGGAAGAAAGTAGGAGAAAAGAAAGAAAGGAGAGGGACAATGAGCAATTGAAAAAGGGTTAGGGTAAAACTTTTGTTCAAGAATGAAGGTAATCAGCTGGAATGTGAGAGGTTTAGGGTGTGCCACCAAGAGGATAATAATAAGAGATACTCTTAAACAGGAGAAACCAGATTTGGTTATGATTCAAGAAACTAAACTTCCAGAGATTGATAGGAGATGGATTAGAAGTATTTAGGGAATTAGGGGTTTGAGCTGGTCGCATGCTCCGTATTGGGGTTGGGGAGCTTCAGGAGGAGTTATGATTATTTGGAAAAATGAGGAGTTGGAATGTTTGGAAGAATTGGTGGGGCAATTTTCAGTTTCAATAAGAATCAAAATATTAAATGATGGAAGGGAGTGGGCTCTAACAAATGTTTATGGTCCAAATTCCTATAGAGACAAGGCTCTTTTTAGGGAAGAACTGGGAGCAGTTAGAGGTCTATGGGAGGGGCCGTTGGTGTTTGGGAGGTGATTTTAATGTCATAAGATTTACCTCAGAGACAAACAAAGCTAACCAAAGAATCACCACAAGCGTGAGGAATTTCAAATGCTTTTGTGGATAGCTTTAGGTTGAAGGAGCTCCCTTTGTTACAAGTAGAGTACACTTTGTCAAATTTTTAAGAGTCCCCGACTTGCTCTAAGCTGGATAGATTCCTTTCTTTCTTTAGATTGGGAAGAGATGTGGGAGAATTTAGCCTCTAGAGCTTTACCTAGGGTTACTTTAGATCATTGTCCTATTAGCCTTTCTCAGGATCTTTCCTATGGAGCCCCTCAGCTTTTAGATTTGAGAACATGTGGCTGGAAGATTCCAACTTTGTGGAGAAGGTTAAGGTTTGGTGGGGTGAAATCAGGGGAAATGGTTCAAAGAAGGGGTTAAGGTTTTGTAGATGCTTAAAAAAGCTGAAAGAGAAAACCAATATTTGGAACAAAAATCAGTTTGCGACAGTGGAGGAAACAAAGAAGAATATTTTATTAAGGATCGTGGAGTTGGATAGCAAGGAAGCTTCTAGAGAAATCAATGGGGAGGAAAGAGAGGATAGAAGAAATTTGAAGCTAGAGCTAGAGGAGTTTTTGAGAAAAGAGGAAATTTCTTGGATGCAAAAATCTAGATGCAAATGGTTGACAGAGGGAGATGACAATTCAAAGTTCTTTCACTCTCTAGCTAGTGGAAGGAGGAAAAATCTCATAACTAGCTTAGAAGTGGATGGTCATGAGATAAAAAGGGAGGAGGGGATAATCACAATTCTTGTGGACCACTTCAAGACTTTCTTTGCTATCTCAGGGGATCAAAGATCAAACCTTCCTGAATTATCTTGGGAAAAGGTGTCAGAGGACTGGATGGTTTCTCAATGGAAAGGTCTAAAGCCCTAGGACTGGATGGTTTCTCGATGGAATTTTACCAAGACTGTTGGGAAGTTATAAAATATGACCTAATGGAAGTGTTTAATGAGTTCTAGGGGAAATCTCTTGAGGAGCAAACTCAACCTTCATTGCCTTGATCCCCAAAAAGAGGCTAGCCAAGACACCTAAGGATTTTAGACCCATAAGCCTTGTGGGTGTCTCTATAATATTTTAGCAAAGGTCTTGGCTGAAAGATTTAAAAAAGTTTTGCCTTTGGTAATCTCTCAATTCCAAGGAGCTTTTGTGGAAGGGAGACAGATCATTGACCAAATCCCGGTGGCAAATGAGTGCGTAGCAGAGAAAAGGAGAAAGAAAGAAAAAGCCTAATTTGCAAGCTAGATTTAGAGAAGGCATATGATCTTGGGGATTGGTCTTCATCCTTGAAATTTTAGAAAATATTGGGGTTGGAGAGAGGTGGAGGAAATGGATTGGTGGTTGCTTAATTCAATCTTAATAAATGTTGTAGACAGAGATTTCTTTCCTGCCAAACGAGGTTTGAGACATGGAGACCCCTTATCCCCTTTCCTCTTTACTCTAGTAGTAGATGGTTTAAGTAGGATGATTATCAAGGTTGACCAGGAGAGGGTTCTTAGATGATGGAGGGTAGGTAGGCACGAGATGGCAGTCACTCACTTGTAGTTTGCTGATGACTTAATCATGTTCTGTGAAGAAGGCAATCTTGAGGACTTGAGGAGCATAAAGGACATCATTTTTTCCTTTGAGTCAGTTTCTAATCTGAGAGTAAGCTTGGGGAAGAGTTGTGTAGCAAAGATTGATATGGAGGAAGAATTAAGATCTTTGGCAAAGACTCTAGGGTGTGAGGTAAGGAATTTGCCTTTGGAATATCTTGGTCTTCGGTTAGGTGGAAATCCAAGGTCAGAAGTCTTTTGGAAACCGATTTTAGAAAGGTTCACTGGAAAACTTGATCTCTGGAAAAGAAATTACATTTCTTTGGGTGGAAGAATAACATTGATTAGGGCAACATTAGCCAATTTACCTATTTACTATCTTTCCACCTTTGGAATTCCAGTTAGAGTTGCAAATCAACTAGAGAAAATCATGAGAGACTTCCTTTGGGAACCAGGGGATGAAAAGAGGGATCATCTTGTGAAGTGGGAGCAAGTTAGCAAACCAAAGGAGCAGGCTAGGTTTGGAATAGGGAACCTAACCCCCTGAAATACAGAAACTGTTTGGGAAATGGTTATGGAGATTTCCAAGGGAAAATGTCAGACTTTGGCACAAGGTAATTGCAAGCATTCATGGCACAACGAATAACAGATGGGATGCAAAAGTAGCCTCTTCAACAAACTCTCTGTCTCCTTGGAAATCAATATAGGTGGTATACCCATATTTTATCAATTATATAAGATATGATGTGGGAAGTGGGACCCGGGTATTGTTTTGGGAAGACCTTTGGCTAAGTGAAACCCCCCTTCAGTTTGCCTTTCCTATCCTCTTTTCCTTGTTGAACTATAAACAACAAGCTGTCTGGAGATTTGCTTCCTCGATTCATTCAAGGATTAACTGGGATTTCGGGTTTAGAAGGGGTGAGGGACAATGAATGTGAGACTCATCCAATTACTGGGTAAACTCCATCCAACCCCCCTTCAGTTTGCCTTTCCTATCCTCTTTTCACTTGTGCAGTTGTGCTTCCTTCCTTAATGCTCTCTTACAGTCCAATAACTTGGGGGAGAAATTTCCTGTGAAAGTAGTTTGGAGCAAGCCTATCCCTAAAATCCAGGCTTTGTGTTGGGAAGTTTGTCTTGGAAAGATAAATACCTGCGATTTGCTTCAGAAAAGAAGGCCAAATGTTAGCCTCTCACCCCACATATGCTTCCTTTGCCGTGCAAGTGGTGAAACCCAATCTTATTTATTGCTGTCTTTCTCTCTTGTTCTTGGCATTTGGGAATTCTGTTGCTCTCTTTGGCTGCAGGTAGATATCTCCACAGGATATAGTGTGCTTATTCAGCCGAAGCTTCTTAAGACAACCAAGAAAGAGGGGAAAAATTATGTGTAAAGCAATTCGGGCTGCAGTGGTATGTACTGTTTGGGAGGAAAGAAATGGAAGATTTTTTTGAGAAAAGCAGATCAAAGGAGGAATTATGTGATGTTGTTCTAATTAGAGCAGCTCACTGGATAAAGACAATTGATGCTTTCAAAAATTTTTCAGTAAATGACATCATAAGGGCATGGTCTGAAGTGGCCAGCCTGCTCAAGAGAAAAGGAAAAGAGGGTTATGGTATGGTCACCTCAGCAGCAAATAAAATAAAATTGAATTTTGATGGGAACTCCATGGGAATCACCGGAAAGGCAGGTATTGGAGGAGTTTTTAGAGACTGCACAGGGAAAGTTTTGGCTATGTTTTCAGGTCCCTTGGGGTTGGGAGACTCATTAAAGGCAGAATTGATGGCACTACTTCAAGGCTTAAGACTTTCCAAACAAGCAAACTTTCAACAGTTGGAAGTAGAGGGGGATTCAAAGCTTATCTTATAATTTCTTGGGCAAAGAATAGTCAGCTCACGCCATGGATCTATTGGCATGAGTTTAGGGAAATTGAAAGCATAAAACAGGAGCTGAACATTACTTTCAATTGGGTAAGAAGGACTGCAAATGGGATGGCTGATACTCTTGCAAAACAAGGGGTAAATAGGCAACAATTGTTTTGGGTGCAATTGTAACATTTTACCTTGTGGGGATTGACCGGACTTATTGTATTTTCAAAATTTAGTACATTTTAATAAATTTTTCAGTTCTTTTTACTGATCAAAACAAAAAAAATGTGTTGATCCAAACTACCTGTGAGATATTAAACTCCACTGTCTTCTAAAGCTTGTCATTTGTTTTTTAATCGACTAAATGTCATGTTTTATCAAAATTTGTAAGTAGTGATAAATGTCATTACCCAGTGTTGGTCCCAGCTGTCTGGGGGTCTTGGAAAGGGTGCACCGGATACAGACCTAACCTTTGAAATTTTTTAAAAATAGTGATGTTGCAACATTTTTCTTTGTTGAAAATTTGTTAGTTCCAACTATTATTACAAATGTTTTTTTTTTTTTTGTGTATTTTCAAGCATGTAAATGTTTGTTTCCATACTGTTCATCCTCTCTCAGCTTTCACCTAGATTCCCAAGAATATTGGTTTCTAAGATCTCTAATGTCTAAGACTGAGCTTCTCATATGAATTGATACATGTTTCGCTTTTTACCAGATAAGTGTTGTACATATATGTGAAGCGACACTGACGAAACGACTAATTGAATTTGAGAATACAGAGTCAGGGAGCCTAACGGTGAGTTTCAAACTTACAAGGAATTATCAACTTCCATTTTGTTCTCTATGGTATGCAATCCCCATGCATAAGCCTCCTTGAATGCTTAGTTGGCACCATGCATCTAATCCAATGCCTGTTGTATTAAATGCCACATTGGCCCTTAACATAGGGGGGCTTCTTCATTTGACATCAATGGTTGTCTGTTTTTGTTTATATGTAATATGAGATATATCTAATGCCTGATGTATCTGACTACTTGTTCTCGTGGCTGTCATAATTGTGTTGGTCGTTATGGTTCAAAACATCAGCATTACCTTCCAATCCCATAGAATATATGCTTCATAAGTAAGGAAATAATATGACAAGTATCAAGATGCATTACTGATTCTGCTATAAAATCAAGACAAACTAGCATTCTCTGTCAAGACATTAACCAAGTACCCTAGATTGCTACTTGGTTGAGGTGTTTTGAATTTTGAAGTCTGGTATCTCTGAAATCTAATTAGATTTTATTGGAGATAAGAGTTAATTTTTATGTCTGAAGTCTTCTTATGTTGGAGTGTTGATCACAATGGCTATTGCAGTTTCTTCTATTTAAACATGGGAATGAGATGCATTCTTGTCATTGTGAAAGTTTTCAATAATGAACACTTATGTGACCACTGATAAGTGATAAGTGGTGTCCCAATCATTGTCTAGAGCAGAATTTAAGAAATGAGTAGGCCTTTTAAAGGTTTAACCAAACACATTGAAAGGGGATGACTACTTATCTGAGTGTTCTCAGATATTAGTTGCAATGTTATGGTTGGCCCAACACCAAAAACATACTTTAAGGGAAGCTTAATCTTCCTAACAGCAAAGTGAGAGAGAAAGGAAGTTACTGCTCATTCAGATAAGTGAGATGAGCATATTTAGAGCTCACCCATGGACTAAACATGAGTACAATTGACTGATAACAGCTTGGCATCCGACCTAATCTTATTAGCGAACTTAGATTCAGATTTAACTCTGGCATGTCTTGCATGCTCAACGGGTATTCACCTGTTGATGGGGTAGTCTTGTGATAGGCCCATGGCCAAGAGTAGGATAGTACGGTCCCTTCTGGTAAATTGGGCAGGTTCTAACAGCTTCCCCCTCAAGTTCGACCTTGCCCTCAAGGTCTATGTGAGGAAACTGATTTTGCAGCTGCAAGTAAGGCTCCCATGTTGTGTCCTCTGGTGTTAAGTTCTTCCATATTATCTTTTCTTGTGGCCATTTCTAATCCATTGAAAGTCTATGATTTTCAGTGGCTCTACTTGGAGAGTTCCTTCACCGGTGAAGTCTGGCATGGCTGGGGAAGGGATGTCAATGCTGCTAAACTCTTATTCATGGGTGGGATATGGAAGATAGGGTGCAACTTGTCTATAGGAGGCAACTCAAGACATTAAACTACTGGCCCACTTGTTCAAGAATGGGATAAGGCTCGAAATATCTAGGAACTAGTTTCTGCCATGCTCTCTTTGAAATAAGGGTCTGTTGGTAGGGATATAATTTAAGTAAACTTGATCCTGAACTTGTAGCTCCAAAGATCGTTGCCTTCGATCATAATGCTTCTTCATCTGTTGTTGAGCCCGCTGCAAATGAATTTTCAGAGACTGAAGGATTTCTTCTCTAGCTGAAAGTTGTTCTTATATTGAGGCCACATTGGAGTTTCCTTTTCATAGGGTTATACTGGAGGAGGATTCTTGCCATAGAGTGTCCAAAATGGAGTTGTCCCTATTGGCAGAGTGGTATGCTGTATTGTACCACTGCTCCACCCAAGGTAACCAATTAACCTGGCGTTTAGGTCGCTCCATAGCAAAACAATGGAGATAGGTTTCTAGGCATCTGTCCACAACCTCAATTTGCCTATCTAATTGAGGATGATAATTGGTTGAGTTCTTCAGCTTGGAAAAAACTTTGGCTGTTGGGACCGATTTTGGGCATGCCATGTTTCCATGGGTGTGGGTAAAAGAGTAATTGCCCTTCATTTTCTTTTGACTAAAAAGACAAACAAGGGAATAAACGGGTAAATGTGTCATGTCTGAGAACGTTCTCAACAGCCTAGGCTGTTGGTCCCCAACAGCAAAATGTAGCCTTCAGCTTGGTTCCTTGTGTCTCTAAAATATTTTTGTCAGAACTTACTCATGAAGGTGGGATCATGATATGAGAGTCATGAGACAATAGCTCAAGGGGTGCCATGCAACTTAGCTACATCTTGGATAAAGACTTGTGCTACATGAATGGTAGTGTAGGATGTGGTAGGGAAAAGAAGTGGTTGTACTTAGTCATCCGGTCAACTAGTACCATCACCGCTGACTTTCCCATGGATGATGGTAATTTGGAGATGAAATCCATAGACACCTGTTCGCACACCTGGTTTGGGACTTGCAGTGGCTGGAGAAGTCCTACTGTTTCCAATAAAAAAATGGCTGGAGAAGTCCTGCAGGTCCCATGGCTTCATATTTTTGCCACTGGCACATGGGGCATGTGGCTAGGAACTCTTGCACCCTTTTCTTCATTCCCTTCCAAATGGAAGTTTGTTACCAATCGATGGTTTCTGAGGATGCCGGAGTGGCCTTTGACCAGGGAGCTATGAAAGAGACAAAGATGCTCCAATTGATTGGTCAAACAGTGTTCTAATGCAGGAGTTATGGCCTTACATCCCTTGTATAAGAGAGTCGAGTCAATGGCTGAGTACCTAGGGACAGTAGATGGGTCCCACAGTTCACATAGCTTGGAGAGGTTTGGATCCTTTTGGGTTTCCTCTTTAACTTTCTCAAGGAGGGAATAAGCTGGGTGGGCCATCTCTCTTATTTGGGAGAGAGTGTCAACTACCTTTTTCGTGGATCGGGGCTTATACTCAACTGTATAGTCATAGCTTAGAAGCTTTTGATACCCATTTTTGTTGTTTTGGGGTGAGTGTATGCTGCTCTAGTAAATTCCTTAGGCTCATCTGATTGATCCTTGTAACAAACTGTCGCCCTAGGAGATAGGGCCTCCACTTTTGCATTGGCATGACAAGGGCCATTAACTCTTTCTCATAATTGGATTTGGAATGAGCCTGGTCTGAGATGGCCTTCCTAAAGCATCACATTCAATTACAAATTCCTTTGGGAGGTGAAGTGACTGCTTACTTAAGATCTTTGACAACTTGTTGGGCTTGTGACGTCCACACAAAGGCTTCTTTCTTGAGCTATTGTGTAAGAGGAGTAGTTATAATTCCATATCCTTGTATGAATCACCTATAGGAGCTTGTAAGCCCAGGAAATGTTTTCCTGAGCTGGACCTGGCCCAATTCAACATGTTAGCAATCTTTTCTAGGTTGGCTTGTACTTGTCCATTAGCATAGATATGGCCCAAGTAGTGGAACTGAGATTTTTGTTTGATCAATAACAAAAACATTTCATTAAAATAATAGAGACAAAGCATTACAAGAAAAAGAAAAGGGAGATATAAATTCTCTTAACTCTCCCAAAACATGAAAATTTACAATGTTTCCCAAAAAAATGATTTCTCCCCACCCCTTCTTTAGCCAAACAGTCAGGAAAAGAATTAGCATCTCTTTTCATTGTATGATGACTTCCATGTCTTGTATGGGGCTTCTAATTTTCCTTTTCTGAAAGATGTAGTCCCACCAGCCAGTATCCTCCTCTTTTTGTATCCAATTAATAACTGACTTGGAACCTCCCTCAATCACCAGCTTGTGGATAAGTAATTCCTTAGCCTTTTTTTACTCCTTCCATCACAGCCATTATTCCATCCCTCAGAGTTCCCCTCCCCAATTGAACCCGAAGAAAGAGCAAGGACTCTACCTTCCTTATCCCTAAATACTCTGCCTATACTTGAAGGACCCATATTTCCTTCACTACCATCAAAATTCACCTTTATGAAGCCTCCATTAGGTGGTGCCCACAAAGGCCTAACCATAGCCTTAGAGGAAGAAGAGCATGCAATCCCAAACTACTTCCTCATCAAGTCCCCAACAAAAAAATCTTCATAGAGTTGACTTTACGCAATGGGCCACCCTAATAGTAATGATTTCAATTAAAGAACCTTTGCTTCTCTCCACTCCTAAGAAAATTCTTTTGTTCTGTTCTTCCAAAATCGTCCAACGCACAATGACCCTTGTACACCTTCAAAGGGTTCTCTCCCTCTTCTTTTGCCAGCAACCAACTGATCAAGTTAGGGGAAAACAGGTTTTGTACAGAAGGTTGGGGATTCCACCCCAGTCCAAACAAGGAGGAAAACCAATCCCAAATTGAAGAGGATAAAGGGCAAGAGTTTAATAATGAAAGCAAGTCTCACCCACGGCTTTACGGAGAGTACACCAGTGGGGGGATAATGACCAATGAGGTCTTTTTCTCTGGAGAAAATCATAGGTATTAATTCTTTCTAGGTACACTTCCCAGCAAAAACTAGCTACTCTAGGTGGAATGGGTCTACTCCAAACCTCTTTAACTCGTAAAGATAATCTTAGGCTATCACTCAGCTGTATTAAGGACCTAAAAAAAGAGGCACATGTGAATGATCTGAAAGGAGGTGTCCAAACGCGACTATCCCGTTTTAAAGGATTCAAGACAGAACTTATTTCCGATTCACAAAGACCTCTTCTAGAAACTGTCCCATTCAAGTCTAGAACTATAGTTGGAGTGACTCAAGAAAGAGGAAATATGTTCACCCCTCCGGATTGACAAGGCAAATAAAAATAAAGATGGGAATTTTCCTTCAGGGGTGAATTACTGAACCAAACATGTTCCCAAAATTTAACACAATTCCCAATGCTAGGACTTGTTGAATGGATTTGCAAGGAGAAGCTTTTGTTGCCCTATTCTGCATTCAGAGTCTCAATCTTCAGTCGCAAGTCCATGAATGCTAATGATTACCTTTGCCCACAATTTGTCCCTATGATTTGGCCAAAGTGGACTTAATCAATTCAATCCTTCCACCCAAAGATAAATAATTATTTTTTGAAGAAGCCGATTTCTTCGTAAACCTTTCTATCACTGGATTCCAAAAGTTGTTATTTCTTGGACTATCCCCCAAAGGTAAGCCTAAGTACCTCATAGGCCATTGAAAAACTACACATCCTAAAACTTCTGCCCCTTAATTATTCTCGCAATGCAACTCTTTTCAAAATTGATTTTCAAATTGGACATCTTCTCAAAAACTTGTACAACCAGTTTTAAATTTCTAACCCAGCTCAATAGACCTCCTTCATGTAAGAGAATTGTGTCATCAGAAAATTGCAGATGGGTTATTGGTACTTCATCCCTTTCCACTCTCCACCCCCTCGGCAATCCTCAGCCTTCTTGATTAGTCTCCCAAGAACATCAATGATTAGAGTAAAAAGGAAAGGCAAAAGAGGGTCTCCTTGCCTTAATCCTCTGAGGGCTTGAAAATGTTGGCCTTGGCACAGAGTTGATGTTTCCTAAGGAGCTCCAAGATAGTGGAAAGATGAGAAAAATGGGCAGCTCAATTTGGGCTATAAACCATAATATCATTAAAAAAATCATTTAAAGCATTAATGGTAGGGGTGAAATATGTTGCTCACCACTGCCTGTAATGTTGATAGGGCATTTGTCAGCCCAAAAGGCATTTTGAGAAATTCATAATATCCTTCATGTGTGCAAAAATCCATTTTAGGAACATCTCCAGGGTGCATATTAAAAATACCAATATAAAGCATTGAAGGTAGGGGTGAAATATGTTGCTCACCACTGCCTGAAATGTTGATAGGGCGTTTGTTAGCCCAAAAGGCATTCTGAGAAATTCGTAATATCCTTCGTGTTTGCAAAAAGCCATTTTAGGAACATCTTCAGGGTGCACATGTATCTGTTGGTACCCTAACCTAGTTCAGTAACAATTTTCTTGATTTCAGTCTTTTGGTAATGTGGATATCTATAAGGCCAGGTATTGGCAGGAGGGGAACCAGGATAATTGGAATCCTGTGGTCCTGAGGCCAGTCTGGTGGCAACCCTTGTGGCTTTGTGAATACATCATCTTATTGCTGTAGTAATTCTTGTTAGGAGTCTTGATTCTGGCTTGGCCAATGTCCATGCAGTGGCTTGTGAGAACAGGTGTAGTAGGTTCTAGACTCAACCGCATAAAGACATGCTGTTTGGGCTGTTGGCAATCTTTTAAAAAGGTGTTCAACCTCAAGGTCTGTGGTGGAGTGGACCTCGGTTCATTTAAGTGGCATGTTTCACCATCCAAGACGGTCCATTGTCAACCGGCTCTCATTGCATATATCTAGGAGGCTGGGCCTAATTCCCATAACCATTGGACCCCCAACACTAGGTCTGCACCACTGAACTCTAGCGGATACAGATCCATTGGACATTCACCCAATATAAATGATTAACTTATATAATTAAAATAATAAATATTAAAATTAGAAATTGTAGCTCAAACTATAGAATTCTTAACCAGGAATGCCTCGTTAAATTGGTCCTTGCTGTTTGGTGGTTTTGGGAGGGGTGGACTGGATATAGACTTAGGCTTCAGCATTTTCAAGTGGCCACTCTCAGGCTATGTGGGTTTTAAACTCTCGTGTTACAATCTGGTATATTTATTTTTTTCTATGTATAATGTGTCGATATATTAATACTAGCTGGTAGATTAATTTTAGTCAATTTCTCATATCCCAAGATTTTGTGGTCAAATGAATCGAACTCTAAGCACCTGATCAGCTCTCTTACTCAACCTTTCACCTCAGGTTCTAGGATTTTTTTCTTTTGGGATTGGGGTTCTTCCCAACCAAATACATAGAAAATCAATTGGATATGGTGAAAAACATTATTGGCTTATATTTATATATGTAATAGCACTTTCTTAAATAACCTGCAATAGGATAGAAAAATAAATAGGAGATGCAGAATCAAAGAAAAGTGCATAGAGAATAATAAAAAGAAACGTAGAGGAGAAGAGGGCTATCACATTGGTCAACCCACTCTTTTATTATAATAACTGCAGACCAGAATCACAGCATTATCCTTACACCCTCGTTACTAACAACAGACCCATACGTTTACTGTAGAAAGATGAACTATCTTTAACTGAATATCTGTAAAAGCATGCATATAGAAAACAATAATTAGTATATATATTACTGATATTAAGAAAAAAAGTTAGGGACTGAATTAACTGAATTAGCATCTTCTGGTGCTTTGTCTAACATTTCTACTATGTACTGCTAGGGTTGTTTTCAATTTGCTACCACCTTTTCTTGTTAATTTTGCATCTTTAAGAGTTTTAGTCCAATATCAACTCGACTACAAAGCTACTGTTCTAGTATATCACAATTTACTTCATCCTCAGGATGTCTGGCTACATAAGCATCAACTAAATATTTTGGTTGTAGAGCAATTTATAGTATCTATCCTTGTTTTATGTGTTTTTTACATAACCGTGATATCCCTGTTATGGGAATAAGGGTTTGACAACTTTCTTTTCCTCTACTAGATTGAGGAGTTCAACAAGAAGGCAGAAGAGCTTGAAGCACAACCTTGCTTAAGGCAACCAGCAACATTGGGGTCTAAAATGTCTGGGACAATGGAATTGCTTTGCAAACATAAGGGTAGCTCAGAGCCTCATTTTGCTCATGGACTTTGCAGTGCTTGTTATGATGATGTACTTCTTGGACCTTTTTCTTGTTATCAACTGTTGCTATGAGTTTTCTGCAAGTCATATTTCATGCTTGTGTTGGTATTGCAGTTCATTAAGCTTTCAGGAGGGCTTCAGGGTGGATCAGAACCTCCAGCTTTCCAACGTGCTGAAAGGGAGAGAATGGTCAAAGCCTCTGTTGAGAAGGATAAAGAACCAACTCTTACTACTAATTTCCAAAAGGGCAGCAACCATAATGATGTATTGAAATTATCATACAAATTACTTTTGCTAAGACCATGGTTTTCTGATTTTTTCCCTTCCCTTCTACTTTTGTTTATTGTTATGATCCCATTCTATTGATCATTTGGAATTTCTAAATCAAGATCTGTTTTGAGAAAATCTGAGAATTCCTCTGTGAACCTAGGGAAACCTTACAAATAAAAAACAAAGAACCTAGAGTATCCTTATTAAATTCTTGAATTTACTCTACTACCCTCTTGTATTCAAGGTTCTGATATTGGTCATAAAAAAGTTTAAGAAAAGCATCTGAGATATCCTCTGTGAACCTGAAACAACCAAGAGGGAACATTTAATAAATTGACCACACTATTTGTAAATGCAACTAAATGGCTGACCTCTAAAACATTTCAGGGAGGATGAATTATCTTCTCTTTTATCTGTGGATATGTAGAACCTCATTGTACAGGAAGACCTTTGTAATTTTATTATACTTTATTAAAAAAAAGGGTTTCTTTGCACCCATTGTCTAGCCAATTTATCATCCAAACTGTTTGCTGATCTTTGCAACCAGAAGAATGTCACTCTTAGTTGCTTTATGATCTCTCTCTGCTGTCACATGCCTGATCTATTATTTTGAAACCAGCCTACTGTCACTCTACAATCACCTCCCACTTCAATATTTCTATAACTGAGTGGACTTCGCAATGTCAAACCTTGTAATAGGCTAGTAATTCTGCCCTTATAGAGTTGCCTTTAGCCAATTGGTCCTTAAATATCTTCAAAATATTACTGTGCCTATTTCTACAAGCTTCCTCTACAAGATTCCTTTGGGTTTCCCACACTGCATCCATTAGAATTCAGTTTGATTATGTTTTGGGATAGCAGGAACCAGTTTGAAGTTGCACAGTTTCTTGATATTGAAGAAGCTGGTGTATGGTTTTAGAAGATCATGGTGACTATCAATATTTTTAACGGAAAAATATATCTTCCATGTTTCTCTCTCTTCTTTTTGGGTGAATTCGCAGGGAGAGAGTTCTCTTGCTTATGGATTAGCTAAATAGGGGATTAACCAAGGTGGAGTGTATAGTGAATCTTTTCGTCTATAGGAATGTTTTTACAGTTCTATGCTAGTGAACCTTTCTAATCATTAGAATTACAAAGGTGGAACAAAGAAAAAATGTCCATGAGCTTTGTGTTTGAAATCAAATATAAGTTTAAATCGGAGCTGTAGCAATCAGTAAAAGAGAATACCATTTGTATTGAAGAACACCGAGCATCTATTCAGAAGCAGATCCTACATGTAGGAGCTTGTCCATGTTTTGTTCCCATTTAATTGCCTTTACCTTACCTCCTTTTGTAAATCCATTTGTTATGTCTTACCTTTGTTTTATTGTTTGGGAACTTTTGCTCTAAAACAGTGCTGACATTTGAAGGACTTCAGGCACATCAGCTTGGTGAATAGTTATTATAAAATTATTGTTGAGGTGCTAGCCCAAAGAATGAAGAAAGTGCTAAGTTCAATCATTTCTAAAGAGCAAAATGCATTCATGTCTGGGAGGCAAATGTTGGACAGTGTGCTGATAACAAAAGAATTAATTGACTATAGAAATAGGGAGGGCGGACTGGGCTTGGTGTGTAAAGTGGATGAAAAAGCTTATGACAATGTTAACTGGAGATATTTAGATTATATTCTATTATAACAAAAGGGTAGTCAACTGGATCTTTCAAAAGATCGAAGGGAATTAGGCAGGACCCTGTCTCCCCACTATTATTTATTTGTCATTGTGTGATAGAGGTATTGACCTTATTAAGGGGGTGGCTATTGGGGGTAGGTTGGATGGTTTCACTGTGACTCCATCAGGGAATAAGGTCCAAGTTCTTCATTTTGCACTTTGCAGATGATACCGTTTTCTTTTTGGGGTCGGATCATTCTCAGATTCTATTATTATGGAGTGTCTAATGTGGTTTGAGGTGGTCACTGGAGTAAAGGTGGACATGGGAAAAAGCTCTTTAATTCCTTTTGGATGGGTGGAGGATGTGGATGGCTTAGCTGAAGTTATTGCTTGTGGAGTGGAGTTTCTTCCCATAAAAGATCTCGGTCTATCTTTGGGAGCCAAATGTTTTTCCTCTTCCATTTGAATCCAGTGCTTGAGAGGATGGAGAAAAGGCTATTCTTTTGGAAGGTTAAGTATCTTCTTGTGGGTGGAACAATTACCTTAAGATAAAGAGCACTTTATGTAGTCTTCCAACTTTATTTTTTCCCCTCTTCCCTATCCCTTTGGAGAGGTTGGCATGAGGATAAAAAATTTCATATTGTGAACTGGGATCAAGTGGCATAAAGAAGATTTGATATTTTTATGTGGCTCTTCTTTGTAATTGTAAGTGGTTGCAGAGATTTGGGGCTGAAGGAGGGGGGTGGTGGTAGTGATTTAAAAGGCACGCCTCAGGCATGCCTAGGCACACAGGCAAGGCGCATTTTGGGGTATGCGCCTCACCCAGGTCCTAGGCGCAACCCTTTCAAAAGGCGCACGCCTAGTGTGCCTCGGCGGGCGCAACCCTTTCAAAAGGCGCACGCCTAGTGTGCCTCGGCGTGCGCCTTTTTAAAATTGTGTTTTTTGCTTTTTTTTTTAGTCTAATGGCTAGGCCAGGGGCTCTGCCCCCGGACCCCTGACCACGTCCCTCGAGGCAAGCCCGAATAAGTCTATGTTAGGGTCTGAAATTCTTATTTCTCACATAAAAAATAATGATTTTATAACTTTCATTGCCTTTTAAGAAGATATTATATTGCAATGAATGAATAAGCAACATTAGCAAATAGGGGGTTCTTGGACTTGTCTCGAGGGGCGTGGTACAAAGGCGACTCATAGAATCAAGACTGCAATATGTTTTACATCACATTAACTACTTGAAGCAATGCAATTAAGGAAAAAAAAGAGATTCCAGGTTTTTCATGCTTGAAAATGCTTTATATGTTTGCTTTTATTTTTAAATTTTCATTTCAATACACTTATACATGTTATGTTTATGTGTTTTAATTTTAGATAATAGGTTTTTTAAATCATTTATTTTAAAATTTAAGTTTATATTTTTATTAACATTATGTTTAATAATTTTTTGAATTTTTGGCATTTCTTTGAATTTTCTGACTTTTTTTTGATCTTTTAGCTTTTCCTTTTGTAATTTTGCGCCTTTCTTAAAAAGGCGTGCGCCTTGCCTTGTGCCTCAGGTGCAAATTGGCCCTTGCACTTTTTTTGCGCCTTGCGCTTTTAAAACACTGGGTGGTGGAGGCTGCTTATTGCTGCTAAATTTGTGGTTTCTAATGGTGATTGGAAGTCTAGTGATTCCCTTCCCTCCTATGATAGCTTTGTGTGGAAAGGCATTTGTTGAAAGAAATTTTTAAACAAGCCCAATAAATTGAAAATAGTTTATAACCCAAATAGATGGGTTGGCTAGTGGGTTAGCTGAAACTATCAAGACTAAGTGAGGTGTCCCATACGTGAGTTTGCCTCTCTTTAAGTGTCAAGACTAAATGAGGGGTAATTGCATAACTACCTCTCTCTCTATTTAAGCTACTTCGACCTCTTCTTCTACTGGAGGCTCGTTGCAATGGATTGCGGCAGCAAGGCTAAACAAATTATCATCAGACAAGTTTTAAGGAAGTTCAGGTGAATAGGATGGAAGGCTAGGGAGATTAGCCTGGGGAGCATCGATTTAAGCAAATTGAAGGACATCACTGAGCAAGATAACTTCGGAACGGAAATATTGTTTCAGGAGGATGAGGAAGCTGGTTCTCAAAGTTTTGAGGAAGTTCAGGTGAATACGATGGAATGACATATGGAAACTACGATTGAGGCTCAGGTTCTGCCCTTACCCACAAGGGAGATTAGCCCCCTAGCCGGGAAGAACAAGTTTTTGGTTTGAAAGGGAAAGACTCTAATGGAATGGTCTATAATGTATTGCCTGAAGCCGGACAACAATGGAGGACTAACTTGGTTGCTAAAGCTGACAAGTTGTTGACTTCTACCGGAAAATTTCCTAGGCAGAACCAAACATAGGAAACAAGATTAGACTTTCCTTTCTACGCCGGTCCCCCTCCCTCGAAAGAAGTTCACCTGGTCCCCAACAATGTAGGTAATTGTGTCTATTTGGTTTCGGTGCTTCCTGTGCTTGAAACAGATACTCCAGCATCCCGAGAGGAAACCTTAGGTGAAGGTGAGCGGAGTGAGGTAGAGGTGGAACTTAAAGAAAAAACGGGAGAAAGAATTAAAAAGAAAATGGGAGCAGATTTGTGCATTACTGGAGGAGAAAAGGAGGTGGGTTTAGATGTTAGGGAACAAGAAGCAACTCTTTAGAACAAGGACCGTCACAAAAGTTTTTGGTTGGGGGGGTGAGGTGGGTGAAGTCAGTGTGTCAGCTAAGAAGACAGAGGGGAATACAAAATGGAAAAAGAAAAAGAGATCAGAAGCAAAAAAAAAAAAGAGATCAGAAGTGGAAAGACTAATCTCAGATATAGAGGGTGATATCGAGTTCAGTGGAAGAGGAGAAAGAAGGAAGGGTTCTTCATAAGGTGGAACCATTTTAGAAAGGGGTGTTTGAAAGGAGTCTCACAATGAAAATCATCAGTTGGAATGTGAGAGGTTTAGGGAGTGCAAGAAAAAGAAGGGCAATTAAAGACATATTGAGAATAGAGACCTGATATAGTCATGTTATGGGAGATCAAGTTGGCAGAATTGGATAGAAGATGGGTCGGAAGTGTGTGGAAATCAAGAGGAGTTTGCTGGACTTCATCTCCCTCATGGGGAGCCTTAGGAGGGTTAGTTACTCTTTGGAGGGAGGATGTTGTAATATCATGGAAGAACTCATAGGGAGATTCTCTGTGTCTTTAAAATTAAAAAAAGTGGTGGATGGATTCACTTAGGTGTTAATTAATGTCTACGGGCCAAATACTTTAAAGAAAAGAAAGAAATGTTGGAGGAGTTGTATGGAATTCAAGGTTTGTGAGACGGCCTGTGGTGCCTGGTGGGGATTTCAATGTTATTAGGTTTTGTAACGAATCAAATAACCCCCAAAGAGCGGTTACGACAAGCATGAAAAAATTCAATGACTTAGTTAACACCTGTGACGCAAAGGAATTACGCCTTCTGCAAGCCAATTTTACATGGTCTAATTTCCAAGAAAACCCATTTTGCTCAAAACTCGATAAATTCCTTTTTAATGTAGAGTGGGAGGATCGTTGGAGGAATTTGGTGGCTAGAACTCTGCCTAGAGTTACTTTTGATCACTACTCTGTCCAATTAGGACAAGAAACTCTAGGCATTGGACCACAACCCTTTAGATTTGAGAATACATGGCTAACTCACCTGGACGTTGGATGCTTGGTTGGGAAGTGGTGGAATAAAGATTTGAGAGAGGTAAAGTGGAATGGTGTAAGGTTCCACAAAAAGTTGAAGAGATTGAGAGCCAAGATTAAAGAGTGGAATCAAGAGCATTTCGAAAGGATAGAGGATCAAAAGAATAATTTGTTGTCCATGATTGATGAACTAGACTCCAAAGAAACTCAAAGGTTCATGATTGAGCAAGAAAGGAATTTGAGAAGAAGTTTAAAGAAGGAATTGGAAGTTCTTCTTAAGATGAGATTTCCTAGAGGCAAAAGTCAAGGCACAAATGGATCAAAGAAGGGGACGGAAACACAATTTTTCCATGCCCTGGCTAAAAGGAGGAGAAGAAGATATTGTGTGGCCAAATTAGAAGTGAATGGAGAGGAAGTCACATACCAAGATGAGATAGCCAAATTGTTTGTGGATCATTTCAAATCAATTGTTGGGAAGCCGTTGAATAATAGATTAAGGCTGAAAGGATTAGATTGGTTCAAGCTGTCTGAAGAGCAAGCAAACTGGTTAGAGAGAAGTTTTGAAGAAAAGGAAATTAGGCAAGCGGTGTTTTCATTGGACAGATCCAAAGCACCTGGGCCAAATTGTATCACTATGGCTTTTTATCTAGACTGTTGGAATGTGGTAAAAGAAGACCTTTGTGATATGTTTAAGGAATTTGAGGACAATAATAACGTAAGCTCTGGAGATAATGCTATTTTCCTAGCCCTAATCCCTAAGAAGAAAGGAGCAAAAGATCTTAAGGATTTTAGGCCGATCAGCTTGGTGACTAGCATTTAGAAAATCCTTGGTAAAGTGTTACTTTGAGGATTAAAGTAGTGCTGCCCTCCATCATTAGTCAATCTCAAGGAGCATTCGTTCAAGGGAGACAGATAATGGATCAGATCCTAATAGCAATGAGTGTGTGGAGGACATGAGAAAGTCGAGAAAGCAAGGTTTTGTGTAAGCTGGACTTAGGAAAGGCCTACGACTTTGTGGATTGGAGTTTTTTACTAGAGGTCCTAGGGTTTTGTGGATTTGGAGGTAGATGGTGTAATTGGATAAAGGGTTGCATCAGTTCTTGCCATTTTTTAGTCTTGGTTAATGGGGTGGTCAAGGATTTTTTCCCAGCTTTTAGAGGCCTTAGGCAAGGTGACCCCCTCTCCCCTTTCCTCTTCACCCTAGTTGCAGATGTGTTTAGCAGATTGATCTCTAAGGCAAGCAGTGAAGAAGTAGTGAGAGGTTGGAAGATAGGAAGAAACTGTATCAAGGTGACCCGCCTACAGTTTGCTGATGACCTAATAATTTTTTGTGGAGTGATAGGAGAATGGTAAGGAACCTCAGATCTCTCATAAAGCACTTTGAGAGAGTCTCCAATCTAAACATAAACATGGATAAGAGTTGTGTGGTGGGTGTGAATATGGATGAGAGGGCTATTGAGTCTGTGGCTGAGTGTCTAGGTTGTCCCATTTCTTCTTGGCCCATATAGTATTTAGGTCTACCTCTAGGAGCCAACCCTAAGGAGAGCACTTTTTGGGCCCTGGTTCTGGAAAAGTTTGAGAAAAGATTAGCATCGTGGAAAATGAACTATATTTCATGTTAGGGAGGCCAAGAAGTTGGAGAGATTAATGAGAAACTTCCTTTGGGAGCCAGGGGAGGAAAAAAGGATCATCAAATAAATTGGGGAATAGTTTGTAGTGGGAAAGAGGAGGGTGGGTTGGGTCTAGGGAATTTAGTTCTAAAGAATAAATCTCTCTCAGGAAAATGGTTGTGGAGGTGGCCTATAGAATGGGAGAGGCTGTGGCATGAGGTGGTAGCTAGTATACATGGCAGTTTGGGAAATGGATGGGATACTGGTGTATCGTGTCGAGCCACGTTGGCAACTCCTTGGAAAGCAATCCAGAGTATCCTCCCTCAATTCCTTAATTTTGTCAGGTATGATGTCAACTTTGGTAATTCTGTTTTATTTTGGGAAGATATCTGCGTGGGAAATTCTGCTCTTAAGGATCTTTTTCCTTCTCTCTATTTCCTCTCTCTACAAGGAAAAAGCTTTCTCTCACTTTCTTCCAACACCTGTTTTTCCATCCTCTCTGAATTGGGACTTTGGGTTTCGTAGGGGCTTAAGGGATCATGAACTCTCTTGTGTTTCAGAACTTGTCACTATTTGAAAGTGTTTTTCTGGACCCCCGTAGATCTGATGTGAGAATATGGTCCCCTCATCCAAAAGGTCACTTCACGTGTGCCTCTTTCTTTAAGTCCCTTTGCTCTTCCCTGGGACAGTTGGGTTTTCCAGCCAATGAGATCTGGTCTAGACTTGTACCTCCTAAAATCATTATTTTCTGCTGGAGGTGTTCTGTAGGAATATCAACACCTTGGATTGCTTGCAGAAGAGAAGGCCTTCCATGTGCTTGTCCCCCAACTTGTGTGTACTTTGTAGGGCTAATGGTGAGGATTGCTCCCACTTACTTTTAACCTGTTCTTTTTCTGCTGGTCTTTGGGGTTGGATCTTGCCTTGTTTGGGTATAGGTGGAATTACCTCTTTGACCCCTCCTTTGTGTGGCCCACAAAAACTGGTAAAACAATGTTGAGGTGCATCATAGTTGCTGCTTTGTGGACAATTTGGGAAAAAAGAAACGCTAGGTTACTGCAAGAGGAGAGAAATATTCAAACTGTAAAGGATTGTATATTGACTAGGGCAATCCACTAGCTGAGATCTTTGGACTCCTTTCACATATTCTCTTTTGATGACATTTGGAGGAACTGGATGGTTGTGGCTAGTAACCGTACCAGGAAGAACAGGATACCAGCTGTGTGGGTGCCTCCTTCTGAAGGCTGGATAAAGTTGAATTTTGATGGTAGCAGCCAAGGCAACCCAGGTCCTTCAGGGATAGGAGGGGTGCTGAGAGATAAAGATAGCAATATTTTACCCTTATTCTCAGGCCCCATGGGTATAGGAGGTTCTATTAGAGCTGAGCTTCTAGCAGCTGTACAAGGTATTCAGATTGCAGACCAGTAAGGAGTTCAGAATCTGCTTATTGAAAGAGATTCTAAAGTTGCTGACCAACATCACTCTCCCTCCCTCCCTCCCTCTCTTGCTTCTTGTTCTTCTTCTCCCAGAGAAATGCGGTCGCCTCAAGATCAAAGCTTTGCATCTGCCAAACCTACAACCATCCATAGCTGTGCGCAGTCAGGTGATCTTCTTGCCTTTCAGACTAAGCTCCAAGAAAACCCGTCACTTATCAACGCCCCAAATGCCATCGGAATGGTGGTGGAGGAAAGTTTTAGGCTGGCGGGGAGGTGGAGAAAAGATTTGAGCATTGAAACGAAGAGATTCATCTTTGAGCAGGGACGAGCAAGGGGTAAAGAGTACCTGAAAGTCAGGGAAGGTAGCAGGGCTACGATCCTTTTACCAAAGGAAGCCTGTTTCTGGCTGAAAGGCTTTGTAGATGGAACAGTTAATTCAATCAAGGCAGAAGGGTGGAAAAATTCTTTTGGCTACTCTGGAAAAAGATACGAAGCGGTTCTGAAGAGGAACGAGAGAGGCTGGTTTTTCACAGTTTCAGAACACTTTGGCATTAATAAAAAGCAAATGATTTGCATGCCTGAAGGTCTGAGGAAACAAGGGTGGGCCTCCTTTGCTGGCAGTCTTCAATCTTTCCTCTTGAAAGTTGAGAGTGAGGCAGCAGAAGAATCACAGAAGGGAAGTAACTCCTCTTCCCAGTGGTTACCTAATACCAACCTGGACCAGACCCCTGTCTGTCAAGAAGTAACGGTAGCAAGCTCAACCGTACATCGGAGATTAACAGTTGAAGAAGGGAGGAAAAATTTGGGAGCACAGAATGGTTCTAACGGTTGAAAGGGAAGTAAAGGACTGGACAAAAATCGTAGATGCAGTGGCACAAAAGTTAAAGTTGGAAGGTTATGCTATATTATTGCTTTTCTCTGAGAAGAAAGCTAACCTGGAAGTTGATGTTCAGAAGTGGAGCTTCAATACGATACAGATCGATGGCGGATTGGTACAGATACAAAAATGGATCCCAATCTGTAATGAAATTGAACCAGAAGAAGGTAGCTTTCGGATTAAGTTGCTAGGACTTCCTTTTCACCTCTGGAATGAAACAACTTTTGAAAAAATAGCAAAAACCTTGGGTGAAGTAGTGTTGGAGATAAAACAGAGGTGCTTGCGAGCAGTGGAACTTAGAATTGCAGGATTAAAACCAGAAAAAGTGCCCCGTTCGATTGAGATATCCTTGGATGGTGCCTGGTACAAAGTTTGGATTGCCTCAGAAGCTGAGGCATCGCTGTGGGGAAGACGAACAACTGAAAGGGGAGATGCTGAGGTGGCCGGTTGGAGTACACGTGGCTTTCAGGGGCTGAAGAAGAAGACTGGTACAATGAAAACAGAAGGGGAACAGTCGCAGGAGGTTAACCAGTCCCAAAGCACTCCATTTAAAGCAATTAATTCAATTTTTTTTGAACTAAAGACTTTTGGCTATGATCGACAGTCCTATGCAGATGTGGCAAGAAGGGGTTTGGGTTCGGATGGTAATAACCAGGGCGCACACTTTGAGCCAGTTCGAAGATTGGGTGAGCCGGATAGCATAAACACTTTTAGAGGCCCACGTTGTCACGTGGGAAGAAAGAGGGCGATGATAGTTGAAAAATCTCATCTATCATCTTCCAAAACTGCGTTGGCCGAACTGAAACAAAAGGAAAAATGCCGAACAAAGAGAGAAACTCGATCTCTGTGTTGGGTCCCTCGACTGGGTGTTGAGGAACAGGAAAGTAGAGCAGCAGATCGCCCTAATCCACGCTATCTGAGGGATAAGAAAGAAGAGAGGGATGTAGAAGACCAAGGGTGGATAAGCTGTGGTTTAGACAATGACTTTGAGGAGGAGAGTTCAGACGTCATCTCAAGTTTTGGAAGCTTGGAAGATGAAGGATCTCAAGAGGACTATAACAGGGAGTCCCTAAACTTGGACCGCCTATTCCATGGAGATTTGGTGGGAGAACAAGAAGGGAACGAGGAGGCAGAGATGCACAACATAGAGGCTGAAAACAGAGAGACTCACAATCAAAGAGGTGGGGGGCAATTCTGGTGCCCAGAACTGGGAAAGCCTCTCTCAAGCACTAGTGTTGTACGGAAAACCGAGGTGTTAGCTTACGTTAACCCAGAACTGAGCAAGAATACATCATAGAATGGTAAACAATTGGGTAAGGGGAGCAGTCATTGTGAAAACAGAATGACGGGGAATATTTCCCTTCAAAACGAGGAGACAGAAAACTCCAATTTTGACACACAGGGCTTGACAACCATCTGTCCGCCTACAATCCCAATTCCCTTTGCCCAGCCGAACCCAGGTAACTTTGCTAACCCTGTTCATTTAGCTTTTGCTACGGATGCGGCTTCTGTTTCTCTTGTTCCAGATTCGATTCCCAGTCCAGTCTCAGAAGTCCATGAGAAGGAGGCCACACTGAGTCCTCAAGGAAAGAAGGGGGGAGAGGTGAGGATGGAGGGAACTTTAAGGGAAGAAAGAATATGGGGAATCATTGAGAGCATGATGGGTGAAATCGAGAAAGATGAGCTACAAAGGAGAGTTACAAATGGGTCTGAGCTGGTGTGCAATGAGGAGGAGGTTAGAATGGAGGAGAGGACTAGTTATGGAAAGAACAAAAATGAAAAAGGGAAGGAGACTAGGAAGGATGATTCAATAGTTGAATTTGTTGGAAAGTTGGGGTGTAAGTTGAAGAATCTAAATGATCTAAATGTTTCCCTAATAAAATGAAAGGAGGAGAGCAAGATTAAGAAAAGAAAATTGAGTGAAGTGGAGAGATTAAAGAGATATCGAGGGGGATAATAAGTTTGGGGTGAGAAGGGATAGAAGGAAAGGATTCAAATAGATATCTGGTGGTTTTTTAGGGTTAAATTCTAAAGTTGAGATGAGAATTCTAAGCTGGAATGTGAGGGGATTGGGTAATGCAAGGAAGAGAGCAACTATCAAAGAAGTAATTAGGAAGTTCAATCCGGATGTGGNNNNNNNNNNNNNNNNNNNNNNNNNNNNNNNNNNNNNNNNNNNNNNNNNNNNNNNNNNNNNNNNNNNNNNNNNNNNNNNNNNNNNNNNNNNNNNNNNNNNNNNNNNNNNNNNNNNNNNNNNNNNNNNNNNNNNNNNNNNNNNNNNNNNNNNNNNNNNNNNNNNNNNNNNNNNNNNNNNNNNNNNNNNNNNNNNNNNNNNNNNNNNNNNNNNNNNNNNNNNNNNNNNNNNNNNNNNNNNNNNNNNNNNNNNNNNNNNNNNNNNNNNNNNNNNNNNNNNNNNNNNNNNNNNNNNNNNNNNNNNNNNNNNNNNNNNNNNNNNNNNNNNNNNNNNNNNNNNNNNNNNNNNNNNNNNNNNNNNNNNNNNNNNNNNNNNNNNNNNNNNNNNNNNNNNNNNNNNNNNNNNNNNNNNNNNNNNNNNNNNNNNNNNNNNNNNNNNNNNNNNNNNNNNNNNNNNNNNNNNNNNNNNNNNNNNNNNNNNNNNNNNNNNNNNNNNNNNNNNNNNNNNNNNNNNNNNNNNNNNNNNNNNNNNNNNNNNNNNNNACTTCAGACCATTGGCCTATAGTGTTGTGTAAGGAGGACTTAAGAGGAGGTGGACCTGCTCCCTTTAGGTTTGAGAACATGTGGTTGATCCATCCGGGATTCATAGAGAAGATCAAAGAATGGTGGGAACAACACAATCCGTCAGTTGAATGGGAGGGGATGAGATTCCCCAAAAAGATTCAATTCCTAAAATCTCAAATAAAGGAGTGAAACCATCTGGAATTTTGAAGAGTGGAGGAAAGAAAGAAGATTTTAATGGAGCAAATTGAGGAACTGGACTTGAAGGAGGAAAGGGATTCTTTTGGAGAAGAAGACAAGGAATTGAGATGGAGGGTTAGAAAGCAGTTGGAGGATCTCTTATTGCAGGAAGAGATAAGTTGGAGACAAAAGTCTAGATGTAAATGGTTAAAGGANNNNNNNNNNNNNNNNNNNNNNNNNNNNNNNNNNNNNNNNNNNNNNNNNNNNNNNNNNNNNNNNNNNNNNNNNNNNNNNNNNNNNNNNNNNNNNNNNNNNNNNNNNNNNNNNNNNNNNNNNNNNNNNNNNNNNNNNNNNNNNNNNNNNNNNNNNNNNNNNNNNNNNNNNNNNNNNNNNNNNNNNNNNNNNNNNNNNNNNNNNNNNNNNNNNNNNNNNNNNNNNNNNNNNNNNNNNNNNNNNNNNNNNNNNNNNNNNNNNNNNNNNNNNNNNNNNNNNNNNNNNNNNNNNNNNNNNNNNNNNNNNNNNNNNNNNNNNNNNNNNNNNNNNNNNNNNNNNNNNNNNNNNNNNNNNNNNNNNNNNNNNNNNNNNNNNNNNNNNNNNNNNNNNNNNNNNNNNNNNNNNNNNNNNNNNNNNNNNNNNNNNNNNNNNNNNNNNNNNNNNNNNNNNNNNNNNNNNNNNNNNNNNNNNNNNAAGTTTTGGTTTTGGAGACAGATGGTGTAGATGGATCTGGGGTTGTATCAGGAGTTGCCATTACTCGATATTGGTGAATGGAACTGCGGTGGATTTCTTTCCGGCCATGAGAGTATTAAAACGAGGTGATCCACTCTCCCTCTTTCTCTTTACTCTGATTGCAGATGTCTTGGGGAGACTGATACATAGAGCCGATTCTAGAGACTTAATAAGAGGTTGGAGAGTCGGAAGGGGGGAAGTACCACTTATACACTTGTAGTTTGCAGATGACACAATCTTATTTTGTGAGGGTGGGGATATAAGATGGATCAGAAACCTAAAACTAATAATACAACTCTTTGAGCAGATGTCCAATCTTAAAGTGAACTTCGATAAGAGTTGTGTGGTGGGAGTGAATTTGGAGGAAAGGGAAGTAAGTGATTGTGCAGGTGTGTTAGGGTGCGCTATNNNNNNNNNNNNNNNNNNNNNNNNNNNNNNNNNNNNNNNNNNNNNNNNNNNNNNNNNNNNNNNNNNNNNNNNNNNNNNNNNNNNNNNNNNNNNNNNNNNNNNNNNNNNNNNNNNNNNNNNNNNNNNNNNNNNNNNNNNNNNNNNNNNNNNNNNNNNNNNNNNNNNNNNNNNNNNNNNNNNNNNNNNNNNNNNNNNNNNNNNNNNNNNNNNNNNNNNNNNNNNNNNNNNNNNNNNNNNNNNNNNNNNNNNNNNNNNNNNNNNNNNNNNNNNNNNNNNNNNNNNNNNNNNNNNNNNNNNNNNNNNNNNNNNNNNNNNNNNNNNNNNNNNNNNNNNNNNNNNNNNNNNNNNNNNNNNNNNNNNNNNNNNNNNNNNNNNNNNNNNNNNNNNNNNNNNNNNNNNNNNNNNNNNNNNNNNNNNNNNNNNNNNNNNNNNNNNNNNNNNNNNNNNNNNNNNNNNNNNNNNNNNNNNNNNNNNNNNNNNNNNNNNNNNNNNNNNNNNNNNNNNNNNNNNNNNNNNNNNNNNNNNNNNNNNNNNNNNNNNNNNNNNNNNNNNNNNNNNNNNNNNNNNNNNNNNNNNNNNNNNNNNNNNNNNNNNNNNNNNTATTTGGGCCTCCCCCTAGGAGATAACCCCAGGAATGAAAGCTTTTGGAACCCGGTAGTAGAGACATTTGAGAAAAGGCTTGCTTCTTGGAGGAAAAATTATCTTTCTCTTGGGGGAAGAATCACCTTGATTAGGTCTACCCTTTCCAACCTTCCTATTTACTTCATGTCAGTGTTTAAGATTCCTACAAAGGTCTCAAATCGGATAGAAAAATTAATGAGGGATTTTTTATGGGAACCAGGAGTGGAGAAGAAAGACCATAGGGTGAGGTGGGAAGTGGTAAATAGGAACAAGAAGCTAGGGGGGCTTGGGATTGAGAATATCAGGAAAAGGAACATGGCATTATTGGGGAAATGGTTGTGGAGATTCCCGTTGGAAAGGGACAAATTGTGGACGAAGATTGTGGCTAGCATACATGGGCTTGATGAGAATGACTGGGATCTTGGAATTTTGGCAAGGACTACTGCCGCATCCCCGTGGAAAGCCATTCATGATCTGCTTCCAGTTTTCTCCCCTTGGATCAGGTACGATCTGAACTCAGGTAATCGAATAAAATTCTGGGAGCAAATTTAGGTTGGGGACCTACCCTTGAAAGACCAATTTCCATCATTGTTTGCTTTGTCAGATTTGAAAAATGAACACATTTCCTCCTTCTCGGTTCCTTCTGATTCTTCTTCTGGGTTTGGGGTGTATGTCATCTTTGCTAACCATCATTGAAAATGTTTTCTTGAACCCTAGCAAGGGAGACACCAGAATCTGGACCCCTTCTTCATCCGGCTCTTTCTCTTGTGCTTCGTTTTTTGAGACATTAGTCCAACCTACTACACCGCTTGGTCTGTCATTCCCGGTTAAAGAGATTTGGAGCAAACCCATTCCTCCTCGGGTTGGTAGTTTTTGTTGGGAAATTTTCCTGGAAAGAGTTAACACAAATGACTTGCTTCAAAGAAAGATGCCCAACTGTTGTTTACTTCCCAATAGGTGTATTCTTTGCAAAGCTGATGGGGAAACGGGTTATCACATTATGGTTACTTGTCCAGTTACTAAGACTGTTTGGGAGTGGGTGTTTTCCCTCTTTGGGTATACTTGGAATCCCCTGGGAGTGTGCAATGCTTGTTCTCTCCTTTCTTTAGTTGGCCTAAGAGAAGGGGGAAGATTATGTGGAGAAGCATTAGGGCTGCAGTGTGCTGGTCAATATGGGAAGAAATAAATTCACGAATTTTTTCAGATAAGGAAAGAACCACAGAAAACCTAACAGATTTGATACTTTCAAGGGTTGCTCATTGGCTGAAATCAATGGAGATATTCTCTGAATTCTCTATGGCAGACGTGATGAGAAAATGGAAAGAGGTTGCTACTGCTGTTATGTATAAAAGGAACTGTAGTACCAGTTGGACCCCCCTCCCGCCAGATTCATAAAACTTTATTTTGATGGATGTAGTTTAAGGAATCCAGGGCCCTCTGGGATAGGGGGTGTTTTCAGGAATGAGGAGGGGTATATCATGTTCTCTGGGCCAATTGGAGAGGGTGACTCTCTTAGAGCCGAAATTCTGGCAGTTCTTGAAGGAATCCAAAGAGCAAGAGAATTAAGCATTAGATGCTTAGTGATTGAGGGGGACTCTAAGGTGGTGATTAGGTGGCTGAAAGGAGATATCAGTGGTTTGTGGAGCTACAGCAATGAGGAGAAAAAATTTAATTGGCTGTGTAAGGACTTAGAGGTGCAATATAGCTGGGTGAAGAGAAGTGCTAACTCAATGGCTGATGGATTAGCTAAGCAAGGGGTGGCTAAGGATTCTTTGTTTTGGGTACATTTTTAGTATTTTGTTGCCATTTTGATGTTGGGGAGTTAAGATAGTTTACCTCCCCTTTTTCTGTAATTAATCTTCACAACTATTATTCATTAATAAAGATTTCTGTTATCGATCAAAAAAAAAAAAAGGAGATTCTAAAGTTGTTGTGGGGTGGCTAACAAATCCAGGTTCAGTTATTTGGTGCTACAGGGACCTTTTGAGGAAAGTTAATTGGTTTTCAAGGAACATGACTGTTACTTCACAATGGGTGGGTAGAACAACTAATACCATTGCAGATGGGTTAGCTAAGCAAGGGGCATCAAGGGAACGATTATTTGGGGCAGTTCTGTAAATTTTTGTTTTCTAGTCTGATGTAATCCAATGTTGTTGTTTAGGAGAGGTACCAATTCGTGCCTCTCATTGGGTAGCCTGTATTGTCTTATCATCTTGATCTATCTTTAATAAAATCTTAATCATTTATCAAAAAAAAAAGTCCTAAAAAAATCCCGAGTGATGAGAGAAGAAAAGGACAAGTTTTTTGAGAAGAAAGAGGAAGACAAAGAAGAAAAGAAGGAAACATTACTAACATAGGTAGGGGAAGGGAAGTCCTCTCTGTGAATACCTCCTATGTGTGTGTTCTACTTTCATGATACATATTCTTCTCCTTCTCTCTTTCATTTACTTGTAAGAATGAAAGTAGTGGGAAAGAAACTATCTATGACCAGGTGCTTCTACTTGGTTGATTATGGTTCTTCTACCAAAACTGGTTAGGGGTTAAGTCATCTACAGCTTTATTCCCACAGGCTGATCATGGTTTCCTTCAAATGCACAGATGAAGAAAGGAGGGACAGAAAACATCTATGGTCAAATATTCAATTTGACTGGCTACAGTTTCCCTCTCATTTGCAAAGTTGAGATTTATGTTGTCTACAATTGGAGTTTTGTCTGATTGACCACGGCTTATTGTGAAGAAGAAAGACATTTGACTGCATGTTATTTAGAATGTTATAGGATGCTCTTTATAGCTTTCTAATTGCTTTTAGTGTCAATTCTGCTGCTTCTGTTACATGAACTTCTATATAACGTGAGCTTCTTTTGTATCTTATGTTACTTTCCTCTCTTTTTCTTCTTTGTTAGTTTGTGAAAGAAATAGATCCTTCATCGAAAGGCGTCACAGATGTGATTGACAAAAGAAAACTGGATTTTGGAGTGGATTTTGGAGAGTCTGCAAGTGCTGGTCAGTTGCATATTCTCAACCTCCCAATGATCATTTTTTTTTTATCGAAAAAGTTTTAGATCTGCCATTGAATGATGCCGATGCTAAAAATGCTGCTGGGAAAATGTCCTGTTTCAGGAGCTGCAGTTGGGCATCAGGTTGCTGATGAGACAGCTTGCAATCAACCCTCACATGCATGTGATGATATGGCTAACAAAGCTGGTGATGAATCTGAAAGCCTTTCTGATATAGATGACGTTGAGGTGTGCAACCTATTCTCATTGGTTAATCTTTATCTATACTATTAAATTTGATTCTTTTGAACCTTTTTGGTCCTTTTATTGCTTTTAGGCCCAGATCAATCCCTGATTTATTTTGTAAAATCCATGAAGCCCATATAGTTCACCTATCCTAAAAAATTGAAGAGTGCTCAACTCTCAACTCTAGGAAATTCATGTCTCGAAACTTTTCTGCGTTCTCATGTCTCTACAGTTTCATGCCTTTTCAGATAAGTTGGGTTATGACTTACAAAATATGAAAATTTGCATAGGTCAATGGATACCTTCATAATGAGGAGGAGAAGCGGTATAAAAAGATTATATGGGAAGAAATGAATAGGGAATATCTCGAGGTAATTGGAATTACTCTCTCATATATACTTGTAACTTTTGGGAATTAGAAGTCTAAGAGTGGGAACATGATCTGTGGCTTGTAGATGACAATTGATTTCTATAAACAGAACATCAGGACACACATTGCACATACGCATGAATGTTGTATCCTCTGAGCTATATCATGTAACATAACTCACAGATCATAACTCAGATTTACCTTATGAATTGGTTGGTTATGACCATTTTGTTAACTAGATACATTATATTCTTCCTTCTGTCTAAAAATAATGAAATAGATACTGTGGTTTTTACCCTATCATGTTCATTCCTTATCTCAGAGGTTTTTTTGGAACCCATTTGATAATTGATTCTCAAACCTGTCTGTTGGTCTAGTCTTAATTTCTTTAGTTAGTGCCTGGTAAACTGCTGGCTTAGCTGTAAACTTTAACAGGAACAAGCAGCTAAGGAAGCGGCAGCTGCTGCTGCTAAGAAAGCTTATGAGGCCAGCTTTCAAAATTGCTCAGTGGATTTGCTCGCTGCACAGGAACTTGCTGCTGCTGCTGCAGCAGCAGTGGCAAAATCAAAAAAGGTGCTTTTCTCTATGTCTTATCATGTTTATTTTTATTCTTATCATAGTATTTGATTGCTCATCATTTTGTTGTTGATGGTTTATATGAACTTACTGACAAAAGAAATGGATTATGCAAATGTGCTTTCAAAGAATATCACTTAAAAGGTTACTTGTGTGGGATGATAATTGTAATAAATAAATATGCTTCAAATTGCATTGTGTGAAAAACTAATCTTCATTATGATCTAGGCCTTGTCTCAACCATATAGGGTTGGCTACATGAATGCTATTCTACCATTCCATTATATTTAGTGCTATATTTTTGTTAAACTATGAGTCCTTAATTCAATTTTCACCATTTCAATCCATATCCTTTCTGGTCTGTCCCTAGCCTTTTCTAGCCTCTTCAATTTTTAACAGATCATTCTTCTTACTGGTGCTATAGATGGCCATCTCAGTGTGTGCCAAAACCTTCCTACTCTACTTATTTTATCACCTATTGGAGCTCACATAACAAAGCAAATGTGGCAACACTTTTTTTTCTTGAGCTTTGTTATGTTGTAGTGGTAGGTTATGTTATGAAGAATGCGCTGCTAGGGATAAAACATACCAAGCAGAATATTCAGAATCAGGAAACATATTAGTAAGGGTATTTCTGTGATTATGCCATTAGTTTTCATTTGAATAAAGAAAGGGAAATAGGTTGAGTGACCCAGTTCAGAAATTTACCCTAAACTCTTTCCTTCTTTGGCTCTTGGTATATTCTCTTCCTTTCATTCATTCAATGTAGAAGATAACTTCGTATTAGAACCCTCTAAAGAGGAATTAAGAAGGCTGATTCGCAGTGTTTTGCTGATATCATTTTTTTGGTAATAAAATTAAATTTATGGGTCATTTACTAAAACACCCCTGTAGTTTCATGGATTTACTAAAACCTACCCTATAGTTTGCATTGTACTAAAATGCCCCCCTATAATTTGCAATCGATTTACTTAATTGACCTTCCATTAGATGACAGTGAAAAATGGCTGTTTTGACCCTAATGTCCATTTGAATAAATAAATAAAAATGAGAATACCATTCTTGCCCCTAATAACGACATATCAACCACTCTATTTGGGTCTATTTGGTCAATTTTGTTTTCTATACCAAGAAGTGTTGCTGTATTAGGGGTACTTTTGGAATAAACAATCATGGCTCCATGTCCTTGAACATTTTCCACCCAGTTTAGGTGATCATTTTTACTATTTTGAGATGGAAAAACAAACACTTCTTAGTGAAAGGTCAATTAAGTAAATAGGTTGCAAACTATAGGGAGTGTTTTAGTAAAATTAAAACTATAGTGCGGGTTTAAGTAAATCCATGAAAATATAGGGGGTGTTCTTTTAAATGGCCCTAAATTTATTAATAAAACAAAAAAGAAAGTACAAGAAAGGTGACTAGAAGTCACCCAAGAGAAGAAGTGAGAACCTTAACCCACTATATGCTAAAGCTCCAAGACCAAGAAACTACACCAAGGCTACTTGACCTTAGAGTCAGGTGACTCCAATTGACCCGAGAAAACTCGAACACGATAAAGTTCTGCCCTTCCAACCCTACTTGACCTTACACCAAGGCTTAGTTTGGAAGGAGTACAAATACAAATATGTAGAGTGCGAAACCTTCAATTTTGTATTATTTTGTATGTATTTGCACTATACATATTTGTATTTGTACTATTTCCAAACTGTGCCCTAACAACAAAGAGACACTGAACCTCCAATCTGAAATCTCACAAATTTGCTCAATTATGCAGCAGTATTTAAAAGGTGCACCTGAGGCACGCCTAGGTGCACTGACGAGACGCATTTTAGGGTAGGTGCCTCGCCCAGGTCCTAGGCGCATGCTTGATGTCCCTTGCGCCCTAACACAGGCATGCATCTTTTGAAAAATTGGCGCTTTTACGCTTTTTTGCTTTTTTTGAACCTATCCGAGAACCCCCCTATTTCCCTAACATCAGCTCCCCCTTCTTCAAAATCCTGATTATCTTCCTCCTTTGAACATCCATTCGTGGGCATTTTATATTTCTCTTCCAATTCTGCTGACATCATCATGGCATTGGGTAACATCAGCATCTGTATGGGCACAAAGCTTGAACCAGATGGATCTCACATCTTAAAAATGAAGTATGAATTTGTTAGTTTTTAGAACAAAGGACCCTTAAAAGTAGTGAGAGTGCAATCACCTTTACAGCAGGAATTAGTAACACAGCATATTTTTAAATTTGGAATAAACATAAATCAATTTGTCATTTGGGTCATGAATCAAGCTGTCCAACCATCTAGTTGAATTGTTCATCTCACTGAACTGAAATTTACTAAAAAAAATACAAAAATAACAAATAACTTTTGATTCTCTTAAACCATCTTTGGCACCCGAATAAGCTTAAAACAGTAAATATTATTGATTATAACATTACACATGTATCTAAGGTAGGCTTGATCAAGTTACCATTTTAACATCCAACCAACCTAAAACCATTTGGCTACCGATTCCGTTTTTATGGTCTGGTCATCAGGTCTGGTCCAAGTTTGAGGACATTCATCAAGCAAGTTATTTTTATGGCAACCAGAAAATTTTACTCAACAAGCTTTGTGCTTTATCTTTGTCTTCTAAAGCCTGAAGGATCTTTTGATTTTTTGAACTTTCAAAGATCTTTTTAGAAGGCCCAACTAAACACCACCAAAGTTCTTTCCTTTCTCCTAAAATGCTGGGTTACCAAAAGTCGAGTATCAATTATGTGGATGATTCATTAGAAGATCTCATTGGTGAAAGAAACTTTGATGATGGGGAATTTTTGATAATCTAAAACATATGATTGGTCATTTGAACAATTTGAGAACGTTGGACCTTGAAGCTTGAATCTAAAAGGTTTATGGTTGTTAGTTGATTAGTAATTATTTTGTTGAATGATAAAAGCCTAGAATTTGTTACTTACAGACTAATATTTTATGGATACTTGTAAATTATTGCGTTCTATCTTAGTTTATAAAAAGTTCTTTTTATTACTTACAAGCTTTAATTATTCTTTTTTTTTTAATTTTTGAGGCTTACGTCTCACCTTTTTGAGCCAGTATGCATAAACTATGCCTTTAGCCTTTTTGAACCATGAAATGAGTATCCAATAAGTGTTCCCTGTTCCACAACCAACTAATCCGTAGAAAATTACATTACCTAAAACCCCTCAAATGACCCCGAGAATCTTCCACTTGGCTATAATATTTACAGTCCAAAAGTGCCCACATGGATTGTTCAGTCAGAAATTAACTGTGAGAGTGTAATCATATGCATGAATATTGTAGTTTATAGGGGTAAAGGAGCATCACTTTCCAGAACCTTCTTCATTTTCTTTTTCCCCTTTGTATTTTGTTGCCCGGGTAGTTTACAGTCTATGTTAAAATAGTGAAATCCTGAATACATCTCAACAAAGGTCTATCTGAGCTATAAAATTGTATGGTTTCTTGTTTAGTATTGGATTGAAACCTATGTATTTGCAGGCTAGTACCTCAAACTAGGTCCTTTAGAAAAACTAGACATTACTGAAATGACTTGTAATCGTAGGATTGACCTTGCATATTTTGGTTTTTACTTAATCATTTAATAGCCTGAACCATTGTCATCCTTCTATTTATTTGGTCTTGTTTTATGTGTTCCTCACATGCAGGAAAGGCAACAAAAACGAGCTGCAGAAGCAAGGAATGCACCCCCTGCAAAAACAGCTGCAGAAGCTACTCGTCAAATGTTGACTAAGAAGGTAGAACACAGAAAATTAACTGCTGAAGGTGTTGAAAGTATTTTGATAAATATAAGGAGCAGAGAAGTATTCACTATTTACAGGATTGGTGCTCCAATTTTTGCTTGGGCTCCATTTGAAAAGAGTGCAAATACAAATATGTATAATACAAATACAAGGTTTACAAATACCACACATAAGGTTTTGCTCTATACATATTTGTATTTGCACTCTTTCCAAACTGAGCTTAGTTGACCTTGTAAATCTTTTTTCGGTCATTTCTATTCTGATTTTTTCCTTGGCCTCTTGAAGCTTTGATTGCACTACATATTTTCCCCTATTTAAATGTATCAATGTGGTTTCTTTGCAGAGACTAAGCTCAAAGATCAATTATGATGTCTTGGAGAAGCTTTTTGATGACTCTGTAAGTTGGCCTTTCATCTGCATGTATTCTGCCTGTTTGTGTTTATATAGCTGACAAGTTACCTAAGCGAGTCAATCAAGGGAAGTTTCCCAGGCAAGCCCCTCCACGAAAACATTCTTTTCATGGAGGAATCCTATTGGCTATCCGTGCATCAGATAAGGGATCCATTCCCAAGCTATGATATGTCCAAAGCTTCAATTCCTTAATTAAAAACGAAGAATGGCTTATTTTAGCTATGTGACAAGTGGTGTTTAAGCTGAAATTTGCATTGTGAACTGAAGGATATGAGAGGAACATGTGGGCACTTTTGGGCCCTAAGTCAGATACTAGCGAAAGATTCCTGGGTCATGTAGGGGGTTGTAGGTAATATAGTTTTTTGTGGATTAGTTGATAATGGAGCAGGGTATACCTATTGGATGTTCATTTGAGGGTGTTGTGCCTTCTGAGACCATCCGCATATGGTTCTAAAGTACCCCCTTTGGAATTAGGATGGGTGTTTGCTGATAACATGCCACACCACATTACAGAACAGAAACACCTCATGGGGTGTGGTGTGGTTCAAACCATGCTGTTTCAACAACACAGTAGTGCCCAGTAGATTCAACCACACCATGCCTGGATAGTTGATGTAGGACCAGCACAGTTCTAGTCCTTAGAGAATGTTGAATGGTCTTGTGTGGTGGTTCAAACCATGCTGTTTCAGTGATTTAAAAGGTGCGCCTAGGCGCACAGGTGAGGTGCATTTCAGGGTAGGTGCCTCACCCTGGTCCTAGGCACAGCCCTTTCAAAAGGTGCACCCCTGGTGTGCCTCAGCCCAAGTGTGCGCCTTTTGAAAGGGTTGCGCCTAGGACCTAATGCATTAGCTACTTGAAGCAATAAAATATCTTCTTAAAAAGCAATAAAATGGTCCGCTTCGTGAACCCCCTATTTGGTAATGTTGTACATTCATTCATCCTAATAAAATATCTTCTTAAAAAGCAATAAAAACTATAAAATCATTATTTTTTGTGTGAGAACTAAGAATTTAAGACCTAACGTGGACTTGTTTGGGCTTGCCTTGAGGGGTGTGGCACAAAGGCAGTTCGTAGAATCAGGAATGTAATATGTTTTACATCACATTAGCTACTTGGAAGTAATGCAATTGAGAAAAAAAGAGATTGTGGGTTTTATATACTTGAAAATGTTTTATATATTTGATTTTATTTTTAAGTTCTCATTTGAATATGCTTTACATGTTATATTTATGTATTTTAATATTAGATAATAGGTTTTTTAAAATATTTATTTTAAAATTTAAGTTTATATTTTTATTAATACTATGTTTAATAATTTTTTTTGCATTTTTTTTTGATTTTTTTGACATTTTTTTAATTTTTAGCTTTTTTTTTTAATTTTTTGTGCCTTGCATAAAAAGGCGTGCGTGCCTTGCCTTGTGCCTTAGGCGCAAATTGACCCCCTGTGCCTTTTTTGCACCTTCTGCTTTTAAAACATTGTGTTGTTTCAACAATAACACAATAGGGCCCATTGGATTCAACCACACCATGCCTGGATAGTTGATGTAGGAACAACTCAGTTCTATTCAGTGTTTTAAAAGCGCAAGGTGCAAAAAAGGCGTAGGGGTCAATTTGCACTTGAGGCACAAGGTGAGGCGCACACCTTTTGAAGCAAGACACAAAAATACAAAAAAAAATGCTAAAAACAAAAAAAAAAATCGAAAAATTTTAAAACATGCCAAAATATTAAAAAAAACAAAAAATATTAAACATAATATAAAAAATATAAACTTAAATTTTGAAATAAATGTTTTAAAAAAACTATTATTTAATATTAAAATACATAAACATAAGATGTAAAGCATATTCAAATGAGAATTTAAAAATAAAATCAAACATATAAAACATTTTCAAGCATGTAAAAAATTCCTGATTCTACGAACCGCCTTTGTGCCACGCCCCTCGAGGCAAAGCTCAAACAAGTCCATGTTAGGTGTTAAATTCTTAGTTCTCACACAAAAAAAATAATGAATTTATAATTTTAATTGCTTTTTAAGAAAATATTTTATTAGGATGAGTGAATGAACAACATTAGCAAATAGGGGGTTCTCGGACTTGTTTGGGCTAATGTTGTTCATTCATTCATCCTGATAAAATATTTTCTTAAAAAGCAATTAAAATTATAAATTCATTATTTTTTGTGTGAGAACTAAGAATTTAACACATAGCATGAACTTGTTTGGGCTTGCCTTGAGGAGTGTGGCACGGGGTTCAAGGGCGGAGCCCCCGGTCCAGCTACTATGTTCAAGAAAAGCAAAAAAGCGTCAAATTTTCAATAGGTGCATGCCTGGGCTGAGGCACAAGGCGTATGCGCCTTTTGAAAGGGCTGCGCCTAGGACCTAGGTGAGGCACATACCCTAAAATGCGCCTTGCCTGTGCGCCTAGGTGTGTCCTTTAAATCACTGGTTCTAGTCCTTAGAGAATGTTGAATGATCTTCTTGATCAGAATTTTATGGCTGTAATGGCTTCTTGAAGGAATAAGAGAGAAAAATAAGGAGAGAAGGAAGAGAGAGTGCCTGGAATCACTCACAAGGCCAAGAATCACTCTAGGGCATGGGATCACTCACCATAGTTAGCATAAGCTTAAGAAAACTCAATATATTTCATTGCCTTTTGTATAAAACGTCCATACATATTTATAGATTTTGAACTCATAATAACCCTAGGAGTCAAACTGTTAGATTAATAATAGTCTTAGGAGTCAAACTGTTAGACTCAATAATCCTATTAGGACTCAAACTAGGCCTGTCATATCCTATATCAATTCAAAGAAGACTCAATAACTCTAATCCTACTTATGCAATGACTCTGAAATTTTAAACATAAACAAACTAAAAATAGACAAATTAAACCCTATCAATGGGCCCCAAAGAAATTTTCAAAATGACAAAAATACCCCTACTTTCCAAAAATACAGAAATACATAAAATTTCATAAAATTCCAATTTTGACTCTTCAGCTCCTGCATCTATAGTACAACATATTAAACACCCCATCTATAGTACCTCACTAACATGGTTGCGTAGGCTCTACCAAATGGACAGTGTGTGTTACACATTGGATTCCAAAAGATGGATTCTTGAGGGACAGTTAATATTTTCCTCTTTCTCGCTTATCGGACATACATTACTAGCTTATTTACTCATGAGTTTCACTTTGACTATGGGATGTTATTAACTGACAAACATAAATGTTTAGATTTCAAAGTGCATAGACGAACTTAATAGCATATATCTTTTTTTAGATACCGATAAAAAAAATCTCTTCTATTTCTTTTCTGTGGAGGTGAATCCATATATTTTCACCTTATCAAGTTAGACTCATAGACATGTGTTGGATTTAATTCTCATGTCCATGTCCATGTCCATGCAATGTTTAGAACCCGTTATGTGGTCAGCTACAGTAAGAATAAAATTTGAAGGAAAAAGAAACAAGAAAATGAAAATCTGCTAGCTAAGTCAAACTTGTTTGGATTAACAATAGCAGTATGAGATTATACACATCAACAGGATGTAACAGTAGGAGCTCTTTTCCTTGGAACGTAATTGGCTTGGTCCATATTTGTTGTCTAATGTTTTTAAACATGACACGGGAAGATGAAATATTGGGAGGGGGGTTATAATCATGATGGCGAAATATTAATTCTCTTCTCCAGGTGGACCATCCCATAGGCAATAGATATTCCTTTTATACCAAACTTCTTACCTTTAAGGGCCGAGACTGGATACTCATTTGGGATATGACAAACCAGAATTTGGAGGGGACAAAGGTGAGTCAGATAATTGCTTTTGTATCATTATCTGATTAGAAAGGTTAGGGAAGAAGATGATATGGTTGATTTGTATTAGAACCTGGCTGAAGATGGCTAAGCATTGAGAGTTGTTCTCCCTTGTATCAGGCATAATGATTTTTTTAAGTGTGCTAGCCATATTTGCCTAGCTCTTTTTTCTTTTTATAGGGCTGTCAACGGTCCGGGTCTGGTTCGGGACAGGTAGAAACGTTCCAAACCGACAGTACCGGAACCGAACCAGATCCGATCGGTTCTATTATTTCACAATCGGTACCAAACCAATGGGCCAATCGGAACAATCAGGTCTACCCTGATTGGACCCGATAAAATAAAAACCCATACTTAAGATGGTAAGACCTGTAGTTTTTGATAAAATATTCTATATTAATAAAAATCTATATTAATTAATTAATATTACTAATGAATACAGCAGCAGAAAAGGACTTACTTGATGCTAGTTTGATAAGAAAAGAACATTTTGTTCAATAACTTGTTATCAGAATATCAGTAGGATATTTGTCAAAAAAAAATCCCTGTTCTACTTGTATAATCTTGCTAAAAATAAATCTGTAAACAGCCTACAATCCTATATAATTTCAGTTTAACCTTACTAAAAACAAAAGAATAGCAATTAAATTGAAGATAATGGGAAAAAACTAAGCAAACCTGCATATATCGAGTGATCTTTAAATTAAACTGCCTCCTTATTCAAGAATTGAAATATCCAGTAATTAAGCTAGAACCCACTTACTAGCCGTCCATTTATCTGGTACTCCCAGTCCCAGGTTTACATGGGTGGCATTTAAACTATGATAAGCTTTTTTTCTTCTACCCCATCTTCTCTTTTTCTTTATCCATAGGTAGAGCTTGGTGTGTAGGAGACGGTGGTGACTGAGAATCAGTGAGGTCTGAGAATAGGTGAGACACAGAGACGGTGATGAGAAACTTTCTCAGAGAGAGAAAGTGACGAGTAGAACTTTATAAGCTACAAACGGCAAAAGCAAAACAAAAGGGTAAAGGCCAAAAGGTTTTGAGCTCGAGGGTTTTAGGTGTTAAAAGTAAAATTACATTTTTAGGCATACCTATAACTCTAAAACATGTATATATAATCGGTTTGGGTCTAGTCGGTTTGGGACAGTCAAAACCGGTCCCGAACCGGTATTAATCGGGACACATAAAATAAAACCAGAGCCAACCCATCGGAATGAATCATAGAACCGGAACCTATAAATACGGTTCGGGTCTATCGGGTAGACCCGACCCATTGACAGCCCTACCTTTTTATGTACTCTTTTACCCTTCTTGTTGATAAACCCCTTTGATCTGTTACTGATAAAAATATTAAAACAGAGAGGATGTACAATAATGTCATCGGTTCTGTCAGAAGTGTTTCCACAGAACACAAGGTCCAAGTTTTCATTCCACTTGGAACAATTCAAGACTGGAGGACATGGAAATGAAGTGGTTAAATGCAGGGTAAAGGTTGTTTTTACCAAGGTTTAAAATGTTGATGCAGTGGAAATGTCGGTCATCCAAATATATGAAACATGTCGGAAATGCTGTATGGAAATATTGTAAAAATTATAGACATGGTGGAAACATTTAAAAATATGCAAAATATAGAAAGATATTTTATGAAATGATAAAAAAAAGCATAGGCACACCTTTTTAAATTATTATCTTGTTGCAAATCATTAAATAGAGCTAAGAAACTAAGGTTATAGACAAAAGAATACGTTCAGAAGTTGCCCTATAAAATTTTAAGATTCAGAGCTTCATGATAAAATGAGTTAAGGCAATATTTTAACATATAGAAAATGTAAATGATTATAATAGATCAACAGATTAATCTATTACAGAAACAAAAAAACTAATTTTTAACTTCATGTTTGAAATGAATATTGAGCTAGCTCAAAGTGATAATCATGTAAGTTAGGCAGACAATAAAATTGTTAGTTAACATATTTACAATATTGTACCAACTTATGTTATAATACTATCTCTTGGACTACATATAGTACTGGTAGTGTTTATTGGGAAATATGTTGATTCCAATAAAATTTCATGTCGCTACCCATGGAAGTGGAAATGGAAATATGTTGTGGAAACTATTTGTTGTACACCACATAGTGCTGGTAGTGTTCATTGGGGAAATGTTGATTCCGGTAAAATTTCATATCACTACCCATGGAAATGGAAATATGTCGTGGAAATTTTAGGGAAATTAAGGACATTTTAAACCATGATTTTTACTTGTTTAGGAGAGTTAAATCGCATTCTTTGGATAAATTCCATCATTATCATGACATGTATGAAATTTGTTGTGCCATCAAAAGAGTTGTGCTTTGCACGAAACTGGATCATAATCTGAACCTTATATATGTCACAACACATCTTGGGTGGAGCATAATCTGCAATCTTGCTAACCCTTGGTCTGGAATTTCACTGCAAGGCTTATTTTGGAGCCCTGGAAAATAATGCTTACGAAGTCATTGTCATCCAAGCCTTATCCCAACTATATGGAATCAGCTATGTAAAACGTGTTTTGCCATTTTGCTCTGTTTAATGCCATATCCATTGTTAGATCATTGGCACTTAAATCATTTCTTACTACTACTACTACCAATGTAATGTGCTTTTTGGTCCACCTCTAGCCTCTTTAACTTGCAACAAATCACTTCTTGTGGGTGTGTTGATGGTCTTCTATGCACTTGACCTAACCATCTTAGTCTATTTTCTCTCATTTTATTACCTATTAGAGCTAGGTTCCTTCAAATAACAAAATAATGCTTAATTGCTCAAACATTTAGTTGCCAACATGATGTCGTATTTCTCAATGTGGATAATGGGAGCCCTGTTTACATTTACCAAAACACTCTTTGTAGCAGAACAAACATTTAGTTGCCAACATGATGTCCAAGTATTTCTCAATGTGGATAATGGGAGCCCTGTTTACATTTACCAAAACACTCTTTGTAGCAGAAGAATGGCTTGGATACAGTGAAGCAGATTATTCAATACAAACTTTACTTTTTTTAAATTAACTGGAACTCACTGAAATAGTGACTTTATTTTTTGCACAGATTTCTAGTTTGTTTTTGAACTCCTTTTTCTGAAAACACCTAAAAGGATTGATGTCTGCTCGTTACAGTCGACTCCTGAGAACAAGAAAAAACGCATGGAGTCAGATGATGCCATTAGGCAGGGCACTGACAAGAAATCAGGCAAGGAAGAAGTTGAACCGGATTGGAAGGACAACAATGATGAGCTGGGTCAAGAAGAGGAATATGAAGAGAATGGCAGTGCTTATGGCGACTTGTACTATGAAAATGAAGATGGATATGGTTACGATGAAGATTATGGTTATGATGACTATTGATGTGGCAGGTATACGAAAGAGGAGCCAGAGGTGTTCGAAGACCATTTCTTCGAGTAAAGCGATTTATTTCGACTAGCGCCCTGGTCCGACCATTAAACTATCTGTAATGGAGTAGAGGTATTGGTATTTTATTTCCCTGTGCTAAAAGGCCATTATTTGGTGGTAACGCAGCCAAAATTATTGCTAGATCTTGTAGCAATAAGTTTTACTAGGCTTTTTTTCAGTCGTTTATTTATTGTCATTTTATCCTTGCTGTGGCTGCTGTTGCTACTTTGAACAGCTTGTGAATACTATTATATCCAATAGGGCTGATATAGTTTCAATTTGACTAGTCTTGTAGATTGGTTCGGTGGGATATGATCTGTTTATTGGGCTTGAGGCCTATGCTACCCAGGCCTCAAAATGTTACTGTTGTGTACCATGTACTTATATGAGAAAATCAACAGTAAAGGTATCCAGTTTCAGTAGCAAGGTTCAATTCAATATTGAGAGGTCCAAGGGAATCTGATGTAATCCATCCGAATTATTACTGATAAAAGGTTAAAGATAGTCTTTCATTATTCTTTCACGATTCTGTACCCGTGTTCATATTTCATACTCATTCTGTGCAGCCGCACGC
>Nelumbo_nucifera_newGene_10035
GTGGATAACTACATTTTAAATCAATTTATTTTCTCACTTGACGTGATATAACCAATCAACCAGTAATATAAAAAATTGATAATAAAATAAAGGGTTTCTTGCAGATAAGGGCAAATTTTTGCCTGAATATCAATAAAAAGTAAAATTTTTATAAAATAAGATAATTTTTTTAGAAAAATATCAAAAAAAGGGCAGGAATACTGTTCATCGTCTTCTCTGCCTCCGTATTCATGCGAAGAAAGTGTGCGATGGTTCCACTCTACTTTTATGTTTCATGGTGTTAGTTGTTTCTCGATAAATCCATAAGGAAGAAAAGATGTTAATTAGGCAATCTTCATCTGTCGCTGCGAGCCACAACTACCCAAATGAATGGTCAGAACAAATTCAGTGGATGGTTGGTGGTGCCATTGACTTGTTTCTGCCGATTCATAGAATCACAGTTCTGAGCTCTATGCTATGGATCAAGAGGGTTCGAATGAGAGATGTCATGGCCACAGCTTGAACTTCAATGCACCACTTCTATCAACAAGGCGTCTGACGGCAACTGGTTCCATCGATATAGATGCAAATGCAAATCCCCGAGGAATTGCTCGCGATATAAGTAAAAGGATCCCATTTTCATGGGAGAGATCTCCTGGAATGCCCAAAGACATTGAGAAAAGCGGCCTCCTTGCTGAGAGCCCACCACCTCCCAAGCTCCCATCGGGCCGATGGCGTCCTCCGGCGAAAGTGGCCTGCGATGATGATGATGATGACGATAAACTTGTCGACGACAACAACGATGATGAAGATGATAATTCAACAGACTGTGATGACGATACTGACACCGACGACGATGAGGTTTTGTCATCAGATGTAATAGACGACAATTTCTCGTTATCAGAGTCCATAGATATTGTTGATGGCATGAACCTTGGGGTGCGTGGATTGGAGCATGAAGGTTTAGAGATGGTGGAGTCTAGAGGAAATCACTCACCGAGTTTCATAATATGCCCTTTTCTCCCGGCAGCAGATGCCTTGGCTTCTTCTTACTCAATTTCTTCAAAGAAGAAAATGCATAAGAGGGTTCCTTCTTCTTCTGCCGACCATTTCTCAAGTGATGATGATGATGATGAGTTGATCAGTGATATTCAAGTCCCAGAAAATAGAAAGATTTATTCATCCCCGAGGTACACTGGCACGATCGTATACACCTTCCAAGGCGTGTGGGCTTGCACCCTTCTTCCCTTGCGCATGAATCACACACTCTGCGGATTGAAGAGCCCTATCGGCATGGCTCGCCCAGTTCCAAATTTGATGGCAGTTTCAGACGAACACGAATTGCTTCGACCCAAGGAAGGTGGTGGTACGGTTGATTCATCATTCATGCCAAAATATAAATCCAAATAGGGTTTATTACAGATAAGGTTCATGGAAAAGTAGAGTGGAACCATCTCACACATTTCTTCGCATGAATACAGAGGCAGAGAAAACGATGAACAGTATTCTTGCCTTTTTTTGATATTTTTGTAAAAAAGTTATCTTATTTTACTTATTTTATAAAAATATTACTTTTTATTAATATTCAGTACAAAAAATTGCTTTTTTCTAAATCCTAAAATAAATCAAGTGATATTTATCAAAATTCGCCGTGGGACTTGATTAGTCAAAGCCATTTCGGTATCATGTCTTTTCGGTTTCATACGTTCTTTTTTTTTTTTCTCTCTTTCTGACTTTCTCACATTTTTTTAATCAGCAAATGCAATTACTCCGCTGTCTACCATAAGCAAAAAGCACGTGCATGCACCTCGTTTATATATAAATAAAAAAGTTGACTCAGAAAAC
>Nelumbo_nucifera_newGene_10042
CGAAAATCTCAAGATGAAGATTTAGAGGGAGAGGATAACATGGGCAAAGATTGGGAAGCACAAATAGGCAATGAAAACCTGGATAATGTTCAAGTTGATGATGGAGCTGGCTCGTGCCCATAAGTGTGGTTTTTGTTTTTTAATGGAAATGAGAATCAACCCAACTAGAGCTAAGGTAAGGAAGTTGTTAGATCTCTTTCTTGTTTTGATGAATCCTTTATTGTTGAATCAATTGGTTTTTCTGTTGTAAACCAATGATAATAAGTTCAGAAGAAGAGTGGTGCTTTCCAGTCAAACCTGTGTGTTTAACGAGATGATTTTATTTGCAATTTATTAGATCTATGCATGGGTGGTGTGCAATTTACCTGGAAGAATAGCACCACTTGGGAGAGACTTGATTGAGTTCTCACAAATGATGAGTGGAGAAGAGAATTTCCTAACGTGATACTTGCAAATCCTCCTCTTACCATTGAACCTTCTTTCTTCTTGAGCCATGCAATTTACGAAAAAAAAAAGGATTTTTTTCAGTTCAAACAAAAAAAAGGATTTACTTGGGCAGCCAATGTACAAAGTTATTCACGTTCTTTCTGGATTTAAAGCTTCATTTCTTTGCTGCTACTTTGGGGAGTTGAGGGTTTAATGAGTAGGGTAAGATCCATTTGATGTTTCTTCTTTGCTCTAAGCCCTAACCAACTGGTATGGCCTTTACTTTTCTTGGTTTTTCCCAATTTTTTGTTGCCGTTCTTTTTTTTTTATTTGCGATCTTGTTCCTTTTGATTTCCTGTTTTGGAATTCAATAGGTTTATTTTGGTGGTTATTGCTTGGTGAATTTATCTCTAGTTTAGTTGCTTCCAACTTCCAAGATTATATTAAGTTACTTTTATTATCTTGATGCTTTCTCTTCCCCTTGATTTTTGAGATATTTGCTTGCTAGGCTCTTTGAAGGTCAGCCTTCTTTCGGTATTCAATCTAATCCGGTGGAGGGCAAGAGGGAAAAAAATCCTCGTAATAAATATTCTAAACAGAAATAGAGAAAGCGCCTTCAAACTATTTGAGAAAAGGCCAAAGAATGAAATCACCTGCTTGGCCTCTAGAAAGGCCACCTCCATCCACTCAGAAATTGACAACAAACCACATCAAAAAGGGCACCCATCCATAAGGGATTAAGTAGACCTATAGAGAGCAAAGCTCTTGGACTTACAAAATTATTAGTTTATTCTTAGAATTGGGATTATAAGCTTGGTAGTTTTTTTTTTTTTTTTTTTGTTGTCATCATATCAAAGGATTTGGATCCAACCCATCCATGCCAATCCTTCAAATAGCAACATGTGGTAAGTTATGGAAGGCCTAGACCCTATTTGTGGGCCCTACAACTCCCCATAAACATATCCATGGGCAAGAGATCTTCTGCACAAGAGATCATAATTTATATTTAAAAAGAAACATAAAAACTTCAAATATGTTTTTGTTAAATTGAACTATTTTTTTGTAATTTTACCATTTGGAGCAAATTATAATATTGAGAGCTAAATTAGCAGAATAGAAGTCTATACCTAATAGGTATGCCTATAATGGCCTATATTGTGACCATTTGAAAAAGAATTTCAAATTTCACAATGGCACATTTACAGGTTGCTAGACTACTAATTCTTTTTTGTAATTTCTTTCATTTGTGGAAAAGAATGCATACAATAATTTCTTTAATATATCTTCATGTTCTATTTTGTATTGATTCAATTTTGTTGAAGATGGAAGCTCTTGATCTTCAACAAATTACTTGGCATGGTTGTTTTAGTTTTTCTCTTTTATCTTTTCAAGAATCAGGAATCGAAGAAGAAAATACAATCAATTTTTATTGATTTACAGAAAAGGCCTTCTTGGTACAAAGAGATGGTCTATCTTACAAATAAGAAGATGAAGATGTGCACTGAACCAAGATATGCTATTATGAATATTATCTTTGTTTAGACTTATGGTTTGTTCAATATGAAGTGCCATGTTTTCTGATATTGTGAGTGGATGGTCAATGGATTGACTTGAACTAGTTTTGTAGAACAAAGTTTCCTTTTACGTGCTTATGAAGGACAAAGTATTTTAGCAAGAAAATATCTCCAAACCCCCTCCCATTTTGTGCTTTGCAGGTCCATAAGACTTGCAATGCATATGCTCTCATGTTTCATTCGTGAAAGTGAAAAACAAAAACATTTTATTTGTAAACCTTTTATTAGTTTATGTATGATTTGTTTTGACCTTTCTTCTTATCTTGTAGGAAAGAAACAATTACTGGAAGATGATGCACAATTATATGGGTTCAGATGCAACATCAGTGGTGATACTTCCTATTTTCATTTTTGAGCCAATGGTGATGCTTTAGAAAATGATGAGGTTTACCCTTCCCTTTTTCGAAATGAATTCCTGATTTCTTGTATTCTTTCATATCTCTAGTGCTTTGACTGCTTGAAACATCACATGTTTCAGTAATGGAGTATTCCCACTTGCTAGATCAGGCAGATAAATGTGAAGATCCTTACATGCGGCTTATGTATGATTGTAAGTTGTTTTCTATGATCCTAGATGTTTGCGAGACACACTAGTATTTTCTGGTATAAAATGGAGTTCTTTTGCCAATTGCAGCATATGAAATCATTGAAAAGTAGTACATGGTTTACTCTTTTGTCAGCTCGTTATGGTACAACTCTCAACCAACCATTGCAAAGCAAAGGTTAGTATGGTTTTCTTTCTCTTCCTTGCACATAAACTTTAACATTCTAATGCTTGACTCGCGAGGAGGAGCAGTGAGGAAATTCGAGAAACCCAAAGTTGAACGCCCAAAAGGAAGACAAGTATCATTAATATGTCAATTGGATACTATTGGAAAATTTTAAAGCTTTTAAGGTTGTTATAATGTT
>Nelumbo_nucifera_newGene_10044
GAGAAATCTTATATTTACATGCTGTCTAGCTTCCAACCTGTCTATACTCTATGCGTGCTAAACTGCATTCCTAGTGGAATAAACGGGCTTACCAGGAGCCGGGGACGGGTGAGTGGGCGAGCTAATTACAGAACTGAAAAACTGGAAGAAGAAAAGGTCTGTACTTTTAGTGTTTGGGGATGATGGGCTGCTCTCTTCCTTTTCAAATTCACGCTGCAGCAGCTGCAGGTATTACATGTACCCCAAGAAGTGCTCTCTTCTCTTTGGCTCCTCGATGCCTCTTCCTCCTTAACCCCAGCACCACTGGCAGTGGTAGAAAGCAAAGTTCACCACATCATCATGAGTGTGGAACAACTTCTGGTGTGTCGGAGCTGAGCAGCCCCGAGCTCGTTGCTATGGAGTATGCCGACCTCAAGCTTAGTGAGAAAGTCGGCCAGGTGTTTGATGCTTCGCCTCTTTCTCTCTAGCGTGCGGGTTTTATTCTTGCCTTAGCATTTTGTTTCCTGTTACGAATTAGAAGTAAATGAATGTATGAATGATGAGTTGGTATATTTATTTGATGGATATGGGGGGTTGATGTAGGTGGGTCACGTTCGAATCCGGCAACATGTGAACCCTCTTAGCTCTTCTTTCTCGGTAAGCCTTCGCTGAACTAGAGGAATTGCTCGTTATCCGCTCTTTGTGAGTTTCTTCTCCAAGAACTTGATGTTCGGGTTTCACAGCTTCACAATGTGTTCGGAATTCTAAATCCTCAAAGAAAGAAGAATTGTGTTTGATGTTTTTTGTGTTTTTGTCCTTTACCGGTGTAACAGGTCCCTGCACAAGTGCCAAACTGGAATGAAGTCTTCAGAGACTCCACGCTGCCGCTCATGGTGGATATCGGCAGCGGTAATTACTACTTCTTTTGCCACTACTGCATCCTACTTGTTCCTTCTTTCTACTCATCCATAATATATAGTACGATCGTACTCTTTTTTTACCCCTTGATAGAGGATTCCCCAAGATAGAAGCATGTTTACGTAGTGTTAGTACATGATAATGATCTCTTACCCGGATTCAGTTCCTAATAACTTGTTTGATTGCCATCTAAACTGATTTCTTATTATTGTTTTCCTTTGCATTTTAGACCACAATCCACCATTCAAAATGGATCCGTACCCAATTGTTGACTTTTTAAGTGTACCCTTGTGCTAGTTGATATTTTTTGGATGTTCTTGAAAATGAACTCAGTTAGTGGTTTTATTGATTGGTGATGAGGATGTGGCTCAAACGCTGCAAAAAACCAAAATGAAATGATTTCTTTCCACATGGTGCCCAAACAGGATATAGATAATCGAAAACCAGTGCAAGCACAACTGAAATATGCTTGCAAATTTCCAAATCTGGCATTCTTATGACCCTTTTCTTATTCAGATACTAATGGCTACATATTGCTTACATAAAATCAAATCAGACTGTACATATTGTGATTGTGCAAATAAATTAGACAAAACTCTGTAGCACTGGATTATGTAGAGTTTTCTACAACAATGCACAAAGCACAACCTCTGGATACAATCAAGAGCGACAATAAGTTGGTTATGCCAAGGCCAAACTTTGGGTGGTTTTGGAACCAAACCAATACCTTTCTTGGTTGTTGTGTCAAAAACACCTACCTGAACTTGGAAAATTAGGTTTACCAGGAACCAGCCAGTTTCTTTAGTGAAATACTGGTTGATTGGGGTAGCTAGGGATTTTTTCCCTGCAAAGAGAGGTCTAAGACAAGGGGACCCTCTCTCTCACTTCCTTTTTACCTTAATAGTGGATGTTTTGAGTGTTATGATCTCTAGAGCTGACTCCAGAAATATTTTTATTGGGTGGAGAGTAGGGAGGCAAGAAGTAGTGGTTACTCATTTGCAATTTGTAGATGATATAATTCTCTTTTGTAAGGGAGAGACTAAGGAGATGATCAATCTGAAATTGTTGGTAGAAGGTTTTGAAAAGGTCTCTAATTTGAGAGTGAATTGGAATAAAAGTTGTGGCTGGGGTTAATAGATCAGATGAGGAGGTGTCTTCCTTGGCTAGGTTGTTAGGCTGTAAGTGGAGTGATTGGCCTATAAAGTACTTGGGTTTACCCTTGGGAGCAAACCCAAAGTTAGAAAGTTTCTGGTACCCAATCTTGGAAAGATTCACAAAGAAATTAGCAGGGTGGAAGAGGAATTACATCTCTTTAGGAGGTAGAATCACTTTAATTAAGTCAACTTTAGCAAATTTGCGAGTGTACTTCCTGTCTACCTTCAAAGTGCCTGTCAAGGTTGCAAATCAGTTGAAAAACGTAATGAGAGATTTCCTTTGGGAACCTGGGGAGTCAAAAAAGGATCACCTAGTGAAGTGGGAAGTGGTCTAGGACAAATGACAAAGGGGGTTTAGGGATTGGAAATATCTGTCTAAGAAACACAACACTCTTAGGTAAGTGGTTGTAGAGGTTTCCCAAGGAGCAAGAAAGTTTGTGGCATAAAGTGATGGAAAGCATACATGGATTGGCAGCTAATGGATGGGATGCTAGTCTCAACCCAAAAAGGTTTTCTCGTTCCTCTCCGTGGAAAGACATTATTGGTAATCTTGCTTGCATTTTCTCCTTTCATCAGGTATGATGCTTGTTCGGGTAATAAGGTCCTGTTTTGGGAGGATGTTTGGGTTGGGTACCAGCCTCTTAAGGATAGGCACCTGACCCGCTACTCCTTGTCCTTGAACAAATTCAAAGTCATCTCTACTTTTCGTGTTTCTGAAGAGTCGTGGGATTTAGGGATCAGGAGAGGGTTGAGGGAGTCAGAAATAGGGTTGGCAGATGATCTTTTCTCCCTTCTAAATTCAGTGTTTTTGGATCATTCTTGTCCTGATAATAGAATTTGGTCTGAAGAGTCCTCCAGTTGTTTTTCATGCTCTTCTTTCTTCAATGCTTCAGTGCACTCTTTTCCTATAAAAGAAGTGTGGAGTGCTCCTGTACCTCCAAAGGTGAGGGCTTTTTGTTGGGAAGTGGTTCTCCAAAAAATCAACACTTTGGACTTGCTTAAGAAAAAAAAGACCGAATTGGTTCTTATCCCCTCATGTTTGTAGCCTTTGTTTGAAGAGTGGTGAGATGGTAAATCATTTACTAATATCTTGTCCTTTTGTTACTTATTTGGGATTGGGTTTCCTTTCTCTTTGGGTGCAGGTGGGTTCCTCCTACAAGCGTGGTGGATCTATCTAGCTTTTTTCGTCAGTCAAAGAAAAGAGGAAGGGTAATGTGGAGAGCAACAAGGGCAGCAGTTGTTTGGGCAGTGTGGGAAGAGAGAAATAACAGAATCTTTCAAGGGAAAGAAAAATTAGCACATGAAGTCATAGAAGGGATCACCATTAAGGTCATACATTGGCTGAAATCACTGGATCTGTTCAAGGACTTCTCTATAGATGACTTAATTAGAGGGTGGAGTACAGTAGCAGCTTCTTCCTGCCCCTCTTTAGCTATCCAAGAGGACTGGTCGCCCCTATTATCTATGGCTGTTAAGTCAGACTTTGATGGCAATTCTGTAGGTAACCCAGGCCCCTCTGGAATTGGGGGTGTCTTTAGAGCTGGGGGAGGAAATGTCCTGGCCCTTTATTCTGGCCCGATAGGACTGGGGGACTCTCTTAGAGCAGAAGTTTTGGCACTCCTACAAAGGCTCAAGCTGGCTAAACAGCTGGGTTTTCAGCAGTTGGAAGTGGAGGGAGACTCGAAACTGGTAATAGGTTGGATGCAAACAAACAGCTTAGGCGCCTGGTCCCTTAGACAACCTGTAAGGGACATTATGCAACTAACAAGGGAGCTTGATGTCAGGTTTAAATGGAGTAGGAGATCAGCCAATGCAATGGCTGATACTTTAGCAAAGCAAGGAGTTAGTAGGCAGAACCTTTTTTGGGCCTGTTTGTAATTTGATGAGGGGTCACCTTGTTTTTTGAAGGTGACAGTTGTACTAAGTTTCTGAAAGAATTAATGAAAGTTACTGTTTCCAATAAAAAAAAAAACCGGTTGATTGGGGGTCCACATTAAACTCACCAAGAAAATCTCCAAATTCAACCTGTCCTGCTTATCAATTGAATCCTTTTACACCAATGCAGACTTGATAGAACCATGGCTGGATTCAACGCAGTTACCAGGGTGCCGGTTTCTGCACTTGGGCCTTGGCTAGTATGCAAGCCTAGATGCATACATAATCACTAGATTTTCTTATTTCTATGTTTTCAAACTGTCAAACAAACAAATAGAGTAAGAGAGAAACTCCTTGTGGTGGACTATTACCATCTATAGTATTTACTCAGAACCGGGGGGGNNNNNNNNNNNNNNNNNNNNNNNNNNNNNNNNNNNNNNNNGGTATTTTCATTGTTCCATTCTTCATGTAACTTCCCATGGCTTTCTTTATTATATTTAGGCTTTTGATACTATGGGTGAATGAATATCTCATTTAGAAATCCTGTTGATGTTGCAAAATATAATGAGGTTAGTTAAGTTTTTACTTGCAAAATGTCATGACTTATGCATGAAGAGTTAGCAAAATAAACACATAGAATATGATTTTACATATTTCCTCCCTTCAAAGCTTTTAGAGAGAGTAAAGAAGAAAATACTTTTGACATCAAGCTAACAAGTCAGAATTCCCAGGTAGCGGCAGATTCCTCATATGGCTTGCAAAAAGGATTCCTGATTCAAAAAATTATTTGGGATTTGAAATACGGAAAAAAGTATGGGCTTAACTCCTACATATACTTTTCATACTTTTCATGTGGGCTTAACTCCTACATGATCTTACTTGTGCAGTTGGTCAAGCGTGCACAGTTGTGGGTGAAAGAATTGTCTCTTAATAACATGTAAGGTTTCATTACTCTTTCTGGAAAACAGATGAGAGATCACAATTTTATTTTTTACCCTTAAGGATTTTTCTTCTCTTTTGAATCACAGATATTTCATGTTTGCAAATGCCACTGCTTCTTTTGAACAAGTATTATCAACATATCCTGGACCTTTAGTATTAGTCTCTATCCTGGTGAGTGCATAATATGTGGCTTCCATTCCCTTGTACCAAAAGAATTTATAATTTATATGCTTCATGTTTATTTCCTTTAAGACCTACTCTAAGGTTGTTAAATGCAGTAGGGTTGCTCTGAATAGGATCTTGTTCATCATCTCCTTGCAGTGCCCAGATCCACATTTCAAGAAAAGGCATCACAAGAGAAGAGTTGTGCAGAAGCCTTTAGTAGATTCTATTTTAAAGAATTTAAGTGCTGGAGGGCAGGTATATTTTCATTAGCAAGAGAGACTATTTGGTTATGGTTGTTGGTGTATATTTGGTAGAGATCTGATGAATTTCACCTTGTGAATGTCAGCAAAAAGACTTTTGTTTTCTTCTATTTGTTTGAATAGCAAGGCTATGTTTCTTTAGGAGGTAGATGTCAACACCCAAAAATGGACACTTGGGCAATTTATCTCCCATCTAGATATCGCTAGTAACCAATCAACCATTGCAATGAAGTCCCAAACACATCAAATCCCTATTTGCCAGGTTTCTGCCCAAACCTCCCTTGTTTACCCCACCTAAGAAACCTCACCTAACCAATCAAACACTACCAAATGACTCTTGATACCTTAAAACCCTTGCCTATCAAATTTCACTTTGAAATTCCTTCGTTTACCCCTTGATCAAAGCAAGATTCTGTTTTAGCCCTTCTTGTTGATTGAGATATATGATCCTCGCATCCCTTGTATCTGAGCATCTTCAAACCAATCAAACCCCACCAAGGCTAGGCCCCTTAGAAATCTCACCTACCAAATTTCACCTAAAAATAGCCTCTCTAGCCTTTAAACTGGATAAGATTCCGCTTTGTGAACTGTCATTGGCTTTTATTTAAGACTTTCTGTAAAGACCGCTGGAACAAACCAACAGAAAGCAGTTAATCAGTTTTACAAGAGAAGGCCACATCAGCACAACTAATTGTCCACTTGCAACAGTTGTAACAGAAAGGAATTAAAGAATGTAAACAGTATAAGTAGTGAAGCACAAAGGGAAATAAGACAGGAATCTTTCGGCATCTCTCTCTCTCTCTCTCTCTCTCTCTCTCTTCCCTTTCAACGAATTCAGGAGGTTGGCTCCCTCGAAGAGCCCCGAGTTAGGCAGGTTCCTAACAAGTTGGTATCAGAGCCAGCATGACCAACACATGAACCACGTCAATAGACACCCGAGTGGATCAGATGGAAGTAGAGCTCCATCGAATGTCATCAGATCTCAAAGAAATGAAGGAAAGTTTCATTGCTCTCAATCGACTGGAGCAGGTGGCAACGAACAACGACAGAGGAAGCCAAGAAGAGTGCAGCAATGAAAACAACCGCAGAACAGGGCGGCGACCCAACTCCCTGGATTCTCAGAGCCGAGAGGTATTTTGATTACCATGAGACACCTGGGCAAGATAGGGTGGCTCTGGCTTTGGTGCATCTTGAGGGGAAAGCTATCCTATGGTTTCAATGGTATCAACAGGGGCACCCTCGTCAATCTTGGGTAGACTTCACCGACGCCATGACCATCCGTTTTGGATCGTCTGGGTTCAAAGATCACGATGAGAGTTTAGCAAAGCTGTGGCAGGTGGGATCGGTTAAAGACTACCAGATGGAGTTTGAAAAACTGGTCGTGAGAGTCCAAGGGTGGACGGAAAAGGCGCTGGTTGGAAGCTTCGTCGGTGGCTTGAAAGAAGAACTGCGACTGGAAGTAAAGGCGATGCAGCCTACTTCGGTCATAAATGTGGCAATGCTAGCAAGACTGTGTGAAGACAAGTTTGCTCGAGCCAGAAAGGTGCAGCGGCCATGGGGTGCAGTAACCAGGACGACGGCACTAGACAAAGAGGAAGGAATACTAGGCCTAGGCCCATCGGTTCCCTTCAAACGGCTGACCTGGGCAGAGATGCAAGCCCGTAGAGACAAACGACTCTATTACAACTACGAAGAGAAATTCGGGCCAGGCCATCGGTGCAGGAAACAATAGGCATTTCTCCTTCAAATGGATGCTGAAGAGGAAGACGACTTCACCGGTTGCAGGGAACCTGACTCAGGGTGGGAAATACAACCCAATGGGACATAAAAAATATCTCTACAAGCCCTTACGGGACTTGCGTCCCCACAAACAATGAGAGTTGTCGGGCTAATCTAAGGACGCCAACTGGCAATCCTCATAGACAGTGGTAGTTTCCTTAACTTCATAACTCAAGTCTTGGTGGATAAAATGGGACTCCCGGTTCAACCAACAATGGCTTTTACGGTTCATGTGGCCAACGGTAATAGCCTCTCTTACAATAGTATATGCATGGGCTTACTACTAAAGGTTCAGGGTCACCAGTTTTCGGTGGACCTATATCCTCTTCATCTCAGTGGAGCAGATGTGGTGCTAGGGATTCAATGGTTAAGACAGCCAGGCTCCGTGATCTATGACTGGGCCCGTCTCACCATGGACTTCACATCAGAGAACTCTACAATCCATCTACAAGGGCAAACATGCAAGGGACCAAGGCCCATCAGTCTTGCAACATTAACAAAGCAAGTGGGAGATCCGGATCAGCCCATATTCATGCACATGGACTTAAATTGGACCAGCCCATCTTTAGCTAACAGCAGCCCAAATGGGCCTGGAGACTTCCAAAGCCGCCTACAACAACTCCTTCAGCAATATGGCAGCGTATTCAAAGAACCCCAAGAACTTCCACCACGTCGAGATCATGACCACCGCGTCCCTCTCATGCCAGGAGCCGTCCCAACCAATGTCACCCTTGCAACACTTAAGGCCCACCAGTTGTTCGCTAAAGAGTCCAAGTGCTCCTTTGAAGAAACCAAGTTTGTTACTTGGGACATGTTGTAGAAAACGGAACTGTAGCAGCCAACCCAGATAAAATCTCCAGTATAATGGGCTGGTTGCAACCCAAAAGTGTGAAGTAATTGAGGGCCTTCTTGGGCCTGACAGGGTACTATCGCCACTTCATAAAAAACTATGGCCTGATAGCTACCCCATTGACCCAATTGCTGAAACGAGATGCCTTTCACTGGTCAACCCAGGCCCAACAAGCTTTTGAGCAGTTGAGACATGCAGTTTCGACACCTCCAACATTAGCACTACCTAATTTCACAAAAGATTTCATCATTGAATGTGATGCCTCCGGTCAAGGTGTTGGGGCCGTCCTCATGCAAGAGGGGTGACCACTAGCCTTTTTCAGTAAGGCCTTAACATCACAAAAGTGGGCTAAATCAGTTTATGAACAAGAATTAATAGCAGTGGTCTTAGCAGTTCAACGTTGGTGATCCTACTTGCTCGGGAGACGGTTCATAATTCGGACCGACCATCAAAGTTTGAAATTTTTATTAGAACAAGCAATCCTATCGCCGAAACAACATTGATGGATATCCAAACTACTGGGGTACGACTACACAATTGAGTACAAAGCAAGGGCTGCTAACTGGGTGGCTGACGCCCTGTCACAGCACCCACAATCATTTCGGTTACTAGTATCTTCCCCAACATCTCCACTCCTGGATCAGCTTGGAAAAGAAGCCCAATCCCATGTGAAGTTACAACAGTTGAAAGTCCAAGTATTGGCAAATCCATCACCGCACCCCGGGTATACCATCAAGGATGATCTACTCTTCTTCAAAGGACGCCTGGAAATCCCGGCAGATTCCACTCATCTCAGGAAGCTCTTGGAATTGTTCCATGCCTCACCCACAGGTGGCCACTCCGGCATCCTACGAACACAAAAACACATCGCCACACAGTTCCATTGGAAAGACATGCGTACATCCATTCAGAACTTCATAGCCAAGTGTGTAGTATGCCAACAAAATAAGTCAGCCACTACAACACCAGCAGGCTGTTAGACAGTTCTATGCCCTTAGCTTCAATCAGAAATATGTACATTATGAATTTATTGTAAATGAATAAAGTACACATTTGATTCATGTTCCTGTGGTGTGTTTCTGTGTAATACCCTTAAGCTGGACACTTAATGAGACTTGTGTTAGTTTAGAATGTTNNNNNNNNNNNNNNNNNNNNNNNNNNNNNNNNNNNNNNNNNNNNNNNNNNNNNNNNNNNNNNNNNNNNNNNNNNNNNNNNNNNNNNNNNNNNNNNNNNNNNNNNNNNNNNNNNNNNNNNNNNNNNNNNNNNNNNNNNNNNNNNNNNNNNNNNNNNNNNNNNNNNNNNNNNNNNNNNNNNNNNNNNNNNNNNNNNNNNNNNNNNNNNNNNNNNNNNNNNNNNNNNNNNNNNNNNNNNNNNNNNNNNNNNNNNNNNNNNNNNNNNNNNNNNNNNNNNNNNNNNNNNNNNNNNNNNNNNNNNNNNNNNNNNNNNNNNNNNNNNNNNNNNNNNNNNNNNNNNNNNNNNNNNNNNNNNNNNNNNNNNNNNNNNNNNNNNNNNNNNNNNNNNNNNNNNNNNNNNNNNNNNNNNNNNNNNNNNNNNNNNNNNNNNNNNNNNNNNNNNNNNNNNNNNNNNNNNNNNNNNNNNNNNNNNNNNNNNNNNNNNNNNNNNNNNNNNNNNNNNNNNNNNNNNNNNNNNNNNNNNNNNNNNNNNNNNNNNNNNNNNNNNNNNNNNNNNNNNNNNNNNNNNNNNNNNNNNNNNNNNNNNNNNNNNNNNNNNNNNNNNNNNNNNNNNNNNNNNNNNNNNNNNNNNNNNNNNNNNNNNNNNNNNNNNNNNNNNNNNNNNNNNNNNNNNNNNNNNNNNNNNNNNNNNNNNNNNNNNNNNNNNNNNNNNNNNNNNNNNNNNNNNNNNNNNNNNNNNNNNNNNNNNNNNNNNNNNNNNNNNNNNNNNNNNNNNNNNNNNNNNNNNNNNNNNNNNNNNNNNNNNNNNNNNNNNNNNNNNNNNNNNNNNNNNNNNNNNNNNNNNNNNNNNNNNNNNNNNNNNNNNNNNNNNNNNNNNNNNNNNNNNNNNNNNNNNNNNNNNNNNNNNNNNNNNNNNNNNNNNNNNNNNNNNNNNNNNNNNNNNNNNNNNNNNNNNNNNNNNNNNNNNNNNNNNNNNNNNNNNNNNNNNNNNNNNNNNNNNNNNNNNNNNNNNNNNNNNNNNNNNNNNNNNNNNNNNNNNNNNNNNNNNNNNNNNNNNNNNNNNNNNNNNNNNNNNNNNNNNNNNNNNNNNNNNNNNNNNNNNNNNNNNNNNNNNNNNNNNNNNNNNNNNNNNNNNNNNNNNNNNNNNNNNNNNNNNNNNNNNNNNNNNNNNNNNNNNNNNNNNNNNNNNNNNNNNNNNNNNNNNNNNNNNNNNNNNNNNNNNNNNNNNNNNNNNNNNNNNNNNNNNNNNNNNNNNNNNNNNNNNNNNNNNNNNNNNNNNNNNNNNNNNNNNNNNNNNNNNNNNNNNNNNNNNNNNNNNNNNNNNNNNNNNNNNNNNNNNNNNNNNNNNNNNNNNNNNNNNNNNNNNNNNNNNNNNNNNNNNNNNNNNNNNNNNNNNNNNNNNNNNNNNNNNNNNNNNNNNNNNNNNNNNNNNNNNNNNNNNNNNNNNNNNNNNNNNNNNNNNNNNNNNNNNNNNNNNNNNNNNNNNNNNNNNNNNNNNNNNNNNNNNNNNNNNNNNNNNNNNNNNNNNNNNNNNNNNNNNNNNNNNNNNNNNNNNNNNNNNNNNNNNNNNNNNNNNNNNNNNNNNNNNNNNNNNNNNNNNNNNNNNNNNNNNNNNNNNNNNNNNNNNNNNNNNNNNNNNNNNNNNNNNNNNNNNNNNNNNNNNNNNNNNNNNTCCTTCCTTGGGCGTGAACACCTCCATTGGGAGATACTAATTCTCTGTATCAGGTACATCCTCCCTCCTACTCCTTTTGGTTCAGATCTGGTTTGGTTCTTGTTTCAAGATTGATCCTTGAAAAATATGTTTTTCTAAAATAGGGAATTCGATTCCCTGTAAAGATGGGAGAAATATTTTTTTTGAAATTCACCCAGTCCTTTCCGCAAGACTTCGGCGTCCATGTGATGGATATCCTATCCCTTCACAGGCCTCTTGCAACCACTCCCAATACCAACCCAAGTCTGGGATGATATATCAATGGATTTCATCACAGGATTGCTCGTTTCTGCCGGCAAAACAATTATCCTTGTGGTATTGGATAGATTGACGAAATACAATCATTTTCTACCTCTATCACACCCATTTACAGCAGTCACAGTTGCTGAATTGTTCCTCCGGGAAATTGTGTGCCTTCACGGGCTCCCCAACTCAATTGTGTCAGACAGGGACCCTATTTTATGAGCCGTTTCTGGGCTGAAGTTTTTTGTCTGCACGGGGTTAAACTCTTCAAGTCAACAAACTACCACCCCCAATCCGATGGACCAGTGTTTTAAAAGCGAAAGGTGCACAAAAAGCGATAGGTTCCAAATGCGCCTGAGGCGTAAGGTGAGGCGCGCGCCTTTTTTAATTAAAGAAAAATTAAAAAAAATAGAAAAAAAAACATAGAAATTCTAAGAAATCAGGAAAATATCAAAAAACAAAGTGGGGGAAGAAAGAAGTAAAGAAAAAACTGAAAATAAAAAAAAAAGAATGGGGTGGAGCCCTGTTTTACTGTTTTCAAATTAACATTTGCTGATAAAAAAACATTGTGTAACAGTGGGGCGGAGCCCTTGTTTTAGTGTGAAACAGACAAGAAGAAGGGGGTGGAATCCCTATTTTAGTGTAAAACAGTTCCAGAAGAAGAAACACAATGAAAACAAAGATTGAGCGGAGCCCCTGTTTTTCTGTGAAGAAGAAGAAGTACTTGATGCTGAAAGCCTGAAGAGTTGAAGATGCTGCAGTTGGTCATCCGACTGAGAGATGGCCTCTGATAATCGAACTTCGAAGGTGGCTGTTCGACTGAGTGTCTGAGATAACTGAGACAAGCCTGAATTTGATGATCCAAGAAGAACCAGGGTGCTGAGGGCTCTGAAGATTTTTGTGAAAGCCTTGCATGGCAAGTTTTTTCACTCTCAATTAGGTTTTCAAATTTGCCATAACATATCCCAATATTTTGGCACATAAACGGAAATAAATATTATATATACGATTGTAATCAGCTATAAAACTAAATTTAAAAAGAAAAAAAAAAGAAAGGGCAACTTAAAATAGTTGCTCACCTGGACCGCCTGGCACCTGGCCTGAGGCGCAGAGGTGAGCGCCTTCCTAAAGTCTGGCCACCTTGACCCATGTGAGGCGCCAACTCTGGAATGCGCTTCGCCTTGCGCCTCAGGCGCGCCTTTTAAAACACTATGATGGACAGACGGAGGCGGTTAACAAGAGTCTCGAAACATATCTCAGATGCTTCGCGGGAGATCAACAAAGACAATGGGTGAAATGGATCCACTGGGCTGAGTGGTGGTACAACACCACTTTCCATAGCGCTGCTGGGATGACACCCTTCAGAGCTCTATATGGTTGGGATCCTCCCCCTCTACTTCCTTATAAAAGAGGGACCACCACAGTAGCGACCTTAGAAAGAACAGCTGACACAACGAGATGAGGTGTTAAAGGAACTGAGAAATCATCTCTTACAGGCACAACAATGGATGAAGCGCACCTATGATAAACATCACAAGAATGTTCAATATAAAGTCGGTGATTGGGTGTTTCTCAAATTGCATCCTTTCAGACAAATTTCAGTAGCAAGCCGACAGTGGAACAAACTCAGCCCGCGCTATTTTGGACCATTTAAAATCCTTGAGAGGATAGGATCTGTTGCATACAAGCTGGACCTCCCGGTTACATCAGAATTGCACCCTGTATTCCACATCTCCTTACTGAAGAAAGGGCCGAAGCCAGGAGTCATTACAAGTGCGACCCTTCCCACATTTTCAGATGAAGGACAAGTGCAGACTGAGCCAGCCTGCATCATTGATTTCAGATGGGTGCGCCGTGGTGGAAGAGTCATCCCAGAAGCATTAGTTGTTTGGTCTAAACTCCCAGAAGAGGATGCAACCTGGGAATCCTACTTGGATCTGCAATCTAATTTTCCCACGTTAGACCTTAGGGCAAGGTTGCTCTAAAGGAGGGAGGGATTGTAAAGACTGCTGGAACAGACCAATAGAAAGCAGTTAATCAGTTTTACAAGAGGCCACGTCAGCACAACTAATTGTCCACTTGCAACAGCTGTAACAGAAAGGAATTAAAGAATGTAAACAGTATAAGTAGTGAAGCACAAAGGGAAATAAGACAGGAATCTTTCGACATCTCTCTCTCTCTCTCTTCCCTTTCAACGAATTCAGGAGGTTGGCTCCCTCGAAGAGCCCTGAGTTAGGTAGGTTCCTAACACTTTCATTCGACCCAATCATAAACTTGGTCTGCTCTAGGAATAATCCCAGCTATCCAAATCATTTGCCCCATAGATGGGAATACTCCCTCTCCGTGCCCATGAATTTACTTAAATATCCCTTGAGAACTCTAAAATACCCAAAATACCCCTCACTCTTCTCTTCACTAGTATATCCCTATTCTCACTTTTCTTTGGATACTTTTACCCTTGAAAAATTCCAAAATACATGAACTACCCCCCACTCTTCCTCTTACAAAGAATACCTCACCTTTCACCATACTTGGACTCTCCTACCCTCAAACTTATTTGAAATACCCAAACTACCCCTGCCTTGAGCTTATAAATAGGGAGTGAGAAGGGGGCCCAAGACCATTAAAGGAAGCTTTGAGAATTGAGCCACTGCTCCTACCAAGATAAATTACTCTTGTCATGCTAACCTTCTCATTCATTCTTTTTTTTTTTCTTTCTTTTCTTTCTTTTCGTTTTTCCATTTTTCTAGGAGGGAGGTTTGAACTATGTATTGTTAGCATCAAACCAGATTGAACAGGAACACCCCCCACCCATTTCTACATTCCTCACTCTTCCCTATTTTCCCCTTTCTTTTTCTCCCATTTCTCTTTTTTCATCTTTCTGTGAGACTAAGGGTTGTTCAAACATTTAGAGGGGACTACAGCTGGCATTCTCAAAGCTTGAATAGCTCGATTGAAGATCTCCTCTTCTTGCATTCGAAAGGTGAGCTTCAGTTCTCATTTCCCTTGAATAGTAGTGACAATGGCTCTAGGTTTTATCGAAGGAGGTGTCTAAGCTAGTTATGCATTTTGTCCCAAGAATAGGTCTATGCCTTCGATGATCAATGCTGATAGTGCCAAGATTAAATAGGATCCCTCTGGAATAAGCAAACTGTGGTCCTTGTCTCCTCCACATCGTAGCAGCGGTGGTTCTAGGTTTTGTCAAAGGTGAACGTATAAGTTAGCTTTGCATCTTGCCCCAAGTGCAACTAAGCCCATCCCTTAGTTGATTGTTACTTCTGTAGTTCAGCCATTGTTGATTTATTCTTTGATTGAGCCTTGAAAAGGGAATAGGGGCTTGCCCTGACATCCATGGCTTTCCCTCCTAAGTAGGCAGTTGGTTTCAAGAGAGGCTTAATGGGGGAGGCCCAGTACCACCACCCTCATTGGACTCCAACCTGAAGAGGGTGAACCGGTGAACAAAAACAAGGCAGCAAGGTGCTAATCCCTTCCAAGGTTCGGTCATTTCCCTATGAGAAAGAGCTTAGAAGTTTGCCCCAGTTCACACCATTTTGGACTTAAGTAGTAGTTGGTTCCATAAGAGGTGTCAAGGGGGGGGGACCCCGGTATCACAACCTTCATTGGATTCCAATCTGAAGCTATTTTGGGAATTATGAATCGTGTAGAATGGAAAAAGTCTAGCTTCCCCATTCTTGACTATGAGGTGTTTGTTGGTTTGCCCAACCCAACAATACGAGGGTTCTTATTTATTGAGTGTAAGTTCTCATGGAGATTCAACTTTTTCTCCATTCTGTTTATCAAGCAGCCTGGTATTTGGAGTCACTATGAAGAATTCAGAAGAAAATCATAAATATTTTTTTCTCAACATAGGAAAACCTCCTTGGGTTTATGGTTAGTGGCAACTCCAAGAGGCTTCAACTCCGTCGTCAGATCAACCACTGATGTGGCTCTAGCTGAAGTGCAGCAACTGCTGTAAGACTCTCACGAGGAAAATCCTTGCGCTAGTCACCCTTCAGGTACCTCTGATCATCTTCTTTTGATATTGATCTTCCCATTGCTCTTTGTAAGGGTGTTCGGGCATGTACCAAACACCCTGTTGCTCATTTTTCTTCCACTTCTCATTTGCCTCCTAAGTATCATGCCTTTATTTCTGCTCTTTGTAGTGTGTTTTATGGAGGCCTTAGAATTACCTAAATGGAAAAATGCTGTGTGAGGAAATTTCTTCCCTTCAAAAAAACCACACGTGGGACCTTGTTGATCTTTCAAAAGGAAAGAAGCCTATTGGTTGTAAGTGGTTGCTTATTGTAAAACATCACACTGATCAGATCAGGGGCTGCTTGTGCGTCCTCTTGATTTATTCGAACCAATGAGTGTAGAATACGAACTAAGAAGAAGAAAGCTTGGAAGGAAGAAGAAGAGATAAAAATAGAAGAAGTCGAATAGGGGTTAGTGGCTGCACCCACTTTACCCTAATATATTAACAATAATAATAATTATAGAGTAGTCCCTTGAAATAAGTCTAATTACAAAAAAACCTTAATGCCATGAGCATATATAAAATACACCCCCTAACAACAGGAATTATGAATCATGTAGAATGGAAAAACTCTAGCTTCCCCCATTCTTGACTATGAGGTGTTTGTTGGTTTGCCCAACCTAATAATATGAGGGTTCTTATTTATCAAGTGTAAGTTCTCATGGAGATTCAACTTTTCTCCATTCTATTTATTAAGCAGGCCAGGTATTTGGAGCCACTTTGAAGAAATTTCAAAAGAAAATCATAAACATTTTTTTTCTAAACATAGGAAAACATCCCTAGATTCATGGTCAATGGCAACTCCAAGAGGCTTCAGGTCAAATTTTCAGCCTCACAATAGGATCACCTTGATTAGGTCTTCCCTTGCTAGCCTTCCAGTTTACTGCCTATCAATTTTCAAGATCCTAGGAGGAGTGGGTAGGAAGCTTGAGAAGATGACGAGGGATTTCTTATGGAAGCTAGGGGAGGGGAAGAGGGACCATAGGGTCTACGAGTGAGCAAATGNNNNNNNNNNNNNNNNNNNNNNNNNNNNNNNNNNNNNNNNNNNNNNNNNNNNNNNNNNNNNNNNNNNNNNNNNNNNNNNNNNNNNNNNNNNNNNNNNNNNNNNNNNNNNNNNNNNNNNNNNNNNNNNNNNNNNNNNNNNNNNNNNNNNNNNNNNNNNNNNNNNNNNNNNNNNNNNNNNNNNNNNNNNNNNNNNNNNNNNNNNNNNNNNNNNNNNNNNNNNNNNNNNNNNNAGCAAATGAGTAGCTTCTACTTGGAACCTACCTTGAATTGACCCTACCCAATCTGTTATAGGGTGGAGACTAGAGTGACTGGAGTTTGGTTCCAAATTCTTGGAACTGACCCCTACCCAAGCTGGTTCTAGGGTCTAGGGGTTTACCCTACCAGAACTGAACTTGCCTTGAAATAAACCCCAAAATACTTTTGAGGATGTTAAGATTTGAACCCAAGCACTTGTGGTTACAAAGGCCATGGTCTCACTTGACCATTGAGTTACTTAAAGTGATTTGATTATTTATTTTCATAATATTTGAATGTGTAATGTAAAAGGTAATATTTACAAAATTTAAATTATAATGGTAAGCTTTGAACCGTATGTTAATATGTTATGATAATCTACATTTTAAATTACTCAATTTAATCAATAAAGATGATATAAGTTTTAAAATATATTATATTTATTGAAAAATCAAGTTTTTAAAGAACATGTTTCATTTTTTTTTGAAGGGGGAGAGTAAAAGGAACAGGTTTCATGGATAGATCCTCGAACCGATTCCGGAACCGCTAAGGCTAGAACCGACCTTTACAGGGTAGGTTCTGGTTCCAAAAACCTAGAACCAACTCAACCCATGCTCACCTCTAATAGAGTCAAGTGGGATGTGGTTAACAAAAGTAAAAATTTTGGGGGCCTTGGATTTGGGAACATTTAGAAGAGAAACTTGGCTTTATTTGGCAGTGGCTATGGAGAATGCCTCTAGACAAGGACAAACTGTAGTATAAGCCTATAAGGTTGTGGTGAGTATTCATGAGTTGTTGGATAATGGATGGGACATTGGAGTTTTAACTAGGGTAACCCAAGCTTCTCCTTGGAAGGCCATAAATGCCATCTTACCTCTCTTCCTTCCTTTTGTTAGGTATGATCTTTGTAGTGGTAATGACATAAAATTCTAGGAACACCTTTAGGTTAGAACCTCCCCTCTTAGGGTCCAGTTCTCTGTCTTCAAAAATGAACCTATATCCAAATTTCTTGATCCTTCTAATTCAAGAAATGGATACGATTAGGATTTAAATTTTAGAAGGGGTATAAGGGATTCTAAACTCCCTACTATACTTGCTCTTTTACAAACCCTTGATGAGATCTATCTTGACCCTTCTAAATTTGATGGTTGGATATGGGATCCTTCTTCTTTTGGTTCCTTCCCTTGTGCTTCCTTCTTCAAAGTCTTAACCTAACTCTTTGCTGTTCTCTACAAACTACAACCTTTTCCGGTTAAGGAGGTATGGTCTAAGCCTATTCCATCAAGGGTTGGAACTTTCTGTTGCGAAGCATTTCCATGAAAGAATTAATACTTGTGACCTTCTCCAAAAGTATAGACCTAAGTGGTGCTTAGACTTGTTCATGGCCGGGTAGCCCAATGGGATAGCCCCACTCAGCTTGTTCATTGTTGGGCTTGGACATTATTTTGGGCCCACGAGCTCGGGCTCAGGCCCAAAACACTAGGGCCTACTTTTTTGGGTCAGGCTTGGGCTTTCTTGAAAAAGCTTGGTCCAAGCTCAAGTCCAATAATATTTTATATAATAAAAACATTTTCTATATAATAAAAATATATAATATATTTTTTCTTTGTTCCTCTTCTTTTTTCTCAAGCCATAGTGAGATCTTCCAACATTTTGGGTTCTAAGGTCATTTAAATAAATAAATCAGTTTTTTTATTGAGTGAAAAATAAAAAAGGGAAATTGTCTAAAACTCACCATGACTTTTCAGCATTTCTCTTAAACTCACCATAACTTTTCAAAACGTCTAGGGAACCCCATGTCAGTAACTTGACGTTAAAGAGACTAATGGGTTAATAGATTACCATTTTACCCTTTGTTATATTCGACCCATTTTTCAATATTCCAGAAATACCCCTGTTATTGTTCGACCCAAAATCCATTTTTTAGCTTCCCACGATGGGTCAACAGGATTCCCAGTTTTGCTATTAATCTTGAGGCAACAAAGATACCTGAACAATAATAAAGACGGATCAAATTTGCATTCTCACTAACAGTTTCAATTCTTTGAGACAGGAGCGACAATCTTACTCTTCCGTACCTGGAACAACAATCACTTGAATCCCTTGCAAAAACTCCATTTCTTCTCCACCCCTCCCAAATACATATAATAAACCCACACAACATTTTAGTTGACACCCTCTCTGAGAATGGATAGCATTTCCAAACTAATTTGCTTAAGCCATTTTGTATAAACATTTCAGAACAAAAAGTTAGCAGTGGATCCCCTCCTTTTAGCCTCATGATTGTAGCTCCAACTTCAACAAAACTTAGAAGCAACTCATGAATCTCTTCTTGCAAAACCCATTAATGCCAGGCAAACCAATATCTAAAATCCAATTTGAATAATAACCAAAACAAAATCTTCACAAAAAAATAAAGAAATATAGAAACCCACGATTTCCATCGCATGAGAAGTTTAGAGAAGAAAAACAAAAAATATAAATTTCATCTTAGAGACCCAAAATAAAAACAGGAAAAGCATGCAATCCGTAATTAAGATCCAAAAAATGGGCATTGGATTTGTACTGTCGATTTGGAGTTCAGGGTAGAACTCTGGCTTCAGAACCATTAGAAGGAGAAAAAAGAAGAAGAGGAGGAGGAGGAAGAGCTTACCACAGGTTGGTTCCATGCCATTAAAAACGGTTGTGTAGGGTTTTGCTGAAGGTCTTCTCACTTAGTAGGGCTAGGGATTGGATGAGAGAGCATAGGAGGGGAGTTTGACTGAGGCTTCCAAATCGTGTTTTGGAATCTTTCAGAATGGGATTTTGTAGTTGGGGGCTTAAGAACATTTTAGTCATAAAAATATGTTTAATATGGATGACTCACCATTCAGGGGCAGTTTGGTCATGAAAATTGCATTTATGCTGACATGGACAACTTTTGTCAATGAACACTAATGGTGCTCTAATTGATGGTGAGTTTTAGAAAACAAAATCTCATTGTCATGGGGTTCCCTAGAAGCTTTGAAAAGTTATGGTGCATTTAAGAGAAATGCTGAAAAGACATGGCGAGTTTTAGACAATTTCCCATAAAAACATCTTTTTGCCCAATTTACAAGTTGGGCGTCAGGCTTTATAGGAGGGCCTGGGCTTGGGCTTAAGGTCTAGGTCCGTTGGTTAGGCTGGGTCCGAGATCAAGCTTGAATGTATTATGTTAATAAAAGAGGCAAAGCCTAGCCCGAATCCGGCCCGTGAACAAGTCTAGTGGTGCTTATCCACTCACTAGTGTGTTATATGCAAAGCCAACAATGAGAGCTGCTTTCACTTACTAATCTCCTGTCCTATTGCTATTGGTATTTGGGAATGGTTTTTTCCTGTTCTTTGGCTGATGTGCCAACTGCCAAGCTTGTTTGCTCCAACATTTTTTGCCTAGCCAAAGAAAAGGGGAAGGCTTATGTGGAGATGCACAAGGATAACAATAAATTGGATGATTTGGGAAGAAAATAATTCAAGAATTTTCATGGAAAAGGAAAGGAGCAAAGAAGCCATTATTGAGAACATTATGATTAGGGTGGCACAATGGCTAAAATCTATGGAAACCTTTTCACAACTCTCAACGAATGACATCCTTAGAAAGTGGAAGGAAGTGGCTGACTCATCCACAAATAAGATTATCAACAATCGTTTTTGGTCTCCACTGGAAAGAGGATTAATAGAGGTTAATTTTGATGGAAGTAGTTTGGAAATCCAGGGATGTCAAAAATAAGAGGGGTGTTTAAGGATGATGAAGGCCAAATAATTGCTCTGTACTTAGGTAGTTAGGTCCTGTAGAAGTAGGTGACTCTCTAAGGGTGGAAGTTATGGCTATGCTGGAGGGAGTACAAAGGGCAAGAAATTTGAATCTAAGAAAGTTGGTTATTGAAGGAGATTCAAAATTAGTAGTCGGATGGTTACAAACAAGGTTCAAAATTTCACAATGTGTTAGGTTGTATCAGTCGATATGTATCGTTCTGACAAAGGTCTGATACATGGAACATGTGCAAGTCATGTGTTGCATTCCTTTTCGTGTGTTTGAATCGATACGGGCCCGTATTGGCCCTTTTTGAGTTTGTATTGGCTGGTATGGGCCTGAAACAGTCCGATACATCCCGATGCACTTAATTTGTTTTGGGTCCCCCCTCTCTCATTAATTTGTTTCGTGTGTTCGAATCGATACGGGCCCGTATTAGCCCTTTTTGAGTTTGTATTGGCTGGTATGGGCCTGAAACAGTCCGATACATCCCGATGCACTTAATTTGTTTCGGGTCCCCCCTCTCTCATTAATTTTGTTAATTTATATTTGAGGCCAAATTCTCTCATTAATTAGTTAATTACTCCTATATTTAAGTACAATTTCTCTCTCATTAATTAGTTAATTACTCCTATATTTAAGACATATTTTCAAATTTGAATTTGAATTCTAGCACCTAATTTGAATTCTCATTAATCTCATTTGTTACTCAATTACACAAGCCATTGATTTTAGTTCTTATAATTGTTAGAATATAAACTACAAACTTTAGCAATAGCAAGATTTGAACCTTGGTCATTAGGTTTTAATGACCATAAGTTCACCACTAGACCACACTCCATTTGTTTGTTATGGTCATATGCTTTTTTATTTTTAAGTAAATTTTCTCTTTTCTTAGTGGATGGTTGTCAATAAATGCTAAAATTAATTATTAAATTTATATATTCTTAAATATTAAGACAAGTTATATATTGATTTTTTTGAAAATTAATTTATATACATACACAATTTAGTTCTTCCATAATTTTTGAACGGTCACTAATTGCGTCCCGATATCTCACTTTATATAAACCATAAAGTATAGGTTTTTACATTTAAATAACTTATTTGCAATAATATAAAACTTGTAATTCATAAAAAAAAATAATATAAAACTTGTAATTGTTGTTATTTATATATTTTTTTAGGATTTATTTGAGTTTCCAAGCATATGCATGCGTATCTTGATTTTTTCTTCGTATCCATGTGTATCCAAAATGTATCCTGATATGTCTCTTAAAATTGCCTTTCTGATACACCTTGTGTTCCTGATACTATGAACCTTGGTTACAAAATGAGGATGTAGGGATGTGGAACTACGACAATGAGAGAGAAATTTAGATGGCTGACAGAAGACTTAGAAGTGAGGCTACATTGGGTCAAAAGAAGTTCCAATAGTTTGGTAGATTCTTTAGTCAAACACTGGTGGGAAGAGATCAAATGTTTTGGGTTTAGTTGTAAAGATCTTTTGGGGAAGAGTGTTTATCTCTCATTGACTATATAACTTTGTTCTTCTTACTGATTTTTTTTAATAAAAGCACGATTATTGATAAAAAAAGCTGGGGGAGATTGTAAAATGAGAACATATAAGTGGGATTATCTTATCCACTAAGTCCCATATGATAGTCCTTATGAGGTCATGTCCCTAGTTGCTTCAACATTCAAGTGGGAAAACTCTAGGAGGACAAATAAGGATTAAAGAAGCATAGTCTGCTTTAGTGATTGTGGTTATAAAAGTTTTTTCATCTAAGCCATGTTTTACCTTCAGGAAAAAAATGATGGAAGGTAAACAGGGTGGCCTTTATTTCTATTTTCTGCATGTTCAAAACTGACTTTTATCTTCTAGCTGCTTACCTTTTTTTCCCTTTTGTTCTCTTCCATCTTGTTTAGAGAGAGAGAGAGAGAGCAATTTTCTTTAGCCCTTGGTGTAGATGTGAATGTAACTCAAAAGCATTTTTCTTAACATGGTTGTGTTATAGGTCTATGTTTTGGTTCAAAGTTTAGGCCAGCCCAAGGCCCAAAATATGAGTTCGGATTTGGTTTGGGCCTAGACCTGGCCTGAACCCAAAGTTCGAGTTTGGACCTCAGGCTGGGCCAAGCTCAAACCAGAAGAGCCCAACCCAATGCTCAACTCTATCATTTAAGTCCATCCAAGATCACCAATCCTAAGTGGTCTTCATTTGCCAACTCAATAGTATCAAATTTGAACTTGATAACATCCAAATTTCCATGATGAGAGGAGGAAGGGATTTTGTGGGTTGCATGAACTCCACTCTCAGAGAAAAGGATCTTGAAATGAGTTGGCAGTACCACTCTGATAACAGAGTCCAAAAAGATGTCCTTGAGATCCATGCCTCCATCATCAAGACCCAATCAGTGACTTGAGCACAAAGATAGTGCCAATTTCACAACTTCTAACCTATTTTTTGGTAAAAAGAACATTCTCACACATTATAGGAGCAAATTGCAAGTACACCATAGAGAGAAAAGAGTTTCCATATCTTGGAAGCATTTTTTTTGGGTATTACATAGTTTCCATAATAGGGGAATTGGGGGGAGGGACAGAGCAGGGTGCACGTCAGGCCCTCTGGCCATACCATGGAGAGCCTGCAGTTCCATGGGTTTGATCCTGCACCCCTAAACTACTGGGTTATCGGCTATCTTGGAAGCAAATTGGCTAGGGAGACTACTATTATCTAAATTTATTATCTCTTGTTTCCTCTTTTGGTAAATCACTATTTGCACTCTCTCTCTCTCTCTCTCTATTTATTGCATACCTCCATTCTCTTTTCATTAATTTAACAATAGCTATAACTAATAGTTGTAAATCTGTAATTGCAGTTGAGTTCCTATAATTTAAAATTTGAATTAAAAGTAAGGGCCCGTTCTCCTGCAGTGAGTCTATTCTTAGTTTTTCAAGTAAAGAAAAAAATGCAGTATTTTCTTTAACCAATTTCTTGATTAGGTAATTGAATTCTGGGTATATGTGATTCCTACATTTTTAGTCAATCCTCTCTTTTTGAAAGTTGAATCCAAATGTTTCTGTGTGTTAATTTATTTGTTCTTAGTTTGAAATTTCAAATCAGTGTTCATGCTCATTCCCCTGGGCCTATTCTTGATTGAAATATAGAGCTGCAAATCTCTACGTTCATATGCATTTCTCATGAATATTAAGCTTGATTTGCTCATTGAACTATACCTTTTGGTTTTGCCTCCACATACATTTGGTCGAGGTTTCCACTTGCAAGACGGTTTTTTTTTTTCTTTTAATTGATCGCTTGCAGACTTTATGCTTGGTAATTTCATTTGTTTCTAGGTACTGGAATTACAAGATTTCATTTTCTTAGTAACGATTGTACAGGTTTTCATTCAGTCAGACGTATTTGAAGTGGCACTTGACATGAGGAATCAGTTTGAGTCTCATAATGATATGCTTGAACATATTGATGTCATTGATCCTAGTGTAATATGTGATGATCAGGGGTGGCTTTTAAGCAACCCAATGGGGATACGGACTGAAAGGGAGATCCATGCAGAATCTGAAGGGGCAAAAATTTACAGAAGGCTGTACCAGAAACGAATGTGATTTGTCATATTTGTACAATAACACCAAAAGAGAGCACAATTAGTGAAGTCCCTCTTTTACTAATGCCTGTTCTTCTGGAATGAACTACTCTATGACTCAAAGCATTCACCGATCCATATTGCTGGTCCTTAGATACGTTTTCCCCCTTTCCCATTCCCCATATTGATGGGTTTAAAAAAGTTTTTTTACCACTCATTGTTAATTGACTAATTCCTTTCCAATACTTCCAAATTTTGGTCTTTCCTTTCTTTCCTTCTGCACCTACCTTTTACTTCTTATGTTATACCTACCAAATGGCCCATGTGATTTCTTAGTTACATCTATTTATAATTAATACATTTGTTTATTGGGAGTTCCCTAGCACACAAGCTCTTTTGCTATGCAAAATATGTTAAAATTTTTCTAGTTTGTTGGCCCAATTTGGTGGTATTTATTGTGGTTCGATATTATCTTGC
>Nelumbo_nucifera_newGene_10048
CTTTCTTCTCTTCGTTTCCCCTTCCTCACCGTCCTCTCTCATTCTTTCTCTCTCCCAACTCCAAGGACGATCCTGCCAAGGAAGCTGCCATCTTCACCTCCCAGGTCATCATCATGAACCACCCAGGCCAGATCGGAAATGGTTACGACCCTGTGCTCGATTTCCGGCGGGTTTGAGTTCCTCTGTTCTCATGAGCAAGGGAGCAGGGAACCAGACTTCGAGTTCCTCTGTTCTCATGAGTAAGGGAGCAGGGAACCAGACTTCGAGTTCCTCTATTCTCATGAGACGGGGAGCAGGTGTTTTGAATGGGTTCGGCGTGTTGAGTTCGCAGGGTCAGATGGATACTCCCGATTTTTGTTCTAATTCACAATTTCCGACCACTCGATTGCTGCCCTTGGCAGATATAGCACCACTGTGGGTACCGGTTTCAATACGACTGATTTCAGAGGTTTTGAGGGTTCTGCTAATAACCTGTTCCTCAACAGGTCTAAAGTTTTGAGAGAAATTTTCCCTCCTATCAGCGCACAGCCCACCTGTTACAGAAGAGAGCTGTTCTCCGGCAGAATTCAGCCGCAGCGGACAAAGGGGCCAACTTGAGGTTTTTTTGGTTCGGAAGGTGGTCAAGATTAAGCTAAGGTTGAGGGGAGCAAGGGCAAGACGGAATTGGAGGAAAAACAACGAGGAGGTGTTGGGTCTGTTGTTCCAAAGATTAGCAACAGATGGAATTGAATGACAAGCTCTACATGGAAGAAGAGGAGAAGAGGAGGAAGACGGAATTGAATGGCAGGCTCTACATGCTTAGGTTTGCTGTTCCAAAGATTAGCAAGGTGAGAATCTCTAAGGTCCATGTTCCTTTTCTTATTTTTCCTGGAAAGATCTACTTTGGTTGTTCTCTCCCATTAAATGCTTCGTTCTATGCAGGTGTTGGGGAAGATGAACAGTAATTTTCAACATTGTGAATAGTTATTGTAAGGGTACTATGGGGATTAAAAAATATTGTAAGGATGAATTTCAAGCAAAGCTAATGGAGGGGGGTTTTTGTCTCACGGTCATAGTATAGGGGGTCTTTGTCACAGACCACACTGTATAGAGGGGTCTTTATAATTTACCCTTAATTAAAAGATTTACAAAACATTTTAATCTTAGGATCCATCTGAGAAGAGGGTGTAACACTACATTTTCTAATCAAAGAAGA
>Nelumbo_nucifera_newGene_10062
GTACTCTTTTTGTAAGGGGGGTATGCCAATGGCAATTATGTAAATAGTAGTATGCATGTACAGTATTTTGATGTATCATTTTGTCACTCCCCCAAAAGCTTAACGTACTCTTTGAGGGGAGGTAGGTAGTCGAGTGAGCTCATAAGCGTGTAAAGGTTAAGCACGAGANNNNNNNNNNNNNNNNNNNNNNNNNNNNNNNNNNNNNNNNNNNNNNNNNNNNNNNNNNNNNNNNNNNNNNNNNNNNNNNNNNNNNNNNNNNNNNNNNNNNNNNNNNNNNNNNNNNNNNNNNNNNNNNNNNNNNNNNNNNNNNNNNNNNNNNNNNNNNNNNNNNNNNNNNNNNNNNNNNNNNNNNNNNNNNNNNNNNNNNNNNNNNNNNNNNNNNNNNNNNNNNNNNNNNNNNNNNNNNNNNNNNNNNNNNNNNNNNNNNNNNNNNNNNNNNNNNNNNNNNNNNNNNNNNNNNNNNNNNNNNNNNNNNNNNNNNNNNNNNNNNNNNNNNNNNNNNNNNNNNNNNNNNNNNNNNNNNNNNNNNNNNNNNNNNTAGAGGTAGCTCTCCCAAAGACAAAGGCGTCAGCTCCAAGCATAGCAAGCGTGACAAGTCAGTTGACAAGCTTGCGACCATGGACAAGCGCATCATGCGCTGTGAAGCAGTGGTTGGCGAAACTCGTGACCGTGTGGACGAGCTTCAACTCAACCTTGAGACCGTAGCACCGGTCGTGGAAAGATTGGAGGACCAGTCCGGTGACAGCTCCAACAGGCCAGACAACCCACTAGAAGACCTGGTGAAGTGCCTACAAATCCAGCTCGAAGACTTGAAGGGCGAAGTGACCCTTCTGAAGAGGCTAATGGCCAGTACAGCCAGCACACCTGCTGCTCCAGCCCCTCCAAAGATCAAAGTCCGCAAGCCTACCTCATATGCAGGGACCCGTGATGCCCGGGAGCTTGACAACTTCCTGTGGCAAATGGAACACTATTTCACCGCAGCCGAACTCGTTGAGGAGGCGGCCAAGGTGCGTACTGTTGTTATGTATCTTACTGATGTTGCTATGTTATGGTGGCGCAGAAGAGGTGCCAATGCGGAGCGAGGATTATGCTCCATTAATACCTGGTCTGTGTTCAAGAGCGAGATAAAGCGCCAGTTCTATCTAGAGAACGTGGAGTACCAAGCCCGTCGGAAGCTCAAGAAGCTAAAACACACGGGCTCATTGCATGAGTACATGAAGGAGTTCTCCGCACTATCGCTCGAGATTACGGACATGTCAGACAATGACCTTCTCTTCAACTTTATGGACGGCCTACAACAATGGGCCGAGCTTGAACTCCAGAGACGAGGTGTGAAGGACCTCGCCTCAGCCATGGCCGTTGCTGAACAACTGGTAGACAACAGGCGACCAAGCAAAGATGACCCCAAACCCAACTCATATCAGGGCGTAGGGAAGATAGGAGGTGATAGGAAACCTTACTACGCGCCCAAGGGAGACTATGGGCCAAGTAAACCCAACACTTTTAAGTTCTAAAGGAGACCCGAAGGAGACTCTGGATACAGGGGTGGCTAGTTTGTGAAGAGAACACCTCTGGCACCATGCTTCATCTGTGAGGGAAAACATTGGACTAAGGATTGTCCTAGTCGGGGGAAGCTCAACAAAGTGTACATATTCGAAGGTCAGGCTCCTTGCATGGTTCCAGTTGTGCCAAAGACCACGTCCACCCCCAAGATGCTCTCAGCATTGCAACTCAAGGATGGAGTGCGGAAAGGAGAGACCACTTACTTAGCCACATTGGTGGACTCCGACCTGCCTGACCCACCAACCGGGCATATCCCGCTAGCGATTACAATGGCACTAGAAGAATTCCAGGATGTCATGCCTCCCACATTGCCGAAGAAGCTTCCCCCAAGGAGAGAAGTTGATCACAAGATTGAGTTGGAGCCTGGAACCAAACCACCGGCACGCCCGTCATACAGAATGAGTTGTTGAATGAGNNNNNNNNNNNNNNNNNNNNNNNNNNNNNNNNNNNNNNNNNNNNNNNNNNNNNNNNNNNNNNNNNNNNNNNNNNNNNNNNNNNNNNNNNNNNNNNNNNNNNNNNNNNNNNNNNNNNNNNNNNNNNNNNNNNNNNNNNNNNNNNNNNNNNNNNNNNNNNNNNNNNNNNNNNNNNNNNNNNNNNNNNNNNNNNNNNNNNNNNNNNNNNNNNNNNNNNNNNNNNNNNNNNNNNNNNNNNNNNNNNNNNNNNNNNNNNNNNNNNNNNNNNNNNNNNNNNNNNNNNNNNNNNNNNNNNNNNNNNNNNNNNNNNNNNNNNNNNNNNNNNNNNNNNNNNNNNNNNNNNNNNNNNNNNNNNNNNNNNNNNNNNNNNNNNNNNNNNNNNNNNNNNNNNNNNNNNNNNNNNNNNNNNNNNNNNNNNNNNNNNNNNNNNNNNNNNNNNNNNNNNNNNNNNNNNNNNNNNNNNNNNNNNNNNNNNNNNNNNNNNNNNNNNNNNNNNNNNNNNNNNNNNNNNNNNNNNNNNNNNNNNNNNNNNNNNNNNNNNNNNNNNNNNNNNNNNNNNNNNNNNNNNNNNNNNNNNNNNNNNNNNNNNNNNNNNNNNNNNNNNNNNNNNNNNNNNNNNNNNNNNNNNNNNNNNNNNNNNNNNNNNNNNNNNNNNNNNNNNNNNNNNNNNNNNNNNNNNNNNNNNNNNNNNNNNNNNNNNNNNNNNNNNNNNNNNNNNNNNNNNNNNNNNNNNNNNNNNNNNNNNNNNNNNNNNNNNNNNNNNNNNNNNNNNNNNNNNNNNNNNNNNNNNNNNNNNNNNNNNNNNNNNNNNNNNNNNNNNNNNNNNNNNNNNNNNNNNNNNNNNNNNNNNNNNNNNNNNNNNNNNNNNNNNNNNNNNNNNNNNNNNNNNNNNNNNNNNNNNNNNNNNNNNNNNNNNNNNNNNNNNNNNNNNNNNNNNNNNNNNNNNNNNNNNNNNNNNNNNNNNNNNNNNNNNNNNNNNNNNNNNNNNNNNNNNNNNNNNNNNNNNNNNNNNNNNNNNNNNNNNNNNNNNNNNNNNNNNNNNNNNNNNNNNNNNNNNNNNNNNNNNNNNNNNNNNNNNNNNNNNNNNNNNNNNNNNNNNNNNNNNNNNNNNNNNNNNNNNNNNNNNNNNNNNNNNNNNNNNNNNNNNNNNNNNNNNNNNNNNNNNNNNNNNNNNNNNNNNNNNNNNNNNNNNNNNNNNNNNNNNNNNNNNNNNNNNNNNNNNNNNNNNNNNNNNNNNNNNNNNNNNNNNNNNNNNNNNNNNNNNNNNNNNNNNNNNNNNNNNNNNNNNNNNNNNNNNNNNNNNNNNNNNNNNNNNNNNNNNNNNNNNNNNNNNNNNNNNNNNNNNNNNNNNNNNNNNNNNNNNNNNNNNNNNNNNNNNNNNNNNNNNNNNNNNNNNNNNNNNNNNNNNNNNNNNNNNNNNNNNNNNNNNNNNNNNNNNNNNNNNNNNNNNNNNNNNNNNNNNNNNNNNNNNNNNNNNNNNNNNNNNNNNNNNNNNNNNNNNNNNNNNNNNNNNNNNNNNNNNNNNNNNNNNNNNNNNNNNNNNNNNNNNNNNNNNNNNNNNNNNNNNNNNNNNNNNNNNNNNNNNNNNNNNNNNNNNNNNNNNNNNNNNNNNNNNNNNNNNNNNNNNNNNNNNNNNNNNNNNNNNNNNNNNNNNNNNNNNNNNNNNNNNNNNNNNNNNNNNNNNNNNNNNNNNNNNNNNNNNNNNNNNNNNNNNNNNNNNNNNNNNNNNNNNNNNNNNNNNNNNNNNNNNNNNNNNNNNNNNNNNNNNNNNNNNNNNNNNNNNNNNNNNNNNNNNNNNNNNNNNNNNNNNNNNNNNNNNNNNNNNNNNNNNNNNNNNNNNNNNNNNNNNNNNNNNNNNNNNNNNNNNNNNNNNNNNNNNNNNNNNNNNNNNNNNNNNNNNNNNNNNNNNNNNNNNNNNNNNNNNNNNNNNNNNNNNNNNNNNNNNNNNNNNNNNNNNNNNNNNNNNNNNNNNNNNNNNNNNNNNNNNNNNNNNNNNNNNNNNNNNNNNNNNNNNNNNNNNNNNNNNNNNNNNNNNNNNNNNNNNNNNNNNNNNNNNNNNNNNNNNNNNNNNNNNNNNNNNNNNNNNNNNNNNNNNNNNNNNNNNNNNNNNNNNNNNNNNNNNNNNNNNNNNNNNNNNNNNNNNNNNNNNNNNNNNNNNNNNNNNNNNNNNNNNNNNNNNNNNNNNNNNNNNNNNNNNNNNNNNNNNNNNNNNNNNNNNNNNNNNNNNNNNNNNNNNNNNNNNNNNNNNNNNNNNNNNNNNNNNNNNNNNNNNNNNNNNNNNNNNNNNNNNNNNNNNNNNNNNNNNNNNNNNNNNNNNNNNNNNNNNNNNNNNNNNNNNNNNNNNNNNNNNNNNNNNNNNNNNNNNNNNNNNNNNNNNNNNNNNNNNNNNNNNNNNNNNNNNNNNNNNNNNNNNNNNNNNNNNNNNNNNNNNNNNNNNNNNNNNNNNNNNNNNNNNNNNNNNNNNNNNNNNNNNNNNNNNNNNNNNNNNNNNNNNNNNNNNNNNNNNNNNNNNNNNNNNNNNNNNNNNNNNNNNNNNNNNNNNNNNNNNNNNNNNNNNNNNNNNNNNNNNNNNNNNNNNNNNNNNNNNNNNNNNNNNNNNNNNNNNNNNNNNNNNNNNAATCCTAACCAAAGTAGGAGCTTCAGCCTACAGACTCAAACTACCTCCATGGCTAAAAGTACACCCTGTCTTTCATGTAAGCCAACTTAAACCCTACCATGCCAACAGCCAAGACACCTCCCGAAACCAAAGTCAACGCCCACACCCATCCTACCAACCACCCAAGAACCGATCCCTCGACTCCATCCTCAACCATAGGTTGTCCCAATCCTCCCAAACATCAGAATGGGATTACCTGGTGAAGTGGAAGGGACCTGCAGAAGACCTCCTTCCATTCGCAGTGAAGCTGGACGAGTACCCAAGGAAGAATCTTCGAGGACGAAGATTGAATTAAGTGGGGGAGACTGTGACGGTTCAGCCACCATCAGCACGCCATCAGCACGCCATCTAAGTGTCTTGGGTTGGGTCCTTGTACTCCTTTTGTAAGGGGGGTATGCCAATGGCAATTATGTAAATAGTAGTATGCATGTATAGTATTTTGATGTATCATTTTGTCACTCCCCCAAAAGCTTAGCGTACTCTTTGAGGGGAGGTAGGTAGTCGAGTGAGCTCATAAGCGTGTAAAGGTTAAGCACGAGATCCCCTCGACACTGTACTGTGTGCTTGTGCTTACCACTGATTAATGCAATACAAGTTGCCTTTTGTCTAATTTGTGTGCACTCTTGTTTCCTTTTGTGTGTTGTTGCTTGCATTTGTAGGCTTTCTCGACCCCAATCGAGCGCCACACGGGCCCTGTCGATTAGCCCCGTGACACTAGGCTTTCCATTATGGCAAAACAAAGCCCTTCTCCCTGGTGAATTTTCAAAGTAGATCTTTT
>Nelumbo_nucifera_newGene_10064
GGTGATGTCATTGAATGAGGTTCAGATGCAGCGAATCTTAATTGTTTGGGATTATTTATGCATCTGTCAGTTGAGAAAGAAGTAAGTGATGATAATTCCTAATGTTTGTTTCTACCTTTCCTCCCCCCTCACCTTTTGCTAGTGCAATATTTATCACCATTTTGATTAATCCATCAACCATTTTATTTACCACAAAATTTGTGTTTGAATAATATCGTTTTAGTTATTTTCTCACTTTTACAAATATAAATCGGTCTATTAGTTGGCTTTGTACTAAACATTTTGCATGCTAAAATCATTTTATCTATGGTTGTGTCTGATCCTAGGACTGTGAAATCATTTTAGTAACTAGAAATTGATAGACCTAGTATTCCATGGTCACCCACCACAGCTTATTCTAAAGTTAATTTTTTTTGGTGTTAAAGTTACATTTCAATTGGTGTACCAGTGTTTTAAAAGGCGTGGGAGGCGTATGCCTCCGCTTCGACAAGACCCCCCTTTCAACTAATGTTATGCATCTTCATTCTTCTTAATATAAAAGATTTTTATTAAAAATAATGGAAAAATGAGATCCCCCTTCCTCCTCCTAACCCTCCTCTTAAGGAGGCTTATGCCTCCTTGTGTTCGGGAGGCTTACGCCTCTTGCATTCTGAACTATGCCTCACACCTCTAGGTAGTGGAACGCCTTGCATCACGCTTCTGCGTTTTAAAACATTGTGGTGTACTTTGGAAAATCTAAGGAATTTAGATATTTGAAATCACTTCGCTATTTTTATTAAGATATTTGGGAAATCTAACGAAATTAGGAAAAATTACTAAAATCATGGAATTTGTTGATGAAACATTCTAGATTGTTAGAAGTATAGTTACACATTTAAGACGTAAAAAAGCATAGAAATAATTGTATATATTAAACAAGAGTATCTCTCTGTTTCCCTTTAAGCCTTTTAGTCTTCTCGTCTGTAGTATGTCATTCACTTTCCATTTTGACTTCTTTTTTTATTTTTCTTACTATATATTTTGATTAAGTTAAGAATCTCTTTTATGGTTGTCTTTTTTTTCTTTTTGATAATTTTAACAAAATATGGGAAGTTTTGATAATGTTCTAAAATTTTAAATTTTATATATTTAATTTGTCATGGCATTGAACACAATGGAATGGTGAAACAGGATTCATGCAACATATAGTAGGGACAAGGTTTAAATGATGGTGATGATGTTTAATTTTTCAATGAAATTCAAAATATCCTTGATATATTGACAATGCATTAGAGATATGAAGAAAAAGGATCCTTGGAATATTTCATACCACTCCCTAATGAAATGGACAGATTTCTGGAATATGTCACCAAATATTACCAATATTACAAACCATGGTTTCATTTGGGAGGAGTTTATATTTAATATAAATGAAAATGTAACCAGTTATTGAAAATTATCTATGTTTTATTTTGGCAAAAAGACGTAACAGTAAGAAAATAATATTGGTACTTCATAGAAGTCAAGGGATGATATTGAGTGGTTATTTTCTTTTGTGCATGAACAAAGTGGTCATATTGTACTGGAGAGTTCCAGCCTATTTGCCTCTGCTTCTACAATGTTGGTCAGTAAAATTTTTAGAAGTGAGGGATGCAATTTAATGGAGGATGGCACCTTTGCAAGATTATGGCATTTGGAAGGAAAGAAACCATAGAATTTTTGAAGATCAATTTTGTTCTTTTCATAGGGTATGTAAAGGGTAAATGTTCCTTTCTAGTGGCTGCTCTTAACCAACAATAACTTTAAGTGCATGAGCAAATCTGATTTTCACATCCAGTGTGATGAGGAATTAGTGCAACATTAAGGGCCGTTTGAAAGGGCTTCAACTTTGACTGAGCTGCTTCACTGAGCCTCTTTGAAGAAGATACTGAAACTAGCTTCACTAGAAAGTCGGTTACTTGGCTGAATGAAAGCATATTGGGGCATTCCAGGTTTTTCACCAAACATAGTTTGTGGGGTGTACTTTACAAAGCCAGAAGCTGCTGCGTGGAAGCCCTCCCAAACGGGCACTAAGAGTTAATATTAATTTGGTGTTGTTTTCTTTTTCTAGTTTCTCTATAAAGTTTCTCCTATGAAAAAAGATTTATCACCCTCCTCTCTTGTTGATTATTTTGTACTTTTAATAACAATAAAGTTTTCTTTGTTACTGATCTGGAGAAGCAAATCATCATTGTGTCTAGGTTGTGTATTGCATATCTGTCCAGTTAATATCTGTATTAAGTTTCCCAAGTACAGCATATCCTGATAAACCTTAATATCTGTACTCTAATTCCACAGATATGGGCGTTACCGGCCTTGGTGTAGTCCTTTATCAAGGAAATTAAAGGGGTGGCAAAAGCTGTGGTGGCATTATGCACAAGAATCTGTATTGTCAGATGTTCATAGCAGGTTGAGGAAGACATCTTGGAGATACTTTGGTTGGCGGATGTAAGTCCTATTTTGCTTTATTTTCAAATAATAGTTGATTGGTATGTTTTCTTTTCCTATTTGCAAATAATAAGCTTATGTCGTTTGTGCCATTTAGTAAAGTATGACTTTTGAATCAAGGGTTAGAATTTTGGTTTGGTAGAAATGTTAGATCCTAATTTAGGAAATATGTCAGAAATGTCATATGGAAATATTGTAAAATTAAAATATGGTGGAAACATTGTGATATATGCAAAAACATTGATATTTTATGAAATGACAAAATAAAAATATATTTTTTATTATTATTTTGTTCAAAATCATCATACAAAGCCAAGAAACAAAGGTTTAATAGACAAAATAATACATTGCAAAGTTGTCTTTTAGACTTTATGAGTATAGTTGTCAAGGCATCTAGGTGATTCTGGGCAACAATGGGGCACTTAATCGCCTAGGTGATAAGAATTTCATTAAATTAAAAATTAAGGTTGTGTTTTGATAAGCTTTTTTAATAAGTTTGTGCTTTGACAACAAGTAGATTCCTTGAAAGAAAGCGTAAATCTACAACAAAAAGCACAAAGTCATTCTGGATTACTTCATGCTTCTGCTACACACTTTGGTTGAGCCTCTCAAAGAACCATTCAACCTAAAAGCTTAAGCTGTTAGGTGAGGTCCCTGAACAGTTTTTTATTCTTTAATGTGCCCCCTCATGTGAAAGCCCATTGGGCTTGAAGCGTGGACAAGCATAGACCCACCCATACCTTGTGCTGAAATTTAAGTAATTATAATAGGGTGGCAAGGATTGATCACTGGGCCACTTGGTCAAAAAGGTTCTGATACCATCTCAAAGAAGCATTCAACCTAAAAGCTTAAGCTGTTAGGTGAGGTCCTTGAATAGGTTTTTATGCTTTTCACAAAATGCAGTAAGGTGCAAATTTATGTGGCATTACCAAGTGTGATATAAACACAACAAGGCATGCACTTGGTCATAGTTTTCAAGGCGCCCAGGTGAGGCTAGGCAACCAAGGGGCGCCCAGGCTCGCCTAGGCGATGAAATCAGAAAATAGTAGGCCTACGTGTTTCTATCCTTCATGAGCTAGTTACTTGGTTTTATACATTAACCTACAAACCTCTAAACTAAATTTTCTACTTATGATTCTTGTAGGCTTAAAGCATGCAACACAGAATATTAGAAATAGAAATTCGGACTTAAAAAGAAGAACTGTAGCCCGTGTTTGACCAAGAAAAGAAAAAGAACTTAAGGAGAAAACAGGGAGGCAGAGCCCTGTTTTAGACCAAAAAAGGAAAAAAGAACAAGGGGCTCCACTGCTGTTTTAGACCAAGAAAAACAAGGAGGCGGAACCCTTATTCCAGGTTACCATTGAGGAGGACAAAAGTGCAGGTAAAAGGGTGAAAAGTTTGCAGGAAAATGAAGAAGAAACGAAGGGGGTGAAGCCCCTGTTTGATTCCAAAAAAAAAAAATCATGCAAAAAACGTATGGAAAAGACAAAAAAACAGGAAGAACCAACAAAAAGGAAGAAAAAAAAAGGCTGAAAACAAAGAGGGTAGGAGGAAGAATAGGCGGGCTGAAAACTGAGAAGAAGATGATTCATTTGACTACCTGGCATAGTCGAAGTTGTTTAGACTTCTAGTTGGTTATGCAGCATTGCAGAAACAGTTGGAGTTGGACTGTGTGTGAAACATACCTGACCGGACAGCTCTTCCTCTTCTATTCAGTTCTGCCATGAAAATAAAACCCTAATAAGACAGCACTCTTCTAATAAAAAGAATGATAATGTGTGATAGGTTCTATTGTAATAACAAAAACTAACCAATAAAAACTATTTGCAGCAAAAGAAAAGTAAAAAACAATATAAAAATATTAAAGGATCAATGTATTAATGTGTCTTGCATCTAGTCTAGGCGTGCGCCTTGGAGTTAAGCGCCCACCTAGTCGCCTAGGCGTGCGCCTTATACAAACTTATCATGGCGTCTGGGCGAGGTGAAGTTTGAAAACCACCTAGTTGCCTTGACAACTATGCACTTTGTAAAATTTGTGACACATAGAAAAATGTCAGATGGCAAAAACATCACAAAATATATGCCAGGTGGCAAAATTTGTGACATGAAATAATATGCTATGAGGTAAACTTTGTGGCACATGGCAAAAATATATGCCATATGGCAAAAATTGTGATACATGACAAAATATACACCATGTGGAAATCTTCTGTTTGAAAGTGCTTGGACTCCCATTTCTTCTATGGTCCCATGAAAACTTAAAGAAAATTGCAGTTTTGTGCGGAGGAGTTCTGGAAGATGCAACCAATCTCAGTGCAACACCTTTGAAAGTGAGAGGGGTTAAACTAGAAACAATACTGAAAATGGTGAAGCTGGAAATGGTGGTATGGCTGCTGTCATCGGTGGAGGAGAGACTATGGAGAAGCTTGTGGGAGGTAGAAGACAATGGCGTGGCAAGGTCAAGGAAGGAAAGTGTGAAGAAGTCTAACCATTGTTGCAAAGAAAAGGTAATTGCTTAGGCTATGCATTCAAAAGAGTTTGGCCAGATTTCTAAAGAGGGATTAGAATTTGGGCCTTCCATTCTTGATCCTGGGGTTACTAAAAGATCCTACGCTGAGGTGGGTGGCAGTTATGGGGCGGCAATAGGGGAAAAAATTTGAAAATGTGCCAAAAATCAACCTGGGGGTTAAACTGATTGAACCAGACAGCCCAACCCCAACTTATATCTTAACTGGGTCACATGACCTAAAAAATCAGGTGAGCAACCTGGCCCAAAGGTTGGGGGACGGTTGTGGGGGTCTATCATCGTCCAAATCGACCCCTGCAGCCTCCTCTAACGCTGTGGTTTCGAAAAACCTTCTTAGACTCCTAAAGCTCTCGGAGGCTCTGGTAAAGGAGTCGCTTGTACAGATATATAAGTTGCTAGCATACATGAGTTGGAAGACAATGGTTGGGAACTTGGAATTTTGGCAAGGGATACAACTGCCTCTCCTTGGAAAACCATATATAAGTTGCTTCTAGTCTTCTCCCCTTGGATCAGGTATGGTCTTAACTCCGGTAATAGAATAAAATTTTGGGAACAACTTTGGGTTGGGGACTCACCTTTGATGGACCAATTTCCCTCTTTGTATGCTCTATCAGATTTGAAAAATGAACCCATATCATCCTTCTTAAGCCCTTCAGACTCTCCTTTTGGTTTTGGGTGGAACCTAGTGAGAAGGGCAATTAGGGATACAGATTTGGGCCACATCATGTCTTTGTTAGCCATCCTTGAAAATATTTTCTTGGACCCTAATAAGGAGGATACCAGATTTTGGGTTCCTTCCTCATCAGGTGTTTTCTCTTGTGCTTCGTTTTTTGAGACATTAACTCAACCTTCTGATCCTATTGGGTTGTCTTTCCCGGTTAAAGAAATTTGGAGTAGGCCCATTCCTCCTCGGATTGGTAGTTTTTGTTGGGAAACTTTCCTGGAAAGAATTAACACAAATGACCTACTTCAGAAAAAGAGACCCAATTCTTGTTTACTTCCTAATAGGTGTACTCTATGTAAAGCTGATGGGGAAACTGGTTACCATCTTATGGTTACTTGTTCGGTTGCTAAATCAGTATGGGAGTGGGCTTTTTCCCTTTTTGGATGTGTTTGGATTCCCCCTGGGGACGTCCAAAGCTTGTTCTCTTCTTCTTTTTTCAAATGGCCGAAGAAGAGAGGGAAGATTATGTGGAGAAGCATTAGGGTAGCAGTCTGTTGGACCCTTGTTAAAATAATTTAGTTGCTGATGTTAGGGCCTGTTTTGGCTAATTAAAGTGTTTTTTTTTTTATTTCGTTTTTCTCTTTCTGTTATGTCTGTTATTGTACTCAGGGGCACAAGGGTCTTTTCCCTTGTTATTTCTGCCGCCCTATATATATTAAAATAAAGGCTGGCGCCGCCAGTACTGTTACATTGCAAAACCCTTCTTTCTTCCCTCCTCTCTTCTCTTCTTCTCCTCTTCTCTTCTCTTCTCTTCCTCTTATTTCTGGCCAGCCATACTGTCAAGATGGTATCAGAGCGGGAATACTGATTAAAGAAAGCAGATCGAACAACCTTACTGAGAGAACAGATCGAACAGACTAGCAGAACTTGGGTGGAACAAAAATCTGATTCGGGACTGAAAAAAACAACTACAACTGGTACAGTTCTCCCTGTTTCTCTCTTTACCCTCCTTGGTCATGTGCCGAGTGAAAACCCTATGAGTTTGGGCGGGCTGAATGCTGTCGAATCTGTGTACCCCCTGTTTTTTTGGATCGTGTGATCCTGTACATGTGTTAAGACAACTGTAGGTCAAGGATGACCTGTCTTCTCAATGGTTTGATTTGACTATAAGTAAGAAAGATCTCTCCTGCTGATTAGTGGCTGTTAGACATTCTGGAATTCTGGTAGGTGGGACTGTTAAAACTATACAGGTCTAAAATCTGTCGAGTATTACCTCTGTTTTGTCCGGAATTTGGTACTGTTTGTGCTCAACCTGGTTATTAAACCCAAGTGTGTGGGTGTGAACTGAGTGGAGCATTGTTTTGTGGAGTAAGGAGGGGTCCTAAGTCCGGTGTTCGGGACTGATTTACTGTTTGACCATGTCGACTGAGAATTCTGCTNNNNNNNNNNNNNNNNNNNNNNNNNNNNNNNNNNNNNNNNNNNNNNNNNNNNNNNNNNNNNNNNNNNNNNNNNNNNNNNNNNNNNNNNNNNNNNNNNNNNNNNNNNNNNNNNNNNNNNNNNNNNNNNNNNNNNNNNNNNNNNNNNNNNNNNNNNNNNNNNNNNNNNNNNNNNNNNNNNNNNNNNNNNNNNNNNNNNNNNNNNNNNNNNNNNNNNNNNNNNNNNNNNNNNNNNNNNNNNNNNNNNNNNNNNNNNNNNNNNNNNNNNNNNNNNNNNNNNNNNNNNNNNNNNNNNNNNNNNNNNNNNNNNNNNNNNNNACTTGCCATCAGTTCAGGAGGTGTATGCCTGGGTGCAGTCAGAAGAAAGCAGAAGAAGTGTGATGAATGGTGTAGAAGGGGAGTCAGTTGCCCTAGCTGTCTGGGGAAATTCAGATACAAATGTCGGAGGTGGTTTTAAAAAGGGTGACACTCAGAAAAAATCAGATGACAAGAGCAAGCTTTGGTGCACTCACTGCCAGAAGACACGACACACGAAAGACACATGTTGGGATCTCCATGGAAAACCTAAATGGGCACAGGATTTGGGTAAGAAGTCAGCACCTGATCAGGGCAAGAAACCAGGCCAGCAAAATAAAAAAAGGTATAACTCAGCTAATATGGCATCGACAGAGACTAGTCCTTCAGTAACTCAGGAGAGACATCCAGTTCCGACCCTAAGGAAGATATTATCAACTCCTTCCGTGAACATTTGGAATTGTTTGGTAGGACTCTCTGCCAGATGGATTATGGCAGAGACTTTTGCTCCAGTAGCCAAGATGAACTCTATCAGGATTCTTCTTTCCTTGGCAACAAATCTTGACTGGGATCTTCACCAATTGGACATCAAAAATGCTTTCTTGAATGGTGACTTGGAAGAGGAAGTGTACATGACTCAACCCCCAGAGTTCTATGCCAAAGGTAATGAACAAAAGGTGTGCAGGTTAAAAAAATCTCTATATGAGTTGAAACAATCACCTCGGGCTTGGTTTAGTAAGTTCCATTTAGCAGTTCAACAGATGGGGTTCAAACAATGCCAGTCGGATTATACTCTATTTGTGAAAAGAGGTGAAGGTAAAATTGCAACTCTTATTGTGTATGTGGATGACATAGTGATCACAGGAGATTGGGAGGCTGAAATCCGGAGATTGAAAAAATTCTTAGCCACTAAATTTGAGGTGAAGGATCTAGGCCCCTTACGATACTTTCTTGGAATTGAAGTTGCCCGCTCTCACAAGGGCATCTTTATTTCCCAACGGAAGTATGTCCTATATCTACTAGAAGATACAGACAAGTTGGGGGTAAAGCCATTTGATTCACCTATTGAACCTAATCACCATCTGGGAGACATTTAGGGAGAGTTTTTGAAAGATGTAAAGATGTTCCAGAGACTCGTGGGGAGACTTTTGTATTTGTCTATGACCAGGCCTGATATTGCCTTTGCAGTGGGTGTCCTTAGTCAATTCATGCACAGCCCTAGGACAACTCACTTTGAGGCTGCAGAGAGGATCTTGAGATATCTCTAGAAGTTTCCTGGAGCTGGTTTGTTGTTTTAGAAACACAGTCACTTAAAAGTGGAAGTATATACTGATGCAGATTGGGCAGGAGCAGTCAATAACCGAAAGTCTACCAGTAGTTATTGTGCCTTTGTAGGAGGAAACCTTGTCACATGGAGAAGCAAAAAACAAAGAGTGGTGGCTAGATCCAGTGCTGAAGCAGAGTATAGAGCGATGGCTCATGGGGTTGCNNNNNNNNNNNNNNNNNNNNNNNNNNNNNNNNNNNNNNNNNNNNNNNNNNNNNNNNNNNNNNNNNNNNNNNNNNNNNNNNNNNNNNNNNNNNNNNNNNNNNNNNNNNNNNNNNNNNNNNNNNNNNNNNNNNNNNNNNNNNNNNNNNNNNNNNNNNNNNNNNNNNNNNNNNNNNNNNNNNNNNNNNNNNNNNNNNNNNNNNNNNNNNNNNNNNNNNNNNNNNNNNNNNNNNNNNNNNNNNNNNNNNNNNNNNNNNNNNNNNNNNNNNNNNNNNNNNNNNNNNNNNNTTTTTTCTTTCTGTTATGTCTGTTATTGTACTCAGGGGCACAAGGGTCTTTTCCCTTGTTATTTCTGCCGCCCTATATATATTAAAATAAAGGCTGGCACCGCCAGTACTGTTACATTGCAAAACCCTTCTTTCTTCCCTCCTCTCTTCTCTTCTGTTCTTCTCCTCTTCTCTTCTCTTCTCTTCCTCTTATTTCTGGCCGGCCATACTGTCAAGAACCCAATGGGAAGAAAGAAACTCACGAATATTTTCAGACAAGGAAAGAATCCTTGAAGACTTATTAGATCTAATACTGTTAAGGGTGGCACATTGGCTGAAAACTATGGAGCTGTTCTCAGATTATTCTGTGGTTGATTTGGTAAGAAATTGGAAAGAGATAGCTTCCTCTGCCCTATGTAAGAGGACTTGTAGTCCTTCTTGGTCCCCTTCTCTCTTAGGGCTGAGATTCTTGCAGCCCTGGAAGGTATCCAAAGAGCAAGAGAGTTGAACATCAGATGTTTGGTCCTTGAAGGTGACTCGGAAGTGGTGATTAAGTGGCTAAAGGAAGAAGACAGCGGTTTGTGGAGTTACAACAATGAGAAGAAAAAATTAAAATGGTTGAGTAGGGATATTGTGGTGCATTACAGCTGGGTGAAGAGGACTGCTAATTCATTTGCTGATGGGTTAGCCAAGCAAGGGGTGAATAGGGAATCTATTTTTTGGGCTAACTTTTGACTTTCTTCCATTGTATTCTGTTGGTGGGGAGTTAAGACATTTTACCTTCCCCTTTTGTACCTTAAGTTTCACATAGTTTCATATCATTAATAAAGTTTATTGTTACTGATAAAAAAAAAGTGTATCAATAGTCATAATATTATCCAAGCAGAGAAATCATGGAATTGAATCTATCCTATATTTTTCTTTGTTATTTCTCATGTATCTATCTTTTGTAAATTTAGCTCTCTTCGTCCAAAGTTGTGCTGATTCTACATTCTGGCTACTTGATTAAAATGTGTTTTTCTTAAATGCAGAAGTTATTGCCGCAAGTATGTAAACTTATATAAAACTAAACTGAATTTTCTCCGACAAGAACTGGTATGTGCTGTTTTTTTCCTTTTTATATTTGTATTTACCATAGTGGATGAGCTGTTGATGATAAGCTTCTAATAAGCAAAAACTGCCTTATGGTTTTCAATATACTATTCCTGAGTTTCCTTTCTTATTGTCTGGAAAAGTAGTTGGATTTGACTTCTTTTTTCCTCTTCTTCATCTATGTCCACATTCTTTTTGTTGTTTTTGGGTTGCTGTTGGCAAAAAGGAAAAGTTTGGAGATATTGATTACTGAAGGCTGATACTATAAAATTGAATGGTC
>Nelumbo_nucifera_newGene_10070
CCCAAACTAAAAACACATTTCTCTCTCCTCCCGTAAGTCCAGTTTCAGCGTCTCAGCTGTCGACAGAGGTTGTTGATCGGCAGAAGAGCAGACAGAGGAAGAAAACCTCCGCTTTCCTTCCTCTTCGTATCTTCTTATTCTTTGCTGTTGATTCTTCATCTCTGCAGCAGAGATGCTAGAAAGCTCTCCCGACTCTTCCGCCCCAACAACCACCGTCAAGCGATACGCTCCTCCGAATCAAAGGCACTTTCTCTCGCTCTCAGTTCCAAGTTGATTTTTTGTTTTTTGAGTTTATATTGATTTATTTCTTAATTTGTCAAGTAATTGCAGTAGTTGATTGGCAGAGATCTGATTTGTTTAGTTTAATTTGTTTTCGTTGTTTTCTGGTGATGTTGTTTGGCATGCAGGAACCGTGTTCTCAGCAGACGCAAGTCTGGAGGTTAGAACCTTTACTAATCTCAATTGCATGGTTTTACATTATTCTCTAATCATTTGGCAGCTGAAATACACTGAGGTTAATAAGATTACCCTTGCCTTTGGTATGCTGTTCTCCACAATGGCGTTTTAAAAAAATAAAAAAAAAGAAAAAAAAGACTCATTTCTTTGACATGATTTATTGATCTGAACTCGGCGCTGATATTGCTTGGTATGTCTTAATTCGATGAATACATAAAGCTTCAAGCTTATGGACAGAGAGCTCCAATTGTACGGAATGAGAGGATTTTATTTATTTGTGTTTTGTATTTAATTTGGACAGTAACTTTCTTTTGGGCCACGCCTGGTATTGGGGGCGGTTTCTATAACTGAATTCACATCTTCGATCACATGTATGCTTCGTTGTCATTGTAGTCCGAGATAAGATTATTGGGGAATTTCTCTTGTCAAGTTGTTTAATGGTGACGTTTACATTGGCATGGAAATGGAGAGGATTGGCTCTGGGGGTGGGTAATTAGATAGTTCTGGACGTGCAACATTCATTTGGTAAGTTATCATTATATCTGCCAATTTGGTACTTGCCTATGCAGGGTATGCAGGCCCACTATTTTAATAAAGATAAGGTAGGTAATAAGCAAAAATTTTCTTTAGATGTATCAATGGAGGATATGGCGTTGCTTCAAAGTAGATGGGATCTAGGGTCCTCAATGAAAAGGAAGGCTGAAATGAAAATAAAGTTTTGTTTACCTGGTCCAAATAGTTAGTGACAATGGTTGACAATAAAAGGGGGTGCTAGGTCCTATTGTAATTGTGTGGTGTAATCTAATCAAATAACTTGGACATCCAAATGCTGATGTATTTCCCTCCTCTCAAAATATCATGTGAGGATGTAGGTTTTCCATTTTTTTTTAATTTCATAATAAAATTTGTGATTTCTGTTGTTGATGTTGTTGGTATGGTATTGATTAATATGCTAAATGTGGGAACTGAATGCAAAGCTAGAACAATGCGGAGATGTTGTAGAAGCAAAAAAGTTTCCAGGTACGTTGGATTAAGATCAAATGCATGCATTGCAATTTTACTGAAAATTATAATAACGATTGTGGTGCAATTAATATCCTCGTTCTCCATTAGAAGAGGATATAATAACAATTGTAGGGATCATTTGTACTGGGCTGTATTGTGAAATGCTATGTTTGCTCTCTTGTAGAGAGTTAAGTCTTTTTAACTCTCTCTGGATTGCTGTACCTATTTCTTTAATATAATGAAATTCTGTTATTGATAAAAAAAAAAGAAGAGGTCTGTGAGTTTAAATTACATTTTGGTGGAAGTTTTCTCAGGGATCCCAAGGTGGCTGGCATGGAGTTGTTTTCTATTGAATAGATGGAAATATCCTTTGGGTATTTTTTAGTGGGCCTATTAGGCAAACTGACCCTACTAAGGACTGAAGTTGTTGCTCTTTTTTTAGGCGCTGAGATAGTGAAACAGCTAGGTCTTTCATCTCTCACCATTGAAAGGGATTTGGTGAACACAATCAGATAGAATGATAAATCACAGAGTGTCCCTTGGAGGTTGTATTACTTTTTGAACAGATCTAGAGAGATTGTGGCAACTTTGCTAACTCATTTTCAGTTGGATCCCTAGGGAATTGAACTTAGTGGATAATAGTAACAATTGGTCCCCCTTCCACTATAACTCATGGTTTAAAATGTCCCTAAATTCCCTAATATTTCCATTTCCATGGTAGTGACATGAAATTTTACCGGAATCAACATATTTGCCAATGAACACTACCAACACTATGTGGGATACAAGAGATAGTATTATAACAAACGTTGGTGTCAATATTGTAGATATCTGGAGTAACAATGTTCGTTTCAAACATGAAATTAAATATTAGTTTTTCTTTGTGTAATAGGTTATTTGGTTGATCTATTACAATCGTTTACATTTTTCTATGAGTTTAAATTTTGCTTTAACTTATTCTATCATGAAGTTTTGAATCATAAGGTTTACAGGACAACTTCAAATCATATTCTTTTGTCTATAAGCTTAGTTTCTTAGCTTCATTTAATGCTTTGGAACAAGATAATAATTTAAAAGGGTGTGCCTATGCTTCTTTTGTCATTTCATAAAATATCATTATACATTTTATTGCATATTTTACAATGTTTCCACCATGTCTGTAATTAATATTTCCATTTGATATTTCCGACATTTCTGACATGTCTCCTATGTTTGGATGACTGACATTTCCATAGACGCCAACATTTTAGATAGCCCCTAAACTAATCACTTATGTTACCTTGAATCAATTATCCATAATGAGGGAGAAATTGAAGAGGATGTTGCCATTAGAATTACAGAAGGGTGGGTAAAATGGAGAGGTGCATCTTGTGTCGTGTGATCAGCATATACCAATGAGACTAAAAGGAAAATTTCATAAGATTACTATAGGATCCATGTTGTTATATGAGACAAAGTACTGGTTAATCAAGAGTCAACAAAAGGCTATATTACCCAATGTTGGTTCCAGTTATCTGGGTGGGGTAGACTGAATATGGATATAGCCTTTGGCATTTTTTGTAAAAAGTGGCTTCTCTCAGACTTGAACCCATGTTCTCATGCTTTTCAGCATGAGGTTTTACCATTTTGTGTCAAGCAATGGCCCCTGCAATCAAAAACATGTTAAAAAAATGGCTGTTAGCTGAGATGGCTTAGTGGAAAGACTAGAAAGGATAGGATCAGAAATAGCACATTAAAGAGGACTTAGGAGTGGCTCAAATTGGTGACTGGATGAGGGAAAGTCAATTGAGATGGTTTATTCATATGTATAGATGACCAATGACTACACCAGTGAGGACCAATTTGGTGCAAGTAGAAGGCTCTAGAAAAGCAAGGGGAAGACCAATGGAAATATGGACTGAAGTGGTAAGAAATGGTACAACGACTTCAAATCTGACACAAAACATGTCTTTTGATAGAACATAATGGTGGGCTAGGATTCATGTAGCTAATCCCAAATAGTTGGGATTAAGGTTGACTTGAGCATTTCTATTGGTAATAATAAAAAATGTTGATAGTGATTAATCTTTTGAATCTGCTAAATATAGAAAACAGGAAGAATAAAGGCTTGACTTTTCCTGGAAGATTAAAAATTTATTCATAATAGGAGAGAAAGGAAATTAAGATTAAACAACCTGATTATTTGGTAGAAAACTAGAGAACTAGGTTTTGCTTTGGCTTTTAAGCTGGGCTGCAACTTGGGCCTGCCAATTCACGCCCATGCACAAACATGTACAAATACACACATATTATACATTTTATTTATGTAAAAATATTAAATGTCCTTGTCTGATTATATATGTAAAAAATATTTGTATATGTATTTATCAGTGGAGTTTGTGCATATTTCAATTAATTCTACTCCTAAATTGTGCTACAAAGCCCAACGAAAGATGGATACACAAAAAATATTCAACAATACTTTCAAACCCGACCAACCTGCCCAAGCTTGGCCCAGCTCAGCTTTTGTTAGGTTAAGCTTGGGTTGGGCCTGTGTTGGCAAACTTGGGCTTGACCTTGGGTTGGGCCAGACCCAAGGCTGTGGTTTGAGTGGCTTGACCCTCAACCTGCCAAAGGCCCGAAGTTGCATCCTACTTTTGAGTTTGGATTGAGTAGTAAGTATCACATTACTGACAACAAGTGAAATTGGTGTTGTAAACTAGAGGCAATAGTAAGTTGGTGATGCAAGAGAAAATGGATCATATCTGGGATTTTATGATTTTTCTTATGTATTTATGCATAGTAGGGATATTATTTTAACTTTCAGTGGCTATTTTTCTGATTATTTGAGTTATTGGCAGTTTTTACTAGTTAGATTTGAGTTGCTTTTCCTAATTACATTGGGATTCTTTTCTAATTGGATTAGGAATTATGTTAGAAAACTAGGGTTATTTTAGTAGGTTAAAGTCATGGTCTTAATTCAAGTAGAATTTGTCTTATTCCTAGTCTTAAGTCAACTTAGATTTGTCTTACTTGAATCCTAAGTCAAAGTCTTAGTCCCAAGTTTGCTAGTATTTTTATTGTTCCTAGATAGTAATTTAGAGTATGAAATCAAGGGAAAAGGGCTGGCCAACCTTCCTTTCTTTGCATATAAATATATCAAAGAATAAAGGTCTAATTTTGTTCTTCTAATTTTGAAGATTCTAATATTCGTGATGGTTCTAATTCCTTCGAAAAGCTGTTAGGTGCTGATTCCTAATAGTACCTAAAGGTATTTATTCCGATAGAAGCCTAGGTTCTTAATTCTTAGGTTGTTTTTGTTCTCTCTTCTTTTCCCCAACGTTGCAGGTTCATCTTGTATTAGATTAGTAGCAGAGCAGTTAATCCTGCATCAAACTGGTATCTGATCTTATGGTTTATCACCATGTTCTTACAAGATGCTGAATGTCACAAGTATACTTCATATGCACCTAGATTGCCAGAGTAAAAAGAAGATGATTTCTACTCAACGATACTTAAAAATATTGAATGACAGCAGAAAGTTTTTTTTTTTTTTGATTGGCAGCATAAAAGAAAGATTGAATATTTTAATGAGATGCAAACAAAAGTCGAGTTTTAAAGCATGAGGTTCCACGTTTGCATCGTCAACTTCAATTTGAATTTGAGGAATCTGAATTTAAAATTGCTAAGAAGAAGGTCCCAATACTAATAATCAACTTGATGGTGTCTGAGAAGATGTAACTAGAACAATTGAAGAAATTAATGGCAACTGAAGAAGAGGTTCATCATCAAGATGTGTTAGTAAATGTCGAAAGTGAGAATTAAGATGTGCAATTTGAAGCCTCAAACTCTAAGCCAGGTGAAGACATCAAAGAAATGTTGTGGTGGAATTGGGCAGGGGTGATAGAGGTAAGAAACAGGTAACTTAGAGCTGATCTTCAGTTGGTTCTTGTGGTTCTGGTTGCCTGTAACAGTGGTTCTTTAGTATATTTTTGAGGTGGGGTCTTTGGACTGCCAGGTTGTGTTTCGTTTTACCTACAATCTGGCTCATTTTTAGGAGGTAGCTAGTTTTGGTCTTCAGCATTTGTACCTTGAGGTTGTTATATCTTCAATTGAGAGGACAATTTTTATAGTTTGTATTACTGAAACAGGGCTTATTGTTTTTGCTTGGGGCCTTGGGCTGAAATGTTCTCTGTTTCTCTGTTTTTCATTTTAATACACATTTATTTTATTATAAAAAACACGTTTTGATGAACTTTTGTTTTTTGTGGTTATGTGGTCCAATTGTGGTTTACAATGGAATCAATAGTTGAAAATTGGATTCTTTGCAAAATGAGAAATAAGGACAAGAAATGAGAGTCCTAAAAGGGGCCATTGCTTGGTGTAATGGTAAAACCTTTGGCTGACAAGCATGAGACTGCAGGTTTGAGTCTTAGAGCAATCACTTTGTGCGAAAAAATGTCAAAAAGTTAGGTCCATATCCAGTCTACCTCTTCCAAGACAACCCCATATGGCTAGGACCAACATTGGGTAGTGGCCTTTTAAATGAGGAAGTTCTAATGCAAAAACATTAACAAAAATGCAAAAATATCCTTGTTGCAGGGATTGAAATAAGGTGGAAGCTATGGTAATTGCAAGGAAGGTAAGATGTCTCACAGTAAAAGGAAAAATTTACCTCATTCAACATCTTCTCATTGTTAAGCCTTTTCATTGGATCTACCTTGTGAAGGTCATGGTATTTGTTTGCTGAGTCATAGGGGTGGCCAAGAGCCGAGCTGTTTACGAGCTGCTCGAGCTTGACTTGGCTCGGTCTAAACCGAGCTTTGAGCCGAACTCGAGCCTAATATATAGGCTCGTTTACTAATTGAGCCGAGCTCGAGCTTAATAAAACTCAATTTGTGAGGCTTGCGAGCCTAATCGAGTATATATGTACATAGGGTGTCACCTCGGATCGACACCTCAGCTATTGAGAGAGACCTCAGCTCGACACCTTGACAGTTGAGGGAGACCTTGGCTAAGCACCATGACAACTAAGGAAGACCTCAGCTCGACACCTTGACGGTTGAGGGAGACCTCGGCTAAGCACCACGACAACTAAGGAAGACCTCGGCTAAGCACCACGACAACTAAGGAAGACCTCGGCTCAGCACCTCAGTTGCTGGGGAAACCTCAACTCGACACCTCGATAGTTGAGGGAGACCTTGGCTCAACACCTCGACTGTTGGGGAGACCTCGGCTTGGCACATCAGAAACTGAGCGAGACCTATGATCAGAGGCAGCCAAGCTCGACCCGAACCGAGCTTTTGACTCGAGTCAAGCTCGAGCTCAAGCCTCTAGTTCGAATCGAGTTTGAGCTCGACTGAGCTCGAATAGCCAGATATTTGGCTCGACTCGGCTTGAATCCACCCCTACTGAGTCATTGGACTACACAGATCACATATATCAAAGATGACCATTGAGTTAGATGGGAGGTGGTTAGTAGAAGTAAGAAATTTGGTGCTTTGGGTGTTGAGAATATTCATAAGTGGAGTATGGCTCTATTGGGAAGTGGTTGTGGAGATTGCTCGTAGATATGGACAAGCTATGGGCTAAGGTGATTATAAGAATTCATGGGCTTGCGACTGATGCTGGGATGCATGAGCTTTGGCTAAAGTTACAAGATCTTCCCTTGGAAGTCCATTCATGCCATTCTACCTTCTTTCTTAGGTCTGTTTTTTTTTGGGTGGTGAGGAGTTTGCTAGAAGGGCTTTTGAGGATTTTGAAAGGAGAAGAAAGGAAGAGAAGTTGAACAAAAATGCCCGTTCGAAAAGAGACAAGATATGGGATGAGGACGATTCAATCCAAGATGACATGTTCACAGAGGAAGACTAAAGTCATGACTCCGAAAAGGGGGGGTTTTTGGTTTCTGTTTTGTTGGCGGGGTATGTTTTATTGGGGATTGGTTTGGGGTCTTTTCCTTGATCCTAGCTTGGAATTGATTGGGTGTTCCTTTTTGTCAACAAGTTGCATGGGTATTGGGCTCTCAAAGGGTCTTTCAGACTGCTTTTCTTCTCTCAGTGATATCATATCACCTCCTTGATGTATCTTTTATATTTTAAATAAAATTTTATCTTTATTTTTTTTTAAAAATTGTACCTTCTTTCTTACCTTTCATTAGGTATAATTTGTTTTTTGGAAATTTTGTTAAATTTTCGGAGCATGTTTGGATGCGCAACTCATCATTGAAGGAACAATTTCCCTCTTTATTTGCCCTCTCAAATCATAAAGTTGTGTTTTTTCTACCTTCTTGGTTCTCTCTAACTTGAGAGATGGATTTGATTGGGACTTGGATTTTAAGAAGGGACTTAGAGACTCTGAATTAAATAGTGTCCTGGCCTTGCTTCATATTCTAGAAGGGGTTTTCTTGGATCCTTCTAAATTGGATAGCTGTATCTGGATTCTCTCTTCTTTTGGTTCCTTTGCTTGTGCTTCTTTCTTTGAGGCTTTAATCTAATCCTTTGATACTGTTGGGAAGCCTTTTCTTGTTAAGGAGGTTTGGAGTAAGCCTATTCCTCCCAGGATTGGAGATTTTTGCTGGGAAGCTCTCCTGGAAAGAATAAACACCTGTGACTTACTCCAAAGAAAAAGACTTAATTGGTCCTCATTGGTGCATTCTCTATAAGGCTAATGATGAGACTTTCCATCACTTGTTAATCTCCTACCCCTTTGTATTTTCTATTTGGGAATGGTTTCTCTATTTGTTTGGGTGCATGTGGAATCTCCCACCAAATGTACAAACTTGTTTGCTTCTACTTCTACTAGTTGGCTGAAGAAAAGGGGAAGAATTTTATGGAGATGCACAAGAGCTGTTGTTTGTTGGAGAGTTTAGAAAGAAAGGAATCTAAGCATTTTTTCAGAATAGGAGAGAAGCAGAGAAGCACTCATAGAAGCTATTGCCATTACAATGGTCCATAGGGTGAACTCCTTGAACATCTTTGAGGATACCTCTACTGATAATTTGCTTAGAAAGTGGAAGTCACTGGTTCAGCCTCTCTTAAGGCTGTCATTAGCCCTATTTGGTCTCTACCAACTTGTGGTTTCATTAAGCTGAATTTTGATGGAAGTAGTGAGGGAAACCTTGATCCTTCAGGCTTTGGAGGAGTTTTCCGAAATGAGGAAGGAAAATTATTGGTTTTTATTCTGGCCCAATTGATGTAGGTGATTCTTTAAGGGCTAAGATCATGGTTGTGATGGAAGGTGTGCAAAGGGTAAAGGAACTGAATATTAGAAAGTTGATTATTGAAGGTGATTCAAAGCTGGTGGTAGGCTGGCTACAAAATGAGGAAGATGGCTGGTGGTGCTATGTTAATGAAAGAAGGAAATTTAAGTGGGTGACATAGGGCATGGAAGTAAGACACTAAGGCTACAGTTGGTGAAAAGAAGTGATAATTCTTTTGCTGATGTACTAGCAAAACAAGGGGTGGAAAGAGATAAATTTTTTTTGGGTTTTGTTGTAAACTTGATATTTTCTAGGGAGATAATTAAGAGAGCTTATCTTTTCCTTTCTTTGCTCTTTTGTACTCTTTTAATCATTAACAAAATGGTGCAGTTATTGATAAAAAAAGATGACCATTGCGACACCTTTGCCATTTGAGAAATTAAACATACGAGATAGAAGAAAGAAAATGACTTTGGAACAGATTAAGGGTAAAAAAGGACTGCCATTATATTTGGTCTATGCTCATCAGATTAGATTCACTGTCAAGCTGACATATTGCTTTTAAAAACATTCTGTTAAACATGGGACATTTTATTTTAAAAGGGGCTGGTATCTTTTTAATTGGATTTCTGAGAATGATGTGTAATGAGTTGGGAAGCATGAGCTACATTTAATGCTTGTGTATATGTCTTAGAAAAACTACCCCAAATTTCATTTGTTCTGTTGTCTTCATCCATAGAAAATTTCTACTCAGATGTGGCTGCATAGAATACCCCATATAGTTGGGAAAAGGCATGGGTGATGATGGTGATGTTGTGGCTGCATAGAATATACTTATCATGATATTACCATTAGTTTTCATTGCACCCACCTTCCATGCTTCAGATCTTAGGATTTTGACTCTACCTCAAAGCTTGTGAGATAACCTAGTTTCCCATGTCCACCAATATACATGCAAGCTGACCATGCCCACTCCAAATAATCATTTCCATTGAGCTTTACAATAGTAGCTTGGATATTCAAACTCTCTTCAGTATCACTTTGAGACATGATAGGAATCACTACTCCCAGAAGAGTCTATATTAATCTTTGATTATCAAATAAACTGAAATAGAATAACAAATCAACCATAGGGATTTACTTCCAAGAGAAAACTACAACCCTTTGCACAGTGTTTGAGAGATCACTTCTATAGGGACTGGTAGAAACTGTGGAAATAGGGAAGCACTCACTTCAAAGGCCCTTGAACTCCCCTAAAACAAAATAACCCACTTTTTTTCTGTGATCCAAGATGATCCAAAAACACCCGGGCAGCAATGCTAATTTCACTCAATAGTTCTCCAAAAATCATCTAAAACCAATTCATCAAAAAAAAAAAAAAAAAACGCATCTAAAACCAGGCACTTCAAAGGCCCTTGAACTCCCCTAAAACAAAATAACCCACTTTTTTTCTGTGATCCAAGATGATCCAAAAACACCTGGGCAGCAATGCTAATTTCACCCAATAGTTCTCCAAAAATCATCTAAAACCAATTCATCAAAAAAAAAAAAAAACGCATCTAAAACCAGGCAAACTATAATAATCTGACCAGATTCTTTAATTCCCATGCAAATTTTTTATCCTAGATTTGCATGAGTTTTATTAGGAAGAACTATACAAGAAGCATCTTGTGCTCTGACACAAACTTGGCAGATATTTTAGTTTATAAAACTAGAAATTAGAGTGAAAATTAAAAAAAAAAGAGAAGAAAGAGAAGTGAACGAAGAGAGACTGATTTGAGAGAGGAGAAAAGACTGAGCGATACAGTCCCTTTATACTATATCACTTCACAATACAATGGAAAATGACTACTATACCCCTGGTTATGTACTTCCCTATAACAATAATAATAAACTTAAAATAAACAAGGAAAACAGAAAATATTTCAGCTCCCAAGAAATTCATACTCAAACTCTACATAAACCAGAAAATATAGTGCATCACTCAACAGATTTTAGAATCAGGATTGCAAAATCCGATATAATGGAATGCCATAAACTCAGGTTGGATGTATCTTCACTTGTATCATACAGAAAATATATTAGCTGATAGTGTAGCCAAGTCAGGGGTGGATAGAATGAATTCTATTAGGGGGCTGCTTCCAGGGGGGATCAGTTATGTAAATTTGGTGTCTCCTTGACAACCAAATGGCCTGTAACTTCTGTTTTTCTCTTTTTGTAAACTTTTCCTGATTGGTTAATGAAGTTGACACTGTTACTTGTAAAAAAAATCCCATACAATTTGGCTTGTTGAGATTCTTACTTTTCTGCCAAAATCCACTGCCCCAAAATTCCAAAATTGAGATGCAGGTGGATTCTAGAATCGGATCAGGATGGACTTACAGCATAGGCATTATCATTTGAACAAATGACCTTGTATTCTCACTAGAATCCTGTTCTGACACAATCTAGATTATTGACTGCTTTCCAAATGACCTCTTAGAGTCTCTTCAGGATGACATACCATCATTTAGGCTGCGTTTGGCAAGAGTGAAATACAAATATGTTCAGTGCAAATGCAAATATGTATGGTTCATGAAAATGCAAAGTTGGTTTGGTTTTTGCATTGATAAATTTTGTATTCTTACCAAATGTATTTAATTGTGATGGGTACAAACACAAGTTCCAAGACCAGATCTACCTTTTTTATATTGACCAACCTTGAGTACAGAGTTTGCATCCATTTTTTGGAAGCAAACTTTGCTCCCATTTTGAATGCAAACATGCCAGTCAGGAAAAAACAAATTTGCTGTCATTCAGTATAAAACATGTTCTTGACAAATGCCTACAAAACGAATGATAAAAAAAATGCCTGCAAAAGTCAATACAATGTGGACTCCAGTTCTTGACAAATGCGCTTACTGGAAAATCAGGCCAACTGGATGTTTCTATCCATTACAATGTGGACTCTGGTTTTGGACTCCCAGAAAACCTAGAAAAAAAGGCCCCTTTCTGAAGTGTTAAGTTTATCTTTGTATTTGCTTTTGGGATATAAAGTCAATACAGAAGGTGATTCATGGATATGTTGCTCCATATCTTACAATGAATGCGTTAATTGTGTGGTGTTTGGGTGAGGTAGCATGAATGTTGTTGTTGCATTTTGCTTTGAGGAAATACCATTTCATGCATATACAGGTCTGCCAAATTCTAGATGTTTAAATATTTCTATTTCAACGGAGCAGATCGATTTGAAAGAACAAACAGCAGTTACACCAACGAAGGAGATAAGAGTCAATCTTCTTCAAGAAACATCCCTATTTTAGAACGTGGGGAGGCAGGTAGCAGCAATCATCTGAATGAGATCCTTCGCCCAGGGTTAATATCCATAAGTGGGTGTTGTAGTAGTGAGGCTGCTCAGCTTCTGAATGACCGTATGTACAACCATAGTTCTGTTTGGTATTACTTTATGCTTACTGTGACTCTTCAGACAGTATATTGTAACACTTAGTTTTTTTATTTTCTATAATTTTTTTTACAATTACTGTCGTTCATTCTATTACTGTAATAGAAATTGACATATTGCAACCTTACACCTGCAGGAGGTGGTTAACATCTGCTAACTCCCTTATAGTTTCAATTACATCTCCCTTGACTGCACTTGACCTCAATATATCTGATTCCTCAGTCCTTTGCTTTACTTATCCATCTTCCCAACCATTGCAGAATGAAATACCCATTCACATTTGCTCTCAGCTCACTTGATATAATTTTGTATCTCTTTAACCATATATCTGTATTTCCAAGAAATCTCATGATATCTGATTAGCCAACCAATTACAACTCTTGATCTCCTTCAACTACCTGATATCTGCCTTAGTTAAATCTCCAATCCTCATAGGACCCAAATATATGTCTAAATTGTTTCCTTCATCATTTTTGTATACTTCCCCAATGCCTAACACTTGGAATGCATCCAACAAAACTAAACTTTGTATAGCCTGGAATGGGAGGAGACAAATGGGTAACTTGAACTACTCTAGTTGATACAATTCAGCCACTTATTTCCAATTTCTCATGATATCATGCAAAATAAAAAGTGAAAATAGCTCCATAGTCTTCACTTTGAGAACAAATTTAATGGATATATTGTCAATGGCTTCATCAAATAGACTTCTCCATATCTTTGAACTCAAAAAACATAAGAGCTTCTTCACCTCCTAGTAGGTCTCCTGGAGTAGAACTTCATTGTCCAGCATCCACCAATGCCTCTCCTGCTGTACAGTCACTAGACCTGGAACTCAGGTCTCTCTAGCAGTCCACATACTGCTCTCTTTCTTCTTACCCTAATAGGGCATGACTGAAGCTGCTTAGGGTTCCCTTGGTCTCCTCTCCAAGGAAGAAACCCTAAGAATAAGAAGCAGGCTCCTTAGTGACTCGCGAGCAGGTTGGGGTTTCAGTAGAATAAAGTTCTAGCGAGAAAAGCAGAGAAAATAAGGGAAAAAGAAGATTCGAATATTAAGAAACTCCTATTGCTCTGATACTATGAAGTATTTTGAACAAGAGAAGAGGAGAAAATGAGAGAAGACAAGAAGAGAAGAGAATAAGAAAATGGGGCGGCAGCTCACTTCTGTCCAGCCCTTGATAGAATTTAAATGAAACTTAAAATAAGGGAAAGTACAAGATTGCCCTTCATTAGGTGGGTTGTACATAAACAGTCTTTAAGAGAAGAATAACTTAGGCCCACTAGGCCCAAAAGGAAATATACATCCGAATCAGCTAGAAGACCTATGCATGGCAATAATTTGATCTAAGAGGCCATCTTCAACTGGATCACCAATATTTGGTGATTCAGCCTAACTTTTTCAAAGATATAATAGCCTTGTAATAGTAGCTACAAGTTTATAACCACAAGAGCCATTGTTAAACAAAATTTACTTTGGGGCTATACTACCCAAATACCTATACAAGGATGCTGTATTGTACCTCAGTTTTTAGTGTAAATTTCATATCTGATACTGTATCCAGCCATGTCCATGCTATATCTTGTAACATAGCTTTGGGGAGCACAATGGCTGGTGCACATAGACAGGGTCTGATAAGTACTATTACTTTTCATGCTTATGTACTCTTGTTTATATCAGCAGTTGCTGTTATGTAAGGATTGTCTTATACCTGCAGTTAGCTTTCCTAATTAGCTGTGATTTCTTTTTTTTTTTTTTTACATTAATAAATCCTCTTTGCTTGGTGTTATTGATAAAAAATAATTAACTACAAGAGTTTTAATCTTACACATATACAACAAATTGATGATGTTTTTATATTTTAATATAGGTTGGGCAGCAGCTATGCACTCCTATAATGATCCATCAATAGACCTATCCGGTATGTCTTAATTTACCATTTGGATTCACCATGATTGCTTCAGAAGTCTGAGTTTGTAGAAATGTTCATAGACAGGAGCGAGATAAACATTCATGTTCATTTCATTACAACCTAAAACATTATGAGAAATGTTTTTCATATAAATAGATTTCAAATCCCTTTTGACTACACTTAGTTGTTCATGTTTACATATTTGGGACACATCAGAGATGTTAGATAGTGTATGCCCTTAGCTCCAATCAGATTAATGTACTGGTGCATTTATTGTAAATGACTATTAGTACATAATTGATTCGTGTTATATATGGTGTGTTTCTGTGTAATACCTTTAAACTGGACACTTATGAGACTCGTGTTAGTTTAGAATCTTCACAGCCATTGGATAGACCTGGGAAGGTTTATCCTGCCAAGGCTAACACTAATGTGCTGCCAAGTCGGTTGAGGTGGCTTGTCTCAACTGCCAGGGTGAGACCTGAAGCACATGTAGTATGGGTTTGCTTGAAATCCTGAACTTGACCATTTTCCAGTTATGCCCTGGACCTTGGAGATAGATGGGCAAAACTGGAAAGTTACACCTGACCCCTAGACTCGATTATGGTATTGCACTAGGTGTTGGATTGGGCTGTCTTTGATATGCCAATCAGTGAGATCCTTAGAGGGGGTCAAAACCTGGGTATGTTGGGGCAATCCGAGAATTCACCTGAGTGGGTGATTATAATGGCAGGATCAACCCCTTTGTCGGACAAAGTGAATAATCGGGGAATGCATTCTCTCTTATGGAAACCTAAACTGCCGGCAGTTGATTTCAAACTTGTTGAGATTTGTTTTTGCAAAATATATTTATAGAGATATACATATATATTATGGTTTCACAAAATGTTTGCAAAAATGTTTTAATTAATGGGATCCATGTTAGCAGAGAGTGCAACATTGTACCTTGCAGTCGAGGGAGAGGTCCTCTCTTATCGGGCAGTGTATGATCATTAAGGGCTGAGAGGTTAAGTGTAAGACCATTTAGGGTTTTTACCTGATGGGCTAATCTCACATCTGCCCACAGTCCTCGGGCCTTCATAAGATGGCTGGACCCAAGGACCATTTAGTGTAAATGTTGGGTCCATTAAGAGCCCATACTGATAGACTTAGGGGTTCACTGTACTTAGCAGTGAATTCGGCCAGGCCTTGTAACAGAGGTTAGGCTGAACCCATGTGGTTTATGTGGAGATCAATGATAGGGTCCCACGCCATACAAAGAGAGCCAAGCTAGCCAACACTTAAAAGGAAATGATCTTGAAAGCTTAATGGGCCTAAAGCTCAAGTCGAATTAGGTTTAATTTGATTAATTAAATAGGGGGTGAATCTGGGTATGGATCAACAGATAAGGATAGGAGGATAACTCTTATCCACTTAAAGAGTCCAGATCCAAATAAAGATTTGGATTAGGAAACTTCTAATTGGATTAGGAGAAGCTGATCCTGATCTGTAGATAAGATAAGGGATAAGACAAGCCTTATCACTTAAAGAGTCTAGATCCAAATAAAGATTTGGATTAGGAAACTTCTAATTGGATTAGGAGAAGCTGATCCTGATCTGTAGATAAGATAAGGGATAAGCCTTATCACTTAAAGAGTCCAGATCTAAATAAAGATTTGGATTAGGAAACTTCTAATTGGATTAGGAGAAGCTGATCCTGATCTGTAGATAAGATAAGGGATAAGCCTTATCACTTAAAGAGTCCAGATCCAAATAAAGATTTGGATCAAGAAACTCCTAATCAGATTAGGAGGTTAACTCTTTAAAGATTATATAAAAGGAGGAGGGCGAACTAGAAAAAGGTAACACAGTTTCACAGTCTTTTGCATTCAGTTCTCTCTCCTTTTGCTCTTGCCGCCCTACCTTGTTCGATCTCCAGTTCTTGGAGTGATCAAGATTGGATCTTGATATTGATTCTTGCTGGAAGAATCAATCTTGAAGCTGTGCTCACATCCCTGCTTGATTCTTGTTGAAGAATTGGGGTTCTTGCTGAAGAATCTCCTTATTGATCCTGCCTCACCCTAAGCTGTGTCATCTTCAGTGGATGAAAGATTTGGTAACCTCTTTGGGCGTGAACATCTACATTGGGAGGAGCTTTTTGCGTGGATTCCGTATTAGGTATTTCTCTCCCTATTCTTTGTTTCAAATTTGGTCCGGTTTGTTTCAAGAACAAACCTTGAAAAATGCAATTTTTCTAAATCAGGGAATAGGATTCCCGGATGGGAGAAAGAAATTTTTGAAATTTCGCCCAACCACCCTGCATGGTTCGGCCATCCATATGATGGATCTCCCATCCCTTCAAGAGAATCCTTTAATATGTTCCCACTTCTAAAGGTGTAGGTAGTGTTTTAAAAGCGCAAGGCGCAAAAAAAGCGCAAGGGCCAATTTGCGCTTGAGGCGCAAGGTGCAAGGCGAGGCGCACACCTTTTTAAGAAAGGCACAAAATTACAAAAAAAAAGCTAAAAAATAAAAAAAAGTCAGAAAATTCTTAAAAAAATAAAAAAATGCAAAAATATTAAAAAATAATAAACATAATGTTAATAAAAATATAAACTTAAATTTTAAAATAAATGATTTAAAAAACCTATTATCTAAAATTAAAATACATAAACATAACATGTAAAGTGTATTCAAATGAAAATTAAAAAATAAAAGCAAACATATAAAGCATTTTCAAGCATGTAAAACCCGCAATCTCTTTTTTTCCTTAATTGCATTGCTTCAAGTAGTTAATGTGATGTAAAACATATTGCGTTCTTGATTCTATGAGTCGCCTTTGTAGCACACCCCTCAAGGCAAGCCCGAACAAGTCTATGTTAGGGTCTAAAATTCTTATTTCTCACATAAAAAAAATAATGATTTTACAACTTTCATTGCGTTTTAAGATGATATTTTATTGCAATGAATGAATGAACAACATAAGCAAATAGGGGGTTCTCGGACTGGGCTGAGGTGCAAAATTGGGGGTTCTCGGACTGGACTGGGCTGTTAGACTCAAAAAACAGCAAAAAGCGCAAAATTTTAAAAAGGCGCACGCCTGGGCTGAGCTGCGAGGTGCATCAGGTGCATGCTTAGGCACACCAGGCGCGTGCCTTTTGAAAGAGGTGCCTAGGACCTGGGCGAGGCGCATACCCCAAAATGCGCCTCGCCTGTGCGCCTAGGCGCACCTTTTAAATCACTGGGTGTAGGATGAAACATCTCCTGAAATGAAACATGCCAATCAATCACCACTTGATCATCCCCTTCAATCACCAAACCTCTGCAGCCTGAATAACAAGCCAGATCTAGGTTGTGTAAATTCTAGTAGTTCTGGTTCAAGTGAATTGCCTTCTCCAATCAATCTGGAGAAGGTCATTAAAATAGTGTACCTAAAACTCCCCTACCCTAGAAGGTCCAAGGTTGTCTAAAACACAACCAGAAAAGTTATATTTGCTCACTCCACTTTTCTTGTGCAAAGTGCAAACGATTCTTGGATGGCATGCTTTCTTTGTTGAGCAAATCTTGCTACCACCTGCCAGCCCCTTAGGATAGAATTCATAGATCAACCCAATTCATCTTTTTCAGATCCAATGGGCTACTCTAAGTTCTATGGTATCAATGTTAATATTGATCTCTTGCTACTTGTTTTTGGAAATTCTATCATTTTTTTTTTCATTCCATGTACTCCAAAGCATAGTGGCTTTAATAGTGATACATCTCCATGTTATCTTCTCTGTTTTAGTGCTAAGAAGGAGCAAGATAGCTTTGAATGTCATAGGAGGCACCCAAGTAGACCCACAGATTGGGTTTGGTATAGGCTGAACTTGACTTAAAACCAACTCAACTTGACCATTTACCAACCCAATCTTGCCCTTCCCTGTAAACAGAGTGGGCCAGGGTGGCATCAGGGCATGAAACAGGGCAAGACGGTGTGAGATAAGACATGAGAAAAGGTTAATATAAAAAGATAATAAATGGAAAATATTATTAAAAGGAAAATATATAGACAAATAATAGGAAAAGAAGGTAAAAACATATGAAATCTATGTGACATGGCAATCTGGGAATGAAATATTTAACAACCTGAAATCAACCTGGTTGAACTCCCACAACCAGAACCTGATTAAGGGCATACCCTATGAAATAAGGGTGGAGTTGGTTACCCTATTAATCCTCCCCTGACATCTCTATGTCCAGCCCTTGCTATGTTATCAATTTATCATCTTCAACATCTGAGCTTTGGAGCAGAGGGATGCTGATCAAAGCAAAGCTCTTGGCAAGGAACAAGAGGGGCAGACTTCTGTGGTCAGCCATCCCATTAGCAGTCCTGTAGGCAATATGGTTGGAAAGGAACCAAAGAGTTTTTGATCAGAAAAGGAAATTCGGTAGAGATAGTGAAAAACAGGTCTTTGATGGGATAAGAAGTTGGGTGTAGGTTGTTCAAAGAAGATGAATTATCTGCTTCATTTTTTTTTGATAGTTGACATTTTTGGAGGTCCTTAAATGTAGATAAGATGTACAGAAACTCTTTTTACAGGGGACCTTAATCTTTTGTATTTTTTTTTTCAGTTAATACAAATATACTTTTAACTTCTGAAAAGAAAAGCAATGATGTCATGAGCATTCACCAAAAATAATAATCTTTGTCATCCGACTATTATTGCCAGTTAACATTTGTTAGGGAATTTCAACTACAGTTGGGCCCTGCTTAAATCTGTATACTTAGAAGTCTGTTGTGCAACTTCAACAGGCCTCTTGTGTATCTCTGGTCATGCAAAACATCTCCTGTCATTTCCAGTCCTTGATGAAATCTTAGTTTTCGTTTTTTTTTTTTTTTTGATAGTTCATTTATATGATTGATATGACTATTAGATTTATTTTGAAGAGTGGATAATGCTTTCTTGATATCCTTCTGATGGATGCTAAACCTGATTTCATATCACACTGTCCCTTTTACTGGTATTTGGTCACTCCTATGCTTATTCCCAGCATAAATGATGCTATGGAAGGCAATGCCAAGAATTCTAGTGTGGTATGTCAATGGGTTGGGTTAAGTGGTAAATCTGCATTGACCCAACCCTATCAGGTTAGGGCTGGGTCAGCCTTAATTGGGTTTACGTTGAGTGCCCTCCCTCCCCGCACGCAGCAAAACCCAACCTGTTTACGTGTAGCATTGAAACATTTGTAAAATTAGCTTTTATTGAGTATAGATGTACTATTTGAAGGGCTGGTCACATTGGGTTTGTATTTTCATTTTCTTTGGTGAGGTTGGTTTGGATTTGGGTTAAGCCTGAACTTTTTTTTTTTTTTTATCAATAACAGAAACTCATTTTATTAAAAGAAAAGCTTACTTACAACACTTCAGGGAGTGATAAAGAGACTTAATTCTCCCAAATAGAAGAAGAAAATGACTTGCAAAATAGCCCAAAACATTTGATCCCTTCCCACCTGCTGCTTTGCCAAAGGATCTCCAAAAGCATTTGCAGCTTTCTTTACCCAATGAATCTGAACTTTCAACCCCCTGGTTAGCCACTTAACCTCCCTCCTCTCATTGGCATATCTCCAGAGTCCACTGTCCTGTAACCAGATTAAAACCAGCTTTGAGTCTCCTTCAACAACTAGTTTTTGGATATTCAGCTCAACCTTCCATTAAAGCATAAACCTCAGCTCTTAGAGAGTCACCAACCCCAATGGGACCTGAATACATTGCAACCACCTTCCCATTCTCATCTCTGAAAACACCTCCTACTCCTGAAGGCCCTGGATTTCCATCACTGCTACCATCAAAATTTAACTTTATAAAACCAGGGGCTGGTGGTGACCATAGAGGACATGCAATTGATGGAATAGGTGCAGAGTTTGCCACCTCCATCCAACTGTTAAGCAGCATATCTGTAGAGACATCAGACATCAGCAAACAGGTCCAAAGATTTTAGCCATTGCACCGCCCTAACTGTTATTACTTCAGTGATACTTTCTTTATTCCTTTCCTTTTCAGAAAAAGGTCCTTGAGTTCATTTCCTCCCATAAAGTCCCACATATGGCAGCCCTTACACTCCACATAATCCTACCCCTTTTCTTCGACCATCTAAGGAAAGAAGTAGCAAACGAGCCTTGTATATTTGGCGGAGGGATTCACCTGCAACCAAACAAAGAAACCAATCTCATATATCAAAAAGAAAAGGGCAAGAAATTAATAAGTGGTAGGACCTTTCACCATTAGCCTTGTATAGGATGCACCAACTTGAAGACAAGCACCAATTAGGCCTTTTTCTTTGGAGTAGGTCACAAGTATTACATCTTTCCAAGAAGGCTTCCCAACAAAAAGCTCCAATCCTTGGAGGGATTGGCTCACCCCATACTTCCTTTATTGGAAAAGTTTGTACAATGCTATTAGTAGGTTGCACAAGGGACTTAAAGAAAGAAACATAGGAGAAAGCACGGGAAAGGAATAAGGTTCAAATTCTACTATCCCTTTTTGAAGGGTCCAACACCACCCCATTCAAAATCTAAATTAGTTCTAGAACATTTCCAAATTCTGAATCCCTAAGGCCTCTTCTAAGACCCAAATCCCAATTGAACCCAAAGTTTGACTTAGAAGGGACCAAAAATTAGGCATAGATTTTCCTTTATACTGGGAGAGGGGAAATAAAGAGGGAAATTGATCTTTCAAAGGTACATGACCCACCCAAAGGTGCTCCCAAAATTTCACCTAATTCTTAGAACAAAGATCATACCTGACGTACTACAAAAAGGATGAAGGAATGGCATGTATGGATCTCCAAGGAGAAGCTCTAGTAGTCCTTGCCAAAACCCTAGTGTCCCAGCCATCATCTGCCTGTTGATGAATACTCAAAATTACCTTAGCCCACAACTTTTCCCTATCCCCTTCAAGCCTCACCTTCAGCCCTACTCTTAGAGACTATTTCCCAATTCACCATACTATCTTTCCTATCTTCCCTTGGTTCCCACAAGAAATTTCTCATCAAATTTTCCAAGACTGCTTATTCTCTCTGGGATCCTAAAAACAGATAAATAATACACTGGCTAGCTAGACAATGTAGACTTTATCAAAGTGATTCTGCCAGTGCCACCCAGAGATAAATAATTCTTCTTCCAAGAGGCTAACCTTTTCGGGAACCTATCAATTACAGGGCTTCAAAGCCATCCTCAAGTAATTCATAGGCCACTATGACACCACAATCCCAGAATTTCAGCCCTTTCCATCATAGCTCTCTCCTCCATGTTAATCCCCACCACACGACTCTTATCAAAATTCACCTTCATGTTTAACATTTTTTCAAAAGGTTGAACTACCAACTCCAAATTTCTAATCCACCTCACATCCTCCCCTTCACATAAAAGAATTGTATCATCAGCAAACTGACATGTTGACATCCCTAATCAAGTGAGGTCCACTCCAAGTATAAGTAACCTAGTCATGGAGAAGCAGGACTGGAAATGGACCAAATGGTGGAGTTTCTGATTTGAAGTGCTCCAAGGTTTTGGAGTGGCACTTGAACACAGATACATGCATATATATTGAAATTTTAAGGTTCCCCACATGCACTTATGTACGATGCTCTTTAATTGTTTTGATGATAATTTGCACAATAAGCATTATTTTCCATTTTAAGAATTTATTTATATTAAAACCCATCTAATATCACTATTTTAAACATTTAGCTAAAGGGTAAAAAACTTAAATCTCCCTTGGGATATCTGACAATTAGTTGCTCTTGCTCATACCTTCACTGTTTTGATAATTCAAAAACTACCTTTGCTAGAAAAGATTTTGTTATCATTCATGGAATGGATAAATTGATTAGGAAGATTTCTTGCTGCCCAGAAAATAGCTGAGGGTTTGCAGAGATTTAATGACACCACCACACACAAAATGGTTTAGGTTCAAGAAGACACCTGGGGTCATACCAGAGGAACAACTCTGGGAAAGGCATTGTTGTCTGAGATGATGCAGTCAACTCTCACCAAGACATTGTCCACCTGAGGGAACAAACCATGGAACTGGCGAGGCACAATGCAGCAACAGCCCAACTCACCTGAGCCGCCCTGTCTAACCTACCAACCTATTTTTTGTCTAACCTACCAACCTACCAACCTATTTTTGTTACATTAGACTATTGATGGGACATAGCCAACTAATTTCCTTAATTCAAAGGAAATGTCATAAGGGTATGCTTCCAGTTGCCCATATGCTATTGATGACTTCGAAGGTATGCTTGGAAGTGGATAGTCTCCTTAACAAATTTTGAACAATAACTAAAAAAATATAATCTGCTAGTTAGTGGTGTTGGCAAACTTACCTATTTGTTTTACATGGATTTCATGTATTTGTGCTGTCCCTTTTTTCTTTCTTTTCTTTAACTATAGCTTGATAACATTTTTTCACCTTTTAATTTCATATCATAGGTTCTAGTACTATCCAATATTTGCATATTTAAGTCTATGTCTTAACATCTTTGCATATCTTCCTAACAAATCTCAAACATAACAGAACTAGAAGCTAAAAATAGTGAGGGGAAAGAACAAAGGAGGGACGGAGGGAGAGGGAGAGAGTTGAAAGATGGGGGAAAGATCCAGCAAACTGGATGTTCGAAGGTTCCAAAGGGGGGAATTACTCTGAAGATTATGTACTTTGTATAATTTCATCATGTTTGTGCTCCCCTACAATTGAGAGTAGACTATGGTGGCGCTTAATAACTCTGTAATCTGATGTCTGAAAAGTTAAAAAGCTATTTTTCAGGTTTGAAGTCTAAAAAGTGGCAGATATGCTTTTCTGGTTTTCAGAGCCTCTGAAAATATAAGAGCGCTTTGGGGTGTTCTTCACAGAACTTGGATTTGAATCGCCCAGCTACTGAATAGTTTCATCCTCTGGTGGCAAATGGAGAGACCTAAACCGCTGACAGCTACTTACTCACGTTCTCCTACTCCTCTCCCTCTTCTTCTTCTCCACATCCTCTCCCTCTTCGCCGTAGTGACTTACTAACTTCCCCTCCTCTCTATCTTCCCATTTTCCTTCTTTTCCTTATACTTCTCTTTCCCTTCCTATCACTCTTCCTTGGCCTCCTCCTTAGTTGACGAAGTACAGCAGAGCGTTCCTCTTCAACCTCCAAACATCACAGAACATCACCATCATTGTCAATGCCTACAATACTCGAATTGGGTTTTAAAGGAGCAACATGGGTCATTTCAAAAAGTTTTAGGAGCACTTATGAATTTGGCTAGGCTTTGAAATGCGTCTAACCACGTTAAACGACTGGGCCATGTCTTACCTTTTCAGACTTATTTTATTTGATCAAAATTTATTTTCAGACCTAAACATAAATGGGTTGCATGTCTGGAAAGTAAGTTTTTCAGACATTAGATGTCTAAAAAGTGTTATCAAATGCCACCTGTCTCATTTAACATCCCTACCACCCTAGGTGAGTATTCAACCTCAAACTCAACTTGAACAGTGGGGTGGTTCACAGGGTTGTTTCCATTGCTGGAATCAGTCAGAGCAAGAGACTGAAGAGAAAGGTAGGAATGCCTTAGACTTCAGCATCATTGTTTCAGAAAATGGATAACAAGAGCAGGGAGGGAGGAGAAATCTGAAGAGAAATCTATAGATAATTTCACAAGGAGAAATGTGATCAATTTTTGGGCTTGGGAACTTCCTCAATCTGGGCCTAGAACTTGTCACATGGTATGATCAAAACTCACTAAACAGGTGCCCTCATTGTGTATGACAAAATCAATCTAACCAAATGAGTTTTGACCATCGGACATATAGGTAATAAAAAATCTGCAATAGCCCATCTGCTTCAATGATGAATGGTTTCTCTAATTGGCTTTCCAGATTATCGTGAGAGAGATGTAAAGGTAAATAAAAAGGGACTTTTTAAGTTTTCTAAACAATTTAAATATCATTTGCCATCACATGCAAAAAGTGAGTGATGGATGGTTAATGGAAGGGTAGTCTCTGTTTGATGACATCTCCCGGCAAGGGATATTAGAGTCAAATTAGAAAAGTAAGGATGAGTATGTAATTGTCAGATAGCTTAGGGGAGATTTAAGTATTTATTCCTAAATTGTTTTTCCTCTTTTTTTTTTTTTGTGGAGTTTGTTGTATATTGGTGATGTCTCATCAAAGTATTCAATGTACTGTCTTCTCTTTTTTATTAATAAAAATTTTCTTTTTTATTTGCTACTAAAAAAGTGCAACATTTTCATAAAGGGATCTAGTCCAATCAACATCAGTATAGGCTTTTAACCTTCAGATTATCATGAGAAGCATATAATAAACTTGTGTTGGTAGTACCTTTCAAGTAACATTGTATTTTTTTCAACTGAAGCAAGATGAGGAAGTTGAGGCTGATGATTAGCTGACCACATTCACTACATAAGAGGTGTCAGGTTGAGTCAGACATAGATAAAGTAACTTGCTCCACCAACTATTGATACCTACCCTTGTTTGGCAACACATCTCCATCATCCCCACAAATCTTGTGAGTAGGATTTATGAAGTGTCAGCTGGTTTAGAACCCAATTTGTTTCATTCCTAATTTCCTTCAACAAATTAAGAATACATTTCCTTTGTGAGATGAAGATACCCTTTTTAGAAATTGCATCTTCAATTCCCAGAAAACATATAAGCTCACCAAGGTCCTTAATTTCAATTTCAGTTGCTAAATACTACTTTAATTTATGCATCTTAACCATTCTTGGCAATAAATCCGATTGAAATATGAGGAAGTAGAGAAGAGAAGGGAAGAAGAAAGAAAAGGAGAAGAAAGAAAGGAAGAAGAAAAGGTTTGGAGCAATAGAACAGTGCTGGCGGCGCCAACTTCTATTATATTATATAGGGCGACAGAAATAAGAAGGGAAACCCTTGTGCCCCTACTGTAAGTGAGTACAATAACAGAAATAACAAAAAATAAAAAAAAACGCTTTAACTAGCCAAACAAACCCTAACACAAATAACTAAATTATTTCAAACCCCCTCAAGTTGGAGCATAGATGTCAATCATGCCCAACTTGTCACACAAATCATTGTGCCGCACATGATGAAGACCTTTGGTGAAGATATCTGCAAGTTGTTCCTCTGAGCTGACATATGGAGTACACACTTCTCCATTTACAAGTTTCTCTCTAATAAAATGCTTGTCCACTTCAATGTGTTTCGTCCTATCATGCAGGANNNNNNNNNNNNNNNNNNNNNNNNNNNNNNNNNNNNNNNNNNNNNNNNNNNNNNNNNNNNNNNNNNNNNNNNNNNNNNNNNNNNNNNNNNNNNNNNNNNNNNNNNNNNNNNNNNNNNNNNNNNNNNNNNNNNNNNNNNNNNNNNNNNNNNNNNNNNNNNNNNNNNNNNNNNNNNNNNNNNNNNNNNNNNNNNNNNNNNNNNNNNNNNNNNNNNNNNNNNNNNNNNNNNNNNNNNNNNNNNNNNNNNNNNNNNNNNNNNNNNNNNNNNNNNNNNNNNNNNNNNNNNNNNNNNNNNNNNNNNNNNNNNNNNNNNNNNNNNNNNNNNNNNNNNNNNNNNNNNNNNNNNNNNNNNNNNNNNNNNNNNNNNNNNNNNNNNNNNNNNNNNNNNNNNNNNNNNNNNNNNNNNNNNNNNNNNNNNNNNNNNNNNNNNNNNNNNNNNNNNNNNNNNNNNNNNNNNNNNNNNNNNNNNNNNNNNNNNNNNNNNNNNNNNNNNNNNNNNNNNNNNNNNNNNNNNNNNNNNNNNNNNNNNNNNNNNNNNNNNNNNNNNNNNNNNNNNNNNNNNNNNNNNNNNNNNNNNNNNNNNNNNNNNNNNNNNNNNNNNNNNNNNNNNNNNNNNNNNNNNNNNNNNNNNNNNNNNNNNNNNNNNNNNNNNNNNNNNNNNNNNNNNNNNNNNNNNNNNNNNNNNNNNNNNNNNNNNNNNNNNNNNNNNNNNNNNNNNNNNNNNNNNNNNNNNNNNNNNNNNNNNNNNNNNNNNNNNNNNNNNNNNNNNNNNNNNNNNNNNNNNNNNNNNNNNNNNNNNNNNNNNNNNNNNNNNNNNNNNNNNNNNNNNNNNNNNNNNNNNNNNNNNNNNNNNNNNNNNNNNNNNNNNNNNNNNNNNNNNNNNNNNNNNNNNNNNNNNNNNNNNNNNNNNNNNNNNNNNNNNNNNNNNNNNNNNNNNNNNNNNNNNNNNNNNNNNNNNNNNNNNNNNNNNNNNNNNNNNNNNNNNNNNNNNNNNNNTTTTGTTCACTGCCTTTGGCACAAAAACCTGGAGGTTGGGTCATGTACACTTCCTCTTCCAAGTCACCATTCAAGAAAGCATTTTTTATGTCCAATTGGTGAAGTTCCCAAATAAGATTTGCTGCCAATGAAAGAAGAATCCTGATAGAGTTCATCTTGGATACTGGAGCAAAAGTCTCTGCATAGTCCACTCCATATACGTGTGTAAAACCTCTTGCTACCAATCTAGCCTTATACCTTTCAACAGTTCCATCAGCCATGTGTTTCACTGTGTAACACCCACTTGCAACCCACTAGTTCCTTCCCTTCAGGAAGATCCACCAACTCCCAAGTGCCTTTTTTGTGTAATGCATCAATTGCTTCCTGCATTGCATCTGTCCATTCAGGTTTAGATAAAGCTTCTGCCACATTCTTAGGAACGGGGACATTGTTCACAGAAGAGAGGAATGCACGGAATGAAGGTGAAATGTGATCATAGGACACAAAATTAGACATAGGATGATTAGTGGTACAAGATCTAACACCCTTTCTCTTAGCAATAGGAACATCAAGATCATTGATGACAGGGGAATCAATATTGAGAGGAACAGGCATATCAATAGGAGCAAGTGTACCTGGCTGATGAGACGGATCTGCCTCTGGCGAATCCGATGATGTTGGTTGCATAGTGTCAGGTTCCATGGCTCTTGAACTCTGCTGGCTTTTATGGTGACGATGAAAGACCCATAATGGAGGAGGATTGGGTAAAAGAGGTAGTTGAGTTTGAGCCACCTATTTCTCCTCAGCCCTACTCTCCCCCTGAGGAGAAACCGAGAAGAAAGGTTGATTCTCAAAGAAAGATACATCAATGGAGACATAGTAGTTGCGAGAGGTAGGATCATAGCAACAATACCCCTTTTGAGATAAAGGGTAACCAAGGAAAACACAAGGAATAGCCCAAGGATCAAGCTTACCTCGAGTAGTGGACAAGTTATGGACAAAGCAACGACACCCAAAAACACGCATCGGAATGGTGGACAACGGAGTTGTAGGAAACAAAAGCTGATGTGGGGCCTTATACTCTAGTAACCGAGATGGCATACGGTTGATGATGTATGTAGCACACAAAACTACATCCATCCAAAAACGTTTTGGCACATTCATATGAATTAATANNNNNNNNNNNNNNNNNNNNNNNNNNNNNNNNNNNNNNNNNNNNNNNNNNNNNNNNNNNNNNNNNNNNNNNNNNNNNNNNNNNNNNNNNNNNNNNNNNNNNNNNNNNNNNNNNNNNNNNNNNNNNNNNNNNNNNNNNNNNNNNNNNNNNNNNNNNNNNNNNNNNNNNNNNNNNNNNNNNNNNNNNNNNNNNNNNNNNNNNNNNNNNNNNNNNNNNNNNNNNNNNNNNNNNNNNNNNNNNNNNNNNNNNNNNNNNNNNNNNNNNNNNNNNNNNNNNNNNNNNNNNNNNNNNNNNNNNNNNNNNNNNNNNNNNNNNNNNNNNNNNNNNNNNNNNNNNNNNNNNNNNNNNNNNNNNNNNNNNNNNNNNNNNNNNNNNNNNNNNNNNNNNNNNNNNNNNNNNNNNNNNNNNNNNNNNNNNNNNNNNNNNNNNNNNNNNNNNNNNNNNNNNNNNNNNNNNNNNNNNNNNNNNNNNNNNNNNNNNNNNNNNNNNNNNNNNNNNNNNNNNNNNNNNNNNNNNNNNNNNNNNNNNNNNNNNNNNNNNNNNNNNNNNNNNNNNNNNNNNNNNNNNNNNNNNNNNNNNNNNNNNNNNNNNNNNNNNNNNNNNNNNNNNNNNNNNNNNNNNNNNNNNNNNNNNNNNNNNNNNNNNNNNNNNNNNNNNNNNNNNNNNNNNNNNNNNNNNNNNNNNNNNNNNNNNNNNNNNNNNNNNNNNNNNNNNNNNNNNNNNNNNNNNNNNNNNNNNNNNNNNNNNNNNNNNNNNNNNNNNNNNNNNNNNNNNNNNNNNNNNNNNNNNNNNNNNNNNNNNNNNNNNNNNNNNNNNNNNNNNNNNNNNNNNNNNNNNNNNNNNNNNNNNNNNNNNNNNNNNNNNNNNNNNNNNNNNNNNNNNNNNNNNNNNNNNNNNNNNNNNNNNNNNNNNNNNNNNNNNNNNNNNNNNNNNNNNNNNNNNNNNNNNNNNNNNNNNNNNNNNNNNNNNNNNNNNNNNNNNNNNNNNNNNNNNNNNNNNNNNNNNNNNNNNNNNNNNNNNNNNNNNNNNNNNNNNNNNNNNNNNNNNNNNNNNNNNNNNNNNNNNNNNNNNNNNNNNNNNNNNNNNNNNNNNNNNNNNNNNNNNNNNNNNNNNNNNNNNNNNNNNNNNNNNNNNNNNNNNNNNNNNNNNNNNNNNNNNNNNNNNNNNNNNNNNNNNNNNNNNNNNNNNNNNNNNNNNNNNNNNNNNNNNNNNNNNNNNNNNNNNNNNNNNNNNNNNNNNNNNNNNNNNNNNNNNNNNNNNNNNNNNNNNNNNNNNNNNNNNNNNNNNNNNNNNNNNNNNNNNNNNNNNNNNNNNNNNNNNNNNNNNNNNNNNNNNNNNNNNNNNNNNNNNNNNNNNNNNNNNNNNNNNNNNNNNNNNNNNNNNNNNNNNNNNNNNNNNNNNNNNNNNNNNNNNNNNNNNNNNNNNNNNNNNNNNNNNNNNNNNNNNNNNNNNNNNNNNNNNNNNNNNNNNNNNNNNNNNNNNNNNNNNNNNNNNNNNNNNNNNNNNNNNNNNNNNNNNNNNNNNNNNNNNNNNNNNNNNNNNNNNNNNNNNNNNNNNNNNNNNNNNNNNNNNNNNNNNNNNNNNNNNNNNNNNNNNNNNNNNNNNNNNNNNNNNNNNNNNNNNNNNNNNNNNNNNNNNNNNNNNNNNNNNNNNNNNNNNNNNNNNNNNNNNNNNNNNNNNNNNNNNNNNNNNNNNNNNNNNNNNNNNNNNNNNNNNNNNNNNNNNNNNNNNNNNNNNNNNNNNNNNNNNNNNNNNNNNNNNNNNNNNNNNNNNNNNNNNNNNNNNNNNNNNNNNNNNNNNNNNNNNNNNNNNNNNNNNNNNNNNNNNNNNNNNNNNNNNNNNNNNNNNNNNNNNNNNNNNNNNNNNNNNNNNNNNNNNNNNNNNNNNNNNNNNNNNNNNNNNNNNNNNNNNNNNNNNNNNNNNNNNNNNNNNNNNNNNNNNNNNNNNNNNNNNNNNNNNNNNNNNNNNNNNNNNNNNNNNNNNNNNNNNNNNNNNNNNNNNNNNNNNNNNNNNNNNNNNNNNNNNNNNNNNNNNNNNNNNNNNNNNNNNNNNNNNNNNNNNNNNNNNNNNNNNNNNNNNNNNNNNNNNNNNNNNNNNNNNNNNNNNNNNNNNNNNNNNNNNNNNNNNNNNNNNNNNNNNNNNNNNNNNNNNNNNNNNNNNNNNNNNNNNNNNNNNNNNNNNNNNNNNNNNNNNNNNNNNNNNNNNNNNNNNNNNNNNNNNNNNNNNNNNNNNNNNNNNNNNNNNNNNNNNNNNNNNNNNNNNNNNNNNNNNNNNNNNNNNNNNNNNNNNNNNNNNNNNNNNNNNNNNNNNNNNNNNNNNNNNNNNNNNNNNNNNNNNNNNNNNNNNNNNNNNNNNNNNNNNNNNNNNNNNNNNNNNNNNNNNNNNNNNNNNNNNNNNNNNNNNNNNNNNNNNNNNNNNNNNNNNNNNNNNNNNNNNNNNNNNNNNNNNNNNNNNNNNNNNNNNNNNNNNNNNNNNNNNNNNNNNNNNNNNNNNNNNNNNNNNNNNNNNNNNNNNNNNNNNNNNNNNNNNNNNNNNNNNNNNNNNNNNNNNNNNNNNNNNNNNNNNNNNNNNNNNNNNNNNNNNNNNNNNNNNNNNNNNNNNNNNNNNNNNNNNNNNNNNNNNNNNNNNNNNNNNNNNNNNNNNNNNNNNNNNNNNNNNNNNNNNNNNNNNNNNNNNNNNNNNNNNNNNNNNNNNNNNNNNNNNNNNNNNNNNNNNNNNNNNNNNNNNNNNNNNNNNNNNNNNNNNNNNNNNNNNNNNNNNNNNNNNNNNNNNNNNNNNNNNNNNNNNNNNNNNNNNNNNNNNNNNNNNNNNNNNNNNNNNNNNNNNNNNNNNNNNNNNNNNNNNNNNNNNNNNNNNNNNNNNNNNNNNNNNNNNNNNNNNNNNNNNNNNNNNNNNNNNNNNNNNNNNNNNNNNNNNNNNNNNNNNNNNNNNNNNNNNNNNNNNNNNNNNNNNNNNNNNNNNNNNNNNNNNNNNNNNNNNNNNNNNNNNNNNNNNNNNNNNNNNNNNNNNNNNNNNNNNNNNNNNNNNNNNNNNNNNNNNNNNNNNNNNNNNNNNNNNNNNNNNNNNNNNNNNNNNNNNNNNNNNNNNNNNNNNNNNNNNNNNNNNNNNNNNNNNNNNNNNNNNNNNNNNNNNNNNNNNNNNNNNNNNNNNNNNNNNNNNNNNNNNNNNNNNNNNNNNNNNNNNNNNNNNNNNNNNNNNNNNNNNNNNNNNNNNNNNNNNNNNNNNNNNNNNNNNNNNNNNNNNNNNNNNNNNNNNNNNNNNNNNNNNNNNNNNNNNNNNNNNNNNNNNNNNNNNNNNNNNNNNNNNNNNNNNNNNNNNNNNNNNNNNNNNNNNNNNNNNNNNNNNNNNNNNNNNNNNNNNNNNNNNNNNNNNNNNNNNNNNNNNNNNNNNNNNNNNNNNNNNNNNNNNNNNNNNNNNNNNNNNNNNNNNNNNNNNNNNNNNNNNNNNNNNNNNNNNNNNNNNNNNNNNNNNNNNNNNNNNNNNNNNNNNNNNNNNNNNNNNNNNNNNNNNNNNNNNNNNNNNNNNNNNNNNNNNNNNNNNNNNNNNNNNNNNNNNNNNNNNNNNNNNNNNNNNNNNNNNNNNNNNNNNNNNNNNNNNNNNNNNNNNNNNNNNNNNNNNNNNNNNNNNNNNNNNNNNNNNNNNNNNNNNNNNNNNNNNNNNNNNNNNNNNNNNNNNNNNNNNNNNNNNNNNNNNNNNNNNNNNNNNNNNNNNNNNNNNNNNNNNNNNNNNNNNNNNNNNNNNNNNNNNNNNNNNNNNNNNNNNNNNNNNNNNNNNNNNNNNNNNNNNNNNNNNNNNNNNNNNNNNNNNNNNNNNNNNNNNNNNNNNNNNNNNNNNNNNNNNNNNNNNNNNNNNNNNNNNNNNNNNNNNNNNNNNNNNNNNNNNNNNNNNNNNNNNNNNNNNNNNNNNNNNNNNNNNNNNNNNNNNNNNNNNNNNNNNNNNNNNNNNNNNNNNNNNNNNNNNNNNNNNNNNNNNNNNNNNNNNNNNNNNNNNNNNNNNNNNNNNNNNNNNNNNNNNNNNNNNNNNNNNNNNNNNNNNNNNNNNNNNNNNNNNNNNNNNNNNNNNNNNNNNNNNNNNNNNNNNNNNNNNNNNNNNNNNNNNNNNNNNNNNNNNNNNNNNNNNNNNNNNNNNNNNNNNNNNNNNNNNNNNNNNNNNNNNNNNNNNNNNNNNNNNNNNNNNNNNNNNNNNNNNNNNNNNNNNNNNNNNNNNNNNNNNNNNNNNNNNNNNNNNNNNNNNNNNNNNNNNNNNNNNNNNNNNNNNNNNNNNNNNNNNNNNNNNNNNNNNNNNNNNNNNNNNNNNNNNNNNNNNNNNNNNNNNNNNNNNNNNNNNNNNNNNNNNNNNNNNNNNNNNNNNNNNNNNNNNNNNNNNNNNNNNNNNNNNNNNNNNNNNNNNNNNNNNNNNNNNNNNNNNNNNNNNNNNNNNNNNNNNNNNNNNNNNNNNNNNNNNNNNNNNNNNNNNNNNNNNNNNNNNNNNNNNNNNNNNNNNNNNNNNNNNNNNNNNNNNNNNNNNNNNNNNNNNNNNNNNNNNNNNNNNNNNNNNNNNNNNNNNNNNNNNNNNNNNNNNNNNNNNNNNNNNNNNNNNNNNNNNNNNNNNNNNNNNNNNNNNNNNNNNNNNNNNNNNNNNNNNNNNNNNNNNNNNNNNNNNNNNNNNNNNNNNNNNNNNNNNNNNNNNNNNNNNNNNNNNNNNNNNNNNNNNNNNNNNNNNNNNNNNNNNNNNNNNNNNNNNNNNNNNNNNNNNNNNNNNNNNNNNNNNNNNNNNNNNNNNNNNNNNNNNNNNNNNNNNNNNNNNNNNNNNNNNNNNNNNNNNNNNNNNNNNNNNNNNNNNNNNNNNNNNNNNNNNNNNNNNNNNNNNNNNNNNNNNNNNNNNNNNNNNNNNNNNNNNNNNNNNNNNNNNNNNNNNNNNNNNNNNNNNNNNNNNNNNNNNNNNNNNNNNNNNNNNNNNNNNNNNNNNNNNNNNNNNNNNNNNNNNNNNNNNNNNNNNNNNNNNNNNNNNNNNNNNNNNNNNNNNNNNNNNNNNNNNNNNNNNNNNNNNNNNNNNNNNNNNNNNNNNNNNNNNNNNNNNNNNNNNNNNNNNNNNNNNNNNNNNNNNNNNNNNNNNNNNNNNNNNNNNNNNNNNNNNNNNNNNNNNNNNNNNNNNNNNNNNNNNNNNNNNNNNNNNNNNNNNNNNNNNNNNNNNNNNNNNNNNNNNNNNNNNNNNNNNNNNNNNNNNNNNNNNNNNNNNNNNNNNNNNNNNNNNNNNNNNNNNNNNNNNNNNNNNNNNNNNNNNNNNNNNNNNNNNNNNNNNNNNNNNNNNNNNNNNNNNNNNNNNNNNNNNNNNNNNNNNNNNNNNNNNNNNNNNNNNNNNNNNNNNNNNNNNNNNNNNNNNNNNNNNNNNNNNNNNNNNNNNNNNNNNNNNNNNNNNNNNNNNNNNNNNNNNNNNNNNNNNNNNNNNNNNNNNNNNNNNNNNNNNNNNNNNNNNNNNNNNNNNNNNNNNNNNNNNNNNNNNNNNNNNNNNNNNNNNNNNNNNNNNNNNNNNNNNNNNNNNNNNNNNNNNNNNNNNNNNNNNNNNNNNNNNNNNNNNNNNNNNNNNNNNNNNNNNNNNNNNNNNNNNNNNNNNNNNNNNNNNNNNNNNNNNNNNNNNNNNNNNNNNNNNNNNNNNNNNNNNNNNNNNNNNNNNNNNNNNNNNNNNNNNNNNNNNNNNNNNNNNNNNNNNNNNNNNNNNNNNNNNNNNNNNNNNNNNNNNNNNNNNNNNNNNNNNNNNNNNNNNNNNNNNNNNNNNNNNNNNNNNNNNNNNNNNNNNNNNNNNNNNNNNNNNNNNNNNNNNNNNNNNNNNNNNNNNNNNNNNNNNNNNNNNNNNNNNNNNNNNNNNNNNNNNNNNNNNNNNNNNNNNNNNNNNNNNNNNNNNNNNNNNNNNNNNNNNNNNNNNNNNNNNNNNNNNNNNNNNNNNNNNNNNNNNNNNNNNNNNNNNNNNNNNNNNNNNNCAGATTCAGCAACTTGAAGAGAAAAAACTTGGTCGCCCAGATTCAACAGCCTTGCTCTGATACCATCTTGGCAATAAATCCGATTGAAATATGAGGAAGTAGAGAAGAGAAGGGAAGAAGAGAGAAAAGGAGAAGAAAGAAAGGAAGAAGAAAAGGTTTGGAGCAATAGAACAGTGCTGGTGGCGCCAGTTTCTATTATATTATATAGGGCAGCATTAATAAGAAGGGAAAAGACCCTTGTGCCCCTTCTGTAAGTGAGTACAATAACAGAAATAACAGAAAATAAAAAAATGCTTTAACTAGCCAAACAGACCCTAACACAAATAACTGAATTATTTCAACAACCATTATCAATATATCATTATTAGTAATCACTATATCATCCACACACACTATCAAAATTATGACCAAATCTCCATCTCTTCTCATAAAGCATGATTAGCATACGACTATCTATAAGTGTATAAGCCACCTTCTGATGAGCATCTCTGAACCGATCAAACAAAGCTTAAGGAGATTGCTTGAACCCATAGATGGACTTCTAAAGCCTACAAAACCTTGCCCTTCCCACTTACCTATAGACTTCTAAACCGATTAATTAAGAGTGTTCTGTCCTCCCTTCCCACTTACCTACTATCACTGTTCCTTATTCCAGCCAGCACTGCCAAGACAATTGAAAAGAAAATGCAAGACTTTTTCTGAGAAGGGTAGAAGAATGAATTTAATTGCAGCTGGTCAAATGGAGCAAAGTTTGTATCCAAAGAAAGCAGGGGGTTTAGGGTTGAGGAAGCTTAGGAAATGTAGGCTTGTCTGGCCAAGTGGCTTGAGGTGGAATGAGCAACCCAATGCTTTGTGGAGAAGGATTATTTTAGCTAAATATGGTGCCAGTAACTTAAATTGGGAGCCAGGGGAGACGAGCATGTCTTATGGGTGTGCCGTTTGGAGAGGCATCCAAAAAGCTCTTGTGGAGTTAGAAAAGGAATCAAGTATACAGTGGGATATGGTACGAGAATTAAATTCTGGTCTGATACTTGGTGTGGAGATCATCCACTTAAAGAGAGATTCCCTAACTTCCTTGAGATTGCACAAAATAAAGATTGCTTGGTTGCTGAAGACTAGAACTTAGCTTGAGATCACCCGCACTAGAGCTTAGAGTGTGTGATCCATCAGCTAAATTAATGTTATCTCTCCTAGAACATAAATGGTAGGAACTGAAACAAGAACACATACGTTTCCTGTGGTTAGAAGCACATGGATAAATAAGTCAACAAGGCATGGATGCATGGCAATCAATGGAATTACTTGACTTAGAAAAAGGCTATAGAGTGACCAATGCATTCAGAGGAGTTGGCATTACTATTGCTTTCCAATTGAGTTAGGTGGCAACTGAGTTTTTCAATCTTGGCCTTGGCACTAAGGTTTCTCCATGACTAGAACTGATTGATGTAAGATCACCTGTTGAAGCCTCTGTACCAGCAATGACTTGGCTGGTTTCAACTCCAGATGCAGATCCCAACACCTTTCTCTTGCGTGTTTTGCTCTTTTACAATAACCACACATAGTCTCTTCTCCTTCTACTGCTTGAGCCCCTTTAGAAATTCTACTCAGCTTAGATTCAATGGTCACCACCATAGCTGAGTGCTCAACAGCAGGGGACTGAATCATGGCCGCCCTACCAAAGAATATGTAGCAGGAAGAGTGACAACATTATTACTTAGAATATGTTTGTGTGTAAAATCTGTTAGAGTTGACTAAAGAGGGGTATTCTAGTCTTTTCCATTTAAGTAATGTGTTATTTATATGTCTCATACATATGCAGGGGCATTTCTGTCTTTGCATACTGTTTTGGTAAATTTAAATAAATGGTCGACTGGGTTAGACTCTGTCTTCTCAATTCGACACTTATCTTTTCTAATTCTTCTCTCCCTTCTCTCTCTTCTCTCTCTTCTCTCTTCTCTATCTCTGTTTGACTGGACTTCTTTCACATGGTACCAAAGCACCACTAATAAAGGAAGATTACAGCTTCAATCGGTCAGCTCTATTTCCCTCCCTCTTTTTTTTTTTATTTTCATTTTTTTTTTCTGGTCTGTGCAGTCTGGAGTAGGTGGTGGAGAAGGCTGCGACGAAACCGAAATATCTGCGGCAATCCCTTTGAGTAGACCTGTTCATGGGCCGGGTAGCCCGACGGCCCGGCCCGGCCCGACCCGCACCCCGGCCGAGCTTGGTCATATAATTAGGCCCGCGGGCCTGACCTCGGGCTTAACACAGTAAGCCCGACTGTGTTTCGGGCCGGGCTCGGGATTTGTCAAAAAAGCCCGGCCCGACTCAGTATTATATATTTTATAAAATATATAATATGTANNNNNNNNNNNNNNNNNNNNNNNNNNNNNNNNNNNNNNNNNNNNNNNNNNNNNNNNNNNNNNNNNNNNNNNNNNNNNNNNNNNNNNNNNNNNNNNNNNNNNNNNNNNNNNNNNNNNNNNNNNNNNNNNNNNNNNNNNNNNNNNNNNNNNNNNNNNNNNNNNNNNNNNNNNNNNNNNNNNNNNNNNNNNNNNNNNNNNNNNAATAATATAGGCTAAATTTCGGGCCCGGGCCCAGGCTCGGGCTTCGGGCTTTTTATGAGGGCCGGGCTCGGGCCCAAATTGTAGGCCCGATGGTCGGGCCAGGCTCGGGCCCAAATTGTAGGCCCGATGGTCGGGCCAGGCTCGGGCTCGGGCCTTAAAAAAATTTGTTAATACACAGTAAAAGCCCGGCCCGAGCCCGGCCCGGCCTAGCCCATGAACAGGTCTACCTTTGACAGTCCTAGGGTTTCAGTGGCTTGACTACTGATGAAAGGGGGAGAATGCGACAGTCCTAGTGAAAGAAAAAAAAATTGTGGACTACTGTCACCATGCGTGATAGCCATGGTGGTCTGAACCTTCTAATGAGCAGTTTCAAGAGGGATTTTCTGTGGTTATAAAACTGCCTGTTTGCAGTACAATAGTGTTCAAAGTGGCCGAATGCATGCTAGGGCAAGTTCGTGGTGATTATGAGTGTGTTGGTATAGTGTTTGAAGAACAGTAGTTGCAATATTTGGAACTGATAATTTTTTGTGACGGGCAGAACCAGCTTCGTAGATTGAAATGGCATCAATGGGTGATGCGAGTGGTGACCAGAAATTGAGTGTGATGATCTCCTCTGATTTTTTAAGTGTGTAGATGACATCCATCAAACTAAATGGTGAAAACTATGTTCCGTGGGCCAAGTCAGTGGAAATATTTCTTAAGGCTAAGAAGAAAGTGAAACATGTACGGGAGGAGAAACCTACTGCTGAATCTCCGAGTTTCAGTGATTGAGAGCAAGAGGATGCTCAAATCATGACGTGGTTGTGGAACAGTATGGAGCCTAAAATCAGTGTTAACTTCATGTTTTTAGATACAACAATGGATATATGGGGACATGCCAAGAAACTCTATTCTGGACAAGACAACACTACAAGGGTTTATCAGCTTTATCAGAAATACTTCAGTTTGCAGCAGGGAATCAAACTCTTGAAGAATATTATGCCAGTGTCAAAAATCTTCAAAATGAACTTAATGTCTATCATCCCTTAACTCCGGATGTCAAAATTCAGCAGCAACAAAGGGAATAACTAGTTGTTACCTAGTTCTTGGTGGGGCTGAAAGCAGAGTATGAACCTGTCAAAGCACAGATATTGGGGGGGGGGGTCTGCTCTCCCTACTCTAGAAGAAGTGTTTGCCCATCTCCGTAGGATATCTCTTAGCCCCACAGAGAGTAACATACCTCCCAACAGATCTTGTTGGCACTCGAGGTGGCTCTTATGGGCACAGAGGAGGTGGTCGTACAGTTAAGAGTGGTCGTGGTAACCCTATGGTTGGTTGTAGCAATGGAGGAGGTTGTGATTCAGGGGGAGGCCATGCTAGAGGAAGGGGAAGCACTACTAGGAATGCACACATTGTAGGAGAGAAGGACACAGTTAACTTCTGCTATGATCTGCATGGCCCACCATCCACATGGGCTAATATGCAACTGTTGGTGGTAGTGAAGTCAATGATACTCAACCAGTTGATCCAACATCTTCTATAGTCACAACTACTTTCGGGAAGGAGATGATTAGTATTCCAAGAGAGGAGTATGTGAGATTCCTTCAGGCCACTTCACATCAGAATACTGCTCAGGTATGGCTTGCCTAGCATCCAAACCTTCACCCTGGATAATTTACTCTGGAGCCTTTGATCACATGACCGGGACTCCAGGTGTGTTTTCCTCCCTTTCTCCAACCTCCGCATCAAATAATGTTACCCTTGCCAATGGATCTACTTCCCCCATTTACGGTGTTGGTAATGTAAACACAACATCTCTTTCTCTGTCTTCTGTTTTATATGTTCCCAAGTTTCCTTTTAATCTTATGTCTATTAGTAAACTAACGAAATTCCTCAATTGTTCTATCACATTTTACCCTTTCTCTTGTGTTTTTCAGGATCTAACGATGGGGAAGAAGATTGGTGGAGGACATGAAGCTTGCAGATTGTATTACCTTGATGGTGGTGGTACTACATTTGCACTTCAAACCTCTTTAACTCCTCTTTAGTGGCATTGTAGACTCGGTCATCCATCTCTTAAAGCTCTCAAGTTCCTTGTTCCGTCATTGAGTCGTCTGTCTTCTTTGTAGTGTGAGTCGTGTCAGTATGGGAAACACCATCGGGTTTCCTTCAGTCTTAGAGTTGATAGTCATATGTTGAGTCCTTTTGATTTAGTTCATTCAAATGTTTGAGGTCTAATCAGAATTGAGTCTTATAATGGTTACAGATATTTTGTTATCTTTGTTGATGACTGTTCAACTATGACATGGCTTTATTTAATGAAAGAAAGAAGTGAATTATTTTCCATTTTCCAAAAGTTTCATGCTAAAGTGCGTACACTATTTGGTGTTTCAATTAAAATTCATCATTTCGACAATGGTAGAGAGTATTTTCTTTCTTAATTTCAACAGTACTTGGAACAACATGGTATTCTTCATCAGACATCCTGTGCCCACATCTACTTGAAACAACTCGGTCTCTTCTTCATCATATGAATGTTCCTAAATGTTTTTGGAGTGATGCAGTGCTTACTGCTTGTTTTCTTATTAATCGCATGCCCTCGTTCATTCTTGATAGTCATTCTCTGTTCTCTATCTTATTTCCCACTTTGTCTCCATATCCCCCGACTCCTAGGATCTTTGGGTGTGTGTGCTTTGTTTAGAATCTTGGTCCTAGTCTAGATAAGTTGGTTGCTGGCTCCATTAAATGTATCTTCCTTGGCTACTCTAGGACCCAGAAAGGGTATAAATGCTACAATCCTATTAATTGGAAATCCTTTGTTTGTCCTGATGTTACATTTTTTTAATCGATGTCGTACTTCTCAGGTCCGGATATCCCTCTTTATCCTACAGAGGTTCCTATTCCTCTTCCGGTTGGTAATTCTATTCCGGTGGTTCCCATTATGACCGAGTCTCCACCTTCCCCAATGTAGGAGCGTACTAAAAGACCACCAATCCATCAAGTATATACTCACCGACAAAAACCAGCAGCACCACCACCTTCTAGTCTGCCTACTGATCCAGCTCCTTCCACACCCGAATTGCCTTATGATCTTGACCTTCCTATTGCATCGCAGAAAGGAAAACGTAGTTGCACTTTACACCCCATATCCAATTATGTTTCTGTATCTCACCTTTCTGCTTCCCATCACGGGTTTATTTCTCTGTTATCCTCTATATCCACACCTAAGGATATTCAAGAGGTCCTTACCTTGCCAAGGTGGCGAAAAGCTATGGAAGAAGAACTCTCTGCTCTTCATCACAATCATACGTGGGAACTCACCAATCTTCCCCCAGGTAAGCATGTTGTTGGTTGTAAATGGGTGCATACTGTTAAGTATCTACTAGATGGAAGAGTGGAACGCCTGAAAGCTCGTTTAGTTGCAAAAGGATACTCTCAACTTTATGGTGTAGACTATGTAGAAACTTTTTCTCCTGTTGCGAAGATTGGCTCAGTACATGTGTTGATTTCCTTAGCTGTTATGCATGATTGGCCTCTATTTCAGCTTGATATTAAAAATGCCTTCCTCCATGGTAATCTTCTAGAGGAAGTGTACATGGAGCAACCACCAGGGTTTGTTGCTCAGGGGGAGGATGGTAAGGTGTGTAAGCTTAGGAAGGCGAACTATGGGCTCAAACAGTTTCCCTGTGTTTGGTTTGGCAAATTTAGTGAAGTAGTGAAGGAGTTCGGAATGAGACAATGTCAAGTTGACCACTCAGTATTTAGCTATGACTCTAAGGCCAGGAAGATCTTGCTAGTAGTTTATGTGGACGACATAGTCATAACTGGCAGTGATAGATTGAAGATATTTCTAGAAGATCACTTTCAAACAAAAGATCTTGGAAAGTTGAAGTATTTCCTGGGTATAGAAGTTGCTAGATCAAAGCAAGGCATGAACCTATGTCAGCGGAAATATGTTCTTGACCTATTGGAAGAAACAAGACTACTAGGTGCTAAACTAGCTGAAACTCCCATGGAACTGAATGTGAAGTTGGGAAGTGATATAGGTGAATTATTTGATAATCCTGGAAGGTATAGAAGGTTAGTGGGAAAACTGAATTATCTAACTATCACTTGGCCTGATATCTCATTTATTGTCAGTGTGGTAAGCCAGTTTATGCAAAGTCCTCGAGTGCCTCACTGGGATGCAATTCTTAGGATTGTGCAGTATTTGAAGGGGGCTCCAAGCCATGGGTTACTGTACAAAGCCAGGAGGTGACATGGAAGAGTAAGAAGTAGACTGTGATAGCAATGAGCAGTGAAGAAGCAGAATACAGGGCCATGGAACACACTACATGTGAACTAGTGTGGTTGAAGAATCTATTGTAGGAAATCGGTTTCTCAATAAGCAAACCCATGAAGCCATATTGTGACAACCAAGCTGCAATTCATATTTCATCCAACCCAGTTTTTCACGAGAGAACTAAACACATAGAGGTATATTGCCATTTTGTAAGGGAAAAAGTCCTTAATGGTGTCATAAGCACAGAGCATGTGAGAACAGGTGATCAGTGGGCATTGTTCACAAAAGGGTTGAGTTCGGGAAGAGTGAGCTATATATGTAACAAGCTGGGATTATATGATATATACTCTCCAGATTGAGGGGGAGTGTTAGAGTCGACTAAAGAGGGGTATTCTAGTCTTTTCCATTTAAGTAATGTGTTATTTATATGTCTCATACATATGCAGGGGCATTTCTGTCTTTGTATACTGTTTTGTTAAATTTAAATAGATGGTCGACTGGGTTAGACTCTTTGTCTTCTCAGTTAGATACTTTTCTCTTCTTCTTCTTCTTCTTCTTCTTCTTCTTCTTCTTCTTCTTCTCTCCCTTCTCTCTCTTCTCTCTTTTCTATCTCTGTTCAACTGGACTTCTTTTACAAAATCATATTGAGGATGCAGCCCCTACCAAAAAACTCAAAAGACCTGGAGCTTCTCATTATGCTTCCTAAATTGCTCCTCATGAAAGGAATCTCTTAACTTGAGTGGCTCCAGATGATCTCTCTCTTCCCATAGTGACTGAAGAGTGGAAAAATATCAAGCCACAGATCTCTGCCTCTGTCTGAAATTATTGGCTTCCCTGCACAACCAAGTAGACTCTGACAGTGTTATGAATCTAAGAATAGGTAGCTGAGAGCCTGAGACCCTGTTTTGTACCTCCTTGGCAGTTCACAAAAACAGATGATTCCTTGCTTATGTGGGGTTGCCTAGACTCAATCACTCAGCCAACCACGTCACAATCATGAGGTCTTCCTATTGCCACCAAGCAAGATTAAGATCTCCAGGAAAAGGTTTCTGCTCTTCTTTGATTAAGTAGCTCATTTTTCCATTTCCTCCAATATACACCTTCATGAACTGAGTCCACTCCAAGAAAATAATTCCATCAAATTTCAGTGGTAAGCTGGATATTAGGGCTATCATCAATTCCACAACAAATATCCAAAAGCTTCCTTCAATTCTTCAACCCCCTCACCATCTATCAGTCAATAAATTCATAGAGGTACTTGGGTAGATATTCTTCACACCAGAAACAGCACTTAATGACTCAACTAGATGGGAAAAACATAAAGAACAATCCTCCAACAGCCCTGTCGATATGATTTCAGCACATAGCAGAGAGAGAAAACAAGATATGGGGCTAGGCAGTAAATATATAGTAGAAAAAACATTATTGTATCACCAAATCAAGTGAGATCAAATATGGAGCAGTGAGAAACTTCATATGGATCTAATAGAGCAGGATCCAATGATCAAAAACTTCACATAAGCAATAGATATAGTGAAACATTCAAATCTGATTTTCTTGATTTTCTCAGAAGAATTCCATGGACAGCAGGATGAGCTGGTTGTACAGTTAGCCATGGTTACTGTAGTTGAACCCTCTTCTGTAGGTTTCTTTGATACCAAGTTGTGCAATGTATGTTTGAGAAAAAAAGAGAGGAAAGAAATAAGAGAAGAAAAGAATAAGAAGAGAAAAATAAGAGAAAAAAGAGAAACGTTTGAGGTATTCAATAATGAGTGTTGTCCTTTCCATTAGAGACTTTATATGAATGGACAAAGGATTACAATTTTGCTCTCCATTAGTATAAACCATCATTAGACAAAAGCACCTTCAACTAGGTGTGCCTCTCAACTGTTTCAAACATTCATGGTCATGATTCAAAATGCAATTGTTATCCAGAATAGCTTGAGTCATGGTTTTAATATGAAAAATGACCATACCCAGGCAGTTACAGGCACTAGGATCCAAGCACAATCATGAAAAGCCATATAATCAAACTCTCTGTCCTTGAGGTTGAGTCTTTGGGATTGTCTCAACATCATTCATTTGCCTATTAGATATTCCATGACATGATTATGGCAATGTTCCACCTGCTGTGTTTCTAACATGATAAATATGTTCTTCCTTGTAATGATACTTATGGTGGTCTATTTCTAAATCTTGGTGACATAGCTGCTGGGAACTACTGACCATAAACCAGGTCCAGTAATTGCAAGTGCAGGAGGATTTGGTACAATTTGTATTTCATTTCTTCTCCACCAAGGTGATATTTTTAAATTTTGTGTGGTATTGTATTGTGAAGGATGGTCTTTATATCTCTTACTTGTCCTACTTTAATATTTTATTTGTTATTGATCAAAAAGGAAAAAATTAGAAGAAATAAAAGCCAATAACAATGTTTCATGGCAATATATGAGGGGACAGTTGATTTGGAAAAGGTGAATGAACTAGGAGGTCAGCACATGCTTTAGCTGACTCTTTAGCAAAGCAAAGGGTTAATCGGGAGACTTTGTTTTGGGCTGTTTTGTATTCTGATTATATGATGAGGGGTCACCTTATGTCTCTGTAGGTGACAGTTGTATTTCTTCTCATATTAAGTTAATGAAAGTTACTTTTTCCTATAAAAAAATGGTAGAGGTGGAGGTAAGGCTCGGGGGGTTGCCTATTCTTGGAGGGGAGGATTTTGCTAGGAAAATGTTCAAAAAGTTGGAAGATATCCAATGCCTGTGACAGAAAAATGAAAATTCTAGTTTGGGCTCTGAAAAGAATGTTGTCAGCTCAAGGTCATATTGTGTCCAAAAGAAGTTGAGCATGCTTAAAGAAGGTGGGGCTGGTTGTAAAGGAAAGGAAAAGGTGGTTTCAGTCGGTCTTTTTCAGAGGAATGTGGTTTTGGAGTTGGAGAGAATCTATAATGATCAAAGGGGTCTGAGGGATGTAAAGAAGAAGCCTAATGCTGTAAGACGTTGCAACAATCAGAAATTCCTTGGAACATTCTAGGTTTCAAAAGTGTTTGCATGGTTAAAAGGGATTTGTTCAAAATTGGGCCTACTAAGAAAGTGAAAGAAATTGAGTAAGTCTTTAGGAGAAGTAAAGAGGTTCGTATATAATCACCTTTTAGGTTTGGGGGGTGGGGGGATGGTTCCTGTTTGATGTATGTTTTTTAAAGAGGTGTGGGCTGGTCGTTGGAGGTGAAGCTTGCTTCTTTTTCTCTTGGGTGACTGCGTCACCATCCTTTTTCCTTTTTTTCCTAATAAAATTTTTTCTTTTATTATAAAAAAGGCACTGCATAGTTATTTGAATATGCCTTTGTATAAATGTTATTTATAGACATGGTACAGTTTTCTCATCTTTTGCTTATTTATGCCTTTGTGTCAGAACGACCGGTAATATACTCAGGAAGTAATGCACCAGCATGGGGACCTTTGAGACTTCCTCATCAGGTGATGGCTCACCAGGTCTGCTCTTCTCTCTCTCTCTCTCTCTCTCTCTCTAATCAACCTCTCTCAATAATCAACCTGGTTGTTATGTTTGGCAGATGGATTTTGTGGCAGAGCTTAGACGTGCAATACGTACTGCAAATTCCAAGGCTGATGCCTAAAATCCTCGGTGCAACTTCCTAGGAGTAATGTTTTGGTTCTGAACTTGTATATCAGATTTAAGCCAATGCTTAGAAGTGCCTTCTTGGTTTATTAAACTAAGATGCTGCTTATCATTTAGACCATACATTATTTGTATTACAGAAGCAGTGAGAACCACTAGACACATGCAAGAATCATTTCTTATCTGTTTTTGTTTTTCTTCACAAAGCTCTCTATTGTGGATCCTGGCAATGGATGGATGGAAGAAGAAAACAGAGTGGTGCAATCACTTTTAGAAAATATACTAAGACAAAAAAATTAAGAGTCAACTTAGTTCTGGTAGTACCCACTGGATGATATCGCTATGGATCACCACAGAAGGATCAAAGTGCTCTTCTGGTTTTGCCTGTGCAATTATGCAAATTTATGGAAGCCAACTACGACTTTGTTTCCCCATGTGGTGTGGCAATCGGCATAGAAAAATAATAGGTTGTCTTGCAAATATGCTAACCTTGCTCATGTCCAGTCCATTTCTTCTCTTTAAATTGCTTTGGTAAAATTTGAATAATCTGGTTTGGATCTAGATTTCTTTCTTGGGGTAGAAGATTTGGTTCTATTAATAACTGCTTGATTTGCATAACCC
>Nelumbo_nucifera_newGene_10071
GTCAAGCAACCCCACTTGGGATTGAATTCACTGAATCCAGCCAGCCCACCACCCCTCTCTCTCTCTCTCTCTCTCTCTTTGAGAACCCAATATCCATCTCAATTCATCGACTCAAACGTCCCCTACGTACACACAAAGAGGGAAGCAACAGTCGAACGTCAAAATCGACATCTCTTGGAAAGAAGGTTATGGCCTTTTCACCTCCTCTTATTCTTCTTCTTCTCAATTCTCGTGATTCATTCTTAATCACTATTTCTACTTCTCTCGCTTTCTGAAATAACAACTAAAATCCTTCCTTCTTGGTATTCTTGCACTTTTGATCTGAACGGAGAAGATTTTAGGAGAGGAGAGAGTCTGAGATGCAAAGGGTGTGTGAAAAGACCTTTGTTTGTAGTTGCCCATCTGGAAATTTTCACCTCTTTATCAGCGACACCGCCTAAGGCAACCATAAGACTACCAATTCTACAGGTATCACAGATGCCTCTCTTGCTTGCTTTTTCAACTTCTTTTTTCTGTTACTTCTTTTGAATGGTGTTTTCATTCTCATTTCCTTAAAACAAAATATGATATCTGTATCTTGTTGGTTTGGATTCGGTTTCAACTTTCAAGTTTCAACCATGGAGGGAGGTTTAGAAGGGGCTGGAATGAGAAGGGTTCCTGAGAGAACGTCTTTTTCCTGTTTCCTGATTTAGTTTTTCTTTTTCTTGTGATTTTTGTGTTTCTTTTTGGGTCGGTTTCCTCCATTTTATATTGCATATGAAGGTCTTGAAGGATATTTTTTATCCATACTTTTCAGATTGTAAAGGGAAAAAATAACCGATGTTTCAACTTTCACTTCCTCCATCTCTGTCTGGTTTACATAGTTTTGTTCCAAAGCTTTGTCCACCGACTAAAGAAATCAAGATATAGTTGAACCCTTTTGTGGCTGCATTCTGAAGGGCTTGGGATTGACTAAAATAGTAATCTGATCGAATCTATAGGAATGAAATCTGGTTTGGGCAAGCTCAGTTTCTACATTATTGCCTTTAATTGGATATTCATGATTTCATGGTTTACAGGTTCAAGTACGGCTGAATTAGCTTGGACGTCCCGAGAGTTGAATTGAAGCTTGAGATGGTTGTGAGGGATCTACGCTCAAATGGTTATCCAAACTGGGGTTCAATGCTGCGAATTTGTCAAGCATATGCTATTAGTTGAACTCTTGGAAACTGTCACTCCAACTGTTTGAATTCTTATTCGTGCTCATCATCCCTCCTCAGAGCTCTCAAATCACCAATAACAACTGCTGTAACTGGGAGAATTTACCTGAAGGGCTGAGAAACCTCTTAGCTGATTGAATACATCCAATAAACTGACTGGGCTTTCCTGAATTGTGAATTGCATATTGGGTGACTGATTGCCAACTTCACCTGTGGTGTAATTGAGACTGGAATATACTTGATTCATGAGGTTTCATGGAACTGGGTGACTAAGGGAAATTTGAAGGAGTCTTGATACCCCAGATGTGGATTTAAGGTTGTCGAAAGAACATCATTGTACTAGAATAATGGATGGCAGAGCAAGAAGGGCTGCTAGTCTTGTGGAGAAAAAGAGCGGGCATTATCATCGATCCCTCTCACAAGATCTGATGACAGGGAACACCAGAAGGCCCTTTCCATCAAGTTATTTCAGTCTGGAATCCTTACTTGCACTTCTCTTTCTCACTGCCTCAATGCTGATCCTTCCTCTCATACTACCACCATTGCCTCCCCCACCTTTTCTGTTGCTTCTGCTTCCCATTGGCATACTTGCAGTGCTTATGATCTTAGCTTTCATTACTTCTGATGTCCGAAATATTGCATCATCTTATATGTAAAGTGGAGCTGAAAGTCTGTTTCTCTTGTTTCAGAGAACAATTTTTTTTCTTGTGTAATTTTGTTCTATTTCTCCTCCTTGAATGACTCAAAAGATTACAGTTTTTTTGTATCTTTCTCTCTCCAGCCTCAGATTAATAGCTTTGATGGCCAATTTGTTTCAACTCCAAATCAAAAT
>Nelumbo_nucifera_newGene_10074
GGATGAGCCCCGGCAGCAGCAGTGTTGGCCTCGGCAGCGCTTTCTCTAGCAAGTCTGGTGGGCTTGGCAGCAGGCTCGGTGGGCTTAACGGCAGGTTCCGCCATCACCTCAGGCCCCTTAGGCACAACCCCCTCTTCCAAGTCGATGACGAGCACGACTGCCACCTTGGGCCCCGAGGCAGAAGTCTGNNNNNNNNNNNNNNNNNNNNNNNNNNNNNNNNNNNNNNNNNNNNNNNNNNNNNNNNNNNNNNNNNNNNNNNNNNNNNNNNNNNNNNNNNNNNNNNNNNNNNNNNNNNNNNNNNNNNNNNNNNNNNNNNNNNNNNNNNNNNNNNNNNNNNNCCTCAGGCCCCTTAGGCATGGCCCCTTCTTCCAAGTCGATGACGGGTGCGGCTACCACCTCGGGCCCCGAGAAAGAAGTCTGCGGAGGTTGGGGCTCGGCTGAAGCTTGC
>Nelumbo_nucifera_newGene_10077
AGAACACTCTCGTTCGACCCATCAGAACGCAGAAGAGTAGCGCTCTGTGAGGAAACAATCCGGATTCCACTGCGAAACCACGCAAAAGTATTCAACCTCTCCTCAGAACAAATCACACTACATACATGGTGGGACCCATTCCTCCAATTATGTCCGTCTTCTCTCTCTCCTTAACAATTCGTATGGCAGTTGTTCGGTAATATTCCTCCTCCTTCCCCCACACTAGCCTTCATCTCTCTCTCTCTCTCAATCTGGAGTCTGGACTATGGAGTAAGGACTGGTTCTTTTGCTTCTTTTTTCTCCCTTCTCTTTGTTGTCTCTCTTTCACACAGAGACCCACCAATCTGCAACAGAAACAGCTGAGTATCTGTTTTAATGTTTAGATATAAAATTGATAGATAGATAGATAGATATAAGAAGAGGGAAAGAACGAGTGGGGTCGAGAGATCATGACAGAAGGAGAGTCAGATACAACGTTGGAGTATACACCAACGTGGGTGGTGGCGTCTGTTTGCATTGTTATTGTCGCAATTTCTCTTGCTGTTGAGCGGATCATTCACTTCATTGGAAAGGCAAATATCCTCATTTCTTTTCAATTGTATCATCAGCTTGATTTCAAGCTTGAAGCTCAATTACTCCGCTTTGGTTTCGTGTTTGATTGGTTGCTTGCAGTACTTGAAGAAGAAGAACCAGAAACCTCTCTTTGAAGCCTTGCTGAAAGTTAAAGAAGGTCTGCTCTTCAATGTTCATCCCCTTCCGCATCTCTGTGCAATTAGTACACGACTGAATTTTAAATCCAAAATGAATAAAAAGAAGACCTACAAAAGAAAAACCTCAAAGTTTTGCTCATAACTCCGTGTTTTGCTTGGTTTGCAGAGTTGATGCTTTTGGGGTTCATATCCCTTCTCCTGACTGTGCTTCAAGAGAGGATTGGTAAAATTTGTATCTCCAAAGATTTAGCCCGTCATATGCTTCCTTGTAAGCTTCATGAAATGTCATCCACGGAACATTATCAAAGTATCTCAACTCCTTTCATATCTGGGATTGGAAGGCGCCTGCTTACCTCAGGAGCCGGTTCTGGTTACTGTTTGAAGAAGGTAAATTGAATGACAAATTCTAAGTGGCATTCAAGCTCCTAAGATCATCCAACAAAGTTAATAAATTTATGAAAAAATGAAGTCTAAAAATTTGTCTAAAGTTAAAGCAGAGGGGGGAAATGGAAAGGAAAAGGATATATTAGTTTTTTGTGTTCTTCCTGGTCTTTTGGAAATTGGCTGAAAAGCACTAATTTTCTTGTTGTGAGTTCTAAACACAAATCAGAACCATCTGGTTAGAAAACAAATTGGTTCTTAAAACAAAAACACAGAAAACATGTTCTTGGTTGTGTTATGTGCTTTTTTTTTTTTTTAATACCAAAACTGGAACAAAAAACATATTCCTGAATTTCTGGTTTAAAGTATATGTTTTCGTCTTGTTATCTAAGGTCATGTTTCATAAATCATATAATATCTGTACTTCATTTTCTTCTTCTTTTTTTTTTCTTTCAAAACCATGAACTGTTTTTTTAAATAAAACAGAAGCAAAAAACACTGTTTAAGAACATGTTTCATTTTTTTTTTTTGGTATGACAATTTTAAGGCAAATTAAAACAAAAAATTCATGTCGTAGAATACCCCCTTTAATTTCCCTACCATATGATTTCAGAAGCTTATAATTGAGCATTGTGATTAGTTATGGCATGCATTCTGGAACTAATACAATTCCTGAAAGTTCTTTTCCATTTCTTTTTTTTTTGTTATTCTGAATAGTCTAATTTAGGCAAATTGTCATGTCCTAAAAAATCCTTATGTTTGTCAGTATGTGCTTTCCTGTGATTGTTCATTCAGAGAACCACAGATTTATCTTGCATAAGCCAGCAACCCATGATAGTGATGTGAAACTATACCTGTTCATATTGATCAAAAAAAAAAAAAAACCTTGTTCATATTAGTGACCATCAAAGCATCTTTAGGAGTGTGAGAAAGATGAGACATTTTAATGCTTTGAATAAGCCAAGAAATACTAGGAACTTGTCTTAGAAAGTCCTAAAATTAATGTTCAAAGGGAAAGACCATTACCCAATGTTGGTCCCAGAAATCCTTTTGCCAAGGTGGCTCCTATGCAATTAAGCAAATGAGCCATGACTAAAAGGCCATTACCCAATGTTGGTCCCAGAAAATGGGTCATGACTAACAAAGAAAAACCCAAATGCAGGTAACACTGTTAAGAAAATGGCACCAAATAATCCTAGTTATGCATTATTTATTAAGATAATTTGTCAATTCTCATCTTTGATGGACGCTACAAATCTGACAGTAGGAGTGTTAAATTTTTCTTCACTTTTTACTACAAAATAAGCATTGGTGCTCTTAATGGCTATAATGTCATGGTCATGTCTTCTTGTGAAATGAGGTGTATAATTTAAATTTAAGTTTTTATCTGGAAGTGGTGTGCACATCAGAGATTCAGAATTGAGAGGTATGATTATTTTCTCCTCTTTCATTCTTTTCAGGAGAAGGTCCCATTGTTATCTATCACTGCATTGCATCATCTTCATATCTTTATCTTTGTCTTAGCAATTGTCCACGTGACTTTCTGTGTTCTCACCATTGTTTTTGGGGGAGCAAAGGTAAAGGGGTTTGTACTGCTTTAACTTCTGATTTATACTTGTTTATCCATTACTTTTTCATCTACAGCTTTATTGAATATTGATTTCTGTGTCATTATCTAGATCCGTAAATGGAAGCGTTGGGAGGAATCTATTGAAGAAGATACATATAATACAGAGGAAGGTAATGTATAATAGTTTTATTGCATCAAATCTTCTGTTTTTCCTGATTGTTTTTTTTTTTCATTTTTTTTGGTAAATAACAACATTTTTATTTTATAGCTGTGGTCATTTCTGATCAAATCTTCTTACTGCCAAGAATTGTAGGAAGACATCCACTAGTCCCTTTTGTTTTAGTTGTTCTAATCTGAAAGTGTTTGTACAGGTATGATGACAAAGTTCACTGTTGTCCATGAGCATTCATTTATCAAGAGTCGTTTTCAGGGTATTGGGAAAGACTCAACTATTCTAAGATGGTTGGTAAGTCAAAATTCCATTTCTTGGAAATTTGTGTCATTTTATCAAATATAAAGGCTCAAAATTCAAAGCTGGTGGGAAAACCTTTATTTTTCTCCAAGAAATTCATGTTACGCTCATCATTTCTGGATTTATTTTAAAAGGCATATTTCTGTCAACAGTGACTGTTTAATTATGATATGCATGATTTTCCAGTCAGTGTTGGGTAGTAATGACAGGTATCACCAGCCCAGCCCAGGGTCAGGTAGGTTCAATCCTAGTAGCCCCCCAAAACTAGGTTGGTCTGGGTTAGGCATATTTCATTCAGGATCTCACCCAACTGTATAGTATAAGAATATGCAGTATGCAACTATATATATATATCCATCTGTTTTTTTTTTTTTCTTTTTTTTTTTAATATTTGAGCCTGCCTCGTTTGCCTGACCTTGGCAGGCTATGCTAGTATTTTATGTAAGGTGGCTGGGCTGGATGCAAGGTCATCTATCCTTCACTTATCCCAGCCAATGGTCAGTCATCTTATATAACTGAACATATTGATTATATTTGAATTTATGATAGTATCGAATTATAAGAGCACCTGTATAGGGTTTATTTTGGTTATAGGTGAAGATGTTTCATCATAATCCATGCTATACACCTATGAGAATCCCTTTGTCACCAATCTTGCATTGTATCTTTCCATGGATCCATTTGCTTGATGCTTCTTGGAGAACATCCACTTACACCTTACTATGTTCTTTCCCTTTAGGAAGATGAAAAAGATCCTAAGTTTTGTTCTTGTGGACAGAACTAATCTTATCCATCATAGCATCTGCCCACGTAGGCAAAGATAAGGCCTTCGTAATACTTTTAGGAATAGACACATTAGAGATAGAAAAAAGTGCAATAGGGAGAAGCTCATGGCCCTAGATGAAACACCCGTGTCCCAACCATCTACCTCTTGCCCATGTAGACTTAAGATAATTTTAGCCCATAGGTTATCCCTTTCCTTTGTCAGTCTCCATAACCATTTCCCTAGCAGAGCTTCATTCTTCTTCTACAAGTGACAAGATCCCACCTAACTCTATGATCCCTTTTCTCCTCCCCAGGTTCCCATAAGAAATCTCTCATAAGTTTCTCCAGCACCCTACACACTCCCTCAGGAATTTTAAACACAAATAGAAAGTAGATAGGGAGGTTCTCCAAAGTAGCTTTAGTCAAGGTTATCCTACCACCCAAAGACAGGTAGTTTTTCTTCCAAGAAGCAAGCCTACTTGTGAACTTCTCAATCACCGGATTCCAAAAGCCGCTTTTGCAAGGATTATCCCCTAACGGAAGCCCCAAATACTTCATTGGCCATTGAGCAATCTCGCATCCCAATACTTGGGCCCTTTCTTCCACCTCTCCAACACTCATATTAATGCCAACCACACAACTCTTATCAAGCTTGACTTTAAGGTTGGTCACTTTTTCAAACACATTAATCACCTGTTTTAAGTTTCTAACCCACCTAATCTCATCCCCTCCACAAAACAGAGCAAACTGTAAATGAGTGACCGGAACCCCGTCCCTCCCGATTCTCCAGCTACTAACCAAACCTCTAGAATCTGCTCTCTCAATAATCCTCCCCAAAACTTCAGCAATCAGGGTAAAAAGAAAAGGGGAAGGGGGTCCCCTTGCCTAATACCCTTAGTAGCTGGAACATGGTTTACTACCCTACCATTCACCAGAATGGAATAGTGGCAAGTCCTAATACACCCTTTTATCCACTTACACCACCTCTGCCCAAATCCAAAAGACCCTAGGACTTCCAACAACACCGACCAATCAACCAAGTCATAAGCTTTTTCTAGATTCAATTTACACACCAGCCCCTTCTTCCCATTTCTTTTTAGATCTTCCACACTCTCATTTGCTATTAAGATTTGATCCACAATTTGTCTGTTCTTCACAAATGCGCCTTAGTTGGAGGAGATGATTGTGGGGAGAACCTCTCTAATTCTATGCGAGAGTACCTTAGCAATAATTTTGTTGAGGCTATTGACCAAACGGATGGGTCTGAACTCCTTAGGGTGACAAGCTCCCTCCTTTTTTGGAATTAATGCAATAAAAGTAGAGTTCAGACCTGGGTTAATCACCCCTCTCACAAATGTGCCTTAGTTGGAGGAGATGATTGTGGGGAGAACCTCTCTAATTCTATGCGAGAGAACCTTAGCAATAATTTTGTAGAGGCTATTGACCAAAATGATGGGTCTGAACTCCTTAGGGTGACAAGCTCCCTCCTTTTTTTGGAATTAATGCAATAAAAGTAGAGTTCAGACCTGGGTTAATCACCCCTCTCTGAAAGAATTTAGAGAACACAATCTGGATGTCATCCTTAATTATCTCCCAGCAGTCTTGGTAAAAAGCCATCATGAAACCATCAGGTTCTGGGGCTTTAGCTTTATCCATAGAGAAAATGGCATCCCTTATTTCTTCCATTTCAAACTCCCTTTCCACCCATTCCATAAGCTCTTCTGGGAGCCTGGGCTAGTCCAAACCTTCAATCCTTAATCTATCATTCAGAGGCCTCCTGAAAATAGATTTGAAATGATTCACAAAAGCCCCTGCGATCTCATTTTGTTGGGTTAAAGTTATACCATCAACCACCAACTTAGAAATGGAGTTCTTCTTCCTTCTACCATTTGCTATAACATGGAAAAATTTTGTGTTCTGGTCTCCTTCCTTCACCCATCTGTGTCTAGATTTTTGCTTCCAACTGATCTCTTCTTTGAACAGAAGAAATGGAGTTCTTCTTCCTAAACACCTCAAACAAATCTTCTTTAATAATGCCCCAACACTCTTGATAGAAAGCCATGGTAAAACCATCTGGTCCAGGAGCTTTTGACCTGTCCATAGAGAAGACAACTTGTCTTATCTCTTCCTCTTCAAAGTCTCTTTCCAACCAAGCTACCTCACCGACTGATAGACCTGGCCAATCTAGATCTTCCACTCTCACCCTTATCTCTAGCAGTCTACTCAAAATGGATTTGAAGTGAGTTACAAAGCAATTGGCTATCTCCTCTTGTAACTCAATTTCTACTCCTTCAACCTCAATCTTGGTCACAAAATTTTTTCTCCTTCTCCCATTGGCCATAGCATGAAAGAACTTGGTATTCCCATCCCCTTCTTTGATCCATTGATGCCTAGATTTTTGCCTCCAAGATATCTCTTCCCTCAATAGGACCTCTTCCAAATCCTTCTTCAACTTCCATCTTAGTTCTCTTTCTTGTGCACTCATGGTCCTTTAATGTTCCTTTAAATCTAAATCTTCGATTTGGGCTGTCAATCTGGCTTTTAACTCTTCCAATCTCCCAAATTCCTCTCTGTTCCAAGTTAGGCCGGTGGTGCCCAACTTCTCTTTTATAATAATATGATGTAACAAATAAAAAAAGGAAATTACAAGTAGGTCCCTGGCGGACCACCCTAAAAATAAAAACTTAAATTAAAGAAAAGAACATGCTGACAGCAATCTAACAACAGAAATAAAACACTTTAATCCAACAACACTCCCCCTCATGTTGGGCTAAATATATCTATCATGCCCAACTTGTCACATGGTTCATTGTGCCGCAAGTATGGAAGCCCTTTTGTGAGAACATCAGCAAGTTGCTCCTTGGATTTGACATAAGGAGTACAAATTTCTCCCTTTTCCAATTTTTCTCTTATGAAGTGCTTGTCCACTTTAATGTGCTTGGTCTTATCATGTAGGACAGGATTTCTAGCAATGTTTATAGCTGCCTTATTGTCACAGTACAAGGACATAGGATTGTGAATAGTAACCCCAAGTTCTCCTAAAAGGTTCTTCAACCAAAGAATTTCAGGCATCTCATGTGCCATAGCCCTATACTCCGCTTCAGCACTCGATCTTGCAACTACACTTTGTTTCTTACTTTTCCATGTCACTAGGTTTCCTCATACAAAAGTACAATATCTACTTGTGGACTTTCTATCATCCACAACACTTGCCCAGTCAGCATATGTATAGACTTCCACTCTCAGATGATTATGTTTTACTAAATAGCAACCTTGTTCCTGGATACTTATTCAAATACCTAAGAATCCTCTCTGCTGCCTCCATGTGTGGTCTCTTAGGGGAATGCATGAATTGGCTCAGGACCCCAACTGAATAAGTAATGTCTGGACGTGTCATGGACAAATAAAGCAACCTTCCCATTAACCTTTGAAACTGTTTCACATTTTCCAATGGTTCACCATCACAATCTCCCATTTTTTGATCAACATCCATAGGGGTATTTGCTGGTTTTACACCTAACTTGCCTGTGTCCTGTAACAAGTCTAGGATATACTTCCTCTAAGAAATGAAGATGCCCCTTTTTGAGTGGGCAACTTCAATTCCTAGAAAGTACTTTAGGGGACCCAGATCTTTCACTTCAAATTCAGAGACAAGGAATTCCTTCAACTTTTGTATTTCTATGCTCCAGTTCCCTGTAATGATGATATTATCCACGTACACTATTAACACAAGCACTTGCTCATGACATCTCTTCACAAAGACAGTGTGATCAGACTGACATTGTTTGAACCCTCCTTGCTGAACCGCCATATGAAATTTACTAAACCATGCTCTAGGAGATTGCTTGAAGCCATAGAGGGACTTTCTTAGCTTGCACACCTTATTTTCACTTTCTTTGGCACATAAACCTGGGGGTTAAACCATGTACACCTCTTCCTCCAGATCATCATTTGAAAAGGAATTCTTTATATCCAGTTGATGCAATTCCCAGTCAAGGTTTGCAACTAATGATAAGAACTCGAATTGAGTTCATCTTAGCTACTGGAGAAAACGTCTCATCATAGTCAACACCATAGACTTGAGTGTATCCTTTAGCTACCGGCATTGTTTTGTACCTTTCAACTGTCTTGTCTGCCTTGTGTTTCACTGTAAACACCCACTTACTCCCCACTGGGTTTTTCCCGTTTGGAAGATCCACAAACTCCCATGTTTGATTCTTATGGAGAGCATTAATCTCCTCCTTCATAGCAGCTGTCCATTTAGGATATTTTAAAGCCTCTTTCACATTTGTGGGTATGGGGATGCTATCAACTACAAACAGGAAGGCATGGTGAGAGGGGGAAATGTGGTCATAGGAAACATACTGACTAATAGGGTGTTTGGTAGTGCATGACCTGACTCCCTTTCTGTGAGCAGTAGGAATGTCAAGGTCATCCATAACCAAAATGGGAGCCCATGGTATCAACAAGTGAAATAAAAGGTATTGGACTTACCTCTTGGGAATTTGACAATGTTGGTTTCTCAGTGTTTGGTGGCTCAACATCTTTGTCACATTGCTGATCTCTACAGAATTTACGTTGGAAGACACGAAAAGGAGTAGGATCCTGAATAGAAGGAAGAGAGACTTGACGGACTTGGACATGGACCTGCTTCTCCTCTTCCACAGTACTCTCCCCCTGAGGAGAAGCAGGGAAGAACGGTTCAGACTCAAAGAACGAGACATCCATGGAGGCAAAGAACTTATGACCCACATGATCAAAGCACCGGTAACCCTTTTGTGAGGAGGGATACCCCAGAAAGATACAAGGAATAGATCAAGGATCCAACTTACCATGATACGGAGATAAATTATGGACAAAAGCACGACAACCAAACACCCTCATGGGAATGGAAAATAAAGGAGACTGAGGGAACAATAATTGATGAGGGGCCTTATAGTTTAATACTTTGGAGGGCATGTGGTTTATGACATAAGCAACAACAAGTACAACCTCAACCCCAAAACGTTTGGGAACATTCATATGTAGCACCATCCCTCAAGCTACCTCAAGGAGGTGTTTGTTCTTTCTTTCCCAACACTGTTTTGTTGCGGTGTTATGGCACATGAGCTCCTATGAATGGATCCATGAGAAGCAAAGAACTCATTGCGCTCCCCATGGAAATATTCCTTCGCATTGTCTGATTGAAAGATTTGAATTTCAACATGAAACTATGTAAACACCATCCTCTGGAAATCTCTCACGATCTTTGGGACTTCGTCTCTGCTACACATGGGAAATACCCATGTATAATGGGAGAAATCATCAATCAATGTGATAAAGTATTTATACCAGCCTTCTAAAGTTATTGTAGTAGACCCCCGCACACCAGAACACATTATGCCACAAAAAAATTTGACTCTTATTTGATTGACTATGCGACTCTAAGGATGACACTGATAAACCAGCCTTGTTGAGAGTGTAGAGACCATCCACTAAGCTTCCTCTACCAATCATCCTCCCAGAAGTTATATCCTGGAAAACATATGAATCAGGAAAAAAGGTTACACTACAGTTTATTGAGTTTGTGATGCTACTAACAAACAGAAGATTGATGGGAAGCTGAGGAACATGCAAAACATTATTTAGGTTAAGTCCATGAGGGAGGGATATTGATCCTTGGCCTGCAATGGAGGAGAATGATCCATCTGCAAGTCTCACCTTATCCCTTCTTGACAAAAGGTTATAAGACCGGAATAGGTTTGGTTTACTGGTCATGCGATTAGATGCCCCTGAGTCAATGATCTAGGGGGAATTGGTGGCAGTGGAAACATGAAAGGCAGAGGCTGCATTACCTGATGTAGATGCAAATGAAGTAGAAGGGTTACCAGTATGATTCTAAATGACTACGGAAGGAGTTCATGATATCTTCCTTGGGGTTAGCATCAGTGAAGTGCTCCCGAGTAGTATCTGTTGACACGCCAAAAGAATGAGTTTCTTGGGTTGCCACATTTGCTGTATTTTGTGCTATATTAGGCTTCTTCTGACCCTATGCCTTACCCTGTTCTTGGTTCTTTATAGTCCACTTTGGCCTCCCATGGATCTCCTAGCATGTGTCAGGTGTATGTCTTGAACGCCGGCAGTGAGTACAGAATAACTTGTCCTTATCATCAACTTTCCTGGAGTCATTTTTCTTTCCCATATTATTACCACCCATTGCAGCTAATGCTACCTGTTGCTCCCCCTCAATTGTAACCATCACACTCCGCCTACTTTCCTCAGATTGAACAAGGGCATACACCTCTTGGACTGAAGGCAACTTTTTACTTCCTAAGATCTGAACTCTAAGTAGTTCATATACGGGGTTTAGTCCCATCAAGAAGGCAAAAACCTGCTGCTAAGAAACCAACTTCTTATAGGCTCTAGCATTATCATCATGTTTCCATTTTATAGCCTGATAGTGGTCCAATTCCTTCCATACTAAGGTAAGGGTTGAATAATAGGCTGTCAAGCTACGGTTCCCTTGTCTACAGGTTGAGGATTCAGCTTGTAACTGGTAGATCTTGGCATAGTACCTTTGCTTAGAATAGGTGGTTTTGGCCTGTTTCATATATCACTCATAGTGTCTGCCCACATAAAGTTCTTCACATTAGATTCCATGGCTGCAAGAAGCCAGGACATCACCATACTGTTTTCTTGGTCCCACCGATTATGTTAAGCAGTCCCACTCTTGGGTTCTTTCACTCTTCCATTTATGTAACTAGCTTTTCCCCTTGCTGTTACATAATGGTCCATTTGGTTGCTGAGAAACGCATGGGAAGGGAATTTGGGGAATATTCCCTTTTGCATGCGTTTGTTTCAAAGAAAAACTTGGGAAAGGAAGAGAAACATATGGGACATGGGTTCCCAAAAATCAATATGTGGGGTTGCACCAAAATGGTGAGATCCCACTGAGAAAAGAAAAATTAAGCAAGTTGTGAGAAAATTTTGTCGAGAGCTACCTAACTAGACCTCGTCTCCTTCCTTCGAGCAGTCCAACGGTAACATCTCCGGCACCATCTCTAGTGTTTTCGTTGAATGGTAAGCTTCGATCTGGCATTCTCTCGTCATTTCAATTCATTTTTATACCATTTTTGTCTTGTTTCATTGGATGGTTCTTGATTTTGATTTTTATCCAAGGTACATGGCCCTTTCAAGACTGAGAGCAGGAAGAATCGAGAACCCTGAAACCCTAAGCCAGGATGGATAGGGTTCACGAGAGAGAGGCATCAAGTAGAAAGAGCAGAGAAGAAAGGGAGAGAGACATAGATAGGGATTCCACCAAAGATCATTACAAAGACGTCGGTCGTCTTCGAGATAAACACAGAGATGTTCGATCCAGGGAATCCAAAGAACGACACCATAGTGATAAACACAAAGATGTTCGATTGAGGGAGTCCGTAGAATGGCATCACAGTGATAAACATAGAGACGTTCGATCAAGAGAATCCGAAGAACAACTCCACAACGATAAATACAGAGTAGAGAAATGCTCCTCTAAGGATGATGAGAAGCATCGAGATGGAGATCGGGGCCAATCGAAGGACCGTTTGTAGGATTATGAGTCGAAGCGCGAGTGATCTCATGAGCCCAGAGAAGGTAAAGAAGGTAGCCGAGATAGGATTTTTCGGGAAGGATCGGTGGAAAAATGATCATCTTCATTGCACAAGAGAAAAGAGCGCGAAGAAAGTGAGGATCAAACGGATAAGAGTGACAAGAAAGTTAGAGTGATTGGGAGTGTTAGAACAGAGAGGAGAGAGAGAGAGAGAAGGTGATTTGGAGAGAATGTTGTCAACGATGTCAACACTCTTGGCCGAATAGAGAAAAGAACAAGAATAACCTTAGAGGTGTCAAGAATGAATGACCCCCACCTCAAAGAGTCTCTTATATATTTAAAGATATGTATAATTACAAGAATGCCCATACAAGGCTGAAAGAGAAAAGAAGAACATGATGTAAAAGTAATATACAACAGGACTATACTAATAAGGTACATCAAGTTAATAGAGTCTCCACACCCCCCTCAAACTGATGCCTCGACATAAGCATCAGTTTGTCTATAAGAAAGAGATGTCGAACTCTAGTCATAGCTTTGGTGAAGATATCAGCAATCTACATGTCCGAGGCTACATGAGAAAGCGATATAGACCCAGTAGTGAAGGGATCTCGGATAAAGTGGTAGTCCACCTCGATGTGCTTGGTCCTCTCATGGAAGACAGGGTTAGATGCAATCTTGATAGCACTCGTATTGTTTGTATAGAGAGGAATATGAGTAGGAACCTGAATGCCAAGATCCATAAAGAGAGACTGTAACCAAACAATCTCACTACAAACCGAAGACATGGCCCTATACTCTGCTTCAGTAGAAGACTTGGAGATTGTTTGTTGTTTCTTACACTTCTAAGAGATGAGTGAATCACCCATAAAAACACACCACCTAGATGTGGACCTACGAGTGTCTGGACAACCAGCCCAATCCGCATCAGCATATGCTCTCAACTGAATAGGAGAGGAGGAGAAGAATAGTCCCTGGGAAGTTGTGCTTCTAACATATTGAATGATGCAATGAACAATAGTCATATGAGGCTGACGAGGAGTAGAAACAAATTGACTAACAACCTGGACAGCATGAGAAATATCAGGCTGAGTCATATGAGATAAATGAGGGACCCACAAGCTGGCGATATAAGGAAACATCAGGAAGTAATGGACCTTCAGATTTAGATAGCTTAAGATTTAGCTCCATAGGTGTATCAACATGCTTTTCATCATTAAGACTAGTAAGTTTAACAAGGTCAGAGGCATACTTCTGCTTACAAACAAAATACCCTCGATCACTGCAATGTACTTCCAGTCTCAGGAAATATGTGAGAGGCCCCAAGTCCTTCATGTGAAAGGAATTATGAAGTAATAGTTTCAATTCACGAATGCCTTCAGCATCATTCCCAGTCAATAACATGTCATCAACATATAGTAGGAGAATAGTAATACCCTGAGGTCGTCGCCTAACAAATAAAGAGTGATCAGAAGAACTCTGGCTATATCCAACAACAATAACAACATCGCAAAAGCGTTCAAACCATGCCAGGGGAGCTTGTTTTAGACCATATAGAGATTTTTTGAGGCAACATACTAAAGAAGGATCACTACAGTATCTAGGAGGAGGCTTCATGTAGACTGTCTCCTTCAACTGACCATGAAGAAAGGCATTCTTCACATTAAGCTGGCATATGGTCCAAGACTGAGCAACAGACATTGCTAAAAGAACACAGACTATGGTGATCTTTGCAATAGGAGCAAAGGTTTCTTCATAGTCAATACCATACTCCTGACTATATCCTTGGGCAACTAAACATGCCTTGTATCGATCAAGAGATCCATCAGACTTCAGCTTAATGTTGTAAACCTAACGACTCCCAACAACGGATGCATCTGGAGGAGCAAGCACAATCTCCCAGGTGTCATTCTCTTGTAAAGCATGAATCTCTGCTTCCATGGCTTCCTTCCAATGAGGGCTACTATTAGCTTCCTGGTAGAAGCGAGGAACATCTGTGGAGGATAGGACAGCAGACAAAGAGCTATAGTTTGAAGGAAAACCATAGCAGCCAGGAGTTTTAGATATACGAGTAGAACGACGAAGAGGAACGGAAGTATGAAGAGTGTCTGAAGTAGTGGTATCACTTACAGGAGCAGTGGTAGGATGATGATCTGAACCAGGAAGGAGAGTTGCAGGTGCAGGGGCTGGAGCACGTAACCGCTTGCGAGAGAAGACGAGAAAGTCCTCCTCAGCAGAAGGAGGTGGAGTATCCTGTGAATCAAAGTTTGGCAAAATAGAAACAAACAGTGCAGACAGTCTAGCAATTCCAGCAAAAAATGAAATGTGCTCAAGGAAAATAACATTACGTGATATACGAATGCAGCGAATAGAGGGATCATAACAAAGAAATCCTTTGTGGTTAGGACTATAACCCATAAAGGCACACATGACAGACTGTGCAGACAATTTAGAACGTTCACGAGAGGGAAGATGAGCAAAGCACACACATTCAAAGACATGAAGCATAGATAAATCTGGAGAATGACCAAATAACTTCTGAAAGGGAGACATATTACCAAGAACTGAGGAAGGGATGCAGTTGATAAAAAACACAGCTGTATTGATTGCCTTTACCCAAAAGGAAGGTGGAGTATGGGACTCCTGCAATAATGTCCTCACAACACTAAGGATATGTCCATTCTTGCGCTCGACCACACCATTTTGCTGAGGAGTATCTGGACAACTTCGTTGCACTTGTATTCCATGATCCTTCAAATAGGATAACAAATCTCCATCAGTGTATTCTCCTCCTGAATCTGAACGGAGAATACACACTTGTGATTAAAACCGAACCTGCACCATAGCATGATACAACTTAAATGTTGGGATCACCTCAAACTTGTGGTGAAGAAAGTATATCCATGTGTACCTGGTACAATCATCAATGAACGACACAAAATATTTGTATCCAAACTGAGAAGAGACAGAAGCAGTCCAAACATCACTATGTATAAGCTTGAAGGGAGAGGTAGCATGCTCAGATGTGTGAGGAAAAGGTAAGGTACGACTCTTACTTAAGCAACAAGAAACACAATATGTATCAAAGGTGTACAAGGAAGGAGCTTTATTCTTGATAAGGCTAGAATCAAACAAAAATTTTAATTTTTCAAAATGTAAATGACCCAGACGTTTATGCCATAAGTCCCAAACATTATTTCTATGATTTAGAAAGGAACTAGAAGTGGAGGAACTGAAATAAATTGATGATGATGCTATTTGAGGCTTGTCGAACTCCAATGCAAATAGACGGCCCAACCTGCGCCCCTTCCTTTTCACCTTCCCAGTGTTCCGGTCCCGAATCAAGCATCCATCCTGAGAGAAAATGAGAATGTTACCTTCATCAATTAATTGGCAAACAAAAATCAAGTTTGTAGTGAGATTAGAAACAAGAAGGGTCTTGGTAAGAGGGAAATAAATGGGAGGCAAGAAGACCCTAGGACAACACCAGATCTAGGGTTATAAGTTGATCGAGTCAGCCGATTGAGAGAAATCTGTGATTTACGAACACATCAGACGTCTTCTTCACAAACAGGGAGGTATCTTATGCTGATTGAGGTAGTCCTTAAAAACTCCGAACCAGAAACTGAGTGTAGGGTTAAGGAGAGCTTGAGAGAACCCTTCGATCTGGAGAGAAAAACTTAAATTGCAGGCTGATGTTGAAGGCTTTCTTGACAGTGTGGCCGACCAAAAATAAGAGGAAGAGAAGAGAAGAGAAGAGGAGAAGAGAAGAGAAGAGAGGAGGGAAGAAAGAAGGGTTTTGCAATGTAACAGTACTCGTGGCGCCAACCTTTATTTTAATATATATAGAGCGGCAAAAATAACAAGGGAAAAGACCCTTGTGCCCCTGAGTACAATAACAGACATAACAGAAAGAAAAAACGAAAAAAAAAACACTTTAATTAGCCAAATAGGCTCTAACATCTGCAACTAAGTTATTTTAACATTATTCTAACACTCCCCCTCAAGTTGGAGCATAGATGTCAATCATGCCCAACTTGTCACACAAATCTTTGTGCCACACATGATGGAGACCTTTGGTGAAGATATCTGCAAGTTGTTCTTCTGAGCTGACATATGGTGTACACACTTCTCCACGTTCAAGNNNNNNNNNNNNNNNNNNNNNNNNNNNNNNNNNNNNNNNNNNNNNNNNNNNNNNNNNNNNNNNNNNNNNNNNNNNNNNNNNNNNNNNNNNNNNNNNNNNNNNNNNNNNNNNNNNNNNNNNNNNNNNNNNNNNNNNNNNNNNNNNNNNNNNNNNNNNNNNNNNNNNNNNNNNNNNNNNNNNNNNNNNNNNNNNNNNNNNNNNNNNNNNNNNNNNNNNNNNNNNNNNNNNNNNNNNNNNNNNNNNNNNNNNNNNNNNNNNNNNNNNNNNNNNNNNNNNNNNNNNNNNNNNNNNNNNNNNNNNNNNNNNNNNNNNNNNNNNNNNNNNNNNNNNNNNNNNNNNNNNNNNNNNNNNNNNNNNNNNNNNNNNNNNNNNNNNNNNNNNNNNNNNNNNNNNNNNNNNNNNNNNNNNNNNNNNNNNNNNNNNNNNNNNNNNNNNNNNNNNNNNNNNNNNNNNNNNNNNNNNNNNNNNNNNNNNNNNNNNNNNNNNNNNNNNNNNNNNNNNNNNNNNNNNNNNNNNNNNNNNNNNNNNNNNNNNNNNNNNNNNNNNNNNNNNNNNNNNNNNNNNNNNNNNNNNNNNNNNNNNNNNNNNNNNNNNNNNNNNNNNNNNNNNNNNNNNNNNNNNNNNNNNNNNNNNNNNNNNNNNNNNNNNNNNNNNNNNNNNNNNNNNNNNNNNNNNNNNNNNNNNNNNNNNNNNNNNNNNNNNNNNNNNNNNNNNNNNNNNNNNNNNNNNNNNNNNNNNNNNNNNNNNNNNNNNNNNNNNNNNNNNNNNNNNNNNNNNNNNNNNNNNNNNNNNNNNNNNNNNNNNNNNNNNNNNNNNNNNNNNNNNNNNNNNNNNNNNNNNNNNNNNNNNNNNNNNNNNNNNNNNNNNNNNNNNNNNNNNNNNNNNNNNNNNNNNNNNNNNNNNNNNNNNNNNNNNNNNNNNNNNNNNNNNNNNNNNNNNNNNNNNNNNNNNNNNNNNNNNNNNNNNNNNNNNNNNNNNNNNNNNNNNNNNNNNNNNNNNNNNNNNNNNNNNNNNNNNNNNNNNNNNNNNNNNNNNNNNNNNNNNNNNNNNNNNNNNNNNNNNNNNNNNNNNNNNNNNNNNNNNNNNNNNNNNNNNNNNNNNNNNNNNNNNNNNNNNNNNNNNNNNNNNNNNNNNNNNNNNNNNNNNNNNNNNNNNNNNNNNNNNNNNNNNNNNNNNNNNNNNNNNNNNNNNNNNNNNNNNNNNNNNNNNNNNNNNNNNNNNNNNNNNNNNNNNNNNNNNNNNNNNNNNNNNNNNNNNNNNNNNNNNNNNNNNNNNNNNNNNNNNNNNNNNNNNNNNNNNNNNNNNNNNNNNNNNNNNNNNNNNNNNNNNNNNNNNNNNNNNNNNNNNNNNNNNNNNNNNNNNNNNNNNNNNNNNNNNNNNNNNNNNNNNNNNNNNNNNNNAGAGAAAGGCACGGTACGAAGGCGAAACATGCTCATAGGACACAAAATTAGAGATAGGATGATTAGTGGTACAAGATCTAACACCCTTTCTCTTAGCAATAGGAATATTAAGATCATTGGTGACAGGGGAATCAACATTTAAAGGAGCAGATATATCAATGAGAGCAAGTGTACCTGGCTGATGAGACGGATCTGCCTTTGGTGAATCCGATGATGTTGGTTGCATAGTGTCCGACTCCACGGCTCTTGAACTCTACTGGCTCTTATGGCGACGATGAAAAACCCGGAATGGAGGAGGATTGGGTAAAGGAGGTAGTTGAATTTGAGTCGTCGCCTATTTCTCCTCAACCCTACTCTCCCCCTGAGGAGAAACCGAGAAAAACGGTTGACTCTCAAAGAATGAGGCATCAATGGAAACATAGTGCTTGCGGGCAATGGGATCATAGCAACGATATCCCTTTTGAGATAAAGGGTAACCAAGAAAAACAGCCCGAGGATCAAGCTTACCACGAGTAGGGGACAGGTTATGGACAAAGCAACGACACCCAAAAACATGCATCGGAATGGTGGACAGCGGGGCTGTAGGGAACAAGAGCTGATGTGGGGCCTTATACTCTAGTAGCTGAGAGGGCATGCAATTGATGATATATGTCGCACACAATACTGCATCCATCCAGAACTGTTTTGGCACATTCATATGAATCAGCAAGCCACGAGCAACTTCGAGAAGGTGACGGTTTTTCCGTTCAGCCACACAATTTTGTTGGGGTGTCCTGGCACAAGAGCTTCGCTGAAGTGACCCACTCGAAGCAAAGAACTTTGCGAGATCACTATGAAAATATTCCTTTGCATTGTCCTACTGGAAGATATGGATTTCCGTTTGGAACTAAGTGAACACCATGCGTTGAAAATCTTAAACAATTTGTGACTCTTCATCTCGAGATCGCATAGGGTAAACCCAAGTGTATCNNNNNNNNNNNNNNNNNNNNNNNNNNNNNNNNNNNNNNNNNNNNNNNNNNNNNNNNNNNNNNNNNNNNNNNNNNNNNNNNNNNNNNNNNNNNNNNNNNNNNNNNNNNNNNNNNNNNNNNNNNNNNNNNNNNNNNNNNNNNNNNNNNNNNNNNNNNNNNNNNNNNNNNNNNNNNNNNNNNNNNNNNNNNNNNNNNNNNNNNNNNNNNNNNNNNNNNNNNNNNNNNNNNNNNNNNNNNNNNNNNNNNNNNNNNNNNNNNNNNNNNNNNNNNNNNNNNNNNNNNNNNNNNNNNNNNNNNNNNNNNNNNNNNNNNNNNNNNNNNNNNNNNNNNNNNNNNNNNNNNNNNNNNNNNNNNNNNNNNNNNNNNNNNNNNNNNNNNNNNNNNNNNNNNNNNNNNNNNNNNNNNNNNNNNNNNNNNNNNNNNNNNNNNNNNNNNNNNNNNNNNNNNNNNNNNNNNNNNNNNNNNNNNNNNNNNNNNNNNNNNNNNNNNNNNNNNNNNNNNNNNNNNNNNNNNNNNNNNNNNNNNNNNNNNNNNNNNNNNNNNNNNNNNNNNNNNNNNNNNNNNNNNNNNNNNNNNNNNNNNNNNNNNNNNNNNNNNNNNNNNNNNNNNNNNNNNNNNNNNNNNNNNNNNNNNNNNNNNNNNNNNNNNNNNNNNNNNNNNNNNNNNNNNNNNNNNNNNNNNNNNNNNNNNNNNNNNNNNNNNNNNNNNNNNNNNNNNNNNNNNNNNNNNNNNNNNNNNNNNNNNNNNNNNNNNNNNNNNNNNNNNNNNNNNNNNNNNNNNNNNNNNNNNNNNNNNNNNNNNNNNNNNNNNNNNNNNNNNNNNNNNNNNNNNNNNNNNNNNNNNNNNNNNNNNNNNNNNNNNNNNNNNNNNNNNNNNNNNNNNNNNNNNNNNNNNNNNNNNNNNNNNNNNNNNNNNNNNNNNNNNNNNNNNNNNNNNNNNNNNNNNNNNNNNNNNNNNNNNNNNNNNNNNNNNNNNNNNNNNNNNNNNNNNNNNNNNNNNNNNNNNNNNNNNNNNNNNNNNNNNNNNNNNNNNNNNNNNNNNNNNNNNNNNNNNNNNNNNNNNNNNNNNNNNNNNNNNNNNNNNNNNNNNNNNNNNNNNNNNNNNNNNNNNNNNNNNNNNNNNNNNNNNNNNNNNNNNNNNNNNNNNNNNNNNNNNNNNNNNNNNNNNNNNNNNNNNNNNNNNNNNNNNNNNNNNNNNNNNNNNNNNNNNNNNNNNNNNNNNNNNNNNNNNNNNNNNNNNNNNNNNNNNNNNNNNNNNNNNNNNNNNNNNNNNNNNNNNNNNNNNNNNNNNNNNNNNNNNNNNNNNNNNNNNNNNNNNNNNNNNNNNNNNNNNNNNNNNNNNNNNNNNNNNNNNNNNNNNNNNNNNNNNNNNNNNNNNNNNNNNNNNNNNNNNNNNNNNNNNNNNNNNNNNNNNNNNNNNNNNNNNNNNNNNNNNNNNNNNNNNNNNNNNNNNNNNNNNNNNNNNNNNNNNNNNNNNNNNNNNNNNNNNNNNNNNNNNNNNNNNNNNNNNNNNNNNNNNNNNNNNNNNNNNNNNNNNNNNNNNNNNNNNNNNNNNNNNNNNNNNNNNNNNNNNNNNNNNNNNNNNNNNNNNNNNNNNNNNNNNNNNNNNNNNNNNNNNNNNNNNNNNNNNNNNNNNNNNNNNNNNNNNNNNNNNNNNNNNNNNNNNNNNNNNNNNNNNNNNNNNNNNNNNNNNNNNNNNNNNNNNNNNNNNNNNNNNNNNNNNNNNNNNNNNNNNNNNNNNNNNNNNNNNNNNNNNNNNNNNNNNNNNNNNNNNNNNNNNNNNNNNNNNNNNNNNNNNNNNNNNNNNNNNNNNNNNNNNNNNNNNNNNNNNNNNNNNNNNNNNNNNNNNNNNNNNNNNNNNNNNNNNNNNNNNNNNNNNNNNNNNNNNNNNNNNNNNNNNNNNNNNNNNNNNNNNNNNNNNNNNNNNNNNNNNNNNNNNNNNNNNNNNNNNNNNNNNNNNNNNNNNNNNNNNNNNNNNNNNNNNNNNNNNNNNNNNNNNNNNNNNNNNNNNNNNNNNNNNNNNNNNNNNNNNNNNNNNNNNNNNNNNNNNNNNNNNNNNNNNNNNNNNNNNNNNNNNNNNNNNNNNNNNNNNNNNNNNNNNNNNNNNNNNNNNNNNNNNNNNNNNNNNNNNNNNNNNNNNNNNNNNNNNNNNNNNNNNNNNNNNNNNNNNNNNNNNNNNNNNNNNNNNNNNNNNNNNNNNNNNNNNNNNNNNNNNNNNNNNNNNNNNNNNNNNNNNNNNNNNNNNNNNNNNNNNNNNNNNNNNNNNNNNNNNNNNNNNNNNNNNNNNNNNNNNNNNNNNNNNNNNNNNNNNNNNNNNNNNNNNNNNNNNNNNNNNNNNNNNNNNNNNNNNNNNNNNNNNNNNNNNNNNNNNNNNNNNNNNNNNNNNNNNNNNNNNNNNNNNNNNNNNNNNNNNNNNNNNNNNNNNNNNNNNNNNNNNNNNNNNNNNNNNNNNNNNNNNNNNNNNNNNNNNNNNNNNNNNNNNNNNNNNNNNNNNNNNNNNNNNNNNNNNNNNNNNNNNNNNNNNNNNNNNNNNNNNNNNNNNNNNNNNNNNNNNNNNNNNNNNNNNNNNNNNNNNNNNNNNNNNNNNNNNNNNNNNNNNNNNNNNNNNNNNNNNNNNNNNNNNNNNNNNNNNNNNNNNNNNNNNNNNNNNNNNNNNNNNNNNNNNNNNNNNNNNNNNNNNNNNNNNNNNNNNNNNNNNNNNNNNNNNNNNNNNNNNNNNNNNNNNNNNNNNNNNNNNNNNNNNNNNNNNNNNNNNNNNNNNNNNNNNNNNNNNNNNNNNNNNNNNNNNNNNNNNNNNNNNNNNNNNNNNNNNNNNNNNNNNNNNNNNNNNNNNNNNNNNNNNNNNNNNNNNNNNNNNNNNNNNNNNNNNNNNNNNNNNNNNNNNNNNNNNNNNNNNNNNNNNNNNNNNNNNNNNNNNNNNNNNNNNNNNNNNNNNNNNNNNNNNNNNNNNNNNNNNNNNNNNNNNNNNNNNNNNNNNNNNNNNNNNNNNNNNNNNNNNNNNNNNNNNNNNNNNNNNNNNNNNNNNNNNNNNNNNNNNNNNNNNNNNNNNNNNNNNNNNNNNNNNNNNNNNNNNNNNNNNNNNNNNNNNNNNNNNNNNNNNNNNNNNNNNNNNNNNNNNNNNNNNNNNNNNNNNNNNNNNNNNNNNNNNNNNNNNNNNNNNNNNNNNNNNNNNNNNNNNNNNNNNNNNNNNNNNNNNNNNNNNNNNNNNNNNNNNNNNNNNNNNNNNNNNNNNNNNNNNNNNNNNNNNNNNNNNNNNNNNNNNNNNNNNNNNNNNNNNNNNNNNNNNNNNNNNNNNNNNNNNNNNNNNNNNNNNNNNNNNNNNNNNNNNNNNNNNNNNNNNNNNNNNNNNNNNNNNNNNNNNNNNNNNNNNNNNNNNNNNNNNNNNNNNNNNNNNNNNNNNNNNNNNNNNNNNNNNNNNNNNNNNNNNNNNNNNNNNNNNNNNNNNNNNNNNNNNNNNNNNNNNNNNNNNNNNNNNNNNNNNNNNNNNNNNNNNNNNNNNNNNNNNNNNNNNNNNNNNNNNNNNNNNNNNNNNNNNNNNNNNNNNNNNNNNNNNNNNNNNNNNNNNNNNNNNNNNNNNNNNNNNNNNNNNNNNNNNNNNNNNNNNNNNNNNNNNNNNNNNNNNNNNNNNNNNNNNNNNNNNNNNNNNNNNNNNNNNNNNNNNNNNNNNNNNNNNNNNNNNNNNNNNNNNNNNNNNNNNNNNNNNNNNNNNNNNNNNNNNNNNNNNNNNNNNNNNNNNNNNNNNNNNNNNNNNNNNNNNNNNNNNNNNNNNNNNNNNNNNNNNNNNNNNNNNNNNNNNNNNNNNNNNNNNNNNNNNNNNNNNNNNNNNNNNNNNNNNNNNNNNNNNNNNNNNNNNNNNNNNNNNNNNNNNNNNNNNNNNNNNNNNNNNNNNNNNNNNNNNNNNNNNNNNNNNNNNNNNNNNNNNNNNNNNNNNNNNNNNNNNNNNNNNNNNNNNNNNNNNNNNNNNNNNNNNNNNNNNNNNNNNNNNNNNNNNNNNNNNNNNNNNNNNNNNNNNNNNNNNNNNNNNNNNNNNNNNNNNNNNNNNNNNNNNNNNNNNNNNNNNNNNNNNNNNNNNNNNNNNNNNNNNNNNNNNNNNNNNNNNNNNNNNNNNNNNNNNNNNNNNNNNNNNNNNNNNNNNNNNNNNNNNNNNNNNNNNNNNNNNNNNNNNNNNNNNNNNNNNNNNNNNNNNNNNNNNNNNNNNNNNNNNNNNNNNNNNNNNNNNNNNNNNNNNNNNNNNNNNNNNNNNNNNNNNNNNNNNNNNNNNNNNNNNNNNNNNNNNNNNNNNNNNNNNNNNNNNNNNNNNNNNNNNNNNNNNNNNNNNNNNNNNNNNNNNNNNNNNNNNNNNNNNNNNNNNNNNNNNNNNNNNNNNNNNNNNNNNNNNNNNNNNNNNNNNNNNNNNNNNNNNNNNNNNNNNNNNNNNNNNNNNNNNNNNNNNNNNNNNNNNNNNNNNNNNNNNNNNNNNNNNNNNNNNNNNNNNNNNNNNNNNNNNNNNNNNNNNNNNNNNNNNNNNNNNNNNNNNNNNNNNNNNNNNNNNNNNNNNNNNNNNNNNNNNNNNNNNNNNNNNNNNNNNNNNNNNNNNNNNNNNNNNNNNNNNNNNNNNNNNNNNNNNNNNNNNNNNNNNNNNNNNNNNNNNNNNNNNNNNNNNNNNNNNNNNNNNNNNNNNNNNNNNNNNNNNNNNNNNNNNNNNNNNNNNNNNNNNNNNNNNNNNNNNNNNNNNNNNNNNNNNNNNNNNNNNNNNNNNNNNNNNNNNNNNNNNNNNNNNNNNNNNNNNNNNNNNNNNNNNNNNNNNNNNNNNNNNNNNNNNNNNNNNNNNNNNNNNNNNNNNNNNNNNNNNNNNNNNNNNNNNNNNNNNNNNNNNNNNNNNNNNNNNNNNNNNNNNNNNNNNNNNNNNNNNNNNNNNNNNNNNNNNNNNNNNNNNNNNNNNNNNNNNNNNNNNNNNNNNNNNNNNNNNNNNNNNNNNNNNNNNNNNNNNNNNNNNNNNNNNNNNNNNNNNNNNNNNNNNNNNNNNNNNNNNNNNNNNNNNNNNNNNNNNNNNNNNNNNNNNNNNNNNNNNNNNNNNNNNNNNNNNNNNNNNNNNNNNNNNNNNNNNNNNNNNNNNNNNNNNNNNNNNNNNNNNNNNNNNNNNNNNNNNNNNNNNNNNNNNNNNNNNNNNNNNNNNNNNNNNNNNNNNNNNNNNNNNNNNNNNNNNNNNNNNNNNNNNNNNNNNNNNNNNNNNNNNNNNNNNNNNNNNNNNNNNNNNNNNNNNNNNNNNNNNNNNNNNNNNNNNNNNNNNNNNNNNNNNNNNNNNNNNNNNNNNNNNNNNNNNNNNNNNNNNNNNNNNNNNNNNNNNNNNNNNNNNNNNNNNNNNNNNNNNNNNNNNNNNNNNNNNNNNNNNNNNNNNNNNNNNNNNNNNNNNNNNNNNNNNNNNNNNNNNNNNNNNNNNNNNNNNNNNNNNNNNNNNNNNNNNNNNNNNNNNNNNNNNNNNNNNNNNNNNNNNNNNNNNNNNNNNNNNNNNNNNNNNNNNNNNNNNNNNNNNNNNNNNNNNNNNNNNNNNNNNNNNNNNNNNNNNNNNNNNNNNNNNNNNNNNNNNNNNNNNNNNNNNNNNNNNNNNNNNNNNNNNNNNNNNNNNNNNNNNNNNNNNNNNNNNNNNNNNNNNNNNNNNNNNNNNNNNNNNNNNNNNNNNNNNNNNNNNNNNNNNNNNNNNNNNNNNNNNNNNNNNNNNNNNNNNNNNNNNNNNNNNNNNNNNNNNNNNNNNNNNNNNNNNNNNNNNNNNNNNNNNNNNNNNNNNNNNNNNNNNNNNNNNNNNNNNNNNNNNNNNNNNNNNNNNNNNNNNNNNNNNNNNNNNNNNNNNNNNNNNNNNNNNNNNNNNNNNNNNNNNNNNNNNNNNNNNNNNNNNNNNNNNNNNNNNNNNNNNNNNNNNNNNNNNNNNNNNNNNNNNNNNNNNNNNNNNNNNNNNNNNNNNNNNNNNNNNNNNNNNNNNNNNNNNNNNNNNNNNNNNNNNNNNNNNNNNNNNNNNNNNNNNNNNNNNNNNNNNNNNNNNNNNNNNNNNNNNNNNNNNNNNNNNNNNNNNNNNNNNNNNNNNNNNNNNNNNNNNNNNNNNNNNNNNNNNNNNNNNNNNNNNNNNNNNNNNNNNNNNNNNNNNNNNNNNNNNNNNNNNNNNNNNNNNNNNNNNNNNNNNNNNNNNNNNNNNNNNNNNNNNNNNNNNNNNNNNNNNNNNNNNNNNNNNNNNNNNNNNNNNNNNNNNNNNNNNNNNNNNNNNNNNNNNNNNNNNNNNNNNNNNNNNNNNNNNNNNNNNNNNNNNNNNNNNNNNNNNNNNNNNNNNNNNNNNNNNNNNNNNNNNNNNNNNNNNNNNNNNNNNNNNNNNNNNNNNNNNNNNNNNNNNNNNNNNNNNNNNNNNNNNNNNNNNNNNNNNNNNNNNNNNNNNNNNNNNNNNNNNNNNNNNNNNNNNNNNNNNNNNNNNNNNNNNNNNNNNNNNNNNNNNNNNNNNNNNNNNNNNNNNNNNNNNNNNNNNNNNNNNNNNNNNNNNNNNNNNNNNNNNNNNNNNNNNNNNNNNNNNNNNNNNNNNNNNNNNNNNNNNNNNNNNNNNNNNNNNNNNNNNNNNNNNNNNNNNNNNNNNNNNNNNNNNNNNNNNNNNNNNNNNNNNNNNNNNNNNNNNNNNNNNNNNNNNNNNNNNNNNNNNNNNNNNNNNNNNNNNNNNNNNNNNNNNNNNNNNNNNNNNNNNNNNNNNNNNNNNNNNNNNNNNNNNNNNNNNNNNNNNNNNNNNNNNNNNNNNNNNNNNNNNNNNNNNNNNNNNNNNNNNNNNNNNNNNNNNNNNNNNNNNNNNNNNNNNNNNNNNNNNNNNNNNNNNNNNNNNNNNNNNNNNNNNNNNNNNNNNNNNNNNNNNNNNNNNNNNNNNNNNNNNNNNNNNNNNNNNNNNNNNNNNNNNNNNNNNNNNNNNNNNNNNNNNNNNNNNNNNNNNNNNNNNNNNNNNNNNNNNNNNNNNNNNNNNNNNNNNNNNNNNNNNNNNNNNNNNNNNNNNNNNNNNNNNNNNNNNNNNNNNNNNNNNNNNNNNNNNNNNNNNNNNNNNNNNNNNNNNNNNNNNNNNNNNNNNNNNNNNNNNNNNNNNNNNNNNNNNNNNNNNNNNNNNNNNNNNNNNNNNNNNNNNNNNNNNNNNNNNNNNNNNNNNNNNNNNNNNNNNNNNNNNNNNNNNNNNNNNNNNNNNNNNNNNNNNNNNNNNNNNNNNNNNNNNNNNNNNNNNNNNNNNNNNNNNNNNNNNNNNNNNNNNNNNNNNNNNNNNNNNNNNNNNNNNNNNNNNNNNNNNNNNNNNNNNNNNNNNNNNNNNNNNNNNNNNNNNNNNNNNNNNNNNNNNNNNNNNNNNNNNNNNNNNNNNNNNNNNNNNNNNNNNNNNNNNNNNNNNNNNNNNNNNNNNNNNNNNNNNNNNNNNNNNNNNNNNNNNNNNNNNNNNNNNNNNNNNNNNNNNNNNNNNNNNNNNNNNNNNNNNNNNNNNNNNNNNNNNNNNNNNNNNNNNNNNNNNNNNNNNNNNNNNNNNNNNNNNNNNNNNNNNNNNNNNNNNNNNNNNNNNNNNNNNNNNNNNNNNNNNNNNNNNNNNNNNNNNNNNNNNNTAGATCAGAGAGCAACCCGCTCTGATACCATGTCAACACTCATGGCCAAATAGAGAAAAGAACAAGAATAATCTTAGAGGTGTCAAGAATGAATGATCCCCACCTCAAAGAGTCTCTTATATATTAAAAGATATGTACAATTACTAGAATGCCCATACAGGGCTGAAAGAGAAAAGAAGAATAAGATGTAAAAGTAATATACAACAAGGACTATACTAATAAGGTACATCAAGTTATAGGGTCTCCATAGATTCCAAGGGTATGAATGGATTTAGTAGAGAGGAGAGGGCAGAGGATCAAAAGTCCCATGATAGATTGGGAGTGTTAGGACAGAGAAAGATCAGAAGTCCCATGAATGGATTTAGCATGGATTTGTCAAACTGGGATGGATCCATCAATCCTGTAAAATTTTCTCATCAATCAAACACTGGGAAACAGATTTGGCAGGATAACTGTTCTCAACAACCAAACACAGGTGACAGGATTGAGAAAAAAATTTTCCCTTCTCATCACATCCTTTCTCATCCCATCCCATCCCATCCCATCCTTCCTCAGCAACCAAACAGATCATAAAGTTTTACACCTTTAGCCCACTCCAGGTAGTTCAGGCCATTCAAAGGAGTAATTGGCATAGGAAACATTATACTTTCAGCCCCCATACCAGCTGTACTACTGGTTGATGTAACCCAGATGAGGCAGAATCATCATTTGCCATTGGCAAAAGCAGGTCTACAAGTCAAAACCAAAGGCTGCAGATGTACAAGACCAGTCCTCACACAAGTACTACCTCTCACAGTCACACTTAGGGCACAAAACCCCACAAATTACTTCTAAAATAAAGTGCACATTGCTGAGGTCTACTGGCAGCAAGTAAACAGTCCAGAACCAGTTCATATATAAGGAGAACACTGCTGCAATCTACTACCAGTGTAGAAAAATTGAAAAATAGTCACCATTGGACTACACACTTCACACACCAATCAATCACAGCACATACCTGTGATAAAGGGGATCACACACCCCTGTACAACACTTGTACGGAGATGCAAAACCACGACTAAGCCTTTACAGCATCAGCCAAAAGGAGAAAAGAAGCTTCGCAGCATCAGTCTCCTCCTACTATGGTTACCTTGGTGCTACGACCAAGGAAGAACCTAGAATAAAACGACAAGAAGTAGTTCTGATCAGATGATTAGGGTCTCTTGTCCTTACTATTCAGGAAATCAGAAATCTGGGTTGAATGGATATGATTCAGAAGAAAGAAATGACTCTTATTGCCTAGATTTGCGCTCTGATACCATGTTTTCTCACAAGAATTGAGAGAGAAGAGAGAGGAGAGAGGAGAGAAGAGAGGAGAAGAGAAGGGGAAGAAAGATGTGTGAGAGTCAAAAAGTTAGGCTGGCGGCACCCAACTTCTCTTTTATAATAATATGATGTAACAAATAAAAAATGAAAAGTAGGTCCCTAGCAGCCCACCCTAAAAATAAAAACTTAAATAAAAGAAAAGAACATGCTGACAGCAATCTAACAACAAAAATAAAACACTTCAATCCAACAACAGTTGCAGATGTACCCATGTAGAGCACGATCTCATCATCACTCAGCCTTTTGCTTTCCTTGAACCCCTATAAAGTATTACATGCATGAGTAGAAGCCCCTGAGTCCATACTACAACATTTTGGTCTCTATGACCTGAGCTTCGAAAATATCTTCTTTCTTCTTCTTGAGGGATTCCAAATATTAAGGACAATTCCTCTTCCAGTGCCTAGTCTACTTGCAGAAATGACACTCGTTTGATGATTTGTCCTTCTACTTCTCCAGTTTGCCAACCTTCTTTTGAGGTTTCTTCTTGCCCTTAACTTTCTTCTTGCTAGATTTGCCTCTTTCAACAAGCATGGCTATTGGCTTGTCCTGTCTAATTAGTTTCTCGGCCCTTTGCAACATAATGCCGAACTCTTGCAAGATAGCTTTTAGTTTGTTCATGTTCTAGTTGAGGACAGATTGATTAAAAGACATGGGCAGGGAGTTCAAGATGGCATCAATTTTTGTATCATCATCTAATTTGGAGCCAAGAGCCTCTAGTTCATTTATGAATCCTATCATCTTCATGACATTGTCATGAACTGGCTGGTTCTCAGACATCCTAGTGGTCATTAATAGTTTAAGGACCTTTTGTCATGCAGAACGATTATAGTTCTCATACATGGCCTTCAAGCTATCCCGAATTTCTTTACAAGTTATTTTGTTAAATTCTCTGGATAGATGTCCAGTAAGGTGATGATGTAACAACGGGCAAGAGAATTCTTCTCTTTCTATTCCTAATATTCCATCTTTCTAGCCTGAGAAGCTCTTTCACTGGGACGTTCTAGTGCCTTCTCATTGGAAAATTTTCCAATTTCTCAGATGTGAGTGTGGAAATTTGAGAGAAAAAATGAATTGATTGTATTGTATTGGAAGGAGCATATACACAACTTTATATAGAATTACAGAGCTAATTTACAGGGTGATAAAATAGGAAACTAACTTTTCCTAAAAAACTAATTTCTATATTAGTGGGATTCTCCAATTAATATCCCATNNNNNNNNNNNNNNNNNNNNNNNNNNNNNNNNNNNNNNNNNNNNNNNNNNNNNNNNNNNNNNNNNNNNNNNNNNNNNNNNNNNNNNNNNNNNNNNNNNNNNNNNNNNNNNNNNNNNNNNNNNNNNNNNNNNNNNNNNNNNNNNNNNNNNNNNNNNNNNNNNNNNNNNNNNNNNNNNNNNNNNNNNNNNNNNNNNNNNNNNNNNNNNNNNNNNNNNNNNNNNNNNNNNNNNNNNNNNNNNNNNNNNNNNNNNNNNNNNNNNNNNNNNNNNNNNNNNNNNNNNNNNNNNNNNNNNNNNNNNNNNNNNNNNNNNNNNNNNNNNNNNNNNNNNNNNNNNNNNNNNNNNNNNNNNNNNNNNNNNNNNNNNNNNNNNNNNNNNNNNNNNNNNNNNNNNNNNNNNNNNNNNNNNNNNNNNNNNNNNNNNNNNNNNNNNNNNNNNNNNNNNNNNNNNNNNNNNNNNNNNNNNNNNNNNNNNNNNNNNNNNNNNNNNNNNNNNNNNNNNNNNNNNNNNNNNNNNNNNNNNNNNNNNNNNNNNNNNNNNNNNNNNNNNNNNNNNNNNNNNNNNNNNNNNNNNNNNNNNNNNNNNNNNNNNNNNNNNNNNNNNNNNNNNNNNNNNNNNNNNNNNNNNNNNNNNNNNNNNNNNNNNNNNNNNNNNNNNNNNNNNNNNNNNNNNNNNNNNNNNNNNNNNNNNNNNNNNNNNNNNNNNNNNNNNNNNNNNNNNNNNNNNNNNNNNNNNNNNNNNNNNNNNNNNNNNNNNNNNNNNNNNNNNNNNNNNNNNNNNNNNNNNNNNNNNNNNNNNNNNNNNNNNNNNNNNNNNNNNNNNNNNNNNNNNNNNNNNNNNNNNNNNNNNNNNNNNNNNNNNNNNNNNNNNNNNNNNNNNNNNNNNNNNNNNNNNNNNNNNNNNNNNNNNNNNNNNNNNNNNNNNNNNNNNNNNNNNNNNNNNNNNNNNNNNNNNNNNNNNNNNNNNNNNNNNNNNNNNNNNNNNNNNNNNNNNNNNNNNNNNNNNNNNNNNNNNNNNNNNNNNNNNNNNNNNNNNNNNNNNNNNNNNNNNNNNNNNNNNNNNNNNNNNNNNNNNNNNNNNNNNNNNNNNNNNNNNNNNNNNNNNNNNNNNNNNNNNNNNNNNNNNNNNNNNNNNNNNNNNNNNNNNNNNNNNNNNNNNNNNNNNNNNNNNNNNNNNNNNNNNNNNNNNNNNNNNNNNNNNNNNNNNNNNNNNNNNNNNNNNNNNNNNNNNNNNNNNNNNNNNNNNNNNNNNNNNNNNNNNNNNNNNNNNNNNNNNNNNNNNNNNNNNNNNNNNNNNNNNNNNNNNNNNNNNNNNNNNNNNNNNNNNNNNNNNNNNNNNNNNNNNNNNNNNNNNNNNNNNNNNNNNNNNNNNNNNNNNNNNNNNNNNNNNNNNNNNNNNNNNNNNNNNNNNNNNNNNNNNNNNNNNNNNNNNNNNNNNNNNNNNNNNNNNNNNNNNNNNNNNNNNNNNNNNNNNNNNNNNNNNNNNNNNNNNNNNNNNNNNNNNNNNNNNNNNNNNNNNNNNNNNNNNNNNNNNNNNNNNNNNNNNNNNNNNNNNNNNNNNNNNNNNNNNNNNNNNNNNNNNNNNNNNNNNNNNNNNNNNNNNNNNNNNNNNNNNNNNNNNNNNNNNNNNNNNNNNNNNNNNNNNNNNNNNNNNNNNNNNNNNNNNNNNNNNNNNNNNNNNNNNNNNNNNNNNNNNNNNNNNNNNNNNNNNNNNNNNNNNNNNNNNNNNNNNNNNNNNNNNNNNNNNNNNNNNNNNNNNNNNNNNNNNNNNNNNNNNNNNNNNNNNNNNNNNNNNNNNNNNNNNNNNNNNNNNNNNNNNNNNNNNNNNNNNNNNNNNNNNNNNNNNNNNNNNNNNNNNNNNNNNNNNNNNNNNNNNNNNNNNNNNNNNNNNNNNNNNNNNNNNNNNNNNNNNNNNNNNNNNNNNNNNNNNNNNNNNNNNNNNNNNNNNNNNNNNNNNNNNNNNNNNNNNNNNNNNNNNNNNNNNNNNNNNNNNNNNNNNNNNNNNNNNNNNNNNNNNNNNNNNNNNNNNNNNNNNNNNNNNNNNNNNNNNNNNNNNNNNNNNNNNNNNNNNNNNNNNNNNNNNNNNNNNNNNNNNNNNNNNNNNNNNNNNNNNNNNNNNNNNNNNNNNNNNNNNNNNNNNNNNNNNNNNNNNNNNNNNNNNNNNNNNNNNNNNNNNNNNNNNNNNNNNNNNNNNNNNNNNNNNNNNNNNNNNNNNNNNNNNNNNNNNNNNNNNNNNNNNNNNNNNNNNNNNNNNNNNNNNNNNNNNNNNNNNNNNNNNNNNNNNNNNNNNNNNNNNNNNNNNNNNNNNNNNNNNNNNNNNNNNNNNNNNNNNNNNNNNNNNNNNNNNNNNNNNNNNNNNNNNNNNNNNNNNNNNNNNNNNNNNNNNNNNNNNNNNNNNNNNNNNNNNNNNNNNNNNNNNNNNNNNNNNNNNNNNNNNNNNNNNNNNNNNNNNNNNNNNNNNNNNNNNNNNNNNNNNNNNNNNNNNNNNNNNNNNNNNNNNNNNNNNNNNNNNNNNNNNNNNNNNNNNNNNNNNNNNNNNNNNNNNNNNNNNNNNNNNNNNNNNNNNNNNNNNNNNNNNNNNNNNNNNNNNNNNNNNNNNNNNNNNNNNNNNNNNNNNNNNNNNNNNNNNNNNNNNNNNNNNNNNNNNNNNNNNNNNNNNNNNNNNNNNNNNNNNNNNNNNNNNNNNNNNNNNNNNNNNNNNNNNNNNNNNNNNNNNNNNNNNNNNNNNNNNNNNNNNNNNNNNNNNNNNNNNNNNNNNNNNNNNNNNNNNNNNNNNNNNNNNNNNNNNNNNNNNNNNNNNNNNNNNNNNNNNNNNNNNNNNNNNNNNNNNNNNNNNNNNNNNNNNNNNNNNNNNNNNNNNNNNNNNNNNNNNNNNNNNNNNNNNNNNNNNNNNNNNNNNNNNNNNNNNNNNNNNNNNNNNNNNNNNNNNNNNNNNNNNNNNNNNNNNNNNNNNNNNNNNNNNNNNNNNNNNNNNNNNNNNNNNNNNNNNNNNNNNNNNNNNNNNNNNNNNNNNNNNNNNNNNNNNNNNNNNNNNNNNNNNNNNNNNNNNNNNNNNNNNNNNNNNNNNNNNNNNNNNNNNNNNNNNNNNNNNNNNNNNNNNNNNNNNNNNNNNNNNNNNNNNNNNNNNNNNNNNNNNNNNNNNNNNNNNNNNNNNNNNNNNNNNNNNNNNNNNNNNNNNNNNNNNNNNNNNNNNNNNNNNNNNNNNNNNNNNNNNNNNNNNNNNNNNNNNNNNNNNNNNNNNNNNNNNNNNNNNNNNNNNNNNNNNNNNNNNNNNNNNNNNNNNNNNNNNNNNNNNNNNNNNNNNNNNNNNNNNNNNNNNNNNNNNNNNNNNNNNNNNNNNNNNNNNNNNNNNNNNNNNNNNNNNNNNNNNNNNNNNNNNNNNNNNNNNNNNNNNNNNNNNNNNNNNNNNNNNNNNNNNNNNNNNNNNNNNNNNNNNNNNNNNNNNNNNNNNNNNNNNNNNNNNNNNNNNNNNNNNNNNNNNNNNNNNNNNNNNNNNNNNNNNNNNNNNNNNNNNNNNNNNNNNNNNNNNNNNNNNNNNNNNNNNNNNNNNNNNNNNNNNNNNNNNNNNNNNNNNNNNNNNNNNNNNNNNNNNNNNNNNNNNNNNNNNNNNNNNNNNNNNNNNNNNNNNNNNNNNNNNNNNNNNNNNNNNNNNNNNNNNNNNNNNNNNNNNNNNNNNNNNNNNNNNNNNNNNNNNNNNNNNNNNNNNNNNNNNNNNNNNNNNNNNNNNNNNNNNNNNNNNNNNNNNNNNNNNNNNNNNNNNNNNNNNNNNNNNNNNNNNNNNNNNNNNNNNNNNNNNNNNNNNNNNNNNNNNNNNNNNNNNNNNNNNNNNNNNNNNNNNNNNNNNNNNNNNNNNNNNNNNNNNNNNNNNNNNNNNNNNNNNNNNNNNNNNNNNNNNNNNNNNNNNNNNNNNNNNNNNNNNNNNNNNNNNNNNNNNNNNNNNNNNNNNNNNNNNNNNNNNNNNNNNNNNNNNNNNNNNNNNNNNNNNNNNNNNNNNNNNNNNNNNNNNNNNNNNNNNNNNNNNNNNNNNNNNNNNNNNNNNNNNNNNNNNNNNNNNNNNNNNNNNNNNNNNNNNNNNNNNNNNNNNNNNNNNNNNNNNNNNNNNNNNNNNNNNNNNNNNNNNNNNNNNNNNNNNNNNNNNNNNNNNNNNNNNNNNNNNNNNNNNNNNNNNNNNNNNNNNNNNNNNNNNNNNNNNNNNNNNNNNNNNNNNNNNNNNNNNNNNNNNNNNNNNNNNNNNNNNNNNNNNNNNNNNNNNNNNNNNNNNNNNNNNNNNNNNNNNNNNNNNNNNNNNNNNNNNNNNNNNNNNNNNNNNNNNNNNNNNNNNNNNNNNNNNNNNNNNNNNNNNNNNNNNNNNNNNNNNNNNNNNNNNNNNNNNNNNNNNNNNNNNNNNNNNNNNNNNNNNNNNNNNNNNNNNNNNNNNNNNNNNNNNNNNNNNNNNNNNNNNNNNNNNNNNNNNNNNNNNNNNNNNNNNNNNNNNNNNNNNNNNNNNNNNNNNNNNNNNNNNNNNNNNNNNNNNNNNNNNNNNNNNNNNNNNNNNNNNNNNNNNNNNNNNNNNNNNNNNNNNNNNNNNNNNNNNNNNNNNNNNNNNNNNNNNNNNNNNNNNNNNNNNNNNNNNNNNNNNNNNNNNNNNNNNNNNNNNNNNNNNNNNNNNNNNNNNNNNNNNNNNNNNNNNNNNNNNNNNNNNNNNNNNNNNNNNNNNNNNNNNNNNNNNNNNNNNNNNNNNNNNNNNNNNNNNNNNNNNNNNNNNNNNNNNNNNNNNNNNNNNNNNNNNNNNNNNNNNNNNNNNNNNNNNNNNNNNNNNNNNNNNNNNNNNNNNNNNNNNNNNNNNNNNNNNNNNNNNNNNNNNNNNNNNNNNNNNNNNNNNNNNNNNNNNNNNNNNNNNNNNNNNNNNNNNNNNNNNNNNNNNNNNNNNNNNNNNNNNNNNNNNNNNNNNNNNNNNNNNNNNNNNNNNNNNNNNNNNNNNNNNNNNNNNNNNNNNNNNNNNNNNNNNNNNNNNNNNNNNNNNNNNNNNNNNNNNNNNNNNNNNNNNNNNNNNNNNNNNNNNNNNNNNNNNNNNNNNNNNNNNNNNNNNNNNNNNNNNATTCTAGGAAATTAAGTTTCCTAAACTGATGGACCTAAAATTATGGAGAATCAGTCAGAGAGTCAATCTTCTACTTTCCAACAGTGAGCACCAAGCTAAGGTTGCGAATCTAGTTCGCGTAGTTGGGTCCTCTGAATTTGTTATCATCTAACAACTTAGCAAATGCTCTGCGTGCTATTTCTGACAAATTGCACAACTAATTAGTCCACGACCTAATTATTATTTCATGTTATATATCGTACAATGGACTTTTAACTACGTTCTATTTCTATTTGTTCATCTTTGAAATTTCCCTCTATCTCAGGGATGGAGACATTATTCATGTCTCTAGAAATGTGGGAATCACATAGGTGCATGGGGCCAACTGTTTCAGTTTTATAACCCCATCACTTTTTGTAAAGGATCATGAATCCACCCATGTCTCATGAGCCTCCCCTTTGGCCTCCATTAGACAAGTGTCAGCCATTTTAGGTTAAACCTTTCTAATTGGTAAGTGTTGACCCATCATATTGGGAGCCCCAGGGTACCATGAAAGAATCTTCCATTTTTGGATAGACCCCTCGACTAGTCTATGACACACCTATTCTCCAATGAAGCAATTGAATTTGACTGTCTTAGTGAAATAGATAGCCCAATTTTATGGTTCATCTCTACTCCCCAATTCAGCCTGTTTTCATGCTAATGACAAAAGTTCTTTAGAGATGTCATCTTATGATATTCTCTATAATCTAACACTTATATCATTGATGAGGGAACAATTATTATCAGTCTCTAGGTTGATTTTAGGTCTTACCATAGTGGCTCCCACTAACTTTCATAAAGTTAGATTTAAGTGGGCCCTAAATGGGCTAAGGTTCTCACAGGGTTCCCTCCTTGGAGAGGAAACAAGAGAAGGGCCCATCAAGTGGGAAATCATTCAATGATCCATGAACATCATGACAATCATGTGCATTCAATCATGATGGGTGTAGAGAGCCACATAAAGTCTTTGCATTGGCCAAGCACTTATGGCCCATGTATGAATCACATTTACATAGCACATCACACATAATTATTGATTAAGAATCAGCTTAAATCTTGTAAAACCCAGATCCACTTGGATTAACACATTATCAACCCATTATTGGACCCATTTATCCAATAAAACTTGTCTTGGTATATGAGCCCAACTGCAAGAAGCAGTTCGACCCATATAGCCGTCCATGCTGAAATGGGTGTATCTTGCTTTAATCTAAACCTAACTAGGTTTCACAAGTGTGGGCCGAATTGGTCCATGCAATGGCCCATCAAATTCTTGGCCTAGGTCCAAAATTGATCACTTAGTCAATGATCTAAGGGGCTATTAACTGTCCCCAAAGAACCCTAGATTTGACCCATGCAAGGTGGACCAAAACTAGGTCAAATTGGCCTAGGGTTTGGTTCCCAAAACATTAATTTCAAAAGAACTATGATCTGAAAATTCTCAGGTATGATTCACAATCAAATCAACTAATTATCAACAATATAAAAGAATGAAATAACTAGGGTTGATAGTGTGGTGGTCTGAATCTAATCCAGACAAGCTGTAGGAATCCATTGGTCTTGTTCTCCATCATTCTCTATGATCTCCAACTTGTTCTCCAATGTAAACAAACTTAGAAAACTCTAATTTCTAATGCTTACATCAGAAAAAACCCCTAATACATATTGTCCAATAAAATTAAAAAAGTAATTAATTACAAACCATGAATATCAAAATTGCATGGTGTGCATTAAACATTTCATCAATCGAAAATTCGATCTCCATTACAATTTCATCCCAAGAATTCAAAAATTGACCATAGAATCATTCTAAATAATATCAGAAAATATAAAGATTAATTTTCAGATCATTGGCCCCAAATTGAGAACTAAATTCTTAGTTCCAATGTCAATTAGGTCAAATCAGCTAGACTAGTTCATGCCGATTTGATATTTCTTTCAAATCTGATTTGGTTCAGTTCAAGAATTGAACCTAGTGCTCTGATACCACTATTGGAAGGGTTAGAAATCAGGTTTCACTTGGCCAAACCAAGTTTGGTGTCTTGCTGAATTTTTAAATATTTTTCTAATCCACCTAGGAACTGATTTCCGGTGATTTTGAAATCTAAAATTTCAAGATCGATCTTGCACTGATCCGAACAAGATTTGAAACCAAAATTAAAACTGATCATACTTGATATGGAGACCACAATGTGCAGCTCCCAAAGTGGAAGTTCATGCCCAATATCAATTCCAAAATCAGCCTCCAAAACCGGTTCCCAAATTGCTTGGATCGATGTGGGTATGTGAACCTGATATCCTTTAATGTTTTTCTTGCAAAAACACAGTAGAGAATTGATGGAAACCAGTTCCTATCACAACTGGGTCGAATTAGGGTTTTTGGGAGGAAAGGGAGAAGAGAAGAGAGAGCAAGAGATTGGAGAGAACTAGTATATTTGCCCCTTTCCTCTTAATCCGTTACATAGAGCACTCTCCTAATCTAATTAGGAGCTGATCCAAATCAAATTTGGATAAAGACTTTATCTTTAATTGATAAGTATTATCTTCTTAAGAGAACGGGTACTCAAAACTTGGATCCATGCCCATTTTCAACCCAAATCACATGACGACTTAAGCTGTCTTGTGATATCTTAACTAATCATATTAATAATGGGCCTTAGGCCCATTTTCTTTAATGGTTCACGTCCCAAGGTGTTTTGCATGGCCACTTTGGGCCTGAATATTGTATGGTGTGGGAAGAAGAAGAAATAAAAGAGAAGAATGGAGGGAAAAGTATGGTTCGAATAGGAGAAAATGAATTGTCTCTCTCTAATCTGTCGACCCAAGATGTATTGTGATTTAGATCCATGTAAAATTACAAATATGCCCCTATACATAAAGGAAATATGAAGCTAGAATTAAGACCAAAGCACCCCTTACAAAATAGATTTTAACATTCCTCCTCAAGCTGGAACATATATATCATAAAGCTCTGGCTTGTTACAAATATAATTTATCCTAGTTCAACTCAAACTCTTGTTGAATAGATCAACTAGTTGGGCTTCAGACTTCACATATGGTTTAACAATATCACCACTTGTTACTTTCTCCCTCAAAAAGTGGCAATCAACCTCTATATGCTTGGTTCTCCCATGGAAGATTGGATTAGAATCAATGCTAGTGGCAGATTGATTATCACAAAACAACTTAATGGGCATGCTCACTGAAATGCCTATCTCCTGCAGGAGATGTTTCAACTAGATTAATTGACAAGTTGTATGTGCCATTGCTCTTTATTCTACTTTTTAGCACTACTTTTATCTACCACACTCTGTTTCTTACTTTTCCAAGTGATAAGGTTTCGGCATAGGAAGGTACAATAAACTATGGCAGAGCTCCTATCTATTGATGATCCTACCCAATCAGCATTTGTGTACCCTTCCAGGGTTAATTCTCCTCCTTTCTTATATAATAATCCACAACCTATAGCACCTTTTTGATACCTTAATACCCTCAAAACAACTTCCTTCAGTTGACTATTATGCTGATGCTGATTGGCTGGATGCCTTAACACCAGATGGTCCACCACTAGGTGCTGTGTTATCTTAGGTGACTCTCTCATTTCTTGGAAGTGCAAGAAGCAACAAATAGTCTCCAAGTCTCCAAGTCATCTACTAAAGCTGATATCCTGCCATGCCATTTTTTGAAGTGAGCTTGTTTGGCTAAGACTCATTTCCATGACCTAGCCACTGATCATCCAACCCCTATTCCTTTATTTTTTGACAACATGAGTGCAATCAAGATCACATTGAATCCAATCTTTTATGAACGAACTAAATACAGAAGTGAATTGCCACTTCATCAGGGATCTTCCAGCTGTGGGACACATCTCTCTTCCTCATGTATCATCCAATCTTCAGTTGGCCAATCTCTTCATGAAGTCTATGACACACTAGATATAAAAGATTGGATTACCACTTCATCAGGCATCAGTTTGAGGGGAAGTGTAGAGAAGATGGGGGGTTAATATTGTAATTTTACCTTTCTTTTATATCTCTTTTGTACACCACTTTTTTATTTCTCTTTTCTTCATTACTTTTGTACACTACTATATTTCTTGGTTCTTGTAAGGACAACATTGTCCATTTACACAATATACACATACACACACATATTTCTTTTTGGGCGTATCAGACAGATAACACACTCCACCAAATTGTTTTATTTTATGTTATTTCCATTTTAATATAACATAAAATGGAACATAAATATGACATAAAAAAGAAATTTCTCAACACAGAAATAAGTTTGTCAAATAGATTATATGATACTAGTTTAATGATCCTTAATCCTTCTAAGAATGTGCACTCATTATCATGGGAGAGAGAACCACCCAAGAACACAATGGAGGTATTACTCAATCAAATTAAAACTGGTATTTTAGAAACTTTTCTTGCATAATTATGGCTACTCGTTCCATCTAAAAGCAACATTGCCTTGGTCTGACTATTTGAACCTAGACCTATATTTGAACTGTTGAACTTGCAGAACCAAAATGGAATTCATGTTTTCATCAATGTTATTTAGATCATGATGGGAAGCTACCAGATATTAGTGCATCAGTAGCAGGAACATAACCATCCAATCTTTTTATCACATTTGAAATTCCAAAAATAATTTGGTTGTTTTATATTATATGCAATTTTTTGTCAATCCTATAATGGGGACTAATACCCTTACCCTTACATATGTGGGTTCTTCCTCTTCTACTCCACCTACTGGTGGTTCTTGTAGAAGAGTGGCTCAGCTGAACCTCTTTTAACCCTGCATCTGTCCTAGAAACTCATTATTATGGACCGTATGATGCTTACCATATCTGCTGCAGAAAATTTAAGCATTGTTATAATGTAATACCTTTTGTGCTTCATTCAGCATTCATTTTTCAAGCAATTTTATGGTTCTGTGAGCCAATCAGATTACATCACACTGCGACTGGGTTTCATTGATGTAAGCTATTCTCTGTGAAGCTTAAATATTATCAATTTATTTGTTTTAACATAAATAGTTACTGCCCTTATCTTCCACTATTATGTGAAATTGTTTCTGTTTTAGACTCATTGCAGGAAAAACCCAAAGTTTAATTTTCACAAATATTTGATACGCTGCCTTGAAGTAGATTTTAAGAAAGTTGTTGGTATAAGGTAACTGGTTTCTGAAGTGCATGTTAAAAGCTAAATTTCTGTCATTTTATATTTGCTAATTTGTATGTTGAATTTTAATAGTAAAGAATTTATTGTCAAACCCTTGAACCCATTTTCTATCTCTGGTTATAATCATTTCTCATTTATCTCACTGCAGATGGTATCTTTGGTTATTTGTCTTTATTTTCTTGTTGCTGAATGTACATGGTATGCTACTCTTCATGATAAATAGACCATAAAAGTGTTGATTTTTTTTTTTTTTTATTTCAGATGAAATATATTGCCAATTGTTTTTCCTCGTTAATTTGTTTCCTCTGCAGTTCCTCTGCATCTTCCATGAAGGTTAATAGTTTACTGAAATAATGTTTTTAAAAATGACTTCATTCAATTTTGTCTCACAACTCAAATAGGAAAAGAAGTTCTATAAATTTTACAATTTAATATGAAAACTAGGAAGAACATTCTTACTACCACTTTCTTTTTGTCATTGTATAAGTATGAAGTTTGTAAGAAGAGAATACAGGATCCACCATTTTTTTCCATTGATGTCTAATGTTATAATCAAGAAAGCATGATGTAATCTTGTTTGGTTCATTTTTCAAGATACATGGGTTTTATGCACTTTGAGTCTTATGTTTGGCAACCTAGATGAAATCATAGGTTCTAAGGTGTCATTTTCTTATTCATATGTGCAGGTTGGAATACATATTTTTGGTTAGCGTTCATTCCCTTTATTGTAAGTGACCATGACATAATCACCTCTTTCTAGTTTTACTATCCTATAGGATAACATGGATCTAAGCGTGTGATGCACATGCATGGTCATGAATTTTTTGCAATATACAAATATTGCACCTCATTGCAATAGTTAATTTTATATTTGCTTACATTGTTGCTGTTAAATTATGTTAGACTTTGATGTTTAAATTCTCATAGAGTCCTTGATATTGTGGCTAGAAAATTCATAGTTTGCCCTTTTTAACTAAGTAAGCCTATGTTGGAATAAGCTTCTTCTTTTGAGCTTTGTAATGGCTGTATAAAGCCATAATACTTTTAAACCCCAAAACACAAAGAACATAATTGGGGCTTTGTGCTTTAGGGATTTAAAAACACAAATTCTAAAGCTTGTGCAAATGCAAGCTAAATTTGAATGTGTGTGCGGACCCAAGTGGAGGCCTCTTTATTTGGCTTGATCATGTAGTCCACTTAAGCCTTGTAATGGCTGTCTAAGTTAGCATGTAAATCTGAACCCTGATCTTTGGAACATAAAAAGTTTACTAAGCATGGCTTAAGTGTAGTGAAATTGTTCAGTAATTTCAATGTTGTAACCTCTTGAAAATTGACTATTTTACAATTTTGACTCCATGGGTGAATCTATTTGATTATTCTACTTCTGTTAACATTGAATTTTATGTAATTTATTTTTCACATAATTGTTTATATATCAAATATTAATTAGTAAATAAATAAATTTATTAATAAATTAAGTAACAAAGTATTTAATAAATTAATTCTTCTAATTAAAAACATGGTTCAAAGTATCGATACACCTTTGTATATTGGCAGGGGTGTATCGGTGTTTTAAACCATGTGCTTTTAATTTTTTAGTTCTTTCTCAAAATTTCATTTTTATAAATATTTTATATTATTTAATAAATAAAACAAATGGGTTCTTGAAAACACCTTTAAACAGGTGGATTAGAAACCTACTGATATGGTACGAGGCATATCATATAACCTTGAATAAAAATGGAATACAAATAAATTAATTTATTAAAATATTTAATCAGATAGTTTTATTAATGTTAGTGTCGACTGTATAGGGGTAGTTTACTCCTATTTATGTTTAAGCTGATGTGTAATGTTTATGTTATGTGATGTGTCCCATACTTAAGTAGGGACAGAATATTCTTTTGTTTTATTTAGTAGAAACATATAAATATAACCTGGCCGACTAGAGAAAGTGACTTTTCTCTCTTGTTCGAACCAGTTTTCTCCTTCTCCTTTCTTTTCTTCTCTTCTTCTCTCTTCTATCTCCTCTAATCTTCCTCTAATTCTAACAAAATTCTAGTGCAGGTCTGAACTTTATCATGGTATCAGAGCCACTGTGACAAAATCAGGTCTGCCCAGAATTCTGTCATATTGCCATTCAGCCTAGGGTTTTACAATTTTCTTCATCATTCGTTGGAGATAGGGAAAAGGGCTGAAAAGGAGTGGTCGCCCTTTCCCTTTGGAGGTTTTCATGCCTCCTGTCAATGTGGTTTTTGGTGATCAAATAGGTGGGACCTATGTGTGTTTGTGGTGGTTTGTAGGAAGTCCTCTAATCGATGGTATGGAGGGGGCTGTTTCAGGTGGTGCAGTGGATAGTTGAGCGTTAGGTTGGTTTTTGGTGATCAAATAGGTGGGACATATGCGTGTTTTAGTGTGAATCGAGTGGTTGGTGAGTTGCTAGTGCTATGGTGTGTATTCAGGTAGTTGTGTGGTAGTATTGTGGTGCTGAAAGTGAAGAAATCAGCGATTGGTATTGCTGAAAATTGTGACTGTAGGTGGTTTCACTAGTGTGCAGTGTAGTGAAAAGTGATTTAGAAGTTTGATATATGAAAAAAAAGGAGAAATTTAGATATGGGAGATAGTAGTGAACACAAATCTAGTGTTATGGTTCCCATCGACTACTTAATGTTCAGATGATTTCTATCAAGTTGAATGGGGAGAATTATGTGCCTTGGGCGAAATCTGTAGAGGTCTTTCTTAGAGCTAAGAAGAACGTGAAGCATGTAAGAGAAGAAAAACTTCTTGCTGACTCTCTGGAGTATAATGACTGGGAACAAGAAGATGCACAGATTATGACCTAGTTACGGAATAGTATGGAACCCAAGATTAGAGTGAATTTTATGTTCCTAGATACAACCAAAGAGATTTGGGATCATGCCAAGAAATTCTACTCTGGACAAGACAATACTACTAGAATATATCAGCTTTATCAAGAGTACTTTAATTTACAATAGGGTAATCAAAATCTTGAGTACTATGCTTGCATGAGGAACCTTCGTAATGAGTTGAATGGTACTATCCCCTCACTTTTGATGTTTAGATTCAGCAACAATAGAGAGAACAACCAGATGTGACCAGATTTTTAGTAGGGTTGAAATCTGAATATGAACCAGTGAGAGCACAAATACTAGGAGGGTCAGCTCTTTCGTCTCTAGAAGAGGTATTTGCCCGTCTTCAAAGGATTTTTGTTGGGCCCACAGAGAATTCTAATATCTCTAATAGGTCTGCCTTTGTAGTGCCGAGAGGGGGAGGCCGTGGTGTTAGAGGTGGAGTTCGAGGAGTTCAGCCCGGTCGTAGTGGTAGTAGTGGATCCATGTATGGTCGTAGTGGTGGTGGTGGACGTGTTGGAGGTCGAGATTCAGGGGGAGCTCATGGTAGAGGATGTAGTAATGGTCTAAGGAGGTGTACACATTGTGGTATGGAAGGGCACACCATTAACTTTTGTTATGATTTGCATGGCCTACCTTCAACTTGGGAAAATCATGTAGTGGCCAGTGATGGTAGTTCAAGACAAGATATCCAACAAGATGATTAGATGCCCTCTACATCTACGGATGTCTCCGGGAAGGAGATGATGAATGTCCCACATGATGAGTATGAATGGTTTATCCAGGCCACCTCTCAATAGAATACAACTACTCTCGTACATTCAGGTATGGCTTGTCTGGCTTCCAAACCGACCTCTTGGATTATCGACTCTAGAGCTTCCGATCAATGATTGAGACTCCAACTGTGTTTTCCTCCCTTTCACAGTGCTCCACACCACATTCTGTTACCCTTGCTAAAGGTTCCACACCCTCCATTTGTGGTATTGGTAATGTTGACATAGACCCTTTATCTCTGTCCTCAGTTTTGTATGTTCCTAAATTCCCTTTTAATCTTATGTCTGTTAGTAAGCTAACCAAGTTTCTTAATTGCTCTATCACCTTTTACCCCTCTTCTTGTGTTTTTCAGGATCTCAAGGCGGGGATGAAGATTGGTGGAGGGCATGAAGTTGGTGGACTGTATTATCTTGAGGGTGATGGTGGTTCATCAATAGCTCTTCAGACATGTTTTTCTCCTCTTCAGTGGCATTATAGACTTGGTCATCCATTGCTCAAAGCATTAAAGTCACTTATCCCGTTGTTGAGCCGTCTTTTTGTTTTGGATTATGAGTGTCAATTGGGGAAATATCATTGTGTTCCCTTTAGTCCTAAGGTTGATAATCGTATGTTGGGTCCTTTTTCTTTAGTTCGTTCAGATATTTGAGGTCCAAATAAAATAGTGTCATACAATGGTTATAATTACTTTGTTATTTTTGTTGATGATTATTGAAGGATGACGTGGTTTTACCTAATGAAAGAAAGGAGTGAATTCTTTTCCATTTTCTAAAAATTTTATGCTGAAATTTGCAACCAATTTGGTGTACACATTAAGATTCTTCGTTTTGATAATGGCCAAAAATACTTTTATACACCGTTTTAGGAGTATTTGGAACAACATGGCATTATCCATCAAACTTCATGTACTTACACCCCACAATAAAATGTGGTAGATGAGAGAAAGAACCTTCATCTTTTGGAAACTGTTCGGTCTCTTATGCACCATATAAATGTACCCAAAACTTTTTGGAGTGATGTTGTGCTTTTATCTTGTTTCCTAATTAACCAGATGCCCATGCCCATCTTTAAAGGTCATTCTCCTTTCACCACTTAGTTTCTTACCTTGTCTCCGTTTCCTCTTACTCCCAAGGTTTTCGGGTGTGTATGTTTTGTTCATAATCTTGGACCTAGAATGGACAAATTAGATGCATGATCCATTAAGTGTATATTCCTTGGCTATTTCCAGATCCAGAAAGGGTATAAGTGTTATAACCCTAGTTCTCGACGTTCCTTTGTCCTGATGTTACTTTCTTTGAGTCTACTCTATTTTTCTTTGGGTCAAATGACGTCCCTTCTTCTTCCTCACCTCCTCCTCCTCTTCCAGTTCTCGTTGAGGACCCTATTCCACTTGTTCCAGTTGTGACTAAGTCTTTGCCTCCGGTGTAGCTTCCTGTTGAATGGCCACCCATCCGTCGAGTGTATACGCATCGACGACATGTGCCAGCTCCTCCTCCAGTTTCATCACCGTTGACAGATCCGACAATTGTTCCCACACCAGCCACACCCCCTGTTCCTGACCTTGATCATCCTATCACCTTGTGGAAGGTAAACACAATTGTACACTTCATCCCATTTCAAATTATGTTTTTGTCTCTCACCGTTTTGCTTTCCATCACCAGTTTGTTTCTCTATTGTCTTCTATTTCTATTCCTACGGATGTCTAGGAAGCCCTTGCCTCTCCAGGGTTGTGCCATGCAATGGAAGAACTTTCTGCTTTAGCTCATAATCATATATGGGATCTCATCACTCTCCCTCCTGGTAAGCGTGTTGTAGGTTGTAAGTCAATATACACTGTTAAGTATTTACTTGATGGTAGTATAGAGCAGTTGAAAGCTAGATTGGTTGCCAAAGGATATTCCCAAACATATGGTATTGACTACACGGAAACCTTCTCTCCTATTGCTAAAATTGGTTCAGATCGTGTTATGATATTTCTAGCGGCTATGTATGATTGGCCTCTATTTCAGCTTGACATCATGAATGCTTTTTTAAATGATGATCTCCTTGAGGAGGTCTGTGTGGAGCAACCACCGGGGTTTGTTGCTCAGGGGGAGGATGGTAAGGTGTGTAGACTAAAGAAGGTCATTTATGGACTTAAACAATCCCCCCATGCGTGGTTTGGTAGATTCAGTGAAGTGATAAAGAAGTTTGGTATGAAACAATGTCAAGTTGATCACTCAATATTCATCCATGATTTGCATGCTGGGAAGATCTTATTGGTGGTATATGTAGATGATATTGTCATTACTAGTAGTGATAAATTGGGGATTGATAGGCTGAAAACCTTTCTACAAGAGCACTTTCAAACAAAGGACCTTGGTAAATTAAAATACTTCTTGGGGATAGAAGTAGCAAGGTCTAAGCATGGTATTAATTTGTACTAGAGGAAGTATATTCTTGATTTGTGTGAGGAGACAGGATTGTTAGGTGCCAAACCAGCTGAAACACCTATGGAACCAAGTACCAATTTGAGCAATGATATGGATGAGGAGTTTGAAGATCCTGGAAGGTACAGGCGGTTGGTGGGTAAGCTATACTACCTAACCATTACTTGGCCAGATATTTCATTTGCAATTAGTGTGGTGAGTCAGTTTATGCAGAAACCTCGGGTTCCACATTGCGATGCAGTTCTAAGGATTGTAAGGTATTTGAAGGGAGCTCCTGGTCGTGGCTTGATATACAAGAGTGGAGGAAATCTTGAAATAGAGGGACACACCGATGCTGATTGGGCTGGTTCTATATTTGACAGAAGGTCCACTACAGGTTATTGTACTTTCCATGGGGGTAATTTGGTGACATGGAAAAGTAAGAAACTGACAGTTGTGGCAAGAAGCAATGCAGAAGCTGAATTCAGAGCCATGGCATACCACTTGTGAATTGGTGTGGTTTAAAAATCTTCTACAGGAGATGGGATATTCGATTGACACTCCAATGAAACTCTATTGTGACAACCAAGCTGCAGTCCACATCTCTTCTAATCCAGTGTTTCATGAGAGAACAAAGCTTATAGAAGTTGACTGTCATTTTGTGAGAGAGAAGGTGCTTAGTAGAGTGATAGATACTGCATATGTTAACATAGGAAGTCAATGGGCAGACTTGTTCACCAAAGGGTTGAGTTGGGGAAGAGTGGACTACATATGTAACAAGATGGGACTATATGATATATAACTCACCAACTTGAGCGGGAGTGTTAATGTTGACTGCATAGGGGTAGTTTACTCCTATTCATGTTTAAGCTGATATGTAATGTTTATGTTAAGTGATGTGTCCCATACTTAAGTAGGGACATAATAGTCTTTTGTTTTATTTAATAGAAACATATAGATATAACTTGGCCGACTAGAGAGAGTGACTTTTCTCTATTGTTCAAACCAATCTTCTCTTTCTCCTTTCTTTTCTTCTCTTCTTCTCTCTTCTATCTCCTCTAATCTTCCTCTAATTCTAATAGAATTCTAGTGCAGGTCTGAATTTTATCATATAAAATAAATAAATAAACAAATATATATTATTATTAATTAATATATATATATATATATATTTAACAATTATAAAATGCTAACAAATATATATAATATATATATATTATTAATTAATAAAGAAAAATAAAACACATAAGTTAAATTAATTGGCATTAAAATAGATACTTATTTTAAATTTTCATATACTCGCTATTAAAAACAAATTTATTAATAAAATTAAAAGGATTTTAAATGTAATACAAACATATATGATAAAGGAAAATTTTAATTGGAAAAATAATTAATATTACAAAACAACATTAAAAGTTATTAACAACTATTTGCATAATCTAAATTATTAATATTAAAAAATTAAAGACAACATATAATAAACAAATCATATGATGATGAATAATTATAAATAATTGTAGTATGTTGAGTAGTACATTGAAAATAATAGTAATTGTTCAAATAAGTGAAAATGGTAACATAAATAGAAAATAAAAGAAATTATAAGGGGTATTTTGTTCTATTAAATATCATCTACTACCTCCGACCATGTTTGAAGGTAGGATAGGCACATAGGCAATCCTATAGTGGTGACATTTGAAGGTGTATCCAAATATGCAGATCAGCAATTGAAAGCAATTATTTCAGCATTTGGAGGCATGCTAAGTGCTATTGAAGACCACCTAAGAACTATGGTTTCTTTTCAAATAGAAGCTTGGATAGCATTGCATGGAATGACATGATGAGGACTTTTATTTGTTTACTTTTTTTTTTAAATCTTTTTATCACTTCACTCATGCTTCTTAGTTTCCATTTCCTTGGGGTTTTGCTGCCTTAGTAAGGCTATGCCCCAATTTTAGGAGTTTTTGCATTTCTTTCTGATCAATAACAAATAATAAAAGGAGGTTACCAATAATGAACATAAGAAAAATAAGGAAAGTGATTTCTTTCTAGAAGAGAGTGAGGAGAGAGAGGAGAAGAGAAGATGAGAGAGGGAAAGACATTTTGGGAGTCAAAAGTATTGCTGGCGGTGCCCAACTTCTCATTTATAATAACATAACACAAAATAAAAGAAGTAAGATTACACTTATACCTTTGGCTGCACACCCTAATAATAACTTAATTAAAAGAAGAAAAAAACAAGCGAACAACATCCTAGGCTGACAACATACTAACAACAGAGATAAAGAGTAACACTAACAACACTCCCCTCAAGTTGGGTTGAATATGTCTATCATGCTCAACTTGTCACACAATTCATTGTGCCATGAGTACAGAAGCCCTTTTGTGAGAACATCAGTTAGTTGTTCCTTGGAGTTGACATAAGGAACACAAATATCTCATTTTTCCAATTTTTCCCTTATAAAGTGTTTGTCCACTTCAATGTGTTTGGTCCTCTCGCGCAGGACTGGATTATTGGCAATGTTTATGGCTGCCTTATTGTCACAGTAAAGAGACATAGGATTGTGAACAGTAACACCAAGTTCCCCTAAAAGTTTTTTTTAGCCGAAGTACTTCGGCCACCCCGTGAGCCATAGCCCTATACTCTACTTCAACACTTGACCTTGCTACCATACTTTGTTTTTTATTTTTTCATGTCACTAGATTTCCTCCCACAAATGTGCAGTACCCACTCATGGACTTTCTATCATCCACAACACTTGCCCAATCAACATTTGTATAGACTTCCACCTTCAAATGATTATGTTTACTAGATAGCAAACATGTTCCTCGATACTGTTTCAAATACCTAAGAATACTTTCTGCTGCCTCCATGTGTGGTCTCTTAGGGGAATGCATGAATTGGATCAAGACCCCAATTGAATAAGCAATGTTTGGATGGGTCATGGACAAATAAAGCAATCTTCCCACTAACCTTTGAAACTGTTTCACATCTTTTAGAGGTTCACCATCACAATCGCCCAATTTATGATCAACATCCATGGGAGTATCTTTTGTCTTTGCACCTAACTTGCCTATGTCTTGTAACATATCAAGAGTGTACTTCCTATGAGAGATGAAGATGCCTCTTTTTGAGCGGGCAACTTCAATTCCAAGAAAGTACTTTAGTGGACCTAGATCTTTCACTTTGCTAGGAACTGCTTCAACTTTTGTATTTCTAAGCTCCAATTTCTTGTAATGATGTGTAGAGAGACTGGGCCAAATGGGCCCCAGTCCTTTAGTGTCATTCTTATTAGTTTCTTCTTGTTATGTTTTCTTAGTGGGCCTTCTTTCTTTATGGTCCTTTAGATTTTGTTTTGTTTTTTTAAGTGTTTTTGCTGGTGTGGATGCCTACTTAAGGGCATCCTTGTAAATTATGTAACTTAAGTAAGTTTAATAAAAGATTAGAGTAGGGGAAAGAGGAGATTATCGAACTCCTCCTTTCTTTCTCCTTTCTTCCTTCTTCTTCTTGCTGTCTTCCTCTTCTTCATTCCTTCTTTCTGCTCTAATCTAAATATTTCTGCTAATTTTATTGGTCTAAATCACATCTTGGTATCAGAGCAAGTCTTCCTTCGTTTTCTCCTTTTTTTCTTTTTTCCCCATACACTTTTTTTAATCGAAAGGTGTATGGCGAGATAAATTGCTAATCAATCAGAGATCTTGTTTGCTTAGTTGGTAGAGGGTTTGGAGAGTTAGAATTTGGCCGAAGATTGCCAAGAAAGTGGGACTACAGAATTTTTCCCAAAACCCTAGCCGACTAGAAAGTTTCTAGCTATGGGTTGAAGAAGCTGTTTGGGTGTGGCGCTCAAGGTTTGGAGGGTTCCTTTTTGTCTCCAAAAGTGGGCAGCTACAGTTGGAAGTGGTTTGGATTGCTCTGGTTTGAGCGACTACCTCTTCTTTCTCTCCGGAGGCCGGGTATGGTGAAACCATAGTTTTGGGACTTTTGAGTGTTTGACTGACCTTAGTTAGGTCTATAAAGGTCGAAACATTGTTTTTTGATTTTTGTTTGATTGATGGAGCAATCTGGAAGTGAGATGAAGCAGATCCCGATGTCGGGGGTTGGTCTCGTAGATTCCATTTTGATAGGAGTGACTACAACTAAACTTGATGGAACGAATTACCTTTCTTGGGCACAATCTATTAAGATCCATGTCTGTAGTAGAGGTAAACTAGGGTTTCTCACGGGTAGTAAGGAGATGCCGGAAGAGACTGATCCTACATATGAGAAATGGATGCAGGATAACTACATAGTTATTGGGTGGTTGGTAAATTCTATGCAGCCTGAAATAAGTCAACACTATTTGTGGATGACTTCAGCCAAGGAGATTTGGGATAGTGTTACAGTAACATACTCTCAGAAATTAAATGTTGCAAGGGCCTACAAACTGAAGAATGTTGTGAAAAATTTAAAACAGGGGGAGAAGAGTGTGGCTATCTACTATTCGATGTTGAAGTCACTATGGCAGGAGATAGATGTTATGGAAGCATTCGTATGGGAAAGCACCAAAGATGCAGAAACTTTCAGAAAATTTGTGGAAAGAAACAGAGTGTTTGAATTCCTTACAGGACTCAATCCTGAATTTGATATTACAAGGCAAAATATTCTGGCCAAGGATGAAGTCTCACTTGCTCAGGCATACTCTATGGTGAGCAATGAAGTGAGCAGGAGACAAGTACAACTATAGACCCCACCTCCCCTAGAACATTTTGCACATGTTGGATTAAAACCAAAGGGGGTAAATGAAAAAAAGGAGGTGATATGTGAATATTGCAAGAAGCCAAAACATACAAAGGATTCTTATTGGAAACTTCATCTAGATCTTTTTCCAGAAAGGTTTCGGAACAACAACAATTTTAAGAAGGGTGGTCAGTCTAGAAAGCCCAAGAATGCAAATGTTGCTACAGTATCTGAAAGTGAAGAAAAATCTGCTATGGAACAACTGGCAGCAGTGAAGGCAGAATTTGAGAGATATGGGAAATTAATACATCACTTGGAGTCTATTGTTGCATCTTCCTCCTCAAGCACCCCCTCTACATCCGCCTTTGCCCATTCAGGTATTTGCGCTTCTGCAAATCATGCTACAGCCTCAGGTAATCGTAGAATTCCTTGGATCATAGATTCTGGTGCATCTGACCATATGACTAGCTTACCCAACCTTTTTTGTTCATACCAGCTCCTCTCGAGTAGAGAGAAGATTTCTCTTGCTGATGGGTCTCTTGCTCCCATCTCTGGCAAGGGGGATGTTAGAGCCTCTGACTCACTTGTATTATCCTCTGTCCTTCATGTTCCCAAACTTAGCACTAACCTTTATCTATTAGTAGTTTAACAAAATCAATGAACCGCAGCATAACCTTCTTTCCTACTTATTGTGTTTTTTAGGACTTGAAGTCTCAGCGGACGATTGGGAGTGACCATGAGGCGAATGGGATATACTTGCTGGATGCCTCTGATCAAAGTTCTAGATTACCTAGTGGAGTAGCTTTGGAGTCTATTTTATCAGAGTCAATTGATAGAGTCATGATATGTCATTTCAGATTTGGTCATTTGTCTTTTTCAGCTTCGAGTCATTTGTTTCTAGAAATGTTTAAGGGAATATCCCTATTGAGTCTTTATTGTGAGTCATGTGAATTTGCAAAACATTGTCAACAATCTTTTTTCGTAAGTAATAAAAGATTTGTTTCTCCTTTCCACATTGTGCACTTTGATGTGCGGGGGCTATATCATTTACCTGCTATGAGAGGTGACAAATATTTCATTCTTTTCATTGATGATTTCTCTCGTTACACCTGGATTTACCTCATAAAATCCCGGGATGAAGTACCAAATATTGTACAAAATTTTCATGAACTTATACTTACCCAGTTTAACACTCAGATCCAAATATTTTGATCTAATAATGCAAAGGAATATTTTGAGAAGAGTCTTTCCTCCTACTTTGATACCTTTGGAGTTATTCATCAGAGTTCCTGTTCCTACACTCCTCAACAAAATGGAGTGGCAGAAAGGAAGAACAAACATGTGGTTGAGGTTGCAAGGAGCCTTTTTTTTGCTTCCCATGTTCCTGTTAAGTTTTGGGGGGATGCTGTCCTTACAGCTGCATACTTGATAAACGGAATGCCTTCCTGGGTTCTAGGGTTTAAAACTCCCTTTAGCTTGCTTTTCCCAAATGAGGATCTCCTCTCAGAGTGTTTGGGTGCACTTGCTATGTTCATGTGCACAGTCATGAAAGACATAAGTTTGAGCCTAAAACACACAGGTGTGTCTTTTTGGGATATGCCTCCACATAGAAGGGATACTATTGTTTTGATCCGATTCGTGGCACTCACTTTGTTTCTAGAGATGTCACATTTGCAGAGTCTGTTCCTTTCTTTGGTACTTCTCCTGAGGGGGAGCATTCAGAGGAGTTGTTTGCATTGCCACCATCTATTTCTCTTCCAATTCCCATTGAATCTTCTATGGAGTATCCTCCAATCGAGTCCTCTATTAGCTCTTCTCCTCATGTTCCTGCTCCCCCTCCTCCTCCTTTCTTCTCCATTTTTCCTTCTTCTTGCTGTCTTCCTCTTCTTCATTCCTTCTTTCTGCTCTAATCTAAATATTTCTGCTAATTTTATTGGTCTAAATCACATCTTGATGATATCATCCACTTACACTATCAACACAACAACCTGTTCTTGACATCTCTTCAGAAAGAGAGTGTGATCAGACTGACATTGTTTGAATCCTACCTGCTAGACTACCATATGAAACTTGTTGAACCAGGCCCTAGGAGATTGTTTTAAATCATAGAGAGACTTTCTCAGCTTGCACACCTTATTTCCACTTCCCTTGGCACAAAAACTAGGGGGTTGAACCATGTACACCTCCTCCTCCAGGTCACCATTTAAAAATGTATTTTTTATATCCAATTGATGCAATTCCTAGTCAAGATTAGCATCCAATGATAGAAGAACTTGAATTGAGTTCATCTTAGCTACAAGAGCAAACGTCTCATCATAGTCAACACCATAGACTTGAGTGTAGCCTTTTGCTACCAACCTTGCTTTGTACCTTTCAATAGTCTCATCTGCCTTGTGTTTGACTATAAACACCCACTTACACCCCATTGGGTCTTTCCCTCTTGGAAGATCCACCAACTCCCAAGTCTGAGTCTTATGGAGGGCATTAATCTCCTCCTTCATAGCATCTGTAAATTCAGGGTATTTTAAAGCCTCTACCACATTTTTTGGTACGGGTATGCAATCATCTACAGATAGGAAGGCCTGGTATGAGGGGGAAATGTGATCATAGGTGACATATTGGGTAATGGGGGGGAAATGCGATCTTTGGGAAATAGGAATGTCAAGGTCATCCACAACCAAAATGGAGCATGGGTATCAACAGGTGAAGTAGAGCCGAGTTCATTTGGACTTACCATTTGAGAGCATGAAGGTGTCGGTTGCTCAATGTTTGGTGGCTCCACATCTTTGTCACATTGCTGATCTCTACGGCGCTTACGTTGGAAGACACGAAAGGGAGCAGGATTTGGAATAGAAGGAAGAGAGATTTGACGGACCTGCTTCTCCTCTTCCATGCTACTCTCCCCTCGAGGAGAAGTGGGGAAGAATGGTTCAGACTCAAAGAATGAAACATCCATAGAGACAAAAAACTTATGACTAATGGGACCAAAGCACTTGTAACCCTTTTGAGAAGAGGGATACCCCAAAAAGATACATGGAATAAACCGAGGGTCTAACTTACAACTAGATGGAGATAAATCATGGACAAAGGCAAAACAACCAAACACTCTCACGGGAATGGAAAATAAAGGTGACTGAGGGAACAACAAATAATGAGGGGCCATGTAGTTCAACACTCTAGAGGTTATACGATTGATGACATAAGCAACAACAAGTATAACATCCATCCAAAATCTTTTTGGTACATTCATGTGTAACATCATCCCTCGTGTTACCTCAAGGAGGTGTTTGTTCTTTCTTTCTGCAACACCATTTTGTTGCTGTGTTCTTGCACATGAGCTCATGTGTATAGATCCATGAGAAGCAAAGAACTCATTGAGTTCACTATGGAAATATTCCTTTGTGTTATCATATTGAAAGATTTAGATTTCAACATGAAATTGTGTAAACACGACCCTCTAAAAGTCTTTCACAATCTTTGGAACTTTGTCTCTGCTACGCATGGGAAATACCCATGTATAGCGGGAAAAGTCATCAATCAATGTGATAAAGTACTTATACCCACCCTCAGAAGTTATAGTAGTAGGGCCCTGTTAACAGTTGTTTATGTTCTCAGGTTTAGTACTGCAAGGGTACTGTTGTAATTTTCTCTTGTCTTTATGTTGTACGACTGGGCCATTATAAATAATAATACCAACTCTCGCCCACTGAGTTAAGGAGGGCTCTCAGTCCACTTGAGTCTCCTCTCTTCTCTCCCTTTCTATTCTCCTCTCCTCTCCTCTCTTCTCTAGTTCTTGCTCAACATGGTATCAGAGCAAGTCATCCAGGCCTGAAGGGTGGTGTCAAGCAAACCTGTTGTTCAATGTCGAGCAGATGGTCTTCTTCATCTTCTAGTCCAGAAGTTATAGAGACTCTTCATCTCCCAGAGNNNNNNNNNNNNNNNNNNNNNNNNNNNNNNNNNNNNNNNNNNNNNNNNNNNNNNNNNNNNNNNNNNNNNNNNNNNNNNNNNNNNNNNNNNNNNNNNNNNNNNNNNNNNNNNNNNNNNNNNNNNNNNNNNNNNNNNNNNNNNNNNNNNNNNNNNNNNNNNNNNNNNNNNNNNNNNNNNNNNNNNNNNNNNNNNNNNNNNNNNNNNNNNNNNNNNNNNNNNNNNNNNNNNNNNNNNNNNNNNNNNNNNNNNNNNNNNNNNNNNNNNNNNNNNNNNNNNNNNNNNNNNNNNNNNNNNNNNNNNNNNNNNNNNNNNNNNNNNNNNNNNNNNNNNNNNNNNNNNNNNNNNNNNNNNNNNNNNNNNNNNNNNNNNNNNNNNNNNNNNNNNNNNNNNNNNNNNNNNNNNNNNNNNNNNNNNNNNNNNNNNNNNNNNNNNNNNNNNNNGATTGACTGGTTATTGATTGAATGTTCAGCCGATTGATGGACTGTTGATTGACTGTATTCCTTAACAAGCTGCTGTATTCAACTGAGTTTTTTTTTTTTTATTCCTTCAACCCTATGATGGACTGTTGATGCCTTGAAGCTGATGTTGTATTGGTCTTATTGATTGACTGTTTGGCTACCCTGTTAATCTCAGTGACTGTTTGGCTATTAGGCTTGCCGATTGTGTGGTGAACTTCACCTTTTTTTTTTCATTCTGTTGGGAGGTCATATGACCTTGGTTCATTTGTAGGTCATTCAGACCTGGTGATGTACTGCAACTGCAGTATTTTTTTTTAGTTTCCTAAAAGGATTGTAGGTCGTATAGACATGTTCGAGTGTTGCATCAACAGGGTTCAACCTTTACTCCCGGTGAAATTGTAGGTCAGAAGGACCTGTTTTCAGCAATAGCCTTGTACGGCAGTATTCATTTGGTTCCTCTTTTTTTTAATCCCGATATCATGAGTAGTGAAGATTCAGCCACATCTNNNNNNNNNNNNNNNNNNNNNNNNNNNNNNNNNNNNNNNNNNNNNNNNNNNNNNNNNNNNNNNNNNNNNNNNNNNNNNNNNNNNNNNNNNNNNNNNNNNNNNNNNNNNNNNNNNNNNNNNNNNNNNNNNNNNNNNNNNNNNNNNNNNNNNNNNNNNNNNNNNNNNNNNNNNNNNNNNNNNNNNNNNNNNNNNNNNNNNNNNNNNNNNNNNNNNNNNNNNNNNNNNNNNNNNNNNNNNNNNNNNNNNNNNNNNNNNNNNNNNNNNNNNNNNNNNNNNNNNNNNNNNNNNNNNNNNNNNNNNNNNNNNNNNNNNNNNNNNNNNNNNNNNNNNNNNNNNNNNNNNNNNNNNNNNNNNNNNNNNNNNNNNNNNNNNNNNNNNNNNNNNNNNNNNNNNNNNNNNNNNNNNNNNNNNNNNNNNNNNNNNNNNNNNNNNNNNNNNNNNNNNNNNNNNNNNNNNNNNNNNNNNNNNNNNNNNNNNNNNNNNNNNNNNNNNNNNNNNNNNNNNNNNNNNNNNNNNNNNNNNNNNNNNNNNNNNNNNNNNNNNNNNNNNNNNNNNNNNNNNNNNNNNNNNNNNNNNNNNNNNNNNNNNNNNNNNNNNNNNNNNNNNNNNNNNNNNNNNNNNNNNNNNNNNNNNNNNNNNNNNNNNNNNNNNNNNNNNNNNNNNNNNNNNNNNNNNNNNNNNNNNNNNNNNNNNNNNNNNNNNNNNNNNNNNNNNNNNNNNNNNNNNNNNNNNNNNNNNNNNNNNNNNNNNNNNNNNNNNNNNNNNNNNNNNNNNNNNNNNNNNNNNNNNNNNNNNNNNNNNNNNNNNNNNNNNNNNNNNNNNNNNNNNNNNNNNNNNNNNNNNNNNNNNNNNNNNNNNNNNNNNNNNNNNNNNNNNNNNNNNNNNNNNNNNNNNNNNNNNNNNNNNNNNNNNNNNNNNNNNNNNNNNNNNNNNNNNNNNNNNNNNNNNNNNNNNNNNNNNNNNNNNNNNNNNNNNNNNNNNNNNNNNNNNNNNNNNNNNNNNNNNNNNNNNNNNNNNNNNNNNNNNNNNNNNNNNNNNNNNNNNNNNNNNNNNNNNNNNNNNNNNNNNNNNNNNNNNNNNNNNNNNNNNNNNNNNNNNNNNNNNNNNNNNNNNNNNNNNNNNNNNNNNNNNNNNNNNNNNNNNNNNNNNNNNNNNNNNNNNNNNNNNNNNNNNNNNNNNNNNNNNNNNNNNNNNNNNNNNNNNNNNNNNNNNNNNNNNNNNNNNNNNNNNNNNNNNNNNNNNNNNNNNNNNNNNNNNNNNNNNNNNNNNNNNNNNNNNNNNNNNNNNNNNNNNNNNNNNNNNNNNNNNNNNNNNNNNNNNNNNNNNNNNNNNNNNNNNNNNNNNNNNNNNNNNNNNNNNNNNNNNNNNNNNNNNNNNNNNNNNNNNNNNNNNNNNNNNNNNNNNNNNNNNNNNNNNNNNNNNNNNNNNNNNNNNNNNNNNNNNNNNNNNNNNNNNNNNNNNNNNNNNNNNNNNNNNNNNNNNNNNNNNNNNNNNNNNNNNNNNNNNNNNNNNNNNNNNNNNNNNNNNNNNNNNNNNNNNNNNNNNNNNNNNNNNNNNNNNNNNNNNNNNNNNNNNNNNNNNNNNNNNNNNNNNNNNNNNNNNNNNNNNNNNNNNNNNNNNNNNNNNNNNNNNNNNNNNNNNNNNNNNNNNNNNNNNNNNNNNNNNNNNNNNNNNNNNNNNNNNNNNNNNNNNNNNNNNNNNNNNNNNNNNNNNNNNNNNNNNNNNNNNNNNNNNNNNNNNNNNNNNNNNNNNNNNNNNNNNNNNNNNNNNNNNNNNNNNNNNNNNNNNNNNNNNNNNNNNNNNNNNNNNNNNNNNNNNNNNNNNNNNNNNNNNNNNNNNNNNNNNNNNNNNNNNNNNNNNNNNNNNNNNNNNNNNNNNNNNNNNNNNNNNNNNNNNNNNNNNNNNNNNNNNNNNNNNNNNNNNNNNNNNNNNNNNNNNNNNNNNNNNNNNNNNNNNNNNNNNNNNNNNNNNNNNNNNNNNNNNNNNNNNNNNNNNNNNNNNNNNNNNNNNNNNNNNNNNNNNNNNNNNNNNNNNNNNNNNNNNNNNNNNNNNNNNNNNNNNNNNNNNNNNNNNNNNNNNNNNNNNNNNNNNNNNNNNNNNNNNNNNNNNNNNNNNNNNNNNNNNNNNNNNNNNNNNNNNNNNNNNNNNNNNNNNNNNNNNNNAAAAAGCAAAATGTGGTGGCTAGATCTAGTGCTGAAGCTGTATATCGTGCTATGGCCCACGGGGTAGCTGAAGGCATGTGGATAAAGAATTTGTTGAGTGAGTTGGGCTTCTTAGTGGACAAACCTATGTCTCTATTCTGTGATAACAAAGCAGCTATAAACATTGCTAGCAATCCGGTGCTACATGATAGAACAAAACACATTGAAGTTGACAAGCATTTTATCAGAGAGAAAGTTATCACAGGCGAAGTGTGTACTCCCTATGTCAATTCTGAGAATCAACTTGCAGATATCTTTACGAAGGGTCTAAACCATTCCAGGCATCATGATCTGTGTGACAAGTTGGGCATGATTGATATTTATGCTTCAACTTGAGGGGGAGTGTTAACAGTTGTTTATGTTCTCAGGTTTAGTACCGCAAGGGTACTGTTGTAATTTTCTCTTGTCTTTATGTTGTACGACTGGGCCAGTATAAATAATAATACTAACTCTCGCCCAATGAGTTAAGGAGGGCTCTCAGTCCACTCGAGTCTCCTCTCTATTCTCCTCTCCTCTCCTCTCTTCTCTAGTTCTTGCTCAACAGGCCCCACACATCATAATACACAAAGTTATAGCAATAGGCCCCCAAGTACATTGCTTGCTCAACTGACATGTTTGACACTGGAAATTTGACACTGAACATGACTTTAATAAAAAAGGAAACAATGACTTCACTATTTCAAAGGAAACATGACCTAACTGACTATATAACTCGGAAGACAACACTGAGAGATCAGCCTTGTTATCGAGAATGTAGAGGCCATCCACTAAGCTTCCTCTACCAATCATCCTCCTAGAGGTTAGATCCTAAAAAACACATGAACCAGGAAAAAATGTCACACTATTGATCCCTGGCCTATTATAGAAAGCAAATTGATGGGAAGTTAAGGGACATGTAACACATTATTCAGGTTAAGTCCACGAGGAAGGGATATTGATCCCTGGCCTATAATGGAGGAGAATGATCCATTTGCAAGCCTCACTTTATCCCTTCCTAACAAAAGGCTGTAAGTCTGGAAAAGATTTAGCTTACTTATCATGTGGTTAGAGGCCCCTGAGTTAATGATCCAAGGGTAATCAATGGTAGTGATGACATGGAAGGCAAATGTTGCATTACCTGATGTAGATGCAAATGAAGTAGGAGTACCAGTAACTGAACTATCCATCTAACGCAAGGCCCTACCATATGATTCCAAATGATAATAGGAGGAGTTCATGATATCTTCCTTGGGGTCAAAACTAATGAAGTGGTCTCAAGGAGTACCAGTAGACTGAGTATCTTGGGTAGCCACATTTGCTGCATTATGTGTTGTATTAGGCTTCTTCTGACTCTGTAATTTACCCTGTTCTTGGTTCCTTACAACCCACTTTGGCCTCCCATGGATCTCCTAGCATGTGTCATGTGTATGTCTTGAATGCTCGGCAGTGGGTACAAAACAACTTGTCCTTATTATCAACCTTCTTGAAGTCACTCTTCTTTCCCATATTGTTATCACCCATTGCAGCTAATGCCACCTGTTGCTCCCCCTCAGTTGTGACCATCACACTCCGCCTACTTTCCTCAGATTGAACAAGGGCATACACCTCTTGAACTAAAAGCAGCTCTTTACTGCCTAAGATCTGAACTCTAAGAGGTTCATATATGGGGTTTAGTCCCAACAAGAAAGAAAAAACATGCTGCTGAAAAGCCAGATTCTTATAGGCTTTAGCATCATCATCATGTTTTCATTCTATAGCCTGATAGTGGTCCAATTCCTTCCATACTGAAGTAAGGGCTGAGTAATAGGCTGGCAAACTATGGTTCCCTTGTTTACAGGTTGAGGATTTGGCTTGTAACTGGTAAATCTTGGCATAATGTCTTTGCTCAGAATAAGTGGTTTTGGCCTGTTCCCATATTTTACTAGCAGTATCTGCCCATATAAAGTTCTTCACATATGGCTGTAAGAAGCCAAGACATCCCCATACTGTTCTCTTGGTCCCACCTATCATATTCAGCAATCCCACTCTTGGGTTCTTTTCCCTTCCATTTATGTAACCAGCTTTTCCCCTTGCTGTTACATAAAGTTTTACACCCTTAGCTCACTCTAGATAGTTGAGGCCATTTAAAGGTGTAATTTGTATAGGAAACATCATGTTTTCACTTCCCATATCAGTTGAACCATGGTTTGATGTAACCCCAGATGAAGCTGAATCACTATTTTCCATTGAGAGCAACACAAACTACAAACCAAAATCTGATTAACAGAAGCACACAACCAATCCCCACTGAATTAGTACTTCTCACAGTCTCAATCTGGGCACTAAACACCAAAGTAATCACTGCTGAAATCCACAGCAGTCCAGAACTGTCCAAAACAATCAAACAGTCAAGAAAGAAAAATAAGACATTGCTGTAATTCACTGACAGCAATCAAATAGTCCAGGACAGTCCAAAGACTTAAATTTCAGTCCTCATTGGGCTACACACTACACAGATTAACCAATCACAGCACATACCTGTGTCGAAAGGGATCACACACCCCTGTACAGTACCTGTTCGAAGGTGCAAATCCAAAGAACAAGCCTTCCAACATAGTCCAAAGGAAAAAACAGGGTCTTCCCAGCATTGGTCCTCTCCTACTAGGGTTACCTTGGTGCTACGACCAAGGAAGAACCCAGAAGAAACAAATACAGGTGGTTCTCAGCAGTCCGATTAGAGTTTCTTGCCTTCACTTGTCCAAAAAATCAGAAAACTGGGTAGATGAGTGTGATTCAGAGGAGAAAAAGAACTTCTATCACTCAGAACCTTGCTCTGATACCATGATTTCTTTCTAGAAGAGAGTGAGGAGGGAGAGGAGAAGAGAAGATGAGAGAGGGAAAGACAGTTTGGGAGTCAAAAATATTGTTGGTGGCACCCAATTTCTCATTTATAATAACATAAACAAAATGAAAGAAGTAAGATTACACTTATACCCCTGGCGGCACACCCTAAGAATAACTTAATTAAAAGAAGAAAATAACAAGATGACAGCATACTAACAACAGAGACAAAGAGTAACACTAACAACAGAAAGAACCTCTGCACTTGTTAAGACATCAAGAGAAAGGGCCTCTACAACAACTGAAGCTGACAATGTCTTCTTGATAGTGTGGCCGACCATAAATAAGAGAGAGAAGGGAAGAGAAGAAGAAGAGAGAAGGGAGAAGAGAAGAGGAGAGATTGGTGACCAATGGAACAGTGCTGGCGGCGCCAGCTTCTATTATTATTTATAGGGCGTCTAAAATAAAAGGGAAAAGACCCTTCTGCCCCTACTGTAAGTAAAGTACAATAACAGAAAAATAAAAAGGTTTTAACCAACCAAACAGACCCTAACAAGACAAAATTAATAGACAAGAAATAAAATAAACTGTTTCAACACTCCCCCTCAAGTTGGAGCATAGATGTCAATCATGCCCAACTTGTCACACAAATCATTATGCCGCACATGATGAAGACCCTTGGTGAAGATGTCTGCAAGTTGTTCTTTTGAGCTGACATATGGAGTGTACAGTTCTCCATTCACAAGTTTTTCTCTAATAAAATGCTTGTCCACTTCAATGTGTTTTGTCCTATCATGGAGGACTGGATTAGATACAATGTTGATAGCAGCTTTATTGTCACAATAGAGTGACATAGGGTTTCTAATTGCAAAACCCAGTTAACCTAACAGGTTTCTTATCCACATGATTTTAGCAACTCCATGAGGCATAGCTCAGTATTCTACTTCAGCACTAGATCTAGCCACCACACTTTGCTTCTTACTTCTCCATGTGACCAAGTTTCCTCCTACAAAGGCACAATACCCACTGGTAGACTTTCAATCATCAACTGCCCCTGCCCAATCAGCATCAATATATACTTCCACCATTAAATGTCCATGTTTCTGGAACAACAGACCAGCTCCGGGAAACTTCTTGAGGTATCTAAGGATCCTCTCTGCAGCTTCAAAGTAAGTTGTCCTAGGATTGTGCATGAACTAACTAAGGACACCCATTGCATAAGCAATATCAGGCCTTGTCATAGACAAATACAAGAGTTTCCCTACAAGTCTCTGAAACTTCTTCACATCTTTCAAGAACTCCTCCTGACTGTCTCCCAGCTGATGGTTAGGTTCATTTGGTGAGTCAATTGGTTTCACCCCTAGCTTGCCTATATCTTCTAGTAGATCCAGTACATATTTCCATTGGGAAATAAAGATGCCCTTTTGAGAGTGGGCAAATTGAGTGGCTAAGAATTTTTTCAGTTTCTGTATTTCAGGTCTCACCCTGGCAGCTGAGACAAGCCACCCCAACCAACTTGGCGGCACATCAGTGTCAGCCTTGGCAGGATAAATCTCCCCAAATCTATCCAACGGCTGTGAAGATTCTAAACTAACACGAGTATCATATGTGTCCAGTTTAAGGGTATTACACAGAAACACACCATAATAACATGAATCAAATATGTACTTTATTCATTTACATTAAATGTCATAAGGTACATCATTTTGATTGGAGCTAAGGGCATACACTGTCTAACACGTAGAAACAAATTCAGTTGAGGCCTGATAATCCTTATGTTGTCCTTTCTTGGGAGGCCTAGTTGGGCATTCCACTATAATGTGTCATTGTTTGCAGAAGGTACAAAAGTTTTTCTTCTTGCAGTGGGATGCCACGTGACCATATTCTTTGCATTCAGAACACTGCAACTTCGGGAAGTCTTTCTTACCCTTATGTTTGGTAGCCAAAAACATTGTATCAATTCCATGCTCCTTCTGATCTAGTGCAGATAAGGTAAGAAGATGAGTTTCCTCCCTTAACAACTCTCCAAGGATTGCATCACGTTCAGGCACTGGTTCTCTACTAAGAATACTAGAGCTAGACTTGTTCACGGGCCGAGCTTCGGGTCTGACTTACACTGTGTCGGGCTTAGGCTTCGGGCCAGGCCTCATTCAAAATTTGGCAAAATCCAAGCCCGAGCCCGACCCATGAACAGGTTTAACTGGAGCATAGAGTTTCATAATCAGGCCTGAGGTGCATGGTCTTCCTCTTATTGAGATGCTTCTTCATAGTCTTCACACAACAGTCTGTAGACAGATCCCCAAAGTGAGCCAGTTCGTATTCAGCCCAGAGATTTACAAATCCTGCATAGTACTCCTAAATCCGCTTCTCCCCTTGAACATAGGAGAAAATATCAATTTCAATTTGATATTGCCTAGACATATTCGATTGCTGATATACCTTTTCAAGGTATTCAAACATGTCATGGACAAATTTGAGACCTGTCATTGAAATACTGACATCCATTGAGATAGACCCAAGTATCCATGAAGTAACCTACGCATTCTCAATTCTCCACTGTTTCAATCCTTTGACATCATTGGTGTTAAGCATGGAAGTGGAACCGTCAATATAACCCCACATGCCATTCCCTTCAACAAAATACTGAAAATGAAACTTCCAGAGAGCATAGTTGCTCCCATTGAACTTAACAGAAATAAATTAATTCTTTTTCAGAGCCATAATGAAAAGGAAACAAAGTAAAAATTGATCAAATCAAGAAATAAAGTAGTAATCAAACTATGAGAGTCAAAGAAACTAATAATAGAGACCTCCTACAATTACTAGAAATTGTCCAAGTTCCAACAAATGGAGAAGATGTGACACGAGAGAGGGCCTAGGTGACACTTCCTTTCAATTCTTACTACAAACAGATGTCATACGAGAGAGTTCTAATGAAATCTCTCTCCATAGATGCGCAAAACACAAAGAATAGGTCTCTGGAGAGATTGAAACAATCCAGAGTTAATCGACAATGATTAAAGTTCTCAAACTGATCAAAAAGGAAGAGATAAGGATCAGAGAACAGCCTACTCTGATACCATGTTTATTCATGAGAAGGTGAAAGAGCAAGAGATGCGACAGAGGTTCAGATCTGTTAAGGTTGATCAATCTCATCGAACCAACCCAGAAAAGAGATATTTATATTAATCTTAGGTAAATGGACAAGATTGTTCTTTCAAAGAGAATAAAAGAGTTGTACACTAAAGTACAGTAGAATTACAAAGAATAATAAAATATAGTAGAATTACAAAACTATCCTTCAGTTCTTCTACACGGTAGGGCTCTCCTACATGATATGAGCCACTACCTTCTATTCCCCTGTTTGCAGATTATGTCAGTGCAATAAAAAATCACATCCAACCCTGTTTTCCATGAGCGCACAAAGCATATCGAAGTTGATTGCCATTTCATTCGCGATCTCCTCCCTGCTGACACCATCTCTCTTCCATATGTGTCCTCTAGCCTCCAACTTGTTGATCTATTGACGAAAGCGGTGACTTGGCATTGTCAACTAACATAGAACAAAATAACAAATCAAGAAGAAAATAAGAAGAGGAAATAGAGAAAACACTAAGGCTTAATGTGGTTCAGCTCGATAGCCTACATCCATGGAAAGAGAGGGAAAAATATCCACTATGAGAACAAGAGATACATAGCTAACCTCTCTACAGACTCACAACAAAATATCTACTCTAACTCCACCCTAATCCCACACAACCAATGGTTTAAATAAGCAAAAGGTCAAATTATACCAAAATTTTCAACTTGCCCCTCTTCCTCCCATAAATACATACAAGTCCCCAAAACTTATCAGCATTACAAATATACCCTTGTGACCTCCAAAAACCCAAATACAATATATCTCTCAACAAGCACGACACATGTTTCTTATGGACATACTAATGCTTATTCCTAGGCATCAGTTTAAGAGGGAGTGTAGAGAGAAAGAGAGTTAACAGAGGGTTATATTTGTAATTTTACATTTCCTTGTACATTATATCTTCTTAATTCTTTTGTACATTGTTACTTGTACATTAAGGATAGATTGGCCCTTTTACTTTAGAATATAAATACTATTTCTTTAGGGTTGACTGTCACTTTTGACACATCCACCAAATTGTTCTCTCGCCCTTTCTCTCAATCTGACTCTAACAAGGAGATTAATTTACAAGAGATATTTGTCAAAGTAACATAGATGCCAAAATATCTACGGTAGGAAAAGCTTGTTGAGACAAACAAAGTGTTTGAGTTTTTAACAGGGCTCAACTGAGAATATGATATTGTTTGGTAGAATATACTTGCAAAGGATGAAGTTACTTTGTCTCAAGCATACTCTATGATCAGTAGTGAGTGATTATTGCAAGTACATCTTCAAAATGCTACTACAGATCTTTATGCTCATGTTGGAGTAAAGTCAAAAGGGAGTGATGATTGTAATAAACCTAATCACTAAGGAAATGTGTTGGAAATAGACACTCAATTCAAGCCTCCTAGATTTAAGAACACTGAAAAGGGTGAAAATGAAAATGTAGCTATAGTTCAAGAGGATGATAAGGAATCTACAAAAGATAAGTCGTCTACAATGGAATAGTTGGTTACTGTTGAAATAATTTAGTTATTTGTGTTAGGGTCTGTTTGGCTAGTTAAAGTGTTTTTTTATTTTTTGTTATTTCTGTTATTGTACTCACTTACAACAGGGGCACAAGGGTCTTTTCCCTTCTTATTTATGCCGCCCTAAATAATATAGTAGAAGCTGGTGCTGCCAGCACTGTTTTATTGCTCCAAACCTTTTCTGACCCTAAGGAAGAAATTATCAACTGTTTTCGTGACCATTTGGAATTGTATAGTAGGACTCTCCACCAGATGGATTCTGGTCCTACTCCATCTACCTCTTTCACATCTACATCAGGTAACGCTGCCACTGCCTTCCATGTGTCATGTCATACCACTGATTCTCCTTGGGTTATTGACTTCGGAGCCTCAAACCACATGACCGGTAAGTCAAATTTATTTCAGACATATAACCTTCTCTCTGGGAGAGATAAGGTTAGACTAGCTGATGGTTCTTTCTCTACCATAGCTAGCCAAGGTACCATACCTCTTCCGCTCGGCCTTACCCTTTCTAATGTACTGCATGTTCCGAAATTACTTATAAATTTTCTATCCATTAGTAGTATAACTCACTCCTTGAACTGTTCAGTCACTTATTTTCCGTCTTCATGTGTGCTTCAGGATTTGGCCTCGGGGAAGACGATTGGTAGAGGAAGCATGGTCGATGGTCTCTACATGTTGGAGAATAAAGCTGGTCTTTTGGTTACAGAGTCCATGAGTTTGTCCAGTGAGAGTCAAGCCTATTTATGGCATAGTCGTCTTGGTCATCTTTCTTTTGAGTCATTAAAAATTATGTTCCCAAAGTTGTTTGAGTCCTTGTCAGTGAGTCAGTTACAGTGTCAAACATGTCAATTGAGTAAGCATTGTAGAAGTTCTTTACCTTTGAGAAATAAAAGATTTGAATTTCCATTTCATATTGTTTATTCTGATGTTTGGGGCCCTGTTACTCTACCTACTGAGGCTGGATATA
>Nelumbo_nucifera_newGene_10079
CTTATTTGGGTACAATATACAATTGAACACCTCTTTTCTAACATTCAGTAAGAAAAACTAAATGAAATTATTAATGGTGCATGGCACCGAATACGGGTTTGCATCCGCCCCCACAACTTTGCCCCAAAAACGCCTCACGTGCTGTGAGTGCGCCCTGCGCCGTGTGTCTTCCACACGCGGATTTGAAGGACTCGTGCGGAGAGAACCGTGTATCCTCTTGCCTAAAAGGTCATCCTTCTCATTTTAGATCACTTCAACCCTCGATCTTCTTATTCTCAGAATTGAAACCGATCGTTGCCGACGACCACTCCGATAGATTTATTTACCGGAGGTAAGTTTTTCTCATTTTTTATGTTTTTTGTTTTTTTTTTCTCATTTTTTTCGGAGTGAGAGCCTCCTTCCAGTTCCGCGGTCGACGCCAACAAGTCAGAACCGCTGCAACATCTGCAATTCTGTCTCTTCCATTGACCAAAACCAAAAATTTACCTATGTTGGTAAAATCTCCCAGGCTTCAGTTGTAAACCAAGCCAAAACCAACCAACAAATTCAAGATGTGGCTACTACAAAACGAAACAGAACCCATACCCTAAGTCCCTCAGAGAAATAACAAATTTTCATGTTTAGCAGCAGAATCATTTCCTTCAGAAAGAAAAAAAAAAAGATAATAACAAAGGGGGAAAAACTGAAAGAACACTCGCCAGAAAAATATAATAAATAAAAGGATAAAAGCAAGGGTTCCATTTAATGCAACTGTGATGGATGAAAAATAAGTAGCACACAACAAAGCATACAGAATCACCAAAAAGAAACCATTTTGTAGACAGTCGATGCAGTTACCTGCAACCGTGACCAGAGAATTATCATCTTTGGATTTAACCTGATTATTGCCCTTGGAAATCAAGCTCTCCTGCACCCTCTGACAGAGAAAGCAAGCCATTTGGACGATTCTAACAGCAACATCCAATTTTGTTGAATATTCCTCTGTTTCAGAGGATATAATCCCCAACTTTTCGTCCTCTGTTTCAGATGATATAATCCTTCTCATTTCGCTTCTCGCTGTTAAAAATGCTTCGCTTTCGGAATGTTCGTCTGCGTCGACCGACGGAATTCAAAGGGGTGCAGTCTCCGGCGGATTTCAGTTCTGAGAGCAGAAGGTGGAAGGTTGAAGTGAGCGCATCGACCGGCGAAGCTCAAAGGGTTGAAGTGTTCTGAAATGAGAAGACACACGATTAGCTCCGCACGAGTCCCTCTAATTCGCGTGTGGGAGGACACGCGACGCACTCACAGCGCGTGGTACGTTTTTGGGGGGCGGAACCCACCGAATACTGATAAAAAGATACGTAATGGGACCCACATGGTTTAATAACCTTCTTCATATATGTGTCTTTGCTTTGAAATTTATGTCGGTTGAATTAGAACCGATCTTTGTATATGTGTCTTTGCTTTGAAATTTATGTCGGTTGAATTAGAACCGATTAAACCGACCAACATTTATGTAAACCAAGAGTTTTTAACAATGTTTTCGAACCGTCAATGACCTGGACGGTTGCACTGTTTGGATCGGAAATCGTTTAGGCGATCGATTCTGTTTTACCTCAAATCTGCCATTTGATTAAAAATTGTTGAATTATTCAACAGACTGTTGAC
>Nelumbo_nucifera_newGene_10080
GTCAACAGTCTGTTGAATAATTCAACAATTTTTAATCAAATGGCAGATTTGAGGTAAAACAGAATCGATCGCCTAAACGATTTCCGATCCAAACAGTGCAACCGTCCAGGTCATTGACGGTTCGAAAACATTGTTAAAAACTCTTGGTTTACATAAATGTTGGTCGGTTTAATCGGTTCTAATTCAACCGACATAAATTTCAAAGCAAAGACACATATACAAAGATCGGTTCTAATTCAACCGACATAAATTTCAAAGCAAAGACACATATATGAAGAAGGTTATTAAACCATGTGGGTCCCATTACGTATCTTTTTATCAGTATTCGGTGGGTTCCGCCCCCCAAAAACGTACCACGCGCTGTGAGTGCGTCGCGTGTCCTCCCACACGCGAATTAGAGGGACTCGTGCGGAGCTAATCGTGTGTCTTCTCATTTCAGAACACTTCAACCCTTTGAGCTTCGCCGGTCGATGCGCTCACTTCAACCTTCCACCTTCTGCTCTCAGAACTGAAATCCGCCGGAGACTGCACCCCTTTGAATTCCGTCGGTCGACGCAGACGAACATTCCGAAAGCGAAGCATTTTTAACAGCGAGAAGCGAAATGAGAAGGATTATATCATCTGAAACAGAGGACGAAAAGTTGGGGATTATATCCTCTGAAACAGAGGAATATTCAACAAAATTGGATGTTGCTGTTAGAATCGTCCAAATGGCTTGCTTTCTCTGTCAGAGGGTGCAGGAGAGCTTGATTTCCAAGGGCAATAATCAGGTTAAATCCAAAGATGATAATTCTCTGGTCACGGTTGCAGGTAACTGCATCGACTGTCTACAAAATGGTTTCTTTTTGGTGATTCTGTATGCTTTGTTGTGTGCTACTTATTTTTCATCCATCACAGTTGCATTAAATGGAACCCTTGCTTTTATCCTTTTATTTATTATATTTTTCTGGCGAGTGTTCTTTCAGTTTTTCCCCCTTTGTTATTATCTTTTTTTTTTTCTTTCTGAAGGAAATGATTCTGCTGCTAAACATGAAAATTTGTTATTTCTCTGAGGGACTTAGGGTATGGGTTCTGTTTCGTTTTGTAGTAGCCACATCTTGAATTTGTTGGTTGGTTTTGGCTTGGTTTACAACTGAAGCCTGGGAGATTTTACCAACATAGGTAAATTTTTGGTTTTGGTCAATGGAAGAGACAGAATTGCAGATGTTGCAGCGGTTCTGACTTGTTGGCGTCGACCGCGGAACTGGAAGGAGGCTCTCACTCCGAAAAAAATGAGAAAAAAAAAACAAAAAACATAAAAAATGAGAAAAACTTACCTCCGGTAAATAAATCTATCGGAGTGGTCGTCGGCAACGATCGGTTTCAATTCTGAGAATAAGAAGATCGAGGGTTGAAGTGATCTAAAATGAGAAGGATGACCTTTTAGGCAAGAGGATACACGGTTCTCTCCGCACGAGTCCTTCAAATCCGCGTGTGGAAGACACACGGCGCAGGGCGCACTCACAGCACGTGAGGCGTTTTTGGGGCAAAGTTGTGGGGGCGGATGCAAACCCGTATTCGGTGCCATGCACCATTAATAATTTCATTTAGTTTTTCTTACTGAATGTTAGAAAAGAGGTGTTCAATTGTATATTGTACCCAAATAAGTTGTATACTTCATAACTTACAATTAAATCAT
>Nelumbo_nucifera_newGene_10081
GCAACACAGAGAAGAAGTCTTCTTTTTCTTCACACAGCCACAGACTACAGAGGCTTTCGTGTACTTGGAGACCTTCATTGGAGTTTAGAAGAAGCTCTCTTTGAAAGACGGGGTGTTTGAATACCCAATAACTGAATCCGTATAATGAAACCTGGTAGGTAGGTTTTGGTTGGTTTCCCATCTTTGACTTCATATTCATGAGCTTCTCCAGTCTATTAGTTGCAATTTCTTTTTGCAGTCTGCAAAACATAACAGGGGACTCTAAAATGGAATTCGGAGGAGATAACAGATGCTCTACTCTTGAAATTCCAGACGTTCTTTGAGTTGCTCAGTAAAGCGGGTTGGAGTTCTGATAGGAGATGTTTAAATTTTGGAAAGAGCTTGCTTCAAATACCCAACTGCTCCCAAGACCCGGTCTCCATTTTGAATGTTGTAGTCACACCCAAGGGATCAGTCAAGTTATGCTACATCTTAGTCGTTGCTATGATACCTTACGCTCTACAATTTGTAAAACAGCGG
>Nelumbo_nucifera_newGene_10084
TTTCAAATCAAGCAAACAATGGATAGTGCTTCATCATGGGATGGAACTCTCAGATTGAGCGAATTTTATTTTGCTGCAAGGGCTCTATCTCAGAAATGGAAACATATGAACCATGTACTCCCTCCATGGACATGGTTCCCTTGTCCAAGACCATCCTGGGCTGCTTCTCATGAAGTCAGTTGTTGATGCTTTTTTATGACAATATTTTGCACTATTTATTTAAACCAATAGATTGATATTCTCGTTCTTTTACTTCCTTGTCTCCTTTTCCATTTGCAGGTAGAGGGGTACCTTTCCTTGGAAAATGTATGCTATCTGAGATCTAATGGGG
>Nelumbo_nucifera_newGene_10099
GGCGGTTTTCTTTCTGGTTGTTTACTCAGAGATGATGAGGTCAACCTGGTTTACACTAACACGTTTCATACTGCGATAAACAGAGACTGCTTCAACCGTCGTTGACTCGTTCTCCTACGCTAACTCAACTCCCGAACGGAAGACCCGGTTCCATCTCTTGCAGAGCTGGAGAATGGAGATGGATCGGTCGGGAATCTGCTGCGTGTCTTCTGCTCTTACGCTTCTTGATGCCGTCACTTGTTTCTTTGTCTCAAACCAGTTAACGCCCACTGTCCGCACTCCACACACACACTCTCTCTCTCTCTATTTATCTCTCCTCCATCTCTTACTTCCTCACCTTCAACCGACGGAACGCGCTCAGCCGCTCAGAGTCTCAGACTGTCGGACACCCCGCTCAGGCGCTCAGCCTTCCGTCTTCTTTTCTTGACACCGGCCCAAACAACATTAATGGCGAGGAGGGAGACAAGTCCAGATCTTCCGGTGACGCTCAGGGTCCGCCTTTTCTTCAGGGGCTACAGAGTTGCATCCTTCGTCCTAGGTATCAGCCTCTATTCCCTTCTTTTTAATTCTTTCCAGAACCCAGGAATGCTGATCCATGTATCCAAGATGCAATTCTTGTTTTCTCGGCCGACCCATCTTGTCTGTAGTGCGAAGAACCCAAGAGTTGCATAAAGTCGTTGTTTACTACACCCTTCCTCTTTTGCTTCAACTCAGCAAGAAGTAAAAAGTAATGTATACAACTCTTGGTTTATGGGTCCCGCCATGTCTATGTATGTGTTTGGTTTCGTGAACTTTGTTTGTGTGTTTTATGCGCATATCAAGTAACCCCCATAAAATTACTTTCCACCTCAACTAGGAATGGCAATGGGCGGGGTGGGGTCGGGTTTTGCCTGCCTCGTACTTAGACTTGTTCATGGGTCGGGCCGGGCCAGGCTTTCACTTGTCACTAATGAAAATATACTAGGTCTGAGCCTGAGCCTGGCCCGACCAACGGGCCTATAACTTGGGCCCGAGCCCGGCCTTGGTAAAAAGCCCGAAACCCGAGCCCGAGCCTGAAGCCTGGCCTAATTGAAAAAAAAAAAACAATTTTCCCTATTCAAATTAGAATTAAAAATTCAGATAGTATTTTTTTTTTATTTAAATGAACAATGGGCCTACAAGATGGTATTTTTCCCTTTCTTTTATATTTTAAAACATAATTTTACATTTTTAAAACAAAAAATTTATTCAAATTGACATAATCACATAGCTAATTTTAAGTTTAATATTAGGTCGGGCTAGGCTATTTTGACAAAACCCGAGCCCGACTCGAATTTATTGTGGGTCGGGCTTTTTGGCCCGAATTTAAACCCGCGGGCCTATAAGAATGTTCAAGCCCATCCGGGGGTCGGGCCGGGCCGGGTCGGCCCGTCAGGCCACCCGGCCCATGAACAGGTCTACTCGTACCCAACCCTGAATTGAAATTCCCTACCTCGTCCCTACCCCAAATCCCAATGGGGCTAAAAATCTTAATCCCATCCCCATCCCCACGGGGAATGAGGATTCCTGACTTTGCCCCGCCCTGCCCCGATCATTCTTACTTGTATACTTATAAATTTATTTTTTTTATTTTTTTGAAATCTACCTAGAACTATTTTATATTATGTAATATAATGGGAAAATTCCACTTTAGTACCCCGACCTTTGGGGTAGTGTCAAGTTAGTACCCGAACTTTCAAACGTGTCACTACAGTACCTAAACTTTCAAAAAGTGTCAAGTTGGCCCCTGCTGTTAACCGACCGTCAATTATCTATTGAAAATGTCAAGACTACCTTTCAAAAGAAGACACTTTTCATTGTCTTCTACCTTAAGATTGCACTGGTTATATTCAAAGAAAAAAAGAATTTGGAACAATACATTTAAAAAACCAATAAAAATTTATGAAGGGGAATAAACCATAAATTTCCTTTCAATTTAATGGTAACTCATCAATCGTCTATATCTCAGCTCTGGCTTTAAGTGATGGTCTACTGGGTGCTGTGGCCGCCTCAATCAAGCTAGCCTTAGCAAAACTTTTGGAAGCTGTTCTCTTCTCCTCCTTTGTTTATGTCCTTGTAAATTTCTTGACCAAACTACACACTTCCTTCTCTTTTCTAATTCATACTCACTCTAAATTAGCATTACTTAGTAAATGGTTTCTTACTTCTCTCTGATTGCAGGGATTGCTCCTTGTAAAGGGTGGATACTTTTGGCCCCGGCAAACCCGTGTGGACCAGTCCTTCCATGGTTGGACCGGACGGATCCCGGTACCAAGGATTTCAGGGCCGGGGCACAGTGAAGATATATATTCTGGTTTCCAGGCAAGGCTAGACCCTAATTATGGGTTTCGTCTGGTTCAGTGCAATTTTGGCCCGGCTAGGATTATACCTACTTGTATGTATACCCATGTATGTGATATGCATACACTCAGAGACAGACATCCATGCATGCAAACCTTGACATATTTTCAATGATGTTGTATTCAGTACACTGAAATCTCTCTCAATTATAGTGGAAAATACCAAGG
>Nelumbo_nucifera_newGene_10105
GAAGAGCCTATCACAGTTCACAGAGCTGAAGCTGATTGATAAGTTCTGGTACTGTTCATTCAGTAAATCTTGTATCTGTCGTGGAAGAAACGAACATTCACGCAGCCATGGACGAAGCTCAAGAAATTCTACTGAACAGTCTCGGCAGCTTGGGTGTTTCTCTTCCTCCGGGGGTTTCTTCGGTCCAAGATCTCAACCCAGGCACATTGGTTTCGATCTGTGCTCAATCGCTTCACCTGATCGACGATTCTTTATCCTTCCCAACGTCCTTACCAGATATAATGGCCGAGCGGTTCAAGATCTGTGCAGAGATTGCTTCGGCCATTAAAGGTGTTGGTTACAGAGGAGATATAAGCTTCAATCAGGTACCTTTTCATGATGTTTGAAATCTCGGTTCAGTATCGGAAGAATTTAGTGAATTTACATTGTTTAAAATGGTGGGACTATGATTCTTAATTCGAAATTTATTGTTAAGTGTATGGAAATGTCCCACCGAATAAGACAATTAAGATAGGCTACTTCTCCCTTTTATCAACAATTTGAACGCATACAGCAGTGAATTCTGTAATAACACTTCGAATCGGGGAAGGGAAGTAAATCTAAAAATTTTTTCACTAAAGTATACGATATGATTGCTTTACTTTATAGACTAATGGAAGGACAGACATACAAAAGAAAGGAGTCTCTTTTGCACCTTATAGGTATAACCTATTGCGGTAGACCATGTTATCTTGTATTGAGCGGATGCATTAGGTCAAGAAGAAAACTTATATCGGACCTAGGCCTAGTGTGCTATTTGAAGCATAGTGGTTTGTGACTTCGTGTTGCTTACTTAGTTCCCACTCTGTTATTTATGTTCTATTTGTTTTATTTATTGTTGGAAAATTACAAACTTCTCGGGAACTGCCAAAACCCTTAAGTCCTGAGGGCTACCATTAATTTCCACTCACTCGATTCCAATGGCTGTGCCTATTCATTGATGGTCATTGTCTCTGACTATTCAACTTATGCTGATAATCCCTATGGAGGAACAACTGCGCTATGATACCAAAATACTTACTACATGCTTACTGTACTTCTGTGGTTATGCCAGGAAAGATATATGCTTCATGCGACACTGGATATGATTGCCTTTACTTAGTTAACCCAAAATGTCTTTTACTCTGCTTTCAATTTACTAAAAACCCTTCCTCTACTAAGCTATCTCCTCATGAATATTACTTTTCTGAGAAGAAGTTTACTTTCATTAAACAAAAAAGGGAAGGTTTTACAGGATATATAAGCAATACACCTTACCAGAACAGCCCCCAAAAAAATACCTCCCAACATTTACAAAGATAACAAAGAATCACTATAAAGGGGTCCCTGCCAACCCCAGATTTTGCTAGAGCATCTACCACACCATTCAGCTCTCTTGGGATCCACCTGAAATAACAAATCACTAAAAAGGGAAGGTTTTACAGGATGTCCTCTCTCTTTTCTCAGGACCAGTGGGAACGGGGAACTCAACTAGAGTTGAGTTGCTAGCAGTTTTTCAGGGAGTTCTTACTGCAAATGAGCTGAAGTGGAGAACTTGATGACCGAAGGTGATTCTATGCTGGTAGTGGGGTGATTGAAAGATCCGGAATCTGTAATATGGATACTTTAGCTAAGCATGGTGTGAATAGCGATCTGTTGTATTGGGCTCAATTGTAAGCTCATATTGTTTTTATTGTGAGGGGAGAGGTTACATCTCGTGCCTCTCCTAGAGATACTTGTACTGGATATGACTTTGGTTAATAAAATTCATTTTATCTATCTAAAAATAGATGAGTAAAATCTCCAAGGCCCATCCTGCAAATTCTTTATCCAGCTGATAACAATCCTAGAATCTCCTTCCACCACCACTGAAGAAATGTTCAGAGACACCATGGTCCTCGGACCCACCAGCAAGGCCTGAACCTCTGCTTCAACAGCTTCTGCCTCTCCAATTGGTTCACTGAAGGCCCAAACTAGATCCCCAATATAATTTAGAATCCTGACCCCTGAGGCTTGACAGACTAACATAACCGCGATCAAACTGGAGAATGTACTCAGTTAAGGGTCTTGGAACCAATGAAGCATTATGAGCAGCAGCCGTGCATGAAGAACTCAGAACCTGCCCCCAGTTTCTTTCTAAATCTCCTATAGAGATGCCTCTTAACTGCTTTATAGTTGTCATCCAGGAGTTGACTCGGAAAATAATTTTCCCTTTTAGATCTTCCAAAGAGGAGCATTTGTCTTCAAAAGTTCTTTTATTATGCCTCTCCCAGATACACTACCACACAGCATGGATGACAACCTTCCCATATAGAAATCCTCTTTTACCCATTTTGCACTCAGCCATCCTCCTGAGTTTTTTCTAGGCATAAACAATAGTTGATCTTTCTCTCTCTCAAGAGTTCCATATAATGTATTTGAAATAATAGTTGATCTTTCTCTCTCTCAACAAAGGTAACAAAATTGACAAAACCAGTGATTTAGAAAATAATGTTTAAATCAGTGAAAGACGAAAAATACTTTTTTGGGAGACAAAATTAGCCCTGTAAAAAATTTAAAGGGACCTACCTATCTTCATAAAGCTAACAAATGCAGTAAATAATTCTGATTTGTCAAAAGCTGTAAAAATGGTGAGCCCCCCTGCTTTAGCACTTCATTTAGCTAGGAAGAAAACTGTAAAAATGGCAAGTCCCCTACTAGCATGTAATTTTAAGAACACAATGACTACTCTCTCCATAACTAATATTGATCAGGTTGATCACTGGTAAATTTACCAAAACCCATGAAATCCTAGCTGAACATGAAACTCTACAGATATCATCTTATGGTTGTGGTTGCTATTCTTCTCTTCCATTGATGCTTTTTTTTTGAATTGTTGGTCATGGTCACCAAAATCCAAATGTGGTTCATGGGGTTGATATGTAAGGTGGTTGCAGAACAGATAAAGTGGAAGCTTATCTATTTACTTTCAAACTGAGAAACAGTCAAAAGAATCAAGTATTCACCAATCTATGTTGTGGTTGTGGCCTTACAGTCTGTGCATGACTCTGTTATCTCCCGTTATCTCTGGCCTTCCCATTGTCTTCTATAAGCAAGAAACTTTTCAAAATACTTGTTTTTCTCAATCAGTCTCATCAAATTGTAACAGTAAAATTCTGATTGAATCAGTTTCCTATTGTCTAGTTTCTAGTTTTCTAGTAACTGTAAACTGACATTCTTTATTTATACTTCTGGACATGGAATCAAGTATCCCCCATTCTTCATTGGTTCTCTTTTTACCACCTCTTCCTTTCTTGGATTTTTCCTATTGAATAAAGAGAACAAACATGGATTATCAGTTTATATATCAACGTAGCATGTCTCCTTATGCTCAATCAAGATGCTTTTTTTAAGAAGTTGGGCCCCTACCAATAGGGGTGCAACTTGGGTCGGCCCAACTCTAGCCCAAAGGAATATGCATGCATGCTTGCATATATTAAAAATATATAAGATTCCTATTTAATGGTTCAAATTACTGGTTCTAAATGGGTTTTTGGACAAATTTTCAATACATTGGGTTGGGCCTAATAGGCCTGCTTGATCTCAATTGACCAACTTGAGCCCAACCCAATTGTGTCAAGTTTCTTTTCAAGCTGGTCCTGGGTTGGACAGATAGGTCTTGAGCTCGGGCTCAATCCAGTGGTGGTCAAAGGTCTCTCGAAGTTTAAAGGAAAAGGGGTTAAGGAAGACAAAAATGGTCGAACCCCTGGAGGGACTGCACTACATCCCCTCCAGTGAGGGATCAGGCCACTGTAGTTCTCCACAGTTTGCCAATGACCTCAGAGAAGGAAGAGGAGAGAAGCTGAAAGAGAATATAGGAGGGAATGTCGATGGTGCAAGAGAAAAGGGGAGGAGAGGAGAGAGATCTGGATCCCTCATCTGTATTTGGGTCTTGGGTCCCTGTTTGGGCATGGGACCCCTATTTATATTTTCCTTAATAAGATGTTTCTGGAATCTCCTAATACATGCTTTCTTGGGGTAATTATTAGACCGAGTCGAATACACTTAACTGGGTCTATGGTGGTCTGCAAGTCTATGCTACAAAGCTTAGGCCTTAAGACCCAATTGTTAGGGTTGAGCTTGGGTTGACCTTAAGCCCAACTCAGCCCTCCCAAGTTGATAGGGCATTTTTAACGCAAGCCCATGCATCACATTGGTCCCTTCTAGTATATTAACAAATAATGGGATAATCATGCTTGTATCGATAATTCCATATTGAAGATCTTAAGAAATGGGGAGTTGTATCCATATTTTTCACATCTGTATCCATGTCTGTATCTATATCTGAGCATCTTAGCAATGCTTCTTCAAAAGACTGTGATGAAAGGGAAGCACTGGATGTGATGCAGGAGCATGCCAGTGCTTTAACCCTGAAAAAAAGTTGGTTTAGACTCACAAATCAGTCCCCAAATAAGCCACTAATTACCTTCAAAAGCAAGAGAGCTTTCCCTATATAAAGGGATTTACTAGTCTTTTTATTGGTTAAAATGAAAATTTGTTGTCCAAAAAAAACACTGAAAATTTTATGGACTAAAGTATGCGACATATACATTAAAAGGATAGATTCCCAATTTTGTTAGGCAAGTCAGTGTGACCTAACCCCATAATTTACAAGTTGCATTATCATTATAATAAATTTTCCCAAGATAGTTGAATTTTTGTTCAGCCCTCATTTGGCTAACAAATCAGCCAAACAGTTTTCTGACCTTGGAACCCATTTGAGTGCATATCTTAGTTCCCTTTGCTGAGTCAATAACTTCCCTCATAATGTGCCTATATATATATATTTACCAGAAAATAAATTCATTTATTAATTTAAATAATTGAAATTAAGTTACAACAATACCCAAAATAAGGATGGTCTATCAGCTCCCTTCTTGGCTAACACATCCACCAACCCATTTGCTTCCCTTTTAACCCATCTAAAAGTAGAGTTAAATTTCTTTGCAAGTTGGTCAATCTGTCTAAAAGTGAATCTGAGTTTCCAAGGTGCTGACTCGATTTGCTTTGCCCATGTTATGATCAGAAGGGAGTCTCCTTCATTTTCCAACTCTCTTGTCCCTAATTGTTCAGCAAGCTTCAGTCCTTGCAACAGTGCTTTTGATTCAGCCTGAATCGAGTAACCAAAACCAATTGGTCCTGAGAACAAAGCCATTACTACTCCTTGATGGTTTCGAAAAACTCCCCCTATTCTTGCTCTTCCTGGGTTGCCAAAAGTACCATCAAAGTTTAGTTTCAGTTTATTTAGACTTGGAGGTTTCCACTCCATTCTTATAATTTCTCTATGTGATTCTGAGAGCGCCACTTCTCTCCAATTTCTTAAGTTGTCATCCATGCCTTAAACAGTTCCAAGGTTTTAACCCAATCTACTGATCTAATTTTAATGGCTTCAATCACCTCCTAAGGAATTTACTTTTTTCATTCCGATTTCTCTCTTCTCAAATAGACCAAACCATGGCTGCATGTACTACCTTCCACATACATCTTCCCCTTTTCTTCTGTTGCCTCAGGAAAGTTGGGATGAAAGGCGCACTTCGTCTTGTGAGGGAGCCCATCTGCAACCAAAGAGAGAACAGAAATAGTCCCAAATACTATAGACAAATGAGCAGGAGAGAAGTAAGTGAGAAAGGGTTTCACCACAAGCCTGGCAAAGAACACACAGATAAGGAGAAAGGCACATGTTTGGCCTTCTTTTCTGTAGCACGTCACAGGTATTTACCTTCCCTAGGAACACTTCCCAGAGAAGAGCTTGTACTTTAGGAGGAATTGGTTTGCACCATATTTCTCTTACAGGGAAGTTTACCCCCCACACTATCCAACTGGGCAAGTATGTTGAAGAAAGAAGAACAGGAAAACAAACCATCTGAAGCTGGATACAAAATTCTATTATCAATGCCATTTTGGTCCAGGTAAACCATTTCCAACTTTGACAAAAGGACAAGGAGAGAATCACACTCATTGTCTCTCAAACCCCTTCTGAACCCCAAGTCCCAATTTGATCCAGTTTCTGAGGGTAATGTCCCTATATTGCCACAAGATCTGGTTGTTGTTAATTTATTTTTCAGCCAATCTACTACAACATGAGAGTCCCCTTTCACTACATTACTATCTTTGAATCTCCCTCCTAGTTTTTATTTACTTCTAAATCCAAAGTTTGCAATGAAAAGAGAGTTCAAGAGGCTAAAAGACCTGTTCTCCAACTTCTCCCCACAAAGAAAAAGAAAAAAAAAAGGAAAAAAGTAGAAAAGGAGAATAAAGATAAGAGAACACTGTTCAATTTTCCATCCCCATTGAACAAGCCATTCCCTTCACCACTAACCATACTTATTGCAATTGTTCTGAAAATAATTTTATATTTTATCAACTTTTTCCATCCAATAAATAATATAATTCATGAGGATCTTGCTGATGACAATTTGCTTATGGTGATCTATGTGAAAAGGCTAGAAAGATTAAGTATCATTATTTTGGAAAAGTATGAAGTGCTTTTTTGTAACTTGACATGATAATGTTTATTTTTGGAGTAGGCTAAAGTTATATCTCTTTTCCCATTTTCTTTTAAATTACTATTTTGTCACTATGATACCTGGATCCTTGTACATGTCTAGCATACTACTATCAGGCATAATGCTTACCAGATACTGTGTTGACACTTCTAGATGTACTCTATAACATTAACACTGTAAAAACAATTTATACCATAAGACTGTATATCTTAGAAATTTAATTAAATTTAGCAGGACATAAGTCTTCAGAAATAACATTTAGCTTAAAAAACTTGATACAAAAACATTATATAAACATATTACATGAGATAACCTTACCCATAATTGTGCCTGGGATTTTAGGAAAGGGAGAGTTGGATCCCTGTTTCCAATATCCATGTGTAACCAAGGATCAAAATATCGATATGCCCATTTTCCAAAGATGGATATCGGTCTGTCTCAGTATCACCAATACTCTTGGCTTTTTTTTATTTATTTTTGTTAGTGTCGAGTATGTAGGGGTAATTTTGTCTTTGTGCGTGTTTTTAGGTGCTGATGTGTAAGTTTATGTTAGGTTTAATGTCCCTAACTTAAGTAGGGGCATATGTGACTTTTCCACATTATTTTAGTAATATAAAATACATCTAGCCGAATGGGAGAGAACTTTTTCTCTCATTCGAACTAGAATCTTTTCTCCTTGTTTCTCTTTTGCTCTTCTCCTTTCTCTCTTTCTCTCCTTCTCTCTTCTCTCTTCTCTCTCTCTTCCTTGACTGTTATCAGTATAACAGGCAGACCGAACACTAACATGGTATCAGAGCTAAACTGAGCAAATCGGATCTGCCCAAAATTCTGTTATCTGCGCACCCAGCCTAGGGTTTTATCTTATTTTCTTCGCCATCAGCTAGAGATAAGGGACAAGGCTGAAAAGGAGTGATCGCCCTCTTCCTTTGGAGGTTTCTATGCCTCCAGTTGTGGTGTTTGTGGTCGGTTGCTGCAGTTTCTAAGAAGCCCTCCCCTAATCGATGAAGAGAAGAGGGCTGATTCGTGTGGTGCAGTGGGTGTCTTGTGTGGTCTGTTTTTCGGTGATCAGGTAAGAGGTTTTATGCATTTTTTTTGTGTGAATCAAATGAGAAGTCTATTTCAGACTATATGGTGGGATTTCAGATTGTAGTGTACTAGGGTTTGTGCACCCTTCAGTGTGATTCGAAGGGGGGGTGTTCTTCAAACAGTGTTGGGAAGTTTCCAGCAGTCATGGAGTTGGGTTTGTGGTGTAAAGAGTGCAATTTGCAGTAGTAGTAAGTGCTGAAATCAGGGTGTAGTGTGATCTAGTGTGCAGTTTGCCGAATTCAGCAATGGGAGACAACAGTGATAGCAAGACTAGTGTGATGGTCCCTACTAACTACCTGAATGTTCAAATGACCTCCATTAAGCTGAATGGAGAAAATTATGTACCTTGGGCCAAATCTGTAGAAGTCTTTCTTAAGGCAAAGAAGAAGGTGAAGCACATAAGGGATAAAAAACCTTCCACCGATTCTCCTGAGTGTGATGATTGAGAGCAAGCAGATGGACAGATCATTACATGGTTATGGAATTGTATGAAACCCAAGATTAGTGTAAATTTCATGTTCTTTGATACTGCCAAAGAAGTGTGGGACCATGCTAAGAAGCTGTATTCGGGTCAAGACAACACAACCAGAGTATATCAGTTGTACCAGGAATACTTTAATCTACAATAGGATAATCAAAGTCTTGAAGAGTACTATGCTAGTATGAGAAACATTCGTAATGAATTGAATGTTAATCACCCCCTCACTTCTGATGTCAAAATTCAACAACAACAGAGAGAACAACTTGATGTGACTCAGTTTTTGGTGGGGCTGAAATCTGAATATGATCCAGTGCGGGCTCAGATACTAGGAGCTCTCCCTTCCTTAGAAGAGCACCTCGACTCAGGAGGATTTCCATTGGATCTACCGAGAACCCTAATATTTCCGATAGATCAACCCTAGTAGTATCCAAAGGATGTGGTGTTAGAGGTGGAGCTCGGGGAGCTCAGTCTGGTCGTAGTGGTAGTAGTGGACCAGCATATGGCCGGAGTGGTGGTAGTGGACCTACATATAACCGTGGTGGTGGTCGTATTGGAGGTCGAGATTCAGGGGGAGCCCGTGGCAGAGGACGTAGTTCGGGTCCAAGGAGGTGTACACACTGTGGTATGGATGGACATACCATCAGTTATTGCTATGACTTGCATGGTCTACCTTCAACTTGGGCCAATCATGCCATGACCAGTGACAGTAGCTTCAAACAGGAGAGCCATTTAGCCGATCAGGTACCTCCTACATCCACATATGTTGTTGGGAAGGAGGTGATGAGTATTCCCCGTGATGAGTATGAGAGGTTAGTACAGGCCACATCTCAGAAGAACACAACCACTCTTGCACACTCAGGTATGGCTTGTTTGGCATCCACACTCCATCCTTGGATTATTGATTTTGGAGCCTCGAATCACATGACTGGAACTCCAGGTGTGTTTTCTTCCCTCTCTCATTGCTCAACATCAGAATCTGTTACCCTTGCTAATGGTTACACATCCTCCATTTGTGGTGTTGGTAATGTTGACCTGGACCATGTATCCCTATCCTCAGTTTTGCATGTCCCTAAATTTCCTTTTAATATTATGTTTGTTAGTAAGTTGACCAAGTCTCTTAATTGCTCCATTACCTTTTATCCCTCTTCGTGTGTTTTTCAGGATCTCAAGACAGGGATGAAGATTGGTGGAGGGCATGAAGCTAGTGGATTGTATTATCTTGATGGTGGTGGAAGTACGTCAATAGCTCTCCAATCGTCCCTCTCTCCTTTCCAGTGGCACTGTCAATT
>Nelumbo_nucifera_newGene_10106
CTCTATGATCTTCTGACGAGTGACGAGAGAGAGAGAGAGAGAGAGGAGAGAGAACGCTTTACCTTTGCTCGATGTAAAAGACCAGGAAGCCCAAGTCTTATTCCGTTTTATGATGTTTCTGTCGGTTTCTTCACTGTCACTCTCTCGTCGCCATTGCCTTTTCTTCCTTCACCTCAACCAGATTCCTTAAAACTGTAAGTTTCTATTCCATTTTGATTCTCTATTTATAATTATCTCTCCCGTTTCTCTTCATTTCTCTGTTTAGTCATCTGGGTATCTATAACTTCGGGGCTCTGTGTTAAATCCGAGCTTTAATTCGAAGTCTAGGGCTTTGAAATGGAGGTTTCTGAAGCGAAAATGATGATAAGAAATCTGAAATTCGGGTTCTGAGACTTATTTAACTTTCTTTTTGGGTTTGGTGTTGCTGAAATAGTAGATTGATCGTGGGTTTCTTGAGTAGCATTGTTGGGTTGTTTGGATTTGGTTGTGCACCATATTAATTGGAGAGGTTGTTCATTTAGTTGGTTGCTGTTGGAGGAAAGGAGGCATATTGATGAAGGAAAATGCCAGTAAAGCATAAGAAGGAATTGGTTGATTTCTATGAAGGTTGAAAACTTAATGATTTATTTACGATTTTTTCAGCTTTTAGCACAAGGCGGGGTTGGGGTGGGGTATGCTTGGTTAGTTTGAGTTCCTAGGTCATTAGGATTTGTAGGTTTGAGAGGTAATGCGAATTGTTTTGTCTGCTCCATGGTTTTACCTTAGGGGGGCCTTTAGTTAACTGAAACTTCTCCGAGATGGACCTCATAATTAGGTATTAGCGGGTTTTCACTTCTTCTGAACCGGAGACTTTCGTTTTTCATCTAGCAAGTTTCAGGTTTTGTGTTTTTGGGCCTGGTTTTCTCTTTTCCTGATTTGAGTTGCTGAGTTCTAACTGTTAAATGTGAATGGACCTGAGTTATTTGAGTAGTATCTTAAGGCATAGGTTTTCTGTTCACCTCGTTTCGTAATGGTTTTTGGACTTTGTCTGGTTGGGAGCTCTGATTTACTGTAAAGATGACGACTGTCTAATGCATGAGAAGAAGAAGAAGGGGAGGGGGGATGCTGGATCTATAAATGGTCTTTAACTTTTTATTTTTTTGAAGATAAATAAAAGATATTTTATTGCTAAAAGGAAAAACATTACAACACCCCCTCCGGATTACAGCAATGAAAGCCACAAAACAAAAAGAAGCACCATTTCATAAACAATACACATCTCAGTACACCTATTAAGAATTCAGAGTAGACCAAAATTCAGCTCCAAAGTCTTTTTTCCGCAGTCCTTGAAACTCTGGAAGCAGTAGCACCCACCCAATAACTGTTGAACTAATAACAGCTACCAACTCTTCCATTCTTTTTTCTTTCCCCTCAAAGCTCCTTCTGTTTCTTTTCTTCCATATTTCCCAGCAAACAGCAAAAGGGATACATGTCCACAGGATCTTGATTTTAATTCCACCTTGAATTCTTGGCCAGCTGCTGAAAATCTCAGACGCCAAAGGACTCTTTACCACCTTGAATAACTTGAAAAAATAGGACCAAATTGGGTATGAAAAGTTACAGTGGAGCAAAATATGAGACACATCTTCCTCAGCAGCACAACATAACACACATCTACTTGAAAACTGCAGCCCTCTGAGTTTCGAGATATCCTGTGTTAGAATGCATCCTCTTACAATCAACCAAGCAAAAAGCTTCAGCCCTTGGTGGTACAGGCTTCCCCCAAACACCTCTAATTGGATCAGTCGCCACCTGATTTCTGACCAATGCCGAGTACAAGGACTTGACAGAAAACTTCCCATCCTTACTCTCTTTCCATAATCTAACATCTGTGACTGAGGGGTTGATCTCTAATGCCTGAAGTTTTGCAAGCAACTCCACACACTCCTCCACTTCCCAATTGAAAATAGGTCTTCTAAAATTTGGCCTCCAAACTACAGCACCATTAACTACTTCGTTGCAATCTGAAATCAGCACTTCTTTCTTACTCAGATTATATAACCTTGGACATAAATCAGCAAATTTCCCCACCCTGACCAATCATCTTCCAAAACCTTATACTTGACCCACAGCCCACTTTCCATGTATAGAAAGGAAACATCAAAGAGTTAAAACTTATAATACCTTTCTGTACACAGACTCCATATGCCTGTCTCATCTCCTTTGAGTCCCACCCCAAATTCATCACCCTTTACTTGCAAGCCACCACTCTCCTCCAAAGAGCCTCCCTTTCTCTTCCAAACCTCCACACCCACTTCCCCGATAATGCTTTGTTAAAGACACCAACCCTTTTCACCCCTAAACCCCCATCTCTTTTGGATCTACACACCATCTCCCACTTGACCAGATGTAACTTCTTTCTCTCAGCCCTAGCATTCCACAGAAATTCTCTCTCCAACCTTTCAATCTCCCCCACCACAGCAGCAGGAGCTTTTAGTAAAGATAAATAATAAACCTGCAAATTTGAAAGAACACTTTTATCAATGTGAATTTCCCTGCAAATGATAGATATTTCCCTTTCCACCCAGCAAGCTTCTTGTCAATTCTGTCCAAAACAGGTTGCCATGTAGAAACTGAAATAGCTCTAGCACCAATTGGAAGTCCAAGATAGGAAAAAGGAAACTCCCCAATCAAACATCCCATGGCCTTAGCACACTCTTCAATCACCAACTGCTGAATATCACCTACCCCTATCATTATGCTCTTACTTAAATTAATCTTAAGACCTGAAAGCAACTGAAAGCTGTTAAGAATACTTCTTAGAGACATAGCTTGCTCAGCTGATGCCCCCAAGAAAATTAAGGTATCATCAGCATATTGCAAATGAGATATCACCAGCCCTTCCTTCCCAACCCTGAACCCTGAAATCAGCCCTAACTCCCTCCCTTTGTCAATGAGCTTGCTCATCACTTCCACTACCAACACAAACAGCAAAGGGGAAAGAGGTTCCCCTTGCCTTAACTTTTGACGCATACACAATGACATACAGTCTATTCATTCTTTTTGTTTTAATACAATACTTTACTCAAAAACAATGGCATACTGTCCATTCATTCTCCTCAGATACAAAAACAATGTCTTGCCAACCGTTGCAAAAGTTTCTGAAGTTAAGATCCTCAAGTTCTGGAAAGATAGAATACTAAAAGGTCTTTTTAATCAGTGAATACTTAATGTTTAGCATATTCTATATTTTCCCAATCACCGTTAAAGTAGCTTTTGCCCTCAGACGTCATGTCACTTTGCTCTTTCCAACTTCTAAGTATACAACAAATCCATAAGTAGGGTTAAATTCCATATTATGTGGTTCTGTCTAGGAAATCCTTTTATGGTCATGCATGAATATATCTTTCCCTTGGGATGACCTATTATCCAGACAAACTAATGAAGTGCAGGTCCAACCATATATCCATGGAGAAGGGACAAGGAGTAAGAGATTTGAAACCTTATTGTGTATTCAGAAAAAAAGGGACATACTTTTGGGTGTCTTGTTTTCTTGTGACCTAAATAAGTAACTGATATGAAGGAAAGTTTTATGATTAAACCATAAAATTCCTATTTGGGTGTGCTTCCCCAGTTCTCATGTAACCTTATCATGATATCTTTGTTTTCTGCAGTCAGTTACTGATTCATCTGTTTCACAATCATTTATTTGGTCTTCTGAATGACGATTCCACATGACTTCATTTTCTACAACTTCATAGCTGTCTTGGAATGGTGCACCTGTTGCTACAACCAAGGTTCAAAGTTTTGATATGATATGCCCTGTATTGGGTGTATCATATTGTATGATCATATCTTTTGACTCTGGATATGCCTATTTAAAGGGAGTTTGAGAAATGCTTCTTTTTTTTAATAAACAAAGTATATAAAATATTATAGTTTTATAAGATTTTGAAAAAAAAACTAAAAAAATGTGAAGGTGGAAGGTTCAAAGTATCAATACACCCCTTCCACTGTATCGGGGTGTATCGATACTTTGAACCTTTTTTTTTTTGATAGGTAAAGAAAATATTCATTAATTAATTAAATAAAAAAGTATACAAACAAGCATCCCAAAGGGAGGTGCAAGTTGCAGCCTCAAGTATATCAGCTTACAATTGAGCCCAAAAAATAGATTCCCTAAATACCCCTTACTTAGCTAGAAAATCTTCTAACCCATTGGCCAACCTCCTTTTCCAAAGAATCTTTACAGTCATATTAGAGGTTAATCATTTGAATTTCTTTCTTCACAGCTTCCCTGTAGGTCTAAATAATAGTCTGGATCTGTCAGCCACCCAACTACCAGTTTAGAATCCCCCTCAATTATTAATCTGTCCGCATTTAATTGTCTTACAAGCTGCACCCCCTGCAGCACTGCTTGGAATTCAGCAAAAGAGTCCCCCAGACCAACTGGGCCTGAAAAAATAGCAATTATATGCCTACCTTCATCCCTTGGCACACCCCCTACACCTGAAGGTCCTGAATTGCCAAGACTACTACCATAAAAGTTTAGTTTTAGGAACCCTTCTTCAGTGGGAACCCATGCTGGATTAGTCTTGGCTATAGCATCTGAACAATTTACTACAACTCTCCAATTCTGACAACTATCATTGAAGGAGAAAAGGGGAATCTACTTTAAAATTTTAACCTAATGTACAGCCCTAGTTTTGAGACAATCCCACAGAACCACCAAATTTCTTTCTTTATCATTGAAAGTTTTAGCATTCCTTTCTCCTTTTTTCTGAAGAGTAATACAAGAAATTTTATTATAAAGAAAAAAAGTTACAAAGTAAGGTGACAAGAAGGCACCTTGATAATACAAAACAATTAAAGACCAATGAAACAAACTAGTGACTGATATAAATCTGAAATTCAGGCACATTCCAAAAGATCTCCCCGAAATCTGATCGGCTAATCTGTTCAAACTCTAGGAGTACCAGATCCCAATGTGAGACAAAATGCCTGACTAAAGCCACCAGCGCCTCAGTAGTTTTGAAACAACACCCCCTTAAAGACCTTTGAATGGTCTTTCCTGTGCTCCTCCTCTCCTCCCTTCTCCCCTTCCGTTCCAGTGTCGAAAAGTCTTCCCAAAATAAAACCTTATTTCCAGTACAAGCAATTATACCTAGTAAGGCTTAAAAACTGAGGAAGAATGCCATGTATGGCTTTCCACGATGAAGACAAAGTTGTCTGCTAAGATAGATCAGCATCCCAATTTTATAGATACTAGTCACCAGGATGATGGGTCTAAAATCTTTTTGGTTGAGAAGCTTCCAATTTCTTAGGTATTGAAGATAACAAAGTAGCATTGATCCCCAGGTTAATTAATAAAGTGCACATTCACAAACTCCTCAAAAACTGCCTAGAGATTGGATTTAATGATCTCCCAACAATCTTGAATAAAAGGCCATCGTGAACCCATCCAGGCCTGGCGCTTTTGACTATCCATAGAAAGCACAGCCCTTTGAATTTCTTCCAAATGAAAATCCCTTTCTAGCACGTTAGCCATTTCTCCTTCCAACCTCAGCCATTCTAATCCCTCCACCCTAACGCTCCTGCCTTCCTGCCTTCTAAAAACTGCCTTGAAATGATCCACAAAATACTTAGCAATCCTCTCTTGATACTTTGAACCTTGGCTACAACTATTTACTTTTTTTCACTCCACATGGGAAAAGAAAAAGAAAATAAGTGGAACCCAAGATAAGAAATTTAATTGGGTCATACAAAAAATCTCTTGGTTTTCTTTTTTTTATCTTTTGCTCAGTAATCTTTTGGTTTTCCTTTTTCTCTTTCTTCCTCTTCTGATAGGGATTTGCATTTAATTCTTTTTTTTTTTTTTGATAAATGAGTAAGCATTTTATTAATCCAGTAAATAAGAGTTACAGGCAATCCAAGGAGAGGCACGAGATGCAACCTTTCCTTTAAGATTGATCATAACATTACGAAATCAGATGAACATAATTACCAGGTAGCCCAAAATAAAGAATCCCGAGAGACCCCCTGTATAGCAAGTGAATCAGCCATCGAGTTTGCTGATCTGCCTACCCACTGGACTCTAATTGTCATATTTCTTGTTAGCCATTTGACTTTTTAAGGAGATCTCTATAGTCCCAAATCACAGAGTCCGGATTCAGCAACCATCTCACCACCATCTGAGAGTCCCCTTCAATAAGCAAATGCTCTATCCCTAGCTGGTTTGCAAGCTGGATTCCTTGTACAGAAGCAAGCAATTCAGCCCTTATGGAATCTCCCAGACCTATGGGACCTGAATATAAGGATATGATAATGCTATCTTTATTTCTCAGAACTCCTATACCCGAAGGTCTAGGGTTACCTCTGCTACTCCCATCAAAATTCAGCTTAAAACACTCCTCTCTAGGTGGCATCCATTGTTCCAAAAGCCTATTCTTCCTAGTAGAAGTATTAGCCACTCCTAACCAACTCCTCCAAAGGTCATCAAAGGAATAGCTATCAAACAGGTTTAAAGTTTCCAGCCACTGAATTGCCCTTGTCAATATGATATGTCTTTCTTTTTTAGAAAAGATTCTGGTGTTTTTTTCTTCCCAAACAGTCCACAAGATTGCTGTTCTGATACACTTCTACATAATTCTCCCTTTCTTTGTGTGCCACTCAAAGGTAGATGGACTAAACAACAAGCTAATATTAGATGGCAGGTTCCACCTACACTCAAACATCCCAAAAATCCAATTCCATAAAGCTGCAGCAAAGGAACAAGAGATCAGTAAGTGGTAATAGTCCTGACTTTGAGCTTTACAAAGGACACACCAATTAGGGGATAAACACCAGTTTGGTCTCTTCCTTTGCAGGTTCAAAGGTATTAATCTTGCCATGGTAGATTTCCCAACAGAAAACAACAATCTTTGGGGAAATGGGTCTAGTCTAGACTTCTTTAATTGGGATTGCCTGGGGTGCAAGAGAAGAGCAAATGGATTTAAAAAAAGATGAGCAAGTAAAAATGCCTTTCAGGTTAGGGGTCCAAATTCTTAAATTAGAACTGGGGGGATCCAAACAAGCGGACTCAACTCTCAAGTGATGACAATAATTCTAAGACACAAACAGATTCATCATCACTTAACCCTCTTTGAAAACCAAAGTCCTAGTCCAAGGCCAATGGAGAGGCTGAGGAAGAGGTAAACTTGGAAATCGGCTCTTTCTTGTAATGGGAAGGAGAGTAAAGAGATGGAAATAGGTCTTTAAGGGGTTAGTTTCCCAACCAAAGGTCTTCCTAAAAAAGAACATTATTACCAGAGTAGACATCATACCTAATCAAACTGAGAAAATGGGGAAGGATCCCATGTATAGCCTTCCATGGTGTTGCAAGAGTCACCCGTCGAGATACCCCATCATCCCATCCATTCTCTGAACAACCATGAATGCTTGTACCACCTTGTGCCACAATCTCTCTCTCTCTCTCTCCAAAGGCCATCTCCATAACCACTTCCCTAATAGAGCTTCATTCTTAAGAACTAAGTTACCTAATACCTAGTCCTAATCCCCCTTCTTCCTTACTTTTGCTAACTATCTCCCACCTAATCAAATGATCTTTCTTCACTTCCCCAGTCTCCCACAAAAAATCCCTCATCATCTTTTCTAGCTTCTTAGCTTCCCTTGAGGGTATCTTGAATACTGAGAGAAAATAAATCGACAGACTAGCAAGTGTAGCCGTAATCAAGGTCACTCTACCCCATAAAGAAATGTAACTCTTCTTCCAAGTTGCCAACCTCTTTTCAAACTTTTCCACAATTGGATACCAAAATCGACTTTCTTTTGGGTTAGCACCTAGAGGAAGCCCCAAGTAGGTTAAAGGCCAAGAGGACATGGAACACTTTAAGCAGCCTACAATAGCCTCTGTCTCCCCATCCTCCAAGTTAATTCCCACTACACAGCTTTTATCAAGGATGTTTGACAAGTTGGAAACAGATTTAAAGGATTTATAAGATTTTTTAGGTTTCTCACTCTCCCTAGATCTCTCCCCTAAAGGTGGATCACCGGGACATTATTTCTACCTATCCTCCAACCATAGTTGTCAAGGTGACACCTAAGCGACAAGGCGCCCATGGAGGCTCGCCTTGCCTTATCGCCAAGCAGTTTTGTATAATGTGTAATAAATTACTTTTATATTGTTATTTTTTTGAGATTATAATTATAAAATAGACATTATCAAACAAAAATGTTCATTTTTTTTGTGTTTATAAACTAATTTCTTTTTATTATTTTCTTATTTGTTAGGGTTTAATCAACACAAACATTGCTAACTGCTGTATTGAACCCTCAATGACTTTAAAATCTGAACCAATTAGTAAGGGAAGAACTTAAAATTTTGTCTAATCAACACATTTCTTCTTCCACATCATCATCATCTTCTTCCACCTTTTTTTTTTCTTCTTTTCCTATAACAAAAATAGGGGTTCAGCCTCTATTTTTTGAATTTTCTTTTCTTTCTTCTTTTTCTTCTCATAAATATGTTGATTTTCTAGACTTAAACATGAAGTTATAATTTTCTTATGAAAATTATGGATAGTTATTAAAGAAAGGTGGTTGTGAAACCTAGGGAACTATCCTAGGATATGTGGTTTTTATTTAAAAAAATCCATCGCCTAGGTGACACGGCGCCCCCCTATCACCTAGCCTCGCCTTGGCGCCTTGAAAAGTATGCCTCCAACCGCTTATTAGCTCCTCCCTATCTGCTTTAGAAATCATCTTTCTAAACACATCTATCACAAGTGTGAATAAGAAAGGTGAGAGTGGATCACCTTGTCTTAGCCCTCTACATGCTAGGAAAAAATCCTTAACCCCTCCATTAACTAGAACTGAAAAATGACAAGAGGCTATACAGCCATTCACCCAACTACACCACCTGTCCCCAAATCCATATCTTCTTAACACTTCTGACAAAAAATTCCAGTCCACCAGGTCATAGGCCTTCTCAATATCCAACTTACAAATGAAGCCTTGATTGTTTGATCTCCTCATCTCCTCCACACATTCATTTGCTATGAGGATCTGATCTATAATTTGTCTACCCTGTATAAAGGCTCCTTGAGCTTGAGTAATGAGAGAGGGAAGAACCTTTTTGAGTCTCAACGATAGCACTTCTGCCACAATCTTATGCATTTAATTCTTATTTAGTTATTGATAATTTCATTTTCATGTCTCTTCCCTTTTTTTTGACGGGTCATTTTCATTTTCATGCTTCCGTCTCCTGGTAGACTTATTCATTTTCATACCCATTTCCAGGTAGACTTATAGTCATGTTGCAGGTTTTTGGGATTTCCCACTCACTAGGTATGGGGATGAGGGGATGTCTGTAACATTCTTTTTTGTTTTATGTTATTTTTGTGTATTCACAAACAGAAAGGGGGTGGGGGATCATTCATTCATATGGATAAGGAAATATTTGGTCTCCAATTGAACTTTTTGGTTTTTTGGGTTTCTAGATTTCCTAGTGACTTTACTGACATGATAGCATGAAGTGGGCTCATTTCATTGTGTTTTGCACTCATCTCCTTTCCGTGCTCCTTATGCGTTTTTATTATTTTTGTCTTGGTAGTCTTCCTTGATTCTCTAACTATGATTGCAAGAAAAAGGAAGAAATGTTATCATCTATTACATGATAAGAAACTGATGGCAATTTATCAAAAATATTATTTTTAATGGTTTTACTATTTACAGATCCTTTTTTTTCTAGTTTTCCCACTTATGCATTTCAGCATTCACATTTCCACCAGTCATTTTTTGGACATGTTTCTTGACTACTTGATATTATGCTCCGTACAACCAAGGTTCAAAATATCGTTAAACCTCAACATGGTGGAAGAGGTGTATCGATACTCTGTACCTTCCGCTTTTACTTTTTTTTTAGTTTTTATTCAAAATTTCATAGAATTGTCTCATTTTATATCTTTTATAAAATTTTTCCTTTATCTTAAGAGGTAGTTTTCCTATCACATAAGACTCTGGGTGCATCTCTCTATTTGGCCCATCCTGATCTAATTCCATGGGTGACATCTTCCTCAATCTCTCCCTTTTTGTGGATTATTGAACAAAGATGATGGTGGAGGTTGCTTGAGATATCTTTTAGGCTTCTCTAGAATAGGAGAGGTGATGAGAGATAAAGAAGGATGTCTTTATTCTTGGTCTAATAGGAGTGGGGGATTCCATCAGGGTTGAATTGCCTGCTACATTGCAAGGAGTACGGATTGTAAATTTAAGTATGGTAAACTTGGAGATTGGGGGGAGGGGACTGAAAATTGGTGGTAGTATGGCAGAAGGACCCTGAGTCTATAATTTGGTGCTTTAAGGATGAGATGAAGTTTTCTTGGGGGAAGGTGGGTTAGATTCTAGAATTTGGGGTCCTAATTCTGATGGATCCTTTTCTTGTAAATCCTTTCTACATTCGATGGTTGCCACACAGTCTTCTCTTCATTTTCCAGTCAAAGAAATTTGGCGCCCTCCTATTCCCCCTAAAATCAGTGCTTTTTGTTGGGAAGTTTTTCATGGTTGTACTAATACCTTTGATGTACTTCAAAGGAAAAGACCAAATTGGTGCTTGTCCCCTAATTGGTGTGTCTTGTGTAAGTTGAGTGATGAGACTGTTTTCCACCTTATATCATGCCCTTTTGTTAGTTTTATTTGGAATTGGTTTACTTCCGTTTTGGGTGCAGGTGGTCCTCTCCTGACAGGGTGGAAGGTTTATTCAACCATAATGGTATCAGTGGTAAGACAAGGAGGGGAAGGATTCTTTGGAGGTGCACTAGAGCAACAATACTTTGGACCATTTGGGAGGAAAGAAATGATAGATTATTTGAAAGTAAAGAAAAATGCACGGAAGCTTTAGTTGAAACAATAACATTGAGGGTGGCACATTGGGTAAAAAGCTTAAAGCTGTTTTCAGATTTTAAAGTCGAAGACTTTTTCAGGGTTTGGGGACTTATTGCTGCTTCATCATCTATGAGACGATAGTTTTGTGAGACCTGGTCCCCTCTAACAGATGGTTGGAAGAAGTTGAATTTTGATTGGAGTTACCCAGGTCCTTCAGGTATTGGGGGGGGGCATTAGAGATGAAAATGGTTCCATTATTGCTCTGTTCTCCGGTCCTGTGGAGGAGGGTGACGTGGCAAGGGCAGAGTTTCTAGCTGCAGTATATGAGGTTGAGAAGGCCAAAGAGTTGGGGATTAATAGACTGTTCATCGAGGGAGACTCAAACACTGTGATAAAATGGTTGCAGAAAGGGGAAGGAGTGACATGACAGTTGAATAATGATTTCAGAAGATTTAAATGGATGCCAAGGAATATGTCAATTCAGGTGGGTTGGGTTAGGAGATTGGCCAACAGTTTGGCTGATAGCTTAGCAAAGCAAGGGGTTCAAAGAACATATATGTTTTGGGCACATTTGTAATTCTGTCCTGGGTCAGCTTCTATGCTGATTTCTTTTGCAATTTCTTGTTGTATCCTAAAGCATCTTAATTAATGAAAAATTTTCAGAGTTATTGATAAAAAAAAGGATGAGATGAAGAAGTTTAAATGGTGTACTAGAAATATGAATTTGAGGATATGTTGGGTGAGATCAGCAAATATGATGGTGGATGCTTTAACTAAGCAAGAAGTAACCAGGTCTGTTACAAGAGTCCCAGAGAGAGGCATGAGGTGCAGCCTCACTCTTAAGAGAAAATTACATCCAACCGGATTAAAATGAGGCTGTAATCGCTTACAAAGCAGCCCAAACAAAGAAACCCTATTAACCCCTTGTTTTGCAAGTAAGTCAGACATCTCATCTGCTGATCTTCTTGCTCATTGGACCTTCACCGTCATATTCCTTGTTAGCCAAAAAATTTTCTTAAGGAGATCCCTGAAGCCCCAAACAATCGAATCCGGATCCCCAACAACCATCCCACAACTATCTCGGAATTGCCTTCAATTACCAATCTTTCTACATCAAGTTGACTGGCCAGATGAATGCCCTGAATAGCAGCTAGCAGCTTTGCCCTGATGGTCTCCCACACCCATTGGACCTGAGAACAAGGGTAAAACAGTGCTATCCTTATCTCTCAGAACCCCTCCTATGCTAGAGGAGACAGGGTTACCTTGACTGCTCCTATCAAAATTCAATTTAACAAAACCCTCACAGGAGGAACCCAATCTGCAACAGTAAACTCAAAAGTAGGGTCTACTTTTTAGGCTTTCACTTCTTCTTCTTCTTCAACTAACCAAATGCCCATTTCACTCTCTCCTCTCTCATAACATATGTTTATATATGATCCATCTTATAATCTTAAACTAATATTCTAGTCTGATGGTCAGATACAAAATACACCACTCAACTGTTTTGACTCATTCAAACTGAATGGTTGAACTACTGACCCAGAAACCAGAGGGAGGGAAAGCGGTTCTGTTTCCAGGTTGTTTTTTAAAACCTTGCTGAAAAC
>Nelumbo_nucifera_newGene_10114
TTTCCAATCGCAGTACTTTCGACCACTTGGCTTTTGTCACGTAGGAACTCTTCTTCAAACCTTTCGTCTTCCTCCCTTCTAGCAGCTCTCCACAACGCAGCTTCAATGGCAGTTGTCAACCAAACTGAGTACACCAGTTGATCATCTGCAACTAAAATTTTCCTTGGGATTTCCTCAGGTCTGACCCCGCTCAAGCAAATAGCTGCCGAGTGAAGGTCTATTGCAAAGATGTTATCCAGCTTTGCACTGCACAATAAAGCAAATGATCTGAAGGTTTCTTCCTTCCACGGGTGGAATGGGAGACCAAGAACACGAACAATTACCCCATCTTCCATCGTAAAACTTCTTTCATTAGACAATGGGCTCCATTTTGCCACTGTGAAGCTGCCAGAACTTCCCGCAATACTCAAGGTAGTTACATCTACCACATCTTCTGTTAATTCTAGCAAAGCCTTCTTCTTTTCAAAGGGAGTTATTACTACCGCCCCCTTCAGTTGTAAGTCCTTGATTATTTTTTCTGCTATTTTCTTCCAATCTAATGGTTGTTTCATTGTCTGAACCACTAGCTTCTTTTTCCAGTCGCCTCACTCCCAATTTGCTATGATTCTGAATAAACCTCCTTTGCCTGTCATAACCCATATTCTATCATCAGTTTCCTCTTCCTTCGTTTATTAGTTTTCATGTTTTCTGCTTTTTTGTCTTTCATTGCCTTCTTCTCCTGCCTCAAAACCTCCCTCAAAGTATATGTGATTTCCTTCCAACCTTCCCCTCTTTTTCCTTCTGGGAAACAAACCACTTTTGCTTCTTCCCTCGACCAAAGAGTCCATAAAGAGTGATATACCTGTCTTTAGATTTTAAGTTCTTTCTTCCCCTACCCTTGGATCTTTGAACACAGAGTTTCTGCCAGTCTGTAAAAGCTCCTTCCAAAAACACCATAAACCATTCAATCACCTCCTTGCCTACTAGTAGAACCATCGCCATATTGGTTTCCCTAATCTTCAATGCTAAGTTCCCTCTTGATTTGTAACTCTCGAACACAGAGTTTCTGCCAGTCTGTAAAAGCTCCTTCCAAAAACACCATAAACCATTCAATCACCTCCTTGCCTACTAGTAGAACCATCGCCATATTGGTTTCCCTAATCTTCAATGCTAAGTTCCCTCTTGATTTGTAACTCTCGAACACAAAAGTTTTTGCTCCTACCTTTAGCATTCTTCTCCATCGCCCAGCAGGAACAAATTTCTCCTCCATCACCCCTATTCGGTTGGACTGTTGTATGGAAACTCTCCATCCTCCATTAAGTTTCTGATGGGTTTGCAATTTTTTTCCAAGTGAACTATTTCTCATTTAGACATGGCTACCCTTTCATATCATCATAAACACCACTTGTATATGATGGATCTCTCTTCATTCTTCATTTGTCTTTTCTTCTATTTTGAAGGGGCCTGATAAGTGAATACATCTTTGGCTTTTGAGGAAATTGCTGAATTGCTAGAATTATTGGTGCAGAAATTTATTGTTGCAGAATGGCAAAGACCCTTCTCTTTCGGTATTTTTTTATATTCCCTTTCATTTTCTAATTTATATAAATAATCAATATCCTCAGTTATTATAATCAAGGTTCTAAATATTGATAGAGGCCGATACGTCAGATGGGGTGTATTGATCTGTATTGATAGGTGCTTTATATATATATACCTGCGACATCATTAAATTGTAGATGAGACACTACCAGTTCCCCTGAACTTGTCCTTTGACTGGAATGTTCAAACGTTGACAATAAATCATGTATTTATCTCTAAAATACCTAGAACCCCCATGTTTATCATATAGAGGACCAGTAAAATTTGTTGCAGGGTGGTACAAACCATAATTAAATACTAAAAGATGCTCTGAGGCCATGGCAAGACACAAG
>Nelumbo_nucifera_newGene_10117
[truncated: 61,191,212 more chars]
