# Supplementary material for: Time-course analysis and transcriptomic identification of key response strategies of Nelumbo nucifera to complete submergence
Source: Hortic Res. 2022 Feb 11;9:uhac001. doi: 10.1093/hr/uhac001 (PMC8973275; doi:10.1093/hr/uhac001)
Supplement: Web_Material_uhac001 [file web_material_uhac001.zip › Supplementary data S2.txt]

>Nelumbo_nucifera_newGene_1
ATCCCTTGGAGACTCCAGATTCGGCTGATACGGATTCAGGTATTCCTCTTGATCCCACTACTATTTTAGTTCCCATTGGTCCTACTAACACTGTTACAGATAACCTTGATCTCCCTATTGCTCTTAGAAAAGGGAAGAGAAAGTGCACTGCTCATTGTATTTCACAGTACTTATCCTACAGTAGACTTTCTCCTTCCTAGCGTGCTATTCTCTCTTCTCTTGATTCAGTGTCTATACCCAAGGGTGTTAGTGAGGCTCTCTCCAAACTAGAGTGGAAGACAGCTATGTAGGAAGAGATGGAGGTTTTGATTAAGAATCAGATATGGGAGATTGTGGACCTACCAGAAGGCAAGGAGACAGTTGGATGCAGATGGGTTTACACAGTAAAGTATAAGGCAGATGGAAGTATAGAGAGGTATAAGGCAATACTTGTTGCAAAAGGATACACATAGACCTATGGCATTGATTATCTA
>Nelumbo_nucifera_newGene_1000
AACGACGATATAGAACTAACACACACATATTATAGGACATAGCCCAAATCATTAAAAATACAAAAGTATCCGTCCGTCAGTGCCTCGGTGAAGTGATCGCCTGCAAGGACTCCCAGCCCTCTCCTCTCCGGCGACTTCCCTCCTCGCTGCAGATAACCTTTCCCAAGGTAAACAAGTCAAGCTCGAATTCCGGTCTTGAGTTTCAAAACTGGGCTTTGCTCTTTCTTCATAAGCTGTTTGCCACATGCTAATACAGGTAACGTCCTTTCCTGGCAAAGCAAAAAACTAAAGTTATGTCAGTTTCATCGTCATCCTTCATGCATCAATCCCCACTCCAATATATACAATATCTGGGATTTCACTCCCTCTATTTGCTCGTCTCCTCTTCTTCCTCCTCTTCTTCTTACCCTTCTTGCAGGCCAACTCCCAAACGACAAACGATGAACAGTTCATCCTACTCAAACTACAGCAAAACTGGCAGAATCAACCTCCCATGAACTCATGGCACTCATCGTTTCCTTTCTGCAATTGGACTGGAATCACCTGCCACGATGGTTCCGTCACCGCCATTTCATTTTACAACTGGAACATCACAGGAAAAATCCCTCCGGTCATCTGCAATCTCGAGAATCTCAACCACCTCGACCTTGCATACAACTACGTTACTGGAGAATTCCCCACCTTTCTGTACAACTGTTCGAAACTCATATATCTTGACCTTTCTCAGAATTACTTCGCCGGCTTGATTCCTGGTGATATCCACCGACTTTCTCGCCTCACCTACCTAAATCTGGGCTTCAAGCCTTCAACAACTTCACCGGTGACATCCCGGCGGCAATTGGACTTTTATCAGACTTGAAGACCCTTCGTCTTAATCACAATACTTTTAATGGGACCTTCCCTCCGGAAATCGGTAATTTGTCGAACCTTGAATCCCTGGAAATGGCTTACAATAATTTCTTGCCTTCGAGGTTCCCGGTTGAATTCACTCGGTTAAAGAAACTGACGTATTTGTGGATGACGAGTACAAATTTTATTGGGCAAATTCCAGAATCAATCGGCAATGTTACGGAGCTTCGCCACTTGGATCTCGCATGGAACAATTTGAACGGATGGATTCCTAACAGTATTTTTCTTTTGAATAAGCTAGAACATCTGTATCTTTACGACAACAAATTTTCCGGTGAGATTCCTAGAAGGATTGAATGTTTGAGTATGAACAAACTAGATCTTTCGATCAACAACTTGACCGGTACGATACCGGAAGATTTTGGAAAGTTGAATAATTTGGAGTATTTGTTTATGTATTATAATCGATTATCTGGCGAGATACAGGCAAATATTGGTCGACTTCCAGCTCTGAAAGACATTCGGCTATTCAACAACGACTTCACTGGGGTCCTGCCTCCCGAATTAGGCCTTCATTCGAAACTTAAAAGTATCGAATTTGCGAACAATAGGCTAACAGGCAATTTGCCGGCTCATTTATGCGCCGGTGGTGTGNNN
>Nelumbo_nucifera_newGene_1004
GGCCATGTGGTGTTTGAGTCACAGTAGAAGTGGAGGGCTGATTCTCTCGAGTAACCATGTTGGCCATGTGGTGTTTCTTGGTACCTTGTTGCCCGGGCCTTCTAATTACATCTGAGCCTTGCTCCTTAGGTAGATCCTGAGCCCACTTTGGTTTCCCATGGAGATCCCAACAAGTATCTTTGGTGCCGGGGCGGCTTCTGACAATTAGTGCACCACAATTTTTCCTTATCTTCTGCTTTCTTCTGGAGATCCCCTCTCTTGGAAGAAGGTCCACCACTAGTAGAGGTACCCCCCTTTGCCGCCAACACAATTGCATCCCCTCCGGTGCTGTTCATCAAGTTTCTCCTGCTTTCTTCAGACTAGACAAGAGCATAAACCTCCTGAATTGAAGGAAGATCCTTAGAATTTGTACTCTGATGGATTCATAGTTAGGATTGAGACCATGTAAAAAAGCAAACACTCTTTGCTGTGAGATAAGTTTCTTATACAATTTTGCATCTTCATCACACTTCCANNNNNNNNNNNNNNNNNNNNNNNNNNNNNNNNNNNNNNNNNNNNNNNNNNNNNNNNNNNNNNNNNNNNNNNNNNNNNNNNNNNNNNNNNNNNNNNNNNNNNNNNNNNNNNNNNNNNNNNNNNNNNNNNNNNNNNNNNNNNNNNNNNNNNNNNNNNNNNNNNNNNNNNNNNNNNNNNNNNNNNNNNNNNNNNNNNNNNNNNNNNNNNNNNNNNNNNNNNNNNNNNNNNNNNNNNNNNNNNNNNNNNNNNNNNNNNNNNNNNNNNNNNNNNNNNNNNNNNNNNNNNNNNNNNNNNNNNNNNNNNNNNNNNNNNNNNNNNNNNNNNNNNNNNNNNNNNNNNNNNNNNNNNNNNNNNNNNNNNNNNNNNNNNNNNNNNNNNNNNNNNNNNNNNNNNNNNNNNNNNNNNNNNNNNNNNNNNNNNNNNNNNNNNNNNNNNNNNNNNNNNNNNNNNNNNNNNNNNNNNNNNNNNNNNNNNNNNNNNNNNNNNNNNNNNNNNNNNNNNNNNNNNNNNNNNNNNNNNNNNNNNNNNNNNNNNNNNNNNNNNNNNNNNNNNNNNNNNNNNNNNNNNNNNNNNNNNNNNNNNNNNNNNNNNNNNNNNNNNNNNNNNNNNNNNNNNNNNNNNNNNNNNNNNNNNNNNNNNNNNNNNNNNNNNNNNNNNNNNNNNNNNNNNNNNNNNNNNNNNNNNNNNNNNNNNNNNNNNNNNNNNNNNNNNNNNNNNNNNNNNNNNNNNNNNNNNNNNNNNNNNNNNNNNNNNNNNNNNNNNNNNNNNNNNNNNNNNNNNNNNNNNNNNNNNNNNNNNNNNNNNNNNNNNNNNNNNNNNNNNNNNNNNNNNNNNNNNNNNNNNNNNNNNNNNNNNNNNNNNNNNNNNNNNNNNNNNNNNNNNNNNNNNNNNNNNNNNNNNNNNNNNNNNNNNNNNNNNNNNNNNNNNNNNNNNNNNNNNNNNNNNNNNNNNNNTTTCTTATACAATTTTGCATCTTCATCACACTTCCAATCAATATTCTGGTAATGGTCCAACTCCTTCCAAACAGTGGTCAAGTCAGAGTAATAAATTGACAAACTTCTCTCCCCCTGTTGACAAGTAGATGAGGCTGCTTGCAGTTGATAAATCTTGGCATAGTGTCGACGTTTAGAATATGTGGATTTTGCCTGTTCCCAGATCTCATTTGCAGTTTCAGCCCACATGAAGTTCTTCCTTATTTGCGGTTGCATAGAGATCAAAAGCCATGAAATAACCATACTATTTTCCTGATCCCATCTATCATGTTCTGCATTTCCAGAAGGTGGTTCTTTGATTCTTCCATTTATGTAGCCTATTTTTCCCCTTGCAGTTATGTA
>Nelumbo_nucifera_newGene_1006
TGTATCCTTACTTCTCTGTTTTTAATTTGTTTCGATACATTAATTGGCATGCAGCTGCTAAAAGGAAGAGCAAAACCATCCCTTGAAAAAAATGGTGTATGAAGAAATTAAGCGATCAATTACACTTGAATCGCCCATATATTAAGTAGTTCATTATTATGAACATAGCATATTTTGTATACAAATACAATACTAAAAGCCTCGTATTTACATGCTATCATCATCTCCCCATGATGATGGTAACATGTAAATACAGAAGATGTTCCTAATATACAGCTGTAATATCAGGTGTGGGTAGGGGATTCGGATTCCAAAAAGTTAAACTAGTGACCCATCATGGGACGATTAGAATTCAAAAAAATATGAAATACTTCCAGAGTTTATACTTTTTTGTAAAGATATCTATTAATTCTTTTTTCGTGTTTCTTATTCATGTGTTTTTCATTAAATTACTTTTCTGACCCAATGCATAAAAAACTAAATTTGGAGAGAGTTAATATTTCTAATCTTAATTGATTTATTTATTTTTAATTATATTACTTTTTGTAATTAGTTTTTATATTAAGTAGTTTTTCTAATATAATAAATAGAACATTGGATTAATACCAAATTAAATGAAAAGATATTGAATAGACATTTTAGGTAATGACAATCAAATTCCTAAAGTTTTCGCAATTAACGACAATTGAGTTTCTAATGTCAAATGGCCACCTTTATCTTTAAAAAAAATGCAAGAAAACGGAGAACGGTCATGGCAAGCATAGATTGTTTCCTTGTATACCATTGTAATAAAAAGGAGAAAGTATATACAAATGCACAATTTGAAACTTTAAGGAAAATATTCTTGGAAGGTAGGATTTGTTTTCAAGAGTAAAGGGCTTGCCAATCTTGAGGCAAATGAAAAGAAGAAAAGTAAACTGATCAGGATGTATTCATGATTTTTTTTTATTTTTTATTTTTGAGAGAAGGTAATGTATTCATGAATGGTGACTTTGACCTTGAGTTATTTCTTCTTGACTAACAAACTACACACTTCTTGCCTCAGCTAGCTTGCCTCTTTCACCCCGAGCAATAAGCAACTCATAGTCCTGCATTTCTCAATATATTTCAAGGTGAGAGTTGAGTGCCAACAAAATTATGCTATGCATGGGTGCATACAAATTGTTATGAGGGATACAACGACAGGTAAACTTATCAGGGCAATATCCATATGAAGATTAAAGTGCATACAAATTGTGTCTTTGTTGGAGGAAACCTGGTATCTTGGAAGAGCAAAAAATAAAATGTTTTGAGGTGGATCGCTACTTTTTTAGAGAAGAGTTGTATTGTGACAATCAAGCAACCATCAATATTGTCCACAATCCAATATAGCATGATTGTACTAAACACATTGAGGTAGATTGCTACTTTTCTAGAGAAGAGTTACATCTCAAGAGGTTTATTTGCCATGTCATATCTGATCTACAACTTGCTGATGTTTTCACCAAAATAGTTACTAGAGCCAAAATAAAAGTTGATTTACACAAGTTGGAAATGATAAATATCTATTCCCAACTTGAGGAAGAATGTAGAGTTATAACAGATTGATTATGGGCCTGTTTTATTTTCTCTTATTTTGTTCTTAGGGTGGTGCGGCATTTTGATCATTGTATACTTTTTAAATCTCTCTTATGTAAATACAATTTATTGGAGCTATTCTACTCCCTTTTTATTCTCATTCTCTTCTCTATTTCTTTTCTCATTCTTCTTCTTTCTTGTCAGATTTCTGTTCTTTTTTCTCTCTTAAACTGAAATAGAGTTCTGCTACTTGATAGCTCGACAAGTGTACTAGCATTAAATACTTGTAAGGCATAGTTTGGAAAGAGTACAAATACAAATATGTACAGCGCAAATACAGGTTTAAAAATGCAAAATACAAGACTTTGCACCGTACATATTTGTATTTGCACCCTTTCCAGCCTAAGTCGCAAACTCGCAATTATGTCTACTCCACCGTTGGATTGAGTGGTCTATGGCCCTCAATTTATCCTCCATGTGTTGGACAAACCATG
>Nelumbo_nucifera_newGene_1007
GGCCGTCCATTTCCAACCGCGAGTAATAGATGCCAACGCCAGAGATGCTAGTGTCGGTGCATCAGAACCGGTGCCAGAGGGGACAATGAGATATTCCATCAGAGCCGGTGTTGGTATTGGAAGTTATAATAAGGGTAAATTGGGTATTTTTGAAAATTATAAGAATTACGTGATATACATTTGAATGGTTTATAACGGAACATTAACGGTAAGGGAAGTATTAGTCAATTGTTAGAAAGTAGTCAATTTTTAAACAGTAAGGATACACTTAGTCAATTAACTGAATCATAAGGGTAATTTAAAAAATTTATCCTTTATTTTAATGATTATTTAAGAAAACCATTAATGATGTTTCTAACGTTGTGCGTTTTTTTTGCCTTTTTAACTTAGTTTGAGGTTTAAAATGACCATCTTAATTTCTTTAGGGTCAAAAGTGGATTTTTCGCAAAGTACGAGGGTTGTCAGAGCAAAATATCCAAAAAATAAAGCATCATCGAAGAAGTTGATGCTAGTTGCTAATAGAAGTCATGAGTCGGTCGGTGCATTCCAATGGGTTCTTTCTCATGCCATGCTAAAACATAATTAGCCAATCCTCATCCATGTGGAACAATCAGTATTTTCATGGTCGGACTGGAAAAATTGGGAACAATGGTTTTTGATCATTTTTTGTTATTTAATTTTTTTTTATCTTTTATCAAAGTAAGCCGACTATTCGGACCGAATGGTTAGACTGTTCAACCCGAGAATCAATCCCAGAACGAATCCCTGTCTGGTTCGGTTTTAAAAACCTTGGGAACAACCACCCTCAATACACTTACAACCTTTCTATAGAAGACCCCGTCACAGGCTGGCAGTCTGGCACCAGCACATCCAATGCAGAAGGTGGGAAAGACCTTGAGTTTCTTCAAGAGATGAAGAATGCATGCAAGGCTGCTCAGCCCAAAGTACGAGTGCACTTAGAGAGGGTGTAAATGGAAGGCAGAAACAAGGCCGCTACCATTCTTTGATAAAGCAGGGCGCTCAACATTGACATTCTTGTCATTGGCCAGCCTGGTAGTCTTTCCTCCATTCTTAGGGTGAGCTCACACACCACACCTCTTTCAACCAATTGTTTCAAACCCGGATGGTCAACCAGTTACCCTATGAACCGGGGTTCTGGGGTCCTGGTCTGGTTTTCTTTATAGTTGTTTAACTGGTTGAACCGCTAAGACAATCCAACGATGTGCTATCTTTTGGACACCCACCCACCACGACATAGCATTGATATTTTGTTTTTATTTTGAAAATTTTCAAATGATCACACCCACAACATAGCAGCCATAAAAAAGGGCCAAGCACTTTGATTCTTCGTCTTCTTCATATATTACTGGTATTTCTTCAATTGTTTCTTCTTGTTGTTCTTTGAAGAGAAAAAAGGCCACCCAAGATCGAGATCCCACAAGTCTTTCGGGAAATCCATCCGGACAAGCTCAAATTCAGGGATCAGGTTGTTGATGTTCAACTTCAACACAACCAATTGACTATGGGGCGGAAGTTGGGTTTTCTTCATGAAGGGGAAGAAGAAAGTCATGGAAGATATCCACAAGATGTTTCGGGCTTAGATGGGATTCAAAGCGGGTAAACCGACTTGATATTTTCTTCATAACAAGTTCAGACCAGAAGACGGAGACGGAGATGGGGTTCTGAGGTTTTACGGTCTCCAAAACATCATCGTTGGAGCTGTGATCTGCTTCTTCATCTTCTAGAAATTTTTTCATCGGTTAGATTTTATTTTAAAAATTTGATAAACAGTGAAGGGCAAATTTGATTTTTTTGTTTTTTTCCCCTTAGTGCTTAATTGGCGACGGTACTTGTTAATAAATTTGGGGATAGTTTAATACAATATGTAAACAGGAAGAATAGAGCTAGTCAATTTCTATAGGGGTACTTTAACAAATTTGCCCTTTTATCAATTAGCTGGATAATTTTTTTAAGAGATGTTAAGGTGGTGTTCCATACTTCCTTGTGAATTGCTTTTCTTGTTGAGAGTACCAAAAACAAATTAAAACAATATTGTTTGGAAACAAATTAGTTCTCGAGGCACAGTTTGGAAGGAGTACAAATACAAATATGTACAGTACAAATACATATAAAATAATAAAAAA
>Nelumbo_nucifera_newGene_101
AAACCCTTATAAAAACAAGCCTTAAACCGATTTACCCTAAGCGAAGAAAAGGAGAGAGGGAGGGGATATTTGGCTACTGTTCATCATCGTCTCCTCAACCCCTGAACCACTAGAGACGGCGGCGGCTTCTTCTTTCCCTTTATTCCAGAATCCCTTTTCCATCCTCTGGTTCTTTCCATTGTTCTCTCTTCTCCTTTTGCTCCTTACGTTTTCCTTTTTTTTTTTTTTTTCTGTTTTCTTCTTCTCTGAAACTAAAGCCACGTGCCACTGTTCATCGTCATCTACACGAACAACGGCGGTATTCCTTAGCAACCACCTCGGTTCTTATGAGTTTGGTGAAGAGGCTATCTCCAACGCCATCATCTCCATATTGCTTCGTCTGTGTCATCTTCTTGTTCAGTTTTCTACAGCGGACTGAGGTTTCCTCTGTTCCGTGACCTTCACACGAGTTCAGCCAGTCTCAGAATTCGTCAAAGCAGGTTCGTACCAGGAGGGACTCGTCCAACCCCTCTGATCTCCATTTACAAAGTGCGTTGAGTTCACCCGTTACAGCGTCAATCCATCTCAAGCCGACATACTTCAGATCGTCCGGAGGAGGTTACGGGTCAAAGCACTGTTCAATCTCTTCTTCACGCAAACCAGCGACGGAGCAGCGAAAGAGGAATTATAGTCTTGCCTGGGCAGAACACGTGCGCAACGTCGATCTCAACTTCACCAAGTAATCTGGGTTTCTCTGAAATCCAGAAACGGACCATTCCTCCTCCCACTGAAGTTCAGCCAGTTTTCCGTCAACGTTTTGGGAATAAGCGTGATCAGGTAACTGTTCCCCAACCAGTTCTCTTAATTTTCTCGTTTATTCACTTTGTCTCCTTTTATCCATTCGTGATCGAAGGATGAGAAAGGGGAAGAGCCGATTCCCTGTAAGCTCCTGTACCCTATCTAATCCTCCTATGTTTAAATCTTAGTTATGTTTCTCTTTTCGAATCTGCTTCTACTTGTCTTACTTTTAAATCTTAGTTTTCAATCTATTCCTCTGTTCTTATAAATCTTCTCTGATGCTGTTTTCCAAACCATATTAGTGTTCTTTTTATTGAATTTGTTAAATTTGTTTCTCCGTTATCTTATTTTTGCATCTTAAGTTTTAAGTCCATTTCTCTGTTTCTCTTGGTTGCTATCATCATAAATCTTCTCTGGTGCCTTTACCTCTTTGCCTTTTTTTTTTTTTATCATTTCTGGTGATTCTTATCATAAATCTTCTCTGATGTATTTTTGTCAAACTGTGTTAATATCACCAAATTGCCGAATAGTGAGTTTACTTGGTTCTGATACATTTTATCAGGTAGTTTTTAAATCTTTGTTGCATCACACAGTATTTCATTCATGCAAAGAAACGGATGCTGAATAGAAAACTATTGTTCGTTTTATTCTCTCGTCTTAATATCGGTGGTCTTTCTGCTTCTATTTCCCTTGCTTTATTTTATTTTATCTTATTTTATTTATTTTATTGTTTTTATTTTTGTTTATTTCATTTTGATACAATATGGCCTTTTTGCCCCTTTTTCAATACCTCGGATTCGGTTAAAGGAATTGTTTTTGTCTTGTTTGTTCAGCATGTGAAGTAACTGTTAGGTTGTATGCTCTCTCTCTCTATGGTGATGATCGGCTGAGCCTCTCTTTAGGTTTATTGCCTTTAATATTATGTTTTAGGCCATTAATTAATTGCGATTATTAGTTTTTTTGGTCCGTACATATTTGTTCTCATCATCCCATGTGGGCCCCATCTTTGGACTCGGGAAAAGGATGTTTAATCCCTTCCCTCTTACCTCCGAGACTTGTTCGGACTGGTTGGACCAGTGCCTTGGGCTATAGGAGTCATTATTGAACCAAAATAATTTCGATACCATTCTTGGAGGTCCCATCACTTCTAATTCCTAAACTGATGGGTGGCGACTCCATTTCTAGCCCAGTGAAGAGGTGGCTTTAGTAGAGGTTCAAACAGAGAGCCGTGTAAGTTGAATTAATGATATTATTTTTTTTTTTAATTTTTGTGGACTCTTTTATGTAACCCAAGTACATGGTAGTAATTAACGTTTGGTGTTCATATGTAGTTGCTGGACACATGGGGCTATAGTGTGGGTGAGGAACCATTTTCTAATAGAGAGGATGATGGTCATGGGTGGGGTCGGAGGGGGCAAAAGGTATTATTAGCGTGCCATACATGTTTTGAGTTATATACAAGTTGACTTACTATTAGTGTTGAGATTTGTTAACTAGCTTCTAACTTGATTTTCAAGGATTTTGCAAATCATGCGTGGAATCTATGAAATATCAAATTCTTTGTACAGAGGCCAATGAGTATGCATCGATAAGAAAGTAGAATGAGTTACTTCATGATGAAGTTAATAGGCTCCGTAGAATGTTGAGAAATAATGGGTTGGACCTGGATGCAGTACCATTTAGTGAGGGGCTGGTAGGTTTAGCAACCTGCGTGCCAGGCGATGATGATTATGGTGTAAACTTGCCTGTTGGAGTTGCATGTGGCACCACAGGGGCAGAGCAATCTCCTAAAAGGACGAGCATTGTAGCCCCATCTTGCGAGATTGTTAATGTCTCTCCCTCCATTGCATCTACTTACAAATGCAAGTTTCCCCAAGCAAGGAGAGAGCGAAAGCAAAGCAACACAGTGGTCTTGCCCTACCTAGCTCCTAGGCAGCAAGGGTAGGTAGCGAAAGGGTTTGCCATTGCTGCAGGGTCCAAAAGAGCAGTAAAGGGGAAGGTGGAGTGATAATTGTTGTTGTATGTAGGGTTTATTTGGTTATTGTGTTTAGGGTAGAGTTGGTTAGTAGTTTGGTGACTAGTGGAGTATTTGTAGTAGTTTAGCAGTTGTGAAACGGTTCTTGAACAACTCCAAGAGAGGGCAAGTGCATATGATACTAGATTTTGTTCATTTAATTGATTTGCATTAAATTAGATTTTGTCTATATCATTATTTTTTTCTTGTGTAATGAGGTTGATTAATGGTTATGGTAGTGAACAATTGGTATGGAGCGATGGTGTTGTACTTTTGACCCCAGATTGCATGTTTCCCCTCTTTAACTTGGAAGCATGGTGTACGATGAGGCATTGGTTTGGTTTAGGGGAGGTAGAGACGGCCTAGGTCAATGGGGAAGATCGACGGTGGAGAATTGAGCTTTTGAAGTAGTGTTTTTGCAAAAGCACCGTTTCCCATCATCGGCCTTCCCCATTGGCCTGGGGTGTCTCCTTCTCATTTGGGGACGTCCAGGAGACCTTTCCCCACCCCATGGAGGTGGTACTGTCGCCCCCCTCCAGGACAACATGTTTGAAATGGCAGAATCACCTGAACGCCGCTCTAGTCGGTGTGGAGGGGTTCATTGGCCACCAAACCCACTCCCTCCTACTGCAACTCACCCATCAAGCATCCCGACACCTTCTGGTCGTTCATCTGCCCGATAGCCTAGACCAACGATGGGAAACTATGGTTTTGCAAAAGCACTGCTTCCCACTATCAGTCTTCCTTGTTGACCCGGGGCATGTTTGTCTCCTCTAGGGATGTCCGGGAGACCTCTCCCCACCCTGTGGAGGTGGTACCGCCACTCGTCTACCGCCGTGCCCCCTTAGGGATAGTGTGTTGAAAATGGCAGAATCACTCAGTCGTCGCTCCGTCGGTCTTCCCCGTGAACTTGGGCTTTTTTGCCTCCTGCGGGAACATATCTTCAATGGATTTACAAATATTTCTTAGTAAACAAAAAAATCTTTTAAGCAATTTATATTTATATATTTATATTTAAAAGTCCAACATAACTATAATAAGATGCCAAAATGGTTTGCCAATATTGAAAAGGAAAGGGGGTGGAGGGAGTCTTTTAACACAATCGTAAAAGCATTGAATCAATGTATTCACTACTTATGATAAACTATTTCCACAAGACCAGTGTGATGAGAATAATAACAAAAAGAAGAAAAACAAGTCGCCTAACTGTAGCCATCCCTTCAATAGCTAACTCATGGACTGATTTCATGGATTCAATTTGCCTTATGCAAACATCGATTGCTCTCTCCACATTCCCAAGGCGTTCCACAACACCGCCAAGACTATTTTCCAATGTAACCTCATCTGACCAATCTCGAAGAATCGCCCACTTAAAAAATTTGCAACTGCTAGTAGAATCGCTTTCAGTCGTTGGGCTATCCAACACCCACTCTTGCAATTGCAACACATGTCACTTGTTATATACATGCCTTATATCAATGCTAACAAATAATATCAACCCACTTAAAGTATTATCTTATTCTGAGTTGTTAAAATTTGAAGGATGTGTTTCTGTTTGCAATAGCATTACTTCGTACTGCAAACTACTATGTTGGCTATTCATACCTACAAATGTTCAATAACCTACGGTAACATCTATATCTAAATCAACATTAAACAATTCATTTTCATTGGCACTGAGCTAAGCAAAATTTAAATATTCATTTACAAAGGTCCTTATGACAATCAACCAAGGAAAAAAATGTAACAAAATAAATTGCTTGTGGTTGAGCAATGTCAACAAATAGGGATTTCGATCTCCGGTGTGCCGTAAATCAACAAGATTGGATGAAGGAGTTGGACGGTCAATCACTGATATTGATTCAGAATGACCGCATAAGGGTGCAACAAGCTAGGGAAGCCTTTGCACGGGTGGCCAACGAAAATGCTAAACCACTAGAGTGAGTTGGAAATAAAGGGGCCTCCAAGGCGGTTGAACGTGGTTAAACCCAACTTTGAGCGTCCTTTCAACGGTCAACGCAGGGTGCCTCCATCGGATGATGAATAGTAAACCAATGCTCGAGCTTCCTCCGAATGGTGAATGTTGAGTGTTGTCCACGACCGGTGACCGGTGAACACAAGGGGATCTGAGAATGTTTCAATGTCCGAAATGAGGAAGACCGTCGGGAGAGAATACAGTTCATTTCTCCTTTTTTGAGCACAAGGAAGAAGATGGTTGGGAGCAACAGAGATGTCATCTACTAGACAATGAATGGAGGAGCACAGGAAAGAAGACAGTCGGGAGCAACAGAGAAGTCATTGTTTTCGAGCAGTGTTCGTTTCATGGGTAAGAAGATAGGCGGGAGCAATCTATTGGATGACGAATGGATCTATTGGGCAATGAATAGATCTACTGGATGTCGAATGGAGGAGCTTGGGGAAGAAGACAATCGTCATTTTTGAACGGAGGAACAGAAAAGTCGTCTATTGAAGAAGACGATGGGGAGCAATCTACCGGATGGCAAATGAAGGAGCTTGGAGAAAAAGACAATCGCTGATTTCTTCGAAATAGAGTTCTCCTCCTAAATCGAAATGCATAGTAATAATGTTATTAGGGTAAATTTCTTAAACTACCCTTATGGTTTAGCTACTTGATTAAGTGTATCCTTACTGTTTCTAACAATTAACTAAGTGCAACCAGTCATTAAACGTGGACGAAAAAGGTCAAATATCCGTTTTACCCCTATGCGAAGTTACATTTTTATCCCTATTTTAACTTAACTCATAATCCCTTTGACACTCGCCTCATCTATCGAAAGAGAAGAGGGAGGAGCGCCATCCATCGAGGCGGTCATCGCCATCACCAACGACAGTGGTAGCTGGAAATACCAACGATGGAGATCTAGTGGAGGTCAGTGAGTTTTTTTCACCAAGAATAGATCCATGCGTGTTATCTCGTCGATGCAAGTTAAGCTGAATCCCAAGATTCCGAGGAATGCCTCCGGAACTTGTGATTACATTTCTGATATGCCCGATGAATGCTTTACCTACATTTTCCAGTCCCTTGGCTCCGATGACCGTAAAAGCAATTCTCTAGTCTATCGGCGATAGTTTTGAGTTGAAGAATAGAGTCGACACCCTCTATCGCTCAAGGCAGAATCTGATCTACGACCTCTAATTCCCTCTATTTTCTCTTGGTTTGATGCTGTAACCAAACTGGCATTGAAATGCGACTGACGATCCATGAGCATAGGCCAC
>Nelumbo_nucifera_newGene_1015
ATGCAAAGAAGACAACATGCTTAGTATGACATCATATTCATGTCAATTACCTAACCAAGCAAAAAGAATCCTGATGAATCGAGCAAGGTAGCAGGGCTTAAACCAAGCGTGAATCATAAACAACGGGATAGGGGATTGGGCAATCACCAAATTCAACGGACGTTAGGGCTTAAGACGGAAATGCTTTTCACCTCCATCCCCAGAGTTCAACAAAGATTTCATTGGAAAAAAAAAAAAAGAGAGATGAAATGGAACTCATACCAGTCTCTTGATCTTTCCGGCGGGAGGGAGCAGACAGAAAATTCGGAGAATTCATCGTAAGCTTATTTGAAGTCCTTCCGCTTCATCTTCATCGGTTGAAACCCCACCATGTTTAACTTTGGGAGTCACAACTGAAATGGTTAGAACTCTACCTCGAAGTCTCGAACAAATCAGTTCCCTGCCACTATTACTCCACAAAGAAAGAATAGATCAGTCTCTTGATATTTTATCAGGAACGAAATTCCTTTTCACCTCCATCCCCTAAATCATTCTGCTTAAAGGACTCCTGGGTTGAATTATCCGTGGAAAAGTTGGGCCTCATACCGACAACAGCAACTCGAAGCCATGGCCCCAACAAGAAGCTGCGAGAAAGAGTGATAGTCTGACTCATAATCGTTTTCGTCAATAAATTATTGACGAGCGTCATAGGACCAGGGCTGGTGCCAGCACCACCAGTGAAGAGACTCTCGACCGAGGAGTGAGATGGGAGAACAATCATGGGGTGAGGGGGTGCAGGTAATCTTGGAGCTCTATCATTTTCAGCCATCAGTAATGATTGTATGGAGTCTACACCGCGCAATTCATACAAGGTTTACCATTATTAATGGGAGGCTTCTCTTCTTTAAGTGAAATTGTGAATTTGTTTTACCCTTTTCTCAGAAGAGATGCAGAGAACTCAACATTAATGATGAGGCGGAGCTTCGGTGAACGCAGATTCATCTTCTGCTTTTAGTGACTGTAATAGTAACAGATTAGACGAAATCCCCATGGCCTCGTGTGCCTTGGGGATTCCGATGAACTGATCTGTCAATTTGTCTCCGATCTCAAGTTTGGCTTGCTCACCCCCACAGAGGAGTCCGCGTTCTGTGCACCCGTGGGTGCACGCGTGAACCCGCGAATAGGAGAAGAAAACGTCGACCATCCCAAGTTCCCAACGTTAATGGTTAAATGCGCGTTAACGTGGTCTGGGCTGTTCAATCTTACACAAACCAATTCCAACTTAACCCATTGGTCGTAACAAAAGAGGTGTTAAACCCCATTGTTCTATTTTCATCACTGATTTCCACTGGAGCTTTCCTCCTTCCACCCTACCAACACACCAAACCCTTCCTCCATCGGTGGCAACAAAAAGAGCTCCAGCGGTTAATCAGCGGCAACAAGGAGAACCCTTCCTCCTCTTCTCTTCTTCTTTTCCTCTCCATTCTTCTTCTTCGAAAAGTAGCTCCGGTGGTAGGGTTCCTCTTCCATTCTTCTCTTCTTCTTCTTCTTCTTCTTCTTCTTCTTCTTACAAGTGTCCGCTTCTGTTCTGTTTTCAACAGAAGAGACCCACTTGGAAGGAGGACCGGCGACCACAACATCCACCGACTTGGACAACCACCGGTAGGAACAGGTCCGATCTGAAGTCCGAACAGGTATGACCGTCTTCTTCATGCTATTTGTAAGTGATAAATTTGGGGCAATATTGTAAATGAATTTCTGTATTTTTGAATGACCTAAATGTTATCTAACAGCAAAGTTTTTTTCCGTAC
>Nelumbo_nucifera_newGene_1017
CATGAGACCAAACCGCTAATTTCGGTTGATTCGGTGCTCTTTGGCGGTCTGAAACCATAATGAACTGCACTGACAGATACCTGGAAGAGAGAACATCTTGTTCTTGGCTTGGAAAAGGGTTCGCCTAGATACCGGAAAAAATGATTCCGAGATCAAATTTGGAATTACCTATCCGATTCGACGATAGGTCATAGATGAGAATTGTCGCCATTTTTTGCGTGGGATTTCCGCTCTTGATTTTAGGATTCAGCTATGTCTCCCACCGCTCCTTTCTTTCTTCTAGGAGACTACTTTTGCACCTTACAACGAATACTGACAGTTGTAGTTCTGATCAGAACACTCTTAACTTCTTATAGGAACTTAAACCCTGATATCTGCCTTGTTTATAGTAATTAGTGCTTTAGATTTATTGTAATATATGTTTTTAGGATTTATTTGAGTTTCTCTAGTATCAAGGTTCAAAGTATCAACACACTCCCATACTCAAAAATTGGGTGTTGAGCATGTAATCACTTTGATACTCCTTTGTTTTAGTACTTTGTTAGTTTAACAATTTGTAGGCATGTATGTGAACATAATTGTTACCATTTAAAACTATAATTAGACCCAACTCAAAACTGATATGTATGGTATGATATGCACTGATACATTGTGATACTTTGAACCTTGCTTGGTATATTCATGCATATCTTAATCTCTAAATAAATGTGATGATTCTCTCTTAAATAAGTGTTTTTTTTTTTTGACTTTTTTGGTTGATGCAGGTAACGACCTTCTCTTTTGTTGTAGGCGAGGTAAGCCACTAGTGTTATTCTTTGATGCACTATTTTTCTTTTTGGTTTTTTGAAATTTTGAATTTGGTTTGTTGGAATTTGTTATTGGTATATGTTAGAATAGGGAGCTTGGTTGTATGTTAACATTATTCAATATCGTTGCACAGAAAATGGCACGTCTTCCAATTTCAAATAGAAGGCAAAGACGAATTCGTAATATTCACATTATGTGCGCAATGGTCATGATGTTGATCGTTTTGTTTAATATCTTCTAATTGTATCTCACAATTAGAAGATATCGGTCAATATCATCAAGTAAATATGAAAGGAGGATGAAATGGATTGAATATATAAACAAACTCATTAGAGAGAGCGATGTGTATTGCGTGAATGAGCTTCGAATGGATAGATGCACTTTTGATATATTATGTGAGATGGTTACAGACATTGGGGGATTGAGGGGCACTAGGAACATGTCGATGCAAGAAATTGTAGCAATTTTTCTTTATATTTTAGCTCATTATCACAAAAATAAGACAATTGGCGCTGATTTCTTGTGGAGTGGAGAAACTGTGAGTCATCGATTTAACTGGTGTCTCCTGGCTGTATTAAGGTTGCATAGAGTGCTGCTTAAAAACCCTGAGCCTATTACCGATGATTGCACAGATGATAGATGGAAATGTTTTAAGGTATCATAATTTGTTATTGTATTGATTGCTATTGTTGCATTTTGTATTTACACAATTTGTTAAATTAAAATTGCTTTTGTATTGTAGAATTATCTTGGGGCCCTAAATAGTATGATGATTCCTGTGACTGTTCCTGCTGAGGACAAACCAAAGTACCGAACAAGAAAGGCAAATATTGCCACCAATGTGTTAGGTGTTTGTTCACTTGACATGCAATTTATTTATGTGTTGCCTGGTTGGGAGGGTTCTGCAGATAATGGTCGTGTGCTTCGAGATACAATCTCTAGGCCCAATGGATTAAAAGTCCCTCAAGGTAAATAGATTTGTTAGTATTGATAAGTTAGCTAAATCTTAACATGTTTTTTTTTTTTGACATCTTTTTTCTTTGTCCCTTGTATGTGTCAAGGTCATTATTATTTGGTGGATACTGGATATTGTAATGTAGAGGGATTTCTTGCCCCATATAAAGGTCAAAGATATCAACTCAATGAGTGGAGGGATGGGCAACAACCACATACTGCAGAGGAGTATTTTAATATGAAACATGCCAAAGGAATGTCATAGAGAGGTGTTTTGAAATGCTTAAGCGACGATGGAAGATCCTTAGTAGTCCGTCATTCTTTCCTATTAAGACTCAAATTCGCCTGTTGTCTTCTTCATAACATTATTAGAAGAAAAATTGGCTACAGATCCCTTAGAGAATGAAGTTGGAGAGGATTATGAAGAGGATGAGGATGAGGAAGAAGATGATGATGTGGAGTACATTGATAATATTATCCCTACTGATCAATGGACCGATTTTAGGAATACTTTAGCTCAACAAATGTTTAACAACTTTAGGAATACTTTTGGCTGATAGGATGTCTACCAATGTTGAGAGTACCCAATTTGAGTGTGGTAGAGGAAAGAACAAATGTAAGTGGTTTGATGATTGAGGATAAAGCATTGACTAAAAGCTTGCAAGAATTGTTTACTGACCCCTAGTTGAAATGCAATGACGATTTTAAAATTGGTTATATGGTGAAGTTATGAGATGTGATTCATTCAAAGATTTCCAATTGTAGTTTTATGATGAGTTTAGGCTTAAGTGGGTTAAGCAAAAATACTTTGCAATTGTTTAGATGTTAAATGAAAGTGGATGTAAATGGGATGATACAAGGAAGGTGATTCAGTGTGAGGACTAATATGACTGTTGATGCAAGTTGTCTACCATTTCTTTATCCCCTAAATTTGCATAAATTGTCTTTGTTTGTTTTAGTTTTTGATGTTGCTTATGTTGTTCAATTTGCTAGTCTTACAAGGATGCAAGTGACCTATATGACATGGAATTCAAATGGTTCTGGGAGCTTGGAGAGATTTATGGCAAAGATAAGGCAATGAGTCAATTGGCTGAAACTTTTGTGGAGGTTATGCAATACATGAAATTGGAGGAGGTAGAATACGATGTTGAACATGATAGTAATGATGAGGATGATTTGGTGTGGACGGCCAATCAATAACACAGTCCAGCAAATTAACCATTGCAGGCACAAGTAGTTTTAATAAGAAGAAGAAGCAACAAACACCTAAAGGAAAGAAGACAAAGAAGTAGAAAGCAATGCAACTACAAAATGGAAGTGCATCAGAACCTCTACATTGAAGGTGATTTTGCAAACACCATAAAATGGTTAGGAAAGCAGGAGGCTGGACCATGGAGACTTATTGGATTCCAAGGGATTTAAATGCTATTGCAAATGGCTTAGCAAAACCAGGTGCTCATTTAAAGGTGTTGTACTGTAATAGGATTTTCTTGTGTAATCTTTAGGGGTTTGACCCCTGTTTGATTTGTTCACCTCCTTGTGTACCCCTCTCTTATTTCAATGAAAATGAAGTTCAATTAAATTTTCTAAAAAAAATGCAACCACAAATTAATTTGGAGGCACAGTTTTCGACTACTACAAATAGATATGAGTCACTTATGTAGGATATTGGCATCCACTGGAGGACTATAGCTACTGTGATGGCTCATGGGGATGAGCGTGAGCAACAATTGACTTGACTGATTGGAGCAACAACATCGAGGGGGAGCTAATAAAAATTGAGGGCTTAACAAGTGGAGATGTGCTTAGAGTAGCTTAACATTCTATTCGTTGAGGCACTAAATTTTAATGTGTTTTCTTAGCTTCCATTTGCAATGAGGAGGCAGTTTGTGCTTGATCTTCTTTATCCCAATTTTGGTGGATCTAGTTCTACCCACTATGTGCTATATATTGTATTGTGCTTGATTCTTATCCTTGGAGTTGGATATGTGGTAGACTTGGTTTCGATAGTTAGCTGTTATGTTATCTTATTATGATTGTGAATTTTATATTGTCCATCGTATTATGTGCCTTTTTCTTCATATTTTCTCTCTCTCTCTCTCTCTATGTATGAATTGAATGCAAAGTTATGTATCCATTTCAAAAGAAGTCGAATTTGAAGTTTTTTTTTTGTTAGGGGAAAAATTGAAATCCTAGTTAATTCTGTTCCAACTTCTAGTTGAACCAATCAACATTAATTGGAATCCCAATTCCCATTTCGACCGTGAACTAATCAAACCCTAAGATTCCAACTTCACATTAGAAAGGAATTGGAGCCTTTGTAAATCTCAGTCCACGCTTCAGTTAATCATATAAAGAAAATACAAAAGATCCCAGGTTCATAACATTTTCTACTCCTTTCTTTTCTAGTATTCCATTATTATTCTTCTTGCACATGGTTCAATGAATTCCTTAACATTAACTGTTGAAGGAAATTTAGTATCCTTTATTCTTCTATTTTGTAATTTGTATTGTTTGTTTCAAATTTTATTTGAGAGAAATAATCCATTTGGTGGATTACTATACTATCTATATTTCTACTCTGTTTTGTTTTTCTTTTTCTATGGTAATTTGGAATTGTTATTTGGCTTGTAGATATACAGAATATTCTTCCTAGAAGATTTAGAAAGGGTTGAGTTTGTCTTTGATAAGATTTTGACAGATTTTATCCTGACATGCATTTTATTATACCACTGTGTTATTTTCCTCATTTCCAATGCCCTACCTCTGTTGTGTATGGTCCTATCTAGCGGAGGGTTATGTTGTTATTCCTGGATGTATCTTTTCATTTGTATAAAATTGTGATATTGGAATGTGAAATTAAATACTGATAAAAATGTTAAGAGATTGATGAATATGCTATCATTTTTTAAATGCAGAAATGGTTGGAGGCCTATATATTTGCTAAAATTAACAATGAAAGAATGTAATAATTTAAGTAGCATCTTGAACTTCTTTTCTCCAAACCAACTTCTTTAGAAGGGCAATACTAGAAAGCATGGGAAGCATAAGGTCTTTGATAAAATGAGATCAAGGTCCTCGCATCAACGAAGGTTGAAATTCTAGTATGGGAAGCATAAGGTCTTTGAAAAAATGAGATCAAGGTCCACGCATCAATGAAAGTTGAAAGTTGGGTTCAATCTTTAGGAGGTTAAGTACATAGAAAGAAAGCTCTGTACCCTAAACCGTTCTGATAGAAGATGTGGAAAGCGAACCTTATTAGTGTTTCTTGTTTGGTTGTTCCCCAACTTTCCTTGATTACCAACACTCTAAACACTATCATTGCGTCTTGTAGGAAGTTTTGTGCCAAGCATCAAATCGTATCCGTGTCTTGACATATCTAGACTCATTTAGTTTGAGACACTGAGTTGTCCTGGTAACATAATTTCTGTAACTTCCTGGGGACTTTTCTTAAAATGGTTATAGATGATTGTACAGAGTGAATTTGGTAACCATCCCAAAAATAGAAATTTAAGGGAGAGTACAATGGAGAAGAGGAAATGAATTAGAGTTCAGTTTCCAAGTGCCAGTTCTAGAGTTAGAGCCTTTCTTATCCTCACCTAGTATTCATTTTAGGGAAATTGTCCAAAACCCACCATCACTTTTTATGAATTCTCTTAAACTCACCATAACTTTTCACAACATCCAAAACTCACCATGTTAGTGAGATAACGGTAACTTGACTAACGGGCATCATTAATTTACTATTTTACCCTTCTTCTGCTGCTAAAATCTTTCTTTTCTATCTTCGTGAGCTCTGGAGGATACCCAGAAAAAGCGGGTCTGGGTCCTGCACTGCTTGGCCTTCTCATTTGAGCCTGAAGTTTCCATCTTTCAGGTGAGCAAAGGATCCAGGTTCTCAGAGGTTTACATGGAGAGTGTAAGCAATGATGCATTCTTGTCATCCAATAATCTCCTCGTGGCTTTCACAGTCATCCCCGGTTTCAAGATTGGCAAGACTGTTATACAGTGTCAGGTGTACCTATCTCCATCTCGAACTCAAGTTAACCACAGGCGGGCAAGCCGATGATGTCGCCGACCGACACCTGACAAAGGTGTATCAGCATTCTAGGAGCATGGGTCCGGTCCACCCGTGAAGATGGTCCAGAGGGGGTTATAATCTGGAACCTGGAGTTTAGAGAGGGAAGGCGAGTTCGGTTGCTCAGGTTGTGGGGAGTGGGCACCCGACCTGGTTTTCTGGTTTCTCTTGTTTTCTATCGAGCAAAAGAAATCTGTTGCCATTTGTGGGAGTGGACATTACTTTCTTAATGCTCCTTTTGGAGATTTTTGTTAACAGCCAAAAACCAGTGACATAAAGAGTTTGCAAGAAGACAGCGCTATAGTTAAGTAAGAGCTTTTGTATGTTTGCCTGTTCAAAACATGTTTTTTTTATTTTTTATTTTTTATGTATATATGCATGTAATTGGTGAAGAAACCATGGAAAAGTTTAATATAATATCTCCTGATTTGGGCCAATTAATGATTAATAATATTCTAGCCAAATAGTTGAGTGTTTCATTGTGAATTCCAAGCTGTGCAGCATTTTCTCAGATGCCTTTAGGAATATTTTTGTGGGGGTTGCCAAGCCCCACTTTGCTGTGGTTTCTTGCCTGTCTCCATGCTGGAGGCCACTAATGTTATACTAGATTAATTGCAGAGAGTGCCGAGTCTCCCCCTGGTTGTTGCAGCTCCTCTGCCCCTACTCTTCATGTAAGTGGTCGTCGGTTCAAGGCCTGAAAGGCAGCTCTGCAACATGTGAGAGAGGTCATGGGTTTAAGGCCACGAGAGCATACATAATTCTACACCTGATTCCTCTGTATGGTAATTTCTTTTTCATTGTATTCATTACTAGAACGGTTTCAGTCTCCAGATCTTAAGAGTTTAGAACTTTTGGTTACAGAACTGTGGTCTTTTTTTTTTTTTTTTTATCTTTTTCAGCAAAGATAATATCACTAAGAAACTGAGTAGATCCATTACAGACTCCATTAACACAGGGAAATCCCTCAAGAGTTGAGCTAACATTCCTCCATTAGTTTTGAGCACATGGACATGAACTTGAAGGCCCTCGATCAGTTGAGCACATGGTCCCTCAATTGATACCGCATGCTCCAGAAGATACACCAGAAAATACAGTAAAAGGGGAATTGGAATGCCAAAACGATATAGAAGCTAACAAGGGGATTGATGAAAACTCGTCTATGCACCCTTCCTTGGACATTGAGAGCAAGAAGACACTTCCTTTGATGTTGGGAGCAAGAAAGACTCCCAGTGAGGAATCTTATATATGAAATAGGGTTGGGCACTTAAAAGGGCATTTCAGTCAAAAAAATGTTTAACAGGCTGACTCACCATTCAAGGGCAGTTTAGTCATGAAATATGCATTTAGGTTGACGTGAACAACTTGGGTCATTGAACTTTAACGGTGTTCTAACGGATGGTGAGTTTTATAAATAAAATCTCACTGACATGGTGAGTTTTGAACGTTTTGAAAAGTTATGGTGAGTTTAAGAGAATTCATAAAAAGTGATGGTGGGTTTTGGACAAATTTTCCTTCATTTTAAGATTGGAGATTTCAAACTCTGAACTGGTTGAGGGTTTCATAATTGTCAAGGTGTCGTCTAAACAACTTGACTTGTAGCAACAAGGCATCAATCTAGGTGAATAGGTAACAAAAATGACGAGGTGGGCGCCTTATTTATTTATTTTTGAAAAAGGTATTAAATAAGAGCAAAAAGCATGTACTACAAGTATCTGTACATAGGGATTTATAAATACTGCCGAAGCACTCCAATATCCCAACACCCTTTTTTACAAAAAAGATTATTAGAAACAATAAGGAATTAAAATTTCTGTCCTTGAACAATCTATTTACTGCTAGCTGAGAGCATTTTTCTCCAAGTTTTCTGAAATACTGTATCCATATGACACTGTTTATTCTTAAAAATCCTTGCATTCCTCTCCTGTCAAATGCACCAAAAAACTGCCAGTTTTCTTCTCTTAGGGAGATCTTCAACTCTCCAGCCCTTCACAAAATCCACCACTGATTCAGGGCAGCAACTTTGCACCTCAAACAAGTTCCCAACATCGTACCAGACGTCAAAGGAGAATCTGCAATGCAGTAACAGATGGTTGACTGATTCATTATGCTCCTGACATAAAACACAAATGTGTTAAATATTATTCATATTGCTATATCTTACTAATATAATATGTGTGTTAATACATTCTATTATATACTAAATATATTTTTTAAAGTTTTACTATTGAAATTTATAAGATTAAAGACTTTTGAGAAGATAAAATGAATAGAATTATAGAGTATTCAAATATTTAATTTAATAAATGAAATTTCTTTGCTGATAAAAAAAGAGAACTATAGAAGTATAAATAGGTTTCTTTTTTTCCTTTTTGTTTTCTTTTCTATCATTATTCCTTTTCTCTTTTTCTATCTTATTTTTTTAAGGTAAAATATAAAAACCTCCCTTATATTTTCATTTTAATAAAAACCTCCCTGTAATTTTGAAAAAAGATACAAATACGAAATACCTCCCTTCCATTGTCTTTTACGATGGAACAGACTTTTAATGCGTTATTTATTTATTTTTTTAAATTACCGAATTTACCTTTCATAAAACAAATTTACTCTTATTTATTTCACTTCAGCTGTTTTGACAGCAATGAAGAAACTGTAGCATCCACTGGAACTTGTTGACCGGAGAACATAGCATCGATCGGAGAAATCTCGTCGGATAGTTGATACATGCAGTAGCTTCAACGATGTATGCGGTGATTGGGTTGTTGGATACTATGCAATCTCATATGAGAGTTGAGGTTTTGAGTGTGGACGGACCTATATCTTTTTCCTCCAGATGGCGAGATGTTTGAGCAGATGAAAAGAGCTTCTTGGATTGAAGCTTCAAAACCATCAGCCTAAGCAAGAGCTGCAGAAAACAAATTTGTCATTAGATCTAATGCGAGG
>Nelumbo_nucifera_newGene_102
ATCCTCACTGTTCATCGTCTTCCATTTCAGGCCGAATAGGGCAACAGCTGCGGTGAGCTCACTTCGATTTCCATTACGGGCCCCCTTTCTTTTACTCATCCACTCTCTTTCTTCCTCTCTTGCTTTCCTTCCTTTTTTATTTTTCTTCCTTCTTCCACTTTTTGACACTCTGCTCTTTCCCAATTGTTGTTTACTCATTCCTCTTCTACTTTTTCTCCCTTTCCTACTTCTTTTCCATTTCTTCCTCCTCTTCTTCTCGTTGTTGCCATTCAAATCATCGCCAACTCTTCATCTCTATTCTCAGTCGTCGGAAAACACTTTATAGCGGTGATACTCATTTGAATTTCTCCATTTTATTGGGTGGTTTCGTATCGTTTCTTTAGGTTTTTCTCATCCTCCACCATTTATACCAATACCGTTCACCATTTAGGCACTCCAACCCATCGTTAATCTCTACTATGCCCGCCGATTGAACAGAGCTGACTACCAAAAGCCCATTGAAGCTTCCCTATCGAGTTTGGACATGATTTGCACTGGAATCATCCCACCTCATCAATGATCTCTTCGATGCATCCCTTAGCCCGCATCACCCTCTGAAATCAATCCGCCGAACTGGCATCTCTACAGCTCTTTGGAATCTGCCTAGATATGCTACGGTCTTCTCCTTGTGTTTTGATTGTCCTTTATTTAACCATTCAAAGAGAGAAGACCGGTTAGGATTTTGTACTTAAATGCATTGCTGATAGCAATAGTGTTGGTTTCATTTTGATCTCCTTTTTCTCTCATAGAAGGTCGAATTTTGTTTGAATATGGTAGCTAATAAATCAGGCATCCTATTACATCCTTTTCTTTTAGTCATTTTGTTACATCAAATTGTTATGTTTGTTTTGCTCCAAGTTGATCTGAAGCTAAGATATGATGGGTTTTGCTAGTTAGAATCAGATTGTTATATTGCAGATTAAGTACTGTTTAGTTCTTCATTTAGGTTGTTTAGATTTGTTAGAATCGGATTATTTTTTAGCTTTTTTTTTTGGGTTTTAGCTTCATGGTGCTGAGGTGAAGGATTTCAGCTTTGCTGGTGTCGACACAAATTTCGTGCAAAATTTGGAGCACGACAAATTCAAAGAAATTTATTTTATTTTTTTACAAAAATGTAAATAGGATTCAAACTCTTTTTTTTTTCTTTTTGTAAAGAAAATCCTCTAATTCCCTTGTCTTGGACAAAATCCGAAACTGTGACTAGAACTTGCAATTATGAGAAGCAAGTAACAATTTGGTGGCAGCTTCCTTGGCTACAAGAATTTGACGAATAATGTCTTTTTTATTGCAGAAAATTGAAAGAACCCTTTTTTATCACAGGAATTTGAAGCTCCAAATTCCCCTGGTTGATGTGTAGCAATTTTAGTGCTTTGGCAATTGAAAAGTTGGAGTCTTTGTTCTTTCTTCCTTGATCTTGGTGCAATTGTCCCTTTATGGCAGAAGGCGGAAGAATTGAGGAGACGAAATATGAGAACCAAAGGGAGGTGGGGAGCTCAAGGAAGAGAGCCAAAAGAGGGCTAGAGCTTTCCTCTTGTTTTCTCCTCTGTTTATAGAAGTTTACCATTAGACGATGAGCTGGTTTAATGATTTCACATGACAATAATCA
>Nelumbo_nucifera_newGene_1020
AATGTGGGCAGGAGATTCGGAATCCAATTGGAAGCCACTTGAAAATTTGCGGGAGTCACTTTGAAGATTTTCTTTTTCTGATATTTGCGTATTTGATGATATGCATCACTGATAACCTCCTCCCAGAGTCAGTGGTTGCGGAAACTGAATTCGCGTATTCTTCTGGAGCGAACCATAGAAAAATCGAAAAAGGGTTAGAAATGCGGGCAAATCTCCAGCACGGGCTCAACCCTACGTTTCACTCTGCAGAACTGCTGTCTATTCTACAACCTCTCAAGCGTGTACGAAGAATGGGATCGACGAACCAGCCAAGCACTTGCTTTCTCTCAAAGCGAATGCCTTCTTCTTCATAATTTAATCTTGCGATACTATTGCATTGCAATTCTAGTGGGATGAATCAATTGAAGGAACCGAATCAAGTGTGGAGACATCAGAGGTAAATCGGTCCTTTTTGTGACTGTGAGTTGGGTTTCATTCAGTTTTTAATAAATTCTTCAGTTTATTAGTTATAAAACACAACTTTTGTTTCGTTTATATATATTAAAAAATTGTAAAAGTATAAGGTTCTGTTAATCAAAAAGAATCTATGTATAATAAGGGACTGGGAAAAAAAGGATTTACTGTAGTGTATTTTATTTATAATGGAAAGGTTGTTTTTCTGTGAAACTTACTGCCTACATGATTGTCATTACCCAGACATTATGGTGAACATGGATAAATGAAGAACCATATAGGATATAAAAGGTAAATGCTATGTTTTCAGTTATTCTAATCTGTTGGTTTTTTTAGTGGATGCGTCACTGTTAGTTGTATCTTTGCTGGATTGTTGGTTGATATGGTTCAATGTTCATGCCATTATGATAACTGTTTAATACAAATTTCATATTTCTCACAAGATTAAAAATTTTGACACAATACGCCCCGTATTGGCAGGTGGTCAATACGCCTTTTTTGAAGCTTCTCCTAAAATTCGAAGTGTCGATACACCCCTTCCAGCATATTGGGTGTATCAATATTTGAACCTTGTTTTATCATGCCGAATGCAAGTACATGTAAATGAAAATAATCCATCTTTAAGTATAGTTAAAAACTTGAAAACTACACACTTCTAATTGAAACAATTTCCCAGCATCAAGTTTGGCTTTGGTCAGGACAAGCCTGTCCTTACACAGTTCCAACAGCCTCTTATAACCTTGCATTGGAAATATCTATCGACGAAATAAAGCACATAAATAGAGAGATATTCCCAATGCAAGGCTGAAAAAGTTGTTCGAATGGGCTTTGCCCTGACCGAAGCCGGACTCGTGTTTTTTCTGGTTTGGAGTCTTTGGACAGCTATTCTTAATAGATATCTGATTAAGGATAACTTACAAAGAAGGGGAATGGGGCTGAATAGTGATTTGTGCAGGTTATGTAATACTTGTACAGAAGCTGTGAGCCAT
>Nelumbo_nucifera_newGene_1021
GATTCTCCCTTTCTTGTGTTTGCTTGTTGGTAAACAGTATTTTGGGATGAGAAATAAGAGGAACGCGGGATCCCAAAATTAAGTGAGCGGGATCGCACCAAAACAGTGTTGCCCCGATGAGAAAAAAAAACGCTAAGAAAATTGCTCGGGCTTTGTCAGAGCAAGAAGTCGATAATCTCCTCTCCCTTCGAAGTAGCAATCCAACGGCCATTTCTCCGGTAGCTTCTTCGGCCATCTCTTTGAAATGTAACACAAGATCCATGAATCTCTCTCTCTAGCGGTCCTGTTCTACCCTTTTTTGTTGTTTTTCGGTCCATAATTCTTTCTTCCCCAACCCCATGTTTTTCCCCTCAGTGGCTGGAAGCTCATCTATAGGGGTTTTACTTACAGCAGCAGGAACAACGGAAGGCTGAACACCGCCCCTTAAACTCAGAGAAGTGTGTTTTCTTTCTGATGTCATTGTTGATCCAAGACAAAATCTTGAGATAGAAAAACCATCTTCACTCTTTGAATCGAAGAACATCTTTCCACGTTGCAGGCAAGTTTTTCTTCTTCTTCTTTTTCTTTTTTTTTTTTCTTTTTGTTCAGAAGGTTAAATGTAGTTAGAAGATCTTGGCTTTCTTTTGGATATATTTTTGATGATTATAAATAGAAATAGGGCCATTTTTGGAAGGATCGGATGAAAATCCACATATTGACTTTGGATCTACTAGAGAGATCCTTGTTTGGAGATAAAATGACTTATGCGACGAGAAATTATTTATGTGCTTAGGGTGTTTTTGATGGTTTGAGTTGTGATGATATATGGTGCTTGTTTATGAAATCGATGGAAGCTTGACGTTCCAATCAGACTTCTTCCGAAACATTTTGTCTTGCTTATTTTTATTCCTTTCAGGACAGGTGTATCCCAAACTAAGCTTCAGGGTCTGATGTAGTTAAGAAACTGATGGAAAAAGCGATTATGTCCTTTCACTCAGTCTTAAACTAAGATAGATTTTAATGGGATTATTTGAGGTATTTTAGGGTGACTGAGTTAGGACTTTTCTGTATGGATTTTGTCTTTATTGGTATCTATGTATGTTTAGCATACTCTGTTTATGTTGGAATTGATGCTACAATGATTTATTCCTGATCCACAAATCTACCTGCTTTACTCTACAATCTGCTTGTAGCTTAATTAGATTAAGAGCGAATTCTACAAATCCACCATCAATGTGTTTCTAGTTTGTACTATTGATATTACCTTCCAATTGGGTGTAATGCTCACCACCTATAAAACAAGAAACAATATTCCTTTTGATCATTAGCAAGGGCAAGGAGATCTTAATTAATACTAAGTGAACTACAGTACATCAACTTTTAATCTGGGAGAGCACCACTACAAGTACAAAAAACTAAATACAACGACAAAGCACTCAAACACATTTTGTCAACCATCATACATTCATCTTGTTACCATTCAGTACTTTTCTTCTTCATCAAGTCCAGAAGGCCTAAAGTATATATCAGTTGCAATTCCTGGAGCAATCTCTTCTCTGATGGACTCATTCCTATGGGTCCTGATTAGGCTAATATTGTTACAACTTGGTGCCTAATAGCCCTAACCCATTGAGGCCATCTTCTCTTCCTTCTTCTTCTTCTACACATGGTAAATGGGTCGGAACAAGGAAATTTTCACACAACACAAGAAGCCTCCACTCAAGACATACGGTATTTTTCTATCTGTATTTTGTTTGGATTCATTTTATTGCAGGTATAAGATATTTGGGTTTTGTTTTTTCTCTCTTCCTGTGATATGTAATGGTGCTCCGGAAGTTTTTTTTTTTTTTCTTTCTTGTTTTCGGTTTAGGATGGGCAAATTTCTGGGTTATGCATGGGCGTTGGGTTTGGTCGTTCTTATTTGGAATGAGCTCTGCCATTTTGCAATTTTTTTTTTAATTTCTTTCTTGAAGTAATGTTTCTTGATTGTATGATGAATAATGGAGCATTGGTATGTTTTTGCACTTTTGATGGGATTCTAAAATCTCATTTTTTCTTTAGTCTGAAAATTTTTTCTATTTCGCATCTACAAGAAAATAGATATACCTTTTGAATTGCCGTTCGTTGCTTATTTTGGTGGTATGTTTTAACTCTGTAGTTTATTTTGGTTATAAAAACACTGGTGTCTTCTACTATGTTTCACCAAAAAAATGTCTTCTGCTATGAAGAGTCCCCTCCATCCCCACCATGTTTACTACATGGGTCGCTAGGCCTGGGGGTGTACACAAAAAGGTTCTATATGAACCGAGCAGGTAAAGAAAGGTTCTACAGGGGGAAGTCAAAATCTTTTAGTTTCGGTTAAAGAAACTAAACATACACCAACTTTTGTATGGGCTTGTATTGTATCTTTCATGGATGACAAGATGTTTTTTTTCTCAGATTTTGCCAACTGCATGTTGCTTTCTTATTTAGTGTATTCATGGTACACTAAAAGGTGGCAAGGCTTGACCCAATGGGCCAACCTGTCTTCCACGGTTCCACTTGCATGACAATAGATGTTTGGGCTAGTACATTCCTCCCAAATGATTAATGGTTCTGATTAGGGTGATACTCTGATATTTTGTCAGTCTAAAACTGATTTACCTGATCCAACCAGGTAAATATTTCAACAACCTGGCTTACCTGTGCTACTTAATAATGAGTTTTATCCCACCCAACATGGGTTTCATATTTTTGGTCAGATGGTTGATGATTCTTTTGGTCCATCCAAAGCCAAGAATCCATGTCATATGTTTGATTTGTGGATGACTCAGTGGCTGATATGATCAGTTGGCACCCCTGCTAGTAAGTTCAGGATTAAACCTGCTCTGCTGAATTGCAGGAACCATGCATATAGTATATGACCTGGGCCTCTCGTTTTAGGTGATTAGAAGAATTTAGTGATTGCATTAAAATTTGGGAATTTGGGATTAAGGCTGACCTTTGGGGGTCTTTCTTTTGAGACTTGAAAGGAAATAATAACTCGGTCTGACCAAAGAAGGGTAAAAAAATGCAATTATTGTTTGATTAGTAACAGTGAAGGGAGTAAACTTATTCATGGTTAATGGTTGCTCTTATTTTTTTTCATTGACTACTTTTCCAGCATGTAAATTATATAGGCATTTTAGAATGAATTCCCCAATTTATTTATTTATTTGTTTGTTTTCTATGAATAGATGGAGCAAAATTTGCTTTATGCAATTGTTGGGGCTGCAACTGCTACGGTTGCAGTTACATTTTCAATGTTGCAAGAATATGTGGATTATATTGATAGGGAACCATCTGTGAACTGGGATTTTGAATGAAGGAATTTATTGGATAGATTATATGGACAAAAAGATTATTCGTGAGATAGGAAGACTACATGATACAATGAGGTGCACGGTAAAAGAACAAGTGGCACGCTTCCTACACATACTGGCACACAACGTTAGGAATAGAACAATGGGCTTTCATTTCAGTCCGTCTGGTGAGATTGTGAGCCGTCATTTCAACAACGTATTGAATGCTTTGTTGAGCTTGGAGGATAGGTACTTGATTCAACCAAGTGGTACTGAAACACCTCCAGAAATTAGAAACCGACATGATTTTTGGCCATATTTCAAGGTAATTAAGTGATAAAGTCTTCTTTATGACGTATACACCCATAAA
>Nelumbo_nucifera_newGene_1023
GTTGTTCATGTCATCTTAAATTCATGTTTCATGACTAAACTGCCTCTGAATGGTGAATCATCCCGTTAAACATTTTTTTGACCGAATAAGTGCCCAACCGGACGATCAGAAATGCACGTGCGAGGGAGATAGATACGAGAGAATGAAGAATCTAGTGAACCATTATCCAGTACATCCGACGACGTCTATTCTGCCATGTTGGCACTAGCCAACCACAACCGTAGGTTTTCTTGTGATCTCAACGGTTAAGGTTAAATCTTTGACGGAAGCAAGTGATCTTGGCCGCTCGCGAAGAGTGAAAAACCATAAGGAGATGAGATTAGAGAGCAAGCATAAAAGCAAGACAAAAAAGCAGAGAGAGAGGGAGAGAGGGCGAGAAGGGAGGAGGCGAGGTAGAAGTGAAGTGAGAGAATAAGTAAAAGCTGAGATTTGGTACTTGAATCATTTTGTTGGTCGAGGTCGGCCGGAATCTGAAGTTTTCTTCCATTGAACTCCGGCAAATTATTGTGAAATTTGGTCAGAAGATCGGTTTATGGACAAAAAAGTGTGAAATGATAAGATTTATGGTTCACTGTATTTGATTTCATGAGAAATAGCGGTAAGGGATGGATAGAAACAGAGAAGCAAGAAGAGGAAGCTTAGCAGCATCAAATGGATTGTCAAGAAGGAGATAGAGGAGTAGCAGTCTAAGGGATTCTCCTGGTTCGGACTTCTCATATCTGCCTTTTATACTGTTTATAACAATACTTTTTCGTTTTTTCTCTGATCTTGACATTGCTTTTTTTTCCCTTTTTTGTTCAATTTACAGAGGAAGATGAACCAATGGAATTGCAGGAAACGGTGAGATTGAGAGATCGAGGGAATAAGAAAGAGATCGAGGTCGGTCGAGCCGTAACAAACGAAGAAGAGGGGATAGATTGATGCATGGCAGTAATAGAGAGGAAGCAAAAGGGGAAGTCTGTCCGCAGATTCCTGATCAACCGGACGATCGCTATGTAGTTACGGGAGGAATCGTGGGGGAAAGGCAAGTAGAACAGATGGGCATCCTCGGCGTTGGTCGTTATGAAGGAGCTTTTTAGGAGAGAATCGTGGAAGAGCAATTTGACTGCGGTACTGAAGGGTTGGGCTTCTCTGGAGATGGAAAGAGAGAGAGGGCAGAATCGGAGGGAGAGAAAGAAAGGGAAATAATATTGGCGTTAAACTACTAAGTAGAAAACAAAGATTTTAGCGGTGGAAGAAGCGTAAAATAATAAATTAACAATGCCCGACGTTTTGAAAAGTTATAGAAAGTTGGGATAATAACATATATGAGGGCAACTTTTGGGGTTTAATATCAATAAAATTAATATATTTAAAAATAGGTTAAATATTTAAAAATAATATAAACACTGTTCATCTTCTTCTTGCCATTTGTTCACCAGAGCCGCCATCCACCGCTGCTGCCTCCACCTTTGGCAACGTTGTCGGAGGTGGCCGAAGGTAGAGGTGGCGGCGGCGACGGCGGCACTGGTGGTTTCTCTGTCCAACTGCCACCTCTACATTTGCCTTCGACAACGTTGCTAGAGATGGGTGGAGACAGAGGTGGCGGTGGCGGCGGGCAGAGGAATGACCACCAGTGCGGCCGCTGCCACCTTTGCCTCTGGCCACCATCGGCAATGTTGCCGGAGGTGGAGGCGGAGGCGGAAGTGGGTATAGGTGGTGGCGGGCAGCAGCGGACGACGATTCTGATGAACAAATGGCAAGAAGAAGAAGATGAACAGTATTTTGCCCTTTATTGATGTTATTTTAAAAAAGTTAACCTATTTTTTAATTTTTTTAAATATATTACTTTTATTAATATTAAACTCCAAAAGTTGCGCTTATATGCTAAATACCCTAGAGAGTTTAAAGAGAATTCATGAAAAGCAACGATGGGTTTTAGACAAATTTTCTTTATTTAATATTCATTAGAAGGTATTTTCAAATACATAATGGAATGTGACTGTGAGGTTGGAGCGAGGAACAGAACTCAACTTCCCTGCGAGTTGCTTGACATCCCTCGTTTGGCGATTGCATATCTACACCGGTTCGTGCATCTATACCGAATTCTCTATACGGTTGCTTCTTTACGTGATAAGTACCAGTACCACTCCGGATCTATGTTAAGAAAGCTTGTGGGCATCTCCGAGCTCCATACATACTCGGAGAGGATTTTACATTTCAAAGAGTTGGGAACACCTACTAACAAAGTACGTATTGGGTTTAGGATAACCAAACCAGTATACAGGTGTGTCCCCCTATTATAAATTATTACATGTGTCAAAACCATATTTTGTATCGTAATAAATTGTGTTCAGGTGTGTTTTTATATTTGTATTTGCACTATTTGGGAAGATTGCAAATATAATATAAATATGTTCAATTCAATGCAAATATATGTAAATACATACAACTGAAAAGGATGATACAAATCAAGAACTGGTCACAGTAAAAAACAAAATAAGATAAAAATTGAATTCTAAATCTAAAATGGTGCAGGAGACTATACAATTAGAAACTGTTTAGGCATCATCAAGAATAAACAAAGGTCATCACCTTCAATAGTCTTCTTAAAATTTTATATCGTTCTTGATATTATGTATAGAGCTTCTACTCCATGTTTAGCTTTGAGGGTGAGGTCACATCCCCC
>Nelumbo_nucifera_newGene_1024
CTTCCTCTCTTGTATTCCATCCAATTGCAAGCCAAATCCATCCTGTTATAGTGGTTGACCGAGCCCGTCGGAACATCCTCTCTCCGACTCCTCTTCTCTTGCCCTCTCTCTCGTACAACCCAACAGCGTGACTACATCCTTTCGTGATCGCCGCTAACTGGTATGGATCTCTCACGCCCTTCTCTCCTTTTCCGCTTTGGATTTCTCTCTCCTTTTATCTATATGCCTCTCTACATAGCTTTACATGCAAGTAGAGTGATTTGGCAAAATATGTTGTCCCTGAAAGCCCTAATCCTAACGGTTTCAAGAGAATCGGAAGAAAGCTCGTATTCTGTTAGATCCTGTTGAAACTTGTTCCGAAATACTGTTCTTTAGGGTTTTGTTAGATTTGATGGGGCTGTCTGAGTTTCCTCAGGGATTCTTTCTCCGATGACCAGTAGTTGTTATTCTTCACCGCATTTTACTAGGTCAACGGGACAGCAGAGGCATTTAGACATAGCTTATAAAGAGAAATATGATAAAGAGGATATATAAGGAGGGAATTGAACAATGGTGTTTATCTTTGATTTTTTTTTTGTAATTTTTTGAAGCCTTTCTCTGAATACTTTTGCTATTTACTTAGTACTAAGATACGATTGCTTGAACTTGTATGGATCTACATTTAACAAACAAAGATGAAAGAACTCCGTGTTTGTTGTATATGCTTCCTTCTTTACCAAATGAATTAATGATACCGGAAACCTACTATTACCGTTATCATACCTTTCGGACATCACAGATATCTTTGATATCATATGACCCTTTTGGTCCTAGCCCGTTTAGCCCCCTCAACTTGTAACAAATCACTTCTTCTAACTGGTGCTGTGATGGATGGTCTTCTATGCAAGTGGCAGAATCATCTTAGTGTATTTTCTCTCATTTTATCACCTATTGGGCCTACTCCTAGATTCCTAGGGAGGACTTCATTCCTAATTCTATCCTTTTTAGTTTTTTATACTCATCCATCGTAGCATTTGCATTTCTGCCACACCAATTTTCTAGATATGTTGTTTCTTGATTTCTCAACCCTTTGGCTCCATACAAGGTAGCTTGCCTTACAATTGTTTTATTTATAGAATTTTCCTTTTAGTCTAAGTGGTATTCGCCTATTAGATAAAAGTCCAGATGCACCCCTCCATTTTGCCCATCCCATCCTAATTATTTGGGTGACATCCTCTTCAGTATCTCCCTTGTTATGAATTATTGAACCAAGGTACCACAAATGGTTACATTGACTTATCTCTTAGTCTTCAATCCTAAGTTTTCCTAATTTACACTCGTATTAGTGCTAAATTTAAATGTCATATACTCTATTTTAATCTTACTTATTTTAAAACCTTTTGTTTTTAAGGCATTTATCTGTAAGCTAATTTTTTCATTTAATCCTTAATTTGTTCCATCAATTAAATTATTAAAACCTTCATTTTGCATTTTTTTCTGTTGATCCAATCTAGAAATGAATTCTTCAATGTATCAATAAATTAACAGGATTAATGAAGGGGAAATTGTGGAAATAGGACACGTTTGAAATGGGAAGGTGTACATTTGGAGTATTTATTATGGGATTTTTTTCCCAAATATATGGATGAACTGGAGAAAATTACATTATAGCACTCAGGCTAGAGGTGGCATTCAAGGTTCTTCAAGTTTTTTTTTTTCATTAATTTTTTTGGTTGATTCCAATTGATTTGTTTTTTTTTTTTTTTTTATATTTTCCTTGTCGTTTTTGGATGACTGAAACAAGATTATAATTAGGGAGGAACATCATTCATAAAAAAAAAAGAGGAGCAACAATAGATGCATAGTCCAAATCCAGCAAAAAAAGGTGGTGTGCTGTACCAAACCACTTCCAAGAGAGATTGTTTTGCAAACTGAGCGACAAAATGAGCAAGGTTTAATAGCCTCTATAGTCTATACTAACATAAACAAATTTAGTTTATCAAAAAAAGTAGAAGATTTCTTAGTACAATCCACAATTTGAATGCAGACCCAAGAAAATCCCAGCCCCATCTCCATTAAGAGTTTTAAATGAGGTTGAAGAATCTGACTCCACTATCATCAATCTGCAAAGGTTAGTCTTGGCAAAGGCAAATAGCCTTAAGCTCTGCTTCAATATCTCCCCATTGGACCAAAAAACCTCCTGCTGCAGAAAAGAAAGAATAGTCATATTGTAACAAACAACACTTTCAATTTTACCTCCTTTAAGCCCAACGTCACATTTGATTCTGAAACCAGTAACAGGGGGATTAGTTTTCCCAATAGAGGAGATCTTCAGAGAATTCTTGATAGGATGAGGAGTTGAAAAATAATGAAATATATTATTGCACCAACTAATAGTCCCATTAACTTTCCTAATTAAAGAGTTGCCCTTTTATATGGTCTTTAATTTGGTTCAGTTATTACCAAGATTTAAATAGCAAAGGTGGGTGGCAAGGCAGTTGGGCCTTAAGAAACCTTGAGACATAACATGGCATAAAAGGAATTTACAATTAATCTGCTAACTTAATACAATATAACAATACAGCTTTCCAGCTTTTGTAGGCCCTTCGATATTGGGTAATGGCCTTTTTTTTTACACATACTGGATCTAAGTTTTAACTGATCAAGCATCTTCATTATATTTTCAACAAATTACAGGTCTAACTTTCTGATCCAAAAGCTAGTATTTGTTTAACAGAAGAATAAAATGAGCTGTTTATGTGTGAGCCATTTTTTGACAAACACTGGTTAGGTCTATTCTATGGTGCATGTATGAAATATGAGTAGCTGATTATGTATCTATGTATGTCTAACCAGCAACATTTTTTTTACTGAACCGACTGAATGAAAAAAAAAGATTATTCATTTTATTGAAAGATTGGGTACTAGCACAAACAAGGTTAGGGCTTCAAACTAGTTCCTTTCTCTAGAAATGCCTATGATCAATTTTATTCCCCTATCATTTACTGAAAAAGTGACCATGGCATTTCTGCATAAGCTTACATATGACTAAACAGTTAAAAGTTAAAAACAAATAAGTAAATATAGTCTTTTTTTATATCTTCATTTTGTATTTGTATTACGTTTGCAGTTAAAGAGGCTTATTCTTTGCCCACAAATTCTAACGCTTTTCTCACCCTTGTTGGTTTCCTTCACCTGGTCACCTTCCTCACAGGATGATCCCTGATTTCTTTGTAAACTCCACTCACCTCTTCAAACAGCCTTAGGCTTACCATTGTATCAGGCAATGGCTGGCCTCAAGGGGGGGAGGGGGGGACAAGAATAGAAATGGGTAGTAGCTTTTGCACTAGGAAATGTAGAAAGTTATCTTTAACAAACTTCTCCTGCACACCAATCTGAAAAAGTGAGAACAAAAAATCATCTGCATGATAAACAAAATGGCCTTGGTAGTATTTGTATGATCTATCATATTATTCTGTAAAATTACAACGTTCATTTTGTTAACTATAGGGATTACTTGCAGTTCAGAAGCAGATGGCGGCCCATAAAATTGCTCATGCTACCTTGAAAGGACCTAGTGTGGTGAAGGAGATATGCATTGGGATCACTCTTGGTTTACTAGCAGGCGGAATGTGGAAAATGCATCACTGGAATGAGCAGAGGAAAGTAAGAGCATTTTATGACATGCTAGAGAAAGGTGAAATTAGTGTTGTTGCAGAAGAGTAACGTTTTCTGCATCCGATCATGTTGATGCTTTAACAATATTTGGTTTCGTCAGTCCTTTTAATTTCAACAAATGATATTTAAGATGCAAATCAAGCATACTTTCTTGGTTTTGGTTTTGAGGGAAATAAATTTCTGGTGATGAAAAACATGTGAACTATATTTGTTGAACTTCTTCTGGTATTATTGTGAACCATACTTGTTGGACATGTCCAACTATTCTTCTTGTTGCTTATGCTTGCTTGAATTTTGTAAAAAAAAAAAGAGGCT
>Nelumbo_nucifera_newGene_1026
CAAAAATCATAGAAGATTGGATTCGGAGCATTTCGATAAATTCGTACGTTGTTGTCTTTACTTCTCTCGAGAGATGTATTCTATACAGGGGGGAGCTTAATGGTTGGCCCCTTTTATGGTTTAGAAAGTCTTCGTAGTAATCTAGATTTTTATGTAAATATTATGCCTCCCCTCTATTCACCTTAATGGTTGGCCTCCCTACGAATCCATCTATATTTCTATACGTCCTGTTTTGTTTGTTTGTACTTCAGCGAGGGTACGCTCTATACTTGAACCGTTCGCGCAAATGGAGAAAGCATTAAAATGTGCAGATTATTGAAAACGGCGTCTCTTATCAACTTTGTTGTTACATTATTTCGAATTTGTCAAGAGTTTCGTCACTACAAGAAGAATAAGTAGAAAACCAAAACATTCACGTGAGTATATTGGGCGGCGGTGGTCTTTCCGTCGTTTATAACATTGAATCGGAATTGAGCCAGCATGAACCCCATTAGATTCGATTGATACTCTTTTTGCGTTGTTCTCCTTCAATAGCAGAACACCAAAAGGAAAAAGGAAAGCTCTCCTTCCTGCGTGGATTCTGCTCCTTTGACTGAGGCAAAACTCCACTGAGATGTAGAAGCGAAGTACTTTTGATGGAGAGAAGACTATTTTTGACGAAGAAGAGTACTTTCGTTGCAGGTCTCCACAAATAGTCCTCTGCATCATTTTTTTCGTGTGAAAACAGTGGAGGGGGATGGGCCTTCTCTTCACACGTCTTTCTCCCCTGCTTCCCTCTTCTCTCTCTCTCTCTCTCTCTCTCTCATTTGAGTCCCTCTCCCTCTCTGTACCTCTCGAAATCATGACAAGAAACCCTAACTCTTTTTCTTTGCAGGGTTTACAATTAGGGTTTTGATGGTTTTTCACACGATTCTCCCCTGCTTCATCTTCCAAGATCTAAGTTATTGTTTTATTAGGCTTTCTGGTTGGGGTTGTACCCTTTTCTTTGTACTTCTTCCACTTCACCATTGATTAGTGTTTTAAGTTTTCTGATCATCGTTCTCTCATATTTTGCAGGTGGTGGAGGCAGTGGCGATGCCTCTGCACCAAGAGCTAATAACACCATCTTCTCACCAGAGAACACACAACAGGGAAGAAGACGTTTGAGTTCAAGCAGAGTTTCGGGAGAAGAAAGGCCGCTCACCTGATAAGAGATTTGAAACTGCGACTGTTGGAAATGCAATGGGTACCACGGAAAAAGTCTAGGCTGGGATGGATGGTTTCTGTTCCAGCCTCTTTGTCCACCCGCAAATTTCATCTCAATCGATCTCTTCTTTGTCATTGAAATTTTTAGCTAACCTGAAACTGATTTTTGAGGGTTTTTGTGGGTGTTTTTTCTTCTTTGTTAGGGTTTAACGATGGAGGGTTCGTCCATTGTTGTTAAGTTCAAACAATTTTAATAGTATTTACGTTTCCATAGACATGCCGTAAATCCACGTTTTCTTGTCTTGCCCAGTCAAACTCTTGGACACATGTTGGAATCTGATTGATATTTAGAACAATTAATCTTCCTGTCTTAATTGTATTTTGAACTTAATATTTAGATCTTTTTCTACAAGTTGACATGCTCTCTTATAAAATGCAGTTTGAGCAAGGGGTTGCGCAGGCCATTCTTCGTGGTCTTATAGATTTTAAACGGGATCCAGGGTCAAATGTTTCAGAGAGTGCAAAGAATTTGGTTCGACAGATGTTAGAGCCTGACCCAAAACTTTGGTTGACTGCAAAGCAAGTGCTTGGTATTTTCCTACTTTTGTGTTACTGTACATGTTGAACATGTAATAATGCAAATCAACTTCTTGAAAAAGCTACACTTAAGGAACACTCCTTACAAACTTACATGTACTGATTTGGTTATTTGGAAAACATCCGGGGCATATTTCTCATGGGTTATGATGCTCCAGGCAGCCAGGCCATAGGTTCCATGCCTAAAACTGTCTTGCCCAAATGGAAGGTAATCTCTATGCCCATGTTAGAATGGGAGGGTGTCTATATAGACTTTCTAAAGAAATGTACATCCTTTGAAGAGAACACATGCAGAAATCTGTGTTGATATATGAGTGGTGACAGCATAGACTTGGGTTTCATTTCCATCAAGAGCAATTTTCATCTGATAGTATTACTCTTACTTGTGCCGTTATCATTTTGTTATGGACTCACAAGAGTATCGTTGATTTGAATATACTTGCAGTTGATTGTTTTTGTTATTATGTTCTTTCCTGGTTCTGTTTTGCTGAGCCAGTTGATTTCATGAATACTACCCGCAAGGTTATCATTCTGCTTATTGAATCGGCATAAATAACTTACAGTTTGCACTTGGTTTATCATTCTGCTTAGTATGATGATCAGACTTCTGACATTTAGATGAATTATTGAACACTAGACAATTAGGATCTGATGCCTACATTCTTCCTCCCTTACAGAACATCCTTGGCTCCAAAATGCTAAAAATCTCCAATTGTTCCTCTTGGAGATGTTGTCAAGTCAAGGCTTAAGCAGTTTTCTATGATGAACAGATTCAAGAAGAAAGCATTAAGGGTTGGTTGACCTGTAGCACTACCCTATTTATTTTCTATTTCTTTGATATAGGAATTTGTCCAAGAATTTATTACTAAAATGGGCTTTCAAATAGGTTATTGCTGATCATTTATCCTTTGAAGAAGTTGAAGACATCAAAGAAATGTTTAAGAAGATGGACACTGATAATGATGGTATTGTTTCAATTGAGGAACTGAAAACTGGACTTCCAAAGTTTGGCTCCCAGCTGGCAGAGAAGATGGACACTGATACCTTTCAATTTACCTGTTTTATGTGGTTTATTTTTTTATTCTTTATTTGCTAAATTGTTTTTCTCTTCTATTCTTAAAGTTAAGTTGTAAGCAGCTGTCAGTATGTCTAACTTGCAATGTTCTACCAAGGAGTGAACTACAATTTTGAAACCCATCATGGATGGAGCTTCATGTCTTTTCACCTATTTAATTGAACTTTGTTATAATCCAGGCTATGCATTGGAAAAAGCTCTTATTAGATGATGTGTAAATGGTAAACCTTACTTTTGTCTGTACATTGACTTGAATTATTGAGAATATTGTATCTTCTACTTCTATTTGGATGGTTAAGAGGAAGATATATTACATCTCACGAATAAAGTTATTCAATAGGATGTTAGTCTTTTATCTTAATTCTTGTTTTGACAGGATGTTTTGAATCTTTAGATGCTTCTATATATTGAACCATGCGGAGACAAATCTCATAAACTATGCTAGGGTGTTTCCCCTATGGATTTTGCGTTTTATTAGAAATTAGAAAATATTAAATAATCTGTCCAACACTTCAAGCCACCACTTTCATGGTGGTGGTGTTCACTCTGAATCAACTACGAAGCTTTTTGTTAGTTTCATAGCAGAGATTAGATTTTTTTATGTTGCATGCATTTGGTCTCTTTGATTTTGCATTTTTCCGGAGCTAAAGACAGTGGAGGATTTGATTTAGTTACTTTGCCATCCAGTCAGATGTGTCTTAAATGTATTCCTTGTTCCTTCATGACGTCTGTTTTTTATTTCTCTCTCTGTTTGCAATGGAAATGTAGAATAGTTGGAGGAATTAGTACTGAGAATCCAAATATATTAGCTGGTTTTCCTCTGTTACTGAGAATCCAAATATGTAGAATAGTTGCATGCATTTGGGCTCTGCAGAATTTCTTCTCTTAAGTTGGAAATTATTTGTGAAAAACTGAAACCTCATGTTTTTTCACTAAAATGTCTTCTTCAATACATTATCCATAATCTGCTAAGTAATTGCATGCCATTTGGAGCAATGTTTGATTTAAGCCATTTTTGTTTTAGTGATAAAAAAATATCTCCTACTATCTATTTTCAGTTTTGGTTAGAATTATCTTTTTTGAAAGGAAAGCTAAGGAAAGTTGGACCAAGGTGTTAGGTACTTTATGAAGGAAGCAACCACAAACATTTTTTTTTCTTTCAATTGTTTTTTATTTAAAAATGAGCCATACATAAAAATATTCAACTTTTGGGGTGGTGCTTTGTCATATCTTCCTGGACCACAACAAGAGGAGTTTATGTGCAGGCTAAGATGGTCACTGGTTGCAAATGAGAGTACATGCAGATTTTAGATCTGAACTTTCAAACCACATAGTTAGGACTTAGGAGACAACTCCAGCTCAGGGCCTAGCTTTGGAAAAGGAAAAGGGCTAAATCTAGCTAGAGATTAATGACCTTTCTTTGTGACTGCTAGAAGCTTGTGGCTGAAATGTCAACACCATTTCTTTTCAAACCACATAGTTAGGACTTAGGAGACAACTCCAGCTCAAGGCCTAGCTTTGGAAAAGGAAAAGGGCTAAATCTAGCTAGAGATTAATGACCTTTCTTTGTGACTGCTAGAAGCTTGTGGCTGAAATGTCTACACCATTTCTTCTCCTGCTAGAAGCATCTGGAAAGGCTGGTAGGAGTGATTGCATCTTCTCCTTTTCCTCCTCAGTTCCATGGTTTGTGAAACCCTAGCATCTTATGTTGGCTTGAATATAAGTAGGAGATTCGAAGTTAGTATACATATTTTTTGTTTGTAATAACCTTTTTATTGATTATTTTGAATCAATTGAGCAATTGGGATTGATCCAACACAGAATTTGGAGTTCAAGGTTGTTCCAATAGAGTCTATAGAGAATTATCTCAATTCTGTGATTGCAGAAAGACCGGCTTGCCTTGCTATTGTTACTTAATTGGCTTTATCAAATATAGCAAGTGCAGTCTTTGGAGAGCACTCTTCGTTTCTTCTTACCATATTCAATGCTTGCTGACTTTAACACATCTATTGAATGAAAAGTGTTGCTAACATTCTAATGCTTGACTTGCAAGGTGCGGTGAGGAAATTCAAGAAACCCAAAGTTGAATGTCCGAAAGGAAGACAAGTATCATTACCATCTGTGGCGTGTATCGTTAATATGTCAATTGGATATTATTGGAAAATTTGAAAGTTTTGAAGGTTCTTGTAATGTTAGTATGTCAATTGGAAATTGTATTTGAACAATTTGTTTTGGAC
>Nelumbo_nucifera_newGene_1027
GTCCAAAACAAATTGTTCAAATACAATTTCCAATTGACATACTAACATTACAAGAACCTTCAAAACTTTCAAATTTTCCAATAATATCCAATTGACATATTAACGATACACGCCACAGATGGTAATGATACTTGTCTTCCTTTCGGACATTCAACTTTGGGTTTCTTGAATTTCCTCACCGCACCTTGCAAGTCAAGCATTAGAATGTTAGCAACACTTTTCATTCAATAGATGTGTTAAAGTCAGCAAGCATTGAATATGGTAAGAAGAAACGAAGAGTGCTCTCCAAAGACTGCACTTGCTATATTTGATAAAGCCAATTAAGTAACAATAGCAAGGCAAGCCGGTCTTTCTGCAATCACAGAATTGAGATAATTCTCTATAGACTCTATTGGAACAACCTTGAACTCCAAATTCTGTGTTGGATCAATCCCAATTGCTCAATTGATTCAAAATAATCAATAAAAAGGTTATTACAAACAAAAAATATGTATACTAACTTCGAATCTCCTACTTATATTCAAGCCAACATAAGATGCTAGGGTTTCACAAACCATGGAACTGAGGAGGAAAAGGAGAAGATGCAATCACTCCTACCAGCCTTTCCAGATGCTTCTAGCAGGAGAAGAAATGGTGTAGACATTTCAGCCACAAGCTTCTAGCAGTCACAAAGAAAGGTCATTAATCTCTAGCTAGATTTAGCCCTTTTCCTTTTCCAAAGCTAGGCCTTGAGCTGGAGTTGTCTCCTAAGTCCTAACTATGTGGTTTGAAAAGAAATGGTGTTGACATTTCAGCCACAAGCTTCTAGCAGTCACAAAGAAAGGTCATTAATCTCTAGCTAGATTTAGCCCTTTTCCTTTTCCAAAGCTAGGCCCTGAGCTGGAGTTGTCTCCTAAGTCCTAACTATGTGGTTTGAAAGTTCAGATCTAAAATCTGCATGTACTCTCATTTGCAACCAGTGACCATCTTAGCCTGCACATAAACTCCTCTTGTTGTGGTCCAGGAAGATATGACAAAGCACCACCCCAAAAGTTGAATATTTTTATGTATGGCTCATTTTTAAATAAAAAACAATTGAAAGAAAAAAAAATGTTTGTGGTTGCTTCCTTCATAAAGTACCTAACACCTTGGTCCAACTTTCCTTAGCTTTCCTTTCAAAAAAGATAATTCTAACCAAAACTGAAAATAGATAGTAGGAGATATTTTTTTATCACTAAAACAAAAATGGCTTAAATCAAACATTGCTCCAAATGGCATGCAATTACTTAGCAGATTATGGATAATGTATTGAAGAAGACATTTTAGTGAAAAAACATGAGGTTTCAGTTTTTCACAAATAATTTCCAACTTAAGAGAAGAAATTCTGCAGAGCCCAAATGCATGCAACTATTCTACATATTTGGATTCTCAGTAACAGAGGAAAACCAGCTAATATATTTGGATTCTCAGTACTAATTCCTCCAACTATTCTACAT
>Nelumbo_nucifera_newGene_1029
TAAAGAACGAATTCAGATGCGAAGATCTCTACGAAGAGGCTTGGATGGAGTTCATGGCTCTAAAAACCTGTCTGGTTCTAGGACTGGCGACGACGTCACAGGTTTCTCTTCTTCAAATTCGACCACAGACTCTGGTTTTCTTCTCACTTTCTGTTAATTCGGTCGTTTCCTCATGGCGGATTCTTCGAAGTTTGAACTGATCTGATTATGCCTAGATTAGTTTTTCTTTAACTTGATTTTGAATGAACATAACGGTTAAGTCTACAGCCTTTATCTGGGTTAGACCGACGAATGTTTTTAATGGATTTGTCCATCTTAAATCATTATATTGCAATTTTGGTGCATAGTGTTGTGATTAATCAAGTGTTGGTTGTGCTCATGCTCTGTAATAATATAACTGCCGATGGCTGCAATGTAGTGTTTTATATTAATTCTTAATAATATATATTCCTGGATAATTTGGAAGTTTCATAGCAATTTCCATCTTGGTTTTGGTTATGGCATGACTTTCGTGCTTATTGAATGTTCTACAGAATTTTTGTAATTCTGCAGATAGAAGATAGACACGCATTTACATGCATGGGGTGCTAATCAAAAAGAGAAGAAAATAAAACAAAGTAAATGTACTGCAATACCTGTTGACATAGTTTGGATCTATACTTAGGTTTAATATAGTGTCATACTGTTTGTCAATCCTGTAAGAGAATACAATTGTTATGAGATGAATAAATTTAGATAGTTAAGCAAATATGAATATATAATTTTCAGGGATGCTGGTAAAACAATTGGATTCATGAGAATATGGTTGGGATGTTGGGAAATGTTTTGATAAGAAAGAGCTGGAAAGTTGTTGATGGTTTCTTTAAGAATGTTTAGGATTAATTGTATAATTTACTTTGTCCCGTATGTTTTTTCTACCCAGTATGGGCTTTATTGCACTTTATCATAAATTTGTCCTCTTCAGCTATATGGTCTAAATTTGGTATTCATGGGAAAAAAATAGTTATGCAAATTGATGGTATTAACAGTCAAATTTATCTTAAGAGTGCTCAAGAATGTTTAGGATTAATTGTATACTTTACTTTATCCCGTATAATTTTTCTATCCAATATGGGCTTTGTTGCACTTTATCATAAATTTGTCCTCTTCAGCTATATGGTCTAATTTTGGTATTCATGGAAAACATTGTTATGCACATTGATTATTATAACAGTCATTTTATCTTAAGAGTGCTCAAGAATTTTTATTTTTTATTAATAATTATGACACTCAATTTATCTTTCAAATTTAGTCTCAAAATAGGTCTTGTTAGTTCTGATCAAACTGCAGACTGCACCTATAATCTTAGCAGAAGTGCCCTTGGGAGCATTCCATTATCAAATTTAGGTTGTTGCATAATTAACACCAACTCCTGCTAGAGCTAATATCAGATCTAAGATCATATTAACTAAAGGCATCAAATGGCAGAAAATCCATCAACCACACAACACGCAAATTGTGTAGCATCAATGCTGTATTTTGGTTGTTGTGCATAATCAACAACCTTTCATGGTTCAACCATAGAAAAGAAAATGAACTTTACATTCATAAAAAAATAAGAAAATGAACTTTAAAATGATTTATCTTTGATAGTCATGCATGTTACAAATTTCAATGCAATGACTTTTCATAAAAAAATAAGAAAATGAACTTTAAAATGATTTATCTTTGATAGTCATGCATGTTACAAATTTCAATGCAATGACTTTTCTTTCTTTCTCTTTTTCCCCTCTTTTCTTTTGGATTAGAAGTGGAAAACTTTTATTAATAGTAAAAGGTGAAGGAAATACGTGCAAGGAATAGCTCATGTTGCAAAGATGGGAAGACTATCTTGTAAAAATTAAAATCCCAAGCTACTTCTACATTCCATCATCTTCATCATCTAAGCCTTGTCTCAACTATATGGGGTTGGCCACATGAATCTTGTTTTGCCATTCTGTTCTGTTTAATGCCATACCCATTATTAAATTATGGGTGCTTAAATCATTTCTTATCACTTCCATCCAAGTCCTTTTTGGTCTTCCCCTAGCCTTCTAGTCCGTTCAATTTGTAACAAATGGCTTTTTCTAAGAGGTGCTGTAGAGGGTCTTTTATGCATGTATCAAACCATCTCAGTCTACTTTCTTTCATTTTATCACCTATTGGAGGCTTGGAGCTACACCTAAGTTCCTTCTTCTGACTTCATTTCTAACCCTATCCTTCTTAGTTTTACATTCATCCATCTAAGCATTCGCATTTTTTTCATACTCATTGTTTGAACATGTTTCTTAATTGCCCAAGATTCTGTTCCTAATGAGGCAAAAAAAAAAAAAGAAGAAAAAAAGAAAAAAAAGAAATGTGTGAATGTATTCTGTTTTTCATGTTTTTTGTAGTGGGATCCCAAATTGTTGTCTTTGGGTACCTTTGTTGACAGTTTGGGACCAGGGGTATTTTCGTCATTTTATAAGTTAAGTTTTGGTCAGGGGCAGTTGGGTGCATTTCTGTTGAGTTTTGGTCTCTTGGGTCTTTTTGTAACAAAAGTTATCTTTTAGGTGTTCATTTGAAGTTAGTTTTGTTCCTAAGGAGTTGTTGGTGATAGGGGTGAGCAAAAAAAACCGAAAAATTGGTTAACCGAATCGAAAAATCGGTTAACCGAACCGGTCAGTTCAATGTTTTCAAAAAACTGAAAGTTTTGGTTCGGTTTCGGTTAACCATTTAAAAAAACCAGCGGTTAACCGAACCGACCGATATATATAAACAATAATATATATTTATATAATATTATATATATTATATTAATATTATATATTATTTTTTGAAAATCTAATAAATGCCGAACTAAGACTTTTCAGTTTGGCAGTAGACTCTAGAGTGTTCGCCAGTCTACCAAACTGGCGAACAACTAGACTTTTCAGTCCCTTTCCCTTTCTTTCCCTCTCTCTCTCTCGACTCTCACTCTCTCAGACTCATTCTTTCCCTCTCTCTCTGAGCTCTCTTTCTCGACTCTCACTCTTTGGTGCTCCCAAAAATCAATGGATCAATGGGTGACAACCTTTGGCACTCCCAACTGCAATAGCTTCAACGGACCAACGGGCGACGGCCTTCGGCGCTCCCAAAAATCAATTTTCTTCTTCGTTCTTCCCCAGGCCCTGAGCTCTCTCTCTCTCGTCTGTGAGCTCTCTGTATTTCTTCCACTCTCCCACTCTCCCCGTCTCCAGTTCCTTTTTTTTTTTTAAATTTTGAAGTCATAAAAAAACCGGAAAACCTGTTGGTTAACCAGTTGCATCGGTTCGGTTAAATATAAAAACCGAACAAATCGGTTTGGTCCAGAAAATCACCCCACGGTCTGTGAGCTTGTCCAGGGGCTTATGTGTAAATATTTTAACTAGCTTGTCCAGCAAGCCAGTAAGTCTTATAAAAGAGAAGGGGGCTGTTTCTGTAGGGATCTTTTGTTTCTTTCTCTCTTGTTTGAGCTGTAGCTCAGCCCCAACTAGGGTTTTCAAGCATTGGGAGCTTTTGTTTTGAGGAGTCGACCCATTTTGGCACCTTCCAATCCCTCCATCGCTGCGTGTCCGTGCGGGAGGCCAGCTTGCTGCCATTGTTATTGTAGTGGAACTGTTTCCAGGAGGAGTTTTACTTCAGGTTCAGGTCTGAAATCCCTAAAAATCCAACTTATTTTTTTGTTTTCAGCTTGGTATTTCTTGTGCTTATTGCTGTATACTTGAGGTACTGCATGTAACGTGACCTTCTGTCCACATCAAGTGGTATCAGAGTAAGTTCTTTCCTTGGGTCTACTTCAAAGTTCATCTCCTTGTGTTTTCTATATTATCATGGCTGCAAGGGGTGGACGTGGTAGGGGTGGTAGAAGACCACAACATGTCACTGTAGAGGTTTTCCGAGAGGCTATAAGAGGACTGCAAGAACAGATTGAACACCTTGCTCAACTTGTAGCTCAAAATGCTGCTAGGGATGGTGACGTTGAAAATGATTTGGGGCTAGGAAGAAGAAGACAAACTCCTAGAGTTGATGAACAACTCACTGACATTATTAGTGAAGAATCAAGTGAAGACATTGAGCAACCTGAAGGTGATCAGCATGGAAGGAATAACAACCAGCGGTGGGAAGACCGAATAGTGCAAGCTTTACAATCCAATCAAGGTCATGGTGTTCAACTTCATATTTCTGAGTTTGATGGTGAGTTGGAACCTGAAGAGTTTCTAGACCGGTTGGACAGCATTGAAAATTATTTTGATTGGAAAGAAATGAATGAAGAAAGAAAAGTGAAGCTTGTAACAGCAAAGATGCGTGGGACAACCTTAGATTGGTGGAAAAATTACCAAAGGGATAGAGAAAGGAAGGGGAAAAGAAAGGTTAGTTCCTGGGGAAGAATGAAAGAGAAGCTGAAATCCCAATTTTTACCACCAAACTACGAGCAAACTCTTTACCAATGGGTGCAGAATTGAAGGCAACAGGAAAAGAGTGTGAAGGAGTACACAAAAGAGTTTAATAGATTAACTGTTCGGAGTAATATGTTAGAAACTGAACATCAAAAAGTTAGTAGATATATCAATGGTTTGAGGTTGCCAATACAAGATCAAGTCAGCCTACATTGCCCGTATAAGGTAAAGGATGCATATCAGCTAGCTCTAAAGGTTGAAGCTCAATTGAGTCGGAGCTTAGGGCGGAGGGCTAAGTGCTGTCCAAGGTACATCTTCATTAGTAGGTCGAAGTGTTGGGGTTGGTAGGGGTCGTGTGATCAACCAAACACGACCTACAGTCCAAGGGACTTCAAATGCAACAAAAAGCAGTCAAGGGCAACCTACTATTAGATGTTTTAGGTGTATGGAATTGGGACATCGTTCAAATGAATGCCCTAAGAGAAGGATTGAAGGGAAAACACATTTGGTTGATGAAGTCACTGATGAACAACAAGGTGATATAGGCCATGTTGAGGATGAGCAAGTGGCTGAAACTACTGAAACTAATGCTTTTGAGGAAGAAAACTTGGATGGGGATATTGAGGGTGAAACTCTAGTGATACAACACTCTATGGTTGCACCTCAAGAACCACTACCAGGGGATTGGTTGAGAAAGAATATCTTTAGAACACGTTGTACAGCTGGCGGGAAGTTGTGTAACCTGATTATTGATAGTGGGAGCAGTGAGAATCTTGTTTCTCAAGAGATGGTGGATAAATTACAGCTCAAGACTGTTCAACACCCCCGACCATATCGTATTTTGTGGTTCAACAAAGGAAATGAGGAAGAGTTTCTTCTAAATGCCTAGTGAATTTTTCTATCGGTAATACATTTGAAGAACCGGTATGGTGTGATGTTGTCCCAATGGATGCATGCCATATTCTCTTGGATCGCCCATGGCAATATGACCGTAAGACCATTCATTATGGGGACAAGAACACATACAGCTTTGTGAAAGACAATAAGAAGATAACTCTTAAACCAATGCAATTTGATTCATTTCCAAAGAAGGAAACAAAGCCAACCACTACTCTCTTCACCTCAAATAAATTGACTCAAAAAGATGGGAATTTGGATGTTGTTTACGTGATGGTACAAAAGAAGTTAGCAAAGAAACACCTGTTCCTGAGTTGGTGAAGAAGCTACTTCATGAGTATGCTGATGTGATGCCTGAAGAACTACCAAATGGCCTTCCTTCCCTAAGAGATGTACAACATCATATAGATTTAGTGCTGGGAGCAGCATTGCCTAACCTATCCACTATAGAATGAGCCCTAAGGAGCATGAGGAGCTCCAAAGACAAGTAACGGAGTTGTTGAAGAAGCGGCTGATCCGTGAGAGCTTAAGCCCATGTGCTATACCAGCTTTGCTCACACCAAAGAAAGATGGTTGTTGGCGTAAATGTGTTGACAGTCGTGCCATTAACAAGATTACAGTTAAATACAAGTTTCCCATACCCCCCGCCTTGATGACATGTTAGACACATTGGCTGGATCACAAGTCTTTTCAAAGATAGATCTGAAGAGTGGATACCATCAAATTCGTATCCGAGAGGGGGATGAGTGGAAGACTGCATTCAAGACCAAGGAAGGTCTTTATGAATGGCTGGTTATGCCATTTGGGTTGTCTAATGCTCCTAGCACCTTTATGAGGTTCATGAGCTAAGTTTTAAGGCCGTTCATGGGGAAGTTTGTGGTAGTTTATTTTGATGACATACTCATTCATAGAAAAGATCATGACAGCCACTTAGTACACTTGAGAGCAATCCTAAAAGTCTTGAGACAAAATTAGCTATATATAAATTTGAAGAAGTGTAATTCTATGACAGATCGGTTGGTGTTTTTGGGATATGTTGTTTCAGCCAAGGGGATTGAGGTGGATCAAGAAAAAGTTCAAGCTATTCAAGAGTGGCCAACACCAAAGACCTTAACTGAAATTCGTAGTTTCCATGGGTTAGCAACATTTTATCGTCGGTTTATAAAGAATTTCAGCACTATTGTGGCGCCCATTACTGAATGCTTGAAAGGAGGTGAGTTTACTTGGACTCTTGCAGCTGAGAAAAGCTTCCAAGAGATAAATATGAAGATTACGAAGGCTCTGGTATTGGCTTTACCTGATTTTAATAAGCTCTTTGAAGTTGAATGTGATGCATCCCATGTTGGGATTGGAACTGTCCTTAGCCAAGAAGGCCATCCAATTGCTTACTTTAGTGAGAAACTCAATGATGCTAGAAGGAGGTATTCCACTTATGATGTTGAGTTTTATGCCATTGTGCAAGCATTGAAGTTTTGGAGGCATTATCTTATCCAATGGGAGTTTGTGTTGTATTCAGACCATGTAGCATTAAAACACCTAAACTCCCAACAGAAGATAAGGGGATGACATGCTAAATGGGTTGATTTTCTACAAGAATATAATTTTGTTTTGAAGCATAAGGCTGGACAGAAAAACCGGGTAGCTGATGCTCTTAGTAGGAGAGTTCACTTGGTGTCAATAGTGTCTACTAATGTTGTGGGATTCAGCTCCATCAAAGACCAATACCAAGATGACCCTTATTTTGGCCCTATTTGTAGAAACTATACAGCAGGCGACAAGGATATTTGAGCCAAGTTTGTGTGGAATGATGGTTACTTATTCATGGGCAATAGGTTGTGTATTCCATCAGGATCCTTGAGGGCATTACTCATTGCTGATTTGCATTGCAAAGGACATTTTGGTCACAAGAAGACACTTGAAATGGTCTCCAAAAGGTACTTTTGGCCAAGGCTACAAAAGGATGTGTTCTATTATGTTGATAGATGTCACAAGTGCCAAACATCTAAGGGGCAACATCAGAATACAGGTTTGTATCTTCCCTTACCCATACCAGAAGCACTGTGGACTGATATTACTATGGATTTTGTGTTAGGGTTGCCAAGAACAGCTAGGGGTAATGACTCTATTTTTGTTGTAGTTGATCATTTCTCTAAAATGACCCACTTTATTGGTTGCCAAAAGACTTTTGATGCTTCTCATGTAGCTAACTTGTTTTTCAAAGAAGTTGTTCGGTTGCATGGATTGCCAAGATCTATCACATCAGATCGTGACACAAGATTCCTTAGCCACTTTTGGAGAACTTTATGGAAGCATATGGGTACTATCCTACAATATAGCAGTACATTTCACCCACAAACAAATGGTCCATGTCAAGTGCTGAGATAGTTTGGTGACAATGCATATGAAATTGAGCTACCAGCTGATTTGTTCATTCCACCCATTTTTAATGTAGCAGACCTCTTTGATTACCATGGGGACCTAGAACCAACAACAAAGGATGGGCGTAGACAAGAACAAAGGTCCAGTAGTTCTAATGAGTTTGAACAAGTAGAGGGTGTAGAAGATATCCGAATCACCAACACTCGAAATGGGGCCTATTTTTGGTTCTTAGTCAAGTGGAAAGGGAAACCATCAATTGAGAACTCTTGGATTAGTGAAGAGGAGTTTATGAAGCTAGATTGAAACATGTAAGGCTGCTAAAATTGCTGCTCGCACGGGGTCGAGCTCTTTTTAACCCGGCGGGAATGACGAGGCAAAAGAAAAAAGAAGAAAAAAAGAAAACAAAAAGAAATGTGTGAATGTATTTTGTTTTTCATGTTTTTGTAGTGGGATCCCTAATTGTTGTCTTTGAGTAGCTTTGTTGACAGTTTTGGACCAGGGGTATTTTCGTCATTTTATAAGTTAGGTTTTTGGTCAAGGGCAGTTGGGTGCATTTTTGTTGAGTTTTGGTCTCTTGGGTCTTTTTGTAACAAAAGTTATCCTTTAGGTGTTCATTTGAAGTTAGTTTTGTTCCTAAGGAGTTGTTGGTGAGAGGGAAACATTCTAGGGGCTTATGTGTAAATATTTTAACTAGTTTGTCCAGCAAGCCAGTGAGTCTTATAAAAGAGAAGGGGGCTGTTTCTGTAGGGGTCTTTTGTTTCTTTCTCTCTTGTTTGAGCTGTGGCTCAGCCCCAGCTAGGGTTTTCAAGCATTGGGAGCTTGGGTTTTGAGGAGTCGACCCATTTTGGCACCTTCCAATCCCTCCATCGCTGTGTGTCCATGCGGGAGGCCAGCTTGCTGCCATTGTTATTGTAGCGGAACTGTTCCAGGAGGAGTTTTACTTCAGGTTCAGGTCTGAAATCCCTAAAAATCCAACTTATTGTGTTGTTTTCAGCTTGTATTTCTTGTGCTTGTTGCTGAATACTTGAGGTACTGCATGTAACTTGACCTTCTGTCCACATCAATACCATACAACATAGCTAGCCTTACAATTATTTTATAGACTTTTCCTTTTAGCCAAAGTGGTATTTACCTATTACATAAAGATTTTGGATTCACCCCTTCATTTTTCCCATCTTGCTCAAATTCTATGAGGGACATCCTCCTCAATTCTCCTTTGTTACAAATTATTGAACTAGGGCACTAGAAGAGGTCACATCGAGTTATCTCTTGGTCTTTAATCCTAAGTGTACCCTAGTTTGCTCTCCTATTATTATTAAATTTACATTGCATCTATTCTATTGTAGTCGTACTTATTTTATAACCTCTTGTTTCTAACATAGTTGTCAATAAACCTAATTTTTCATTTAATCCTTCACTGTTTCATCAATTAATACTATGTCATTAACAAACATCAAGTACCACGCAACCTCCTCTTGAATATGTTTAGTCAATTCATCTATGACTAGAGAGGGGAGAGAGGGGAGAGCAGATCCACCCAATATTTGTGCTCGAACAGGTTCATATTCAGCCTTTAAACCCACTAGAAACCTTGTCCCATCAAGCTGCTCTCGTTGTTGTTGCTGAACTTGAACATCCAGAGTCAGAGGAAGATGCACATTAAGCTCATTACGGAGGTTCCTCATGCTTGCATAATATTCTTCTAGGCTTTGATTACCTTGCTTCAGGTTATAGTACTCTTGGTAAAGTTGATACACTCTAGTGGTATTATCTTGGCCAGAATAGAGTTTCTTAGCATGGTTCCAGATTTGCTTAGCTGTATCCAGGAACATAAAATTCACACTAATTTTAGGTTCCATGCTATTCCACAATCAGGTCATAATTTGTGCATCCTTTTGTTCTCAATCACTAAACCCTAGAGAATCAGAAGAGGGTTTCTCCTCTCTCACATGTTTCACCTTTTTCTTGGCTCTTAAAAACACTTATACAGTGTTGATAGGTGTATTATATGTACTGTACACAGGTTTAGTGCCCGCAGGGGTATTTTTGTAATTTTGTAGACCTCTTGTGTTGTACGGCCAGTATAGTATAAATACTATGCTTCACTCGACTGAAGCAGTTCTTTTGAGGCCTTAACTCACTCGACTGAAGCAGTTCTTTTGAGGCCTTAACTCAGTAGCCTCCGCTTCTTCTTCTTCTTCTTCATTCTTTCCTTTCTTCTTCTCCTTCTTCTCCTACTCAACATGGTATCAGAGCAGGACCGTCCAGGCCTGGAAAACAACCAGCTGAGGTCTCTCTCCACTGCTGCGTAGGAGCTATAGTCTTGATGCTCGAAGACAAGGAAGAGGAAGCATTCTCTAGTGTTGCGGTTAGTCTCCACTGCCGAGTAGGGTTCTCCGGTTCTGCTACAAGAAAGCTAACTGCTCAACTTCCTAGCGCAGAAAAGGGTTCTGCTACAAGTTTTTTCTTCTTGATTCATGACTGTACTGGAGTTGCTTGGCTAAGAAGATTGTAGAAAACCATCCCAGATGTACGAGGGGGGGTTCTGACCTGAAGAGAAGTTTGAGTCCATGACTGTACTGCCTATTCATAGTTCGGGTGACCTAGGTACTGAACTGAATTTTTTCTGTTTATGGTTCTCTTCTTGCATTCTTTCGATGGACTGTTAATGTCCCAAAATCTGAGTAGGGACTGTCCCCCTTCCTCCGATTGTGTGTTGCTCTATTCAGCTCTCTAAGGGACTGTTGATGAACCCTAAACCCTAANNNNNNNNNNNNNNNNNNNNNNNNNNNNNNNNNNNNNNNNNNNNNNNNNNNNNNNNNNNNNNNNNNNNNNNNNNNNNNNNNNNNNNNNNNNNNNNNNNNNNNNNNNNNNNNNNNNNNNNNNNNNNNNNNNNNNNNNNNNNNNNNNNNNNNNNNNNNNNNNNNNNNNNNNNNNNNNNNNNNNNNNNNNNNNNNNNNNNNNNNNNNNNNNNNNNNNNNNNNNNNNNNNNNNNNNNNNNNNNNNNNNNNNNNNNNNNNNNNNNNNNNNNNNNNNNNNNNNNNNNNNNNNNNNNNNNNNNNNNNNNNNNNNNNNNNNNNNNNNNNNNNNNNNNNNNNNNNNNNNNNNNNNNNNNNNNNNNNNNNNNNNNNNNNNNNNNNNNNNNNNNNNNNNNNNNNNNNNNNNNNNNNNNNNNNNNNNNNNNNNNNNNNNNNNNNNNNNNNNNNNNNNNNNNNNNNNNNNNNNNNNNNNNNNNNNNNNNNNNNNNNNNNNNNNNNNNNNNNNNNNNNNNNNNNNNNNNNNNNNNNNNNNNNNNNNNNNNNNNNNNNNNNNNNNNNNNNNNNNNNNNNNNNNNNNNNNNNNNNNNNNNNNNNNNNNNNNNNNNNNNNNNNNNNNNNNNNNNNNNNNNNNNNNNNNNNNNNNNNNNNNNNNNNNNNNNNNNNNNNNNNNNNNNNNNNNNNNNNNNNNNNNNNNNNNNNNNNNNNNNNNNNNNNNNNNNNNNNNNNNNNNNNNNNNNNNNNNNNNNNNNNNNNNNNNNNNNNNNNNNNNNNNNNNNNNNNNNNNNNNNNNNNNNNNNNNNNNNNNNNNNNNNNNNNNNNNNNNNNNNNNNNNNNNNNNNNNNNNNNNNNNNNNNNNNNNNNNNNNNNNNNNNNNNNNNNNNNNNNNNNNNNNNNNNNNNNNNNNNNNNNNNNNNNNNNNNNNNNNNNNNNNNNNNNNNNNNNNNNNNNNNNNNNNNNNNNNNNNNNNNNNNNNNNNNNNNNNNNNNNNNNNNNNNNNNNNNNNNNNNNNAGAAGCCCCGACACACCAAAGATACTTGTTGGGATCTCCATGGGAAACCAAAGTGGGCTCAGGATTTACCTAAGAAGCAAGACTCAGATGTAATTAGAAGACCCGGGCAACAAGGTACCAAGAAACACCACATGGCCAACATGGTTACTCGGGAGAATCAGCCCTCCACTTCTGCTGTGACTCAAACACCACATGACCAACATAGCTACTCTGGATCTGACCCAAGGGAGGATATTGTAAACTCCTTCCGTGACCATTTGGAGCTTTATGGTAGAGCAATTCGCTAGATGGATGCTCCTCCCACCACCTCTTTTGCATCCACATCAGGTAATCTTGCCACAACTTTCCATGTTGCTTCTCACGAACTTGACTCTCCATGGATCATTGATTCTGGAGCATCAAAACACATGACTGGTATGTCCTCTTACTTCCAAACTTATCACCCTCTTTACGGAAGAGATAAAGTGAGACTAGCTGATGGATCATACACTTCCATAGCTGGTCAAGGAACTCTTTCTCTTCTCCTCGGGCTTACTCTTTCTAATGTTCTTCATGTTCCAAAATTCCCTATGAATTGGTTCTCAGTCAGTAGTGTTACAAATTCCTTAAACTGTTCTGTGACTTTTTTCCCTTCCTATTGTGTGATTCAGGATCTGGCCTCGGGGAGGATGATTGGTAGGGGACGTATGGTTGATGGATTCTATATGCTGGAGAATATGGCTGGCCTTCATGTTACAGAGTTTATGAGTCAGTTTAGAAAGAGTAAAATGTATTTGTGGCATTGTCGTCTGGGTCATTTGTCTTTTGAGTCCTTGAAAGTTGTTTTCCCAAAACTGTGTAAGTCAATGTTTATTTCTAATTTTTCTTGTCAAACGTGTCAGTTAAGCAAGCATTGTAGAACTCAATTTNCTACAAGTACTTCATTACCTTCATTGACGATTATTCCAGATACACTTGGGTATATCCAACGTGAACCCGTGAGGAAGTACCAAAAATTATCCAAGATTTCCAGCGGATGGTCTTCACCCAATTTCAGACCGAAATTCAAATATTTCAATCAGACAATGCAAAAGAATTTTTTCATAGTGACCTCACGGAGTTCTTTGCTTCACATTGCTCACTTCACTGGAGCTCCTATGCCCGCACGCCACAACAAAATGGTGTGGCTGAACGGAAGAACCGACACCTTCTTGAAGTGGCACGGGGTTTACTATTCCACATGAATGTTCCCAAACGATTTTGGCTTGAGGCCGTCCTTTGTTCTACATTACATACCTCATTAACCAAATGCCCTCTCGTTGGTTAGAGTACAAAGCCCCACATCAGCTTCTCTTTCCTAAGGCCCCTCTTCTTTCTATTCCTCCTCGTGTTTTTGGTTGTCGGTGCTTTGTCCAAAACCTATCTCCCACCCGGGGGAAATTGGACTCTCGTGCTATCCCGTGCATATTTCTTGGCTACTCATTCTCTCAGAAAGGGTATCGTTGCTTTGATCATGTTTCTCGGAAATTCTATGTCTCCATGGATGTTACCTTCTTCGAGGATGAGCCATTCTTTCCTGTTTCTCCTCACGGGGAGTGTAGGCATGAGGGGAAACTGGTTCAACTTCCTCTTCTTCCTACTCCTTCTCCTTCTCCCCCTTCTCCTTCTGATCCTCCACCTTTCCGTGTTTTTTCTCGTCGTCGTAAAGGCCAACTAGGTTCAAGTGCTGTGGAGAATGCAAAAGCTGTACCTCAAATGCCATCAAATTCCTTGGGGGAAGATCATACTCACTCAAGTAACTTGACTCCCAACCTCGCTGTTGCTAATGATCTTGACCTTCCCATTGCCCACAGGAAAGGTGTTAGGTCGTGCACCACTAAACACCCTGTTTCCAACTTTATTTCCTATGATAACATCTCACCTTCATTTCGTGCTTTTCTTACCTCCATTGACAGTATCACTATTCCCAAGAATGTGGCAGAAGCTCTCTCAGTACCAGAATGGACGAAGGCCATGAAGGAAGAAATTGATGCTCTTCATAAGAATGACATGTGGGAATTCATTGATCTCCCTAAGGGAAAGGATCCAGTTGGATGTAAATGGGTGTTCACTGTTAAGCATGGGGCTGATGGAACCGTGGAGAGGTATAAAGCTCGTTTAGTGNNNNNNNNNNNNNNNNNNNNNNNNNNNNNNNNNNNNNNNNNNNNNNNNNNNNNNNNNNNNNNNNNNNNNNNNNNNNNNNNNNNNNNNNNNNNNNNNNNNNNNNNNNNNNNNNNNNNNNNNNNNNNNNNNNNNNNNNNNNNNNNNNNNNNNNNNNNNNNNNNNNNNNNNNNNNNNNNNNNNNNNNNNNNNNNNNNNNNNNNNNNNNNNNNNNNNNNNNNNNNNNNNNNNNNNNNNNNNNNNNNNNNNNNNNNNNNNNNNNNNNNNNNNNNNNNNNNNNNNNNNNNNNNNNNNNNNNNNNNNNNNNNNNNNNNNNNNNNNNNNNNNNNNNNNNNNNNNNNNNNNNNNNNNNNNNNNNNNNNNNNNNNNNNNNNNNNNNNNNNNNNNNNNNNNNNNNNNNNNNNNNNNNNNNNNNNNNNNNNNNNNNNNNNNNNNNNNNNNNNNNNNNNNNNNNNNNNNNNNNNNNNNNNNNNNNNNNNNNNNNNNNNNNNNNNNNNNNNNNNNNNNNNNNNNNNNNNNNNNNNNNNNNNNNNNNNNNNNNNNNNNNNNNNNNNNNNNNNNNNNNNNNNNNNNNNNNNNNNNNNNNNNNNNNNNNNNNNNNNNNNNNNNNNNNNNNNNNNNNNNNNNNNNNNNNNNNNNNNNNNNNNNNNNNNNNNNNNNNNNNNNNNNNNNNNNNNNNNNNNNNNNNNNNNNNNNNNNNNNNNNNNNNNNNNNNNNNNNNNNNNNNNNNNNNNNNNNNNNNNNNNNNNNNNNNNNNNNNNNNNNNNNNNNNNNNNNNNNNNNNNNNNNNNNNNNNNNNNNNNNNNNNNNNNNNNNNNNNNNNNNNNNNNNNNNNNNNNNNNNNNNNNNNNNNNNNNNNNNNNNNNNNNNNNNNNNNNNNNNNNNNNNNNNNNNNNNNNNNNNNNNNNNNNNNNNNNNNNNNNNNNNNNNNNNNNNNNNNNNNNNNNNNNNNNNNNNNNNNNNNNNNNNNNNNNNNNNNNNNNNNNNNNNNNNNNNNNNNNNNNNNNNNNNNNNNNNNNNNNNNNNNNNNNNNNNNNNNNNNNNNNNNNNNNNNNNNNNNNNNNNNNNNNNNNNNNNNNNNNNNNNNNNNNNNNNNNNNNNNNNNNNNNNNNNNNNNNNNNNNNNNNNNNNNNNNNNNNNNNNNNNNNNNNNNNNNNNNNNNNNNNNNNNNNNNNNNNNNNNNNNNNNNNNNNNNNNNNNNNNNNNNNNNNNNNNNNNNNNNNNNNNNNNNNNNNNNNNNNNNNAACTAGCAGACATCTTTACAAAAGGGCTAAACCATTCCAGACATCAAGGTCTCTGTGACAAGTTGGGCATGATTGATATCTATGCCCCAACTTGAGGGGGAGTGTTGACAGGTGTATTATATGTACTATACACAGGTTTAGTGCCTGCAGGGGTATTTTTGTAATTTTGTAGACCACTTGTGTTGCACGGCCAGTATAGTATAAATACTATGCTTCACTCGACTGAAGCAGTTCTTTTGAGGCCTTAACTCAATAGCCTCCTCTTCTTCTTCTTCTTCTTCTTCCTTCTTTCCTTTCTTCTTCTCCTTCTCCTGCTCAACATACAGATTTAGCCCATGGCACATAGTTCTCACCATTTAATTTGATAGAGGTCATCTAAACATTTAGGTAATCCGGGGGAACCACAACACTAGACTTGTGTTCACTACTATCTCCCATATCTGATTTTTTTTTTCTTTTCTTCACTCACCTGTATATCACACCACAAAACCCTAATTCACTTTGTTATCCTCCACTTTCAACACCACAAAACCCTTCAAATGCACACCACACACCTAGTACTAGATCTGCAGCCAATCAACCATCAAATCACACTATAACACCTATACTACACAGTACACACTACAAACCAGACCTGCACTCGACTGAACACTGCACCACCCGAAGCTGCTCTCTTCGTACCATCGATTAGAGAGCTTCCTACAAATCACCACAAACAACCACCACATCACAAACTGGAGGCATGGAGACCTCCTAAGGGAAAAAACAATCACTCCTTTGCAGCCTTTCTCTTAATCTCCAAGGAATTCTTGAGAAATCTGCAAAACCCTAGAGAACTTGGCGATAAAAAAAATTCTGGGCAGATCTGAACTTGTTATAGCAGCTCTGATACCATGTGAATAGACCGATTAGCCCTAGTTTAGTTCTAGGTAAGAAGAAGAAGAACAAGAACAAGAACAAGAAGAACAAGAACAAGAACAAGAAGAAAGAGAAAGAGAGAGGAGAAGGAAGGGTTCGATTTAGGAGAAGAAAAGTCAATCCACCCAGCCGGCCCACTTTGTATTCATATTCTGTGTTGGTTTACAAAAGACAATGTTGTCCCTCATTAAGTATGGGACACAATTTAAATACAGACAAAACAGACTATTCAACCTTAATTAGATAGACAAAAGACTTAACTACCCTTGTACTGTCGGTCCTAACAATTACCAGCTGCCAACTTGATGCAACTATCCTCCTATATTTGGGCTTGGGACTGGCAGTGTAAGACAAGCTCACCCCAGAAGAGTTAACTTCTACATGTCAAAAAAAGAAAATAGAAACACGACAATAGCCCAACTACATATGAGGAATATATACTTACCCCCAATATAATTCTATCTATAATTCTTCTAGACAGGCTGTTGGACCTACCTCCCTTATGATATGGTGCAAGAACCAAGGACCTTCCCTTACATTTCTCATATATTCTATTACTTGAGAGTCCCCTTCAACTTGTACTCGAAGTAATGCTGGACCAGTAAGTGGCTAAAATTTTTTGAAAATCAAAAGTTATGTTTTCATGAGTATCTAATTCAAAACAAGGGATGTTGGGCAGGTTCTAGATGGGGTTTTAAAGCTGATATTGCAACAATTGGCTGCCAAAAGCATATCAGTCTGAAGGTGTGCTTGCTTGGTTTTGACACTTTGCTAAAACATAAGCAGTAACCACGAAAGGGGCTGGGAGAACTTAAGAATGTTCAGAAATAAGAAAGAAAACAGGTCTTGGTTATGCTGTTTAGGGACTGAAGAAACTTGATAAAAATGACAAGTGGATAAAGGAAGATAGGGAAAGAATAAGAGAAGAAATAGGGGTAGGGGAATGATTAAGAAATGAAGAATGAATAGCTAGCAAATTGTCTGGAACTGTTTGCTTGCATCTGTTCTCTTATTGCAACCTAATAATCAGACACCAGAAAGACGGAGCAAACCTCCACATTTAGCTAGCTAAAGTTTCTCTTAACTTCCTCCCATTGCTTTTATATGGTTAAGCATAGTTAATACAACATACAAGATATTTCTCCTATTCTCTTGAAGTGATTCCCCAAATTTTTATAGCTAAGGTCTTATCATTCTTCCTTCTATTATCCTATCATTGGTTTTCTGTAGACGTTGCTGTAGATGTTACCACAGAGCACAGACAAGTGGATAACATCATAAAATGTGTCTCTAACTTGCCTACCTTAGCCCATCCAGAAAAAAAGAAACACATGCCTTTTTTTTCCTTTTTTGTGATAAACTAATCATCACCTAGGTACTGACTGCTCAATATATTGCATGGGGAGGCCAAAACAATTAGTCATTGCCTGACTTCATTAACAAAACTTGTTCCTTTCATCTTGACCCACCCAGAAATTGATCAAGTCCATGATATTGTTGAGAGTCCAACTCCAACCACATCTTTACATCGAACACTTTATCTTGGTGTTCTCTCACTGCAAGAGGATGGATACTTTTGTTGTCTATTGGCACCTCTTCATTAACTAAAGAAAGCTTTTGGTTTACTACTTTAGTATATTGATCATTCTGTGGCATCTACAAGAACTTGGATGCTGACTCATGTGTAATTATATATACTTATCTTCGTACTTGTATACTCTTGTCTGTAGATGTGAACCAAGTGAAAAGAGTAAGGTTTGCATCTCCTGGTACTGTTTTTCCCCTCAGAGACAAGCATGATGTGTTACATGCCGAGGGAGCTTACACACCAAGATGTAAGTTTTCCTTTTTCCTACCTGACAAGTGCTCAATTTTTCTGGGGTCCATATTGTTTCTATGACCAACTTATTTCCCTTATCTTTCATTTTACTTCTATTGTATCTTAGTTTTGTTTGTAGTGCCATAGTGTTATATATATTGTCTTCTATTTGATGGGAAGTTAATTTGCAGCTAATGGTCCTAAAACTTCTGAGTATGCTTTTTATAAGAAAATAAGAGAAGCTGCTGGC
>Nelumbo_nucifera_newGene_1030
AGCGGGGAGGATACTCCAAGCTACTTTTCCAGCCTTGCTGAGGCCTCCTGAGAATAAAGCCTCTAAGAAACCCTTCACATCCTTCGGGAAGCATAAATTAACTCCAAAAGTTTTTGTCCATCCCAGTAAGTGAAGTCACAATGCAGTAACAAATGATTAGTATCCCCCACATTTCCATTACAAAATGTGCCTTACAGAGATCTGTCACTTCTACACCTCTTCTAGCTAAATTCTCCTTGGTTAGAATCTTATCCAACACTGCAGACCAAACAAAGAAAGCTAACTTTGAAGGAACAGGCCTGATCCAGATCCTGTTGCTCGGGAAATGAGAGGTCTCCTCCCTTGAAAGGTGGTTAAAAAAGGACTTCACTGAGAAGGAGCCGACTTCTCAAACAACCATTTCCTTTTGTCCTCCCCTGTTCCCGGGATCTTGGCATCATACAAAATCTATAGCAAGTTGACCAAAGACCCCCACCTCCCGGTCATTCAAATTCCTCCTGAACAGAGGGTTCCAGGTAACATAACCATTTTGCCTCTACATATAGTCAGCCACTGAAGCATCCTTATTTACAGCTATTTCTAACTGATCTGGGATCTTGGACTGGTTATACTCAACCTCAGTTTTTATTTTATTATTATTTTTGCATCAAGTGGCCGTTCTCAGATTAAACGATTTTACCATTGCACCAAGCAATCAGAAAATAACTTTTTTAATGAGCAAGTACTTGTTGCATGTATCAACCAAAATGCTCTGTCAACAACCACTGCAAATGTGAAATAAAGAGGTTACCGATGACTTGAACAAAAGAAAAATCTTATAAATATAAACTAGAACAAAAATACGGAAAATAAAATACAAGGAAGAATAAAACATTAAAGTCTAGAACAAGTACGTGTTAATGTGTATGTATATATCGTACTCATTTTACTTTTTTTTTTTCTGCTACCATCTAACGTGAATTTGTGCAATGTGCAAGTGCAAATCTGATTGTGAGAGAGTTATTAATATGCTAAACTTGTATCAAAGAACCTGGAATTCATGGGACAAATCCATTTTGTGCTATCCTAATTTGCATGTTTCTTGTCCATCTCACCAGCCTGGCACATTCATAGAATGAAAGAAACAGGAAAATACCCATGCGTGAGATACTCAACAACCAATACCAATATCTTTCTGGATACTTAAAATTTCAGCAATACTACTAGGCCATATTGTATTGGCTTTGCCAAGCATAGTGAGTTGCCTAGCACAAGACTGATTGTCAGTTGTGTTGCCAAAATGCAAAATTCCATAAGAGATTATATAATCCTCTGTAACTTGGTTGGTGTAGGCTTGAATAACATGCAACATCCTTTTAACTTGCTGGTTTTCTTATTTAATTATGCTGCATACCGTGATCTAAGCAAAACCTACAGGACTTTGTTGGATTGCTTATTGTTGTTTCTTTGCAGTACTTTTCTTTTCTATAACCGTTTCTTCAAGAACACTTTGCATGGTTATATCAATACAATCACCTTTGTTACCACTACAGGGTATAGAGTATGAAGTGTCCCAGATTTACAACCGCATTCAGTATTGGAGAAGATGCAGATGTCAAAGTAAAGGATTTTGATCCAGATGATGATGACGAACATTAAAGCAGAAAAGCAAAAGTGGCGCGGCTTTTTTGTGGCTCAGAAACTTAAAATATTGTTTTGAAAGTCCTGCTTTGATTTTTTATTTGCTGAATCTTGACATGCTATGGAATTCTCTGACCTACCTATGAATTACCTGCATCCAAGAACCACTTTTTCTTGATCTTGGCGTACTTTGACTTGCCCCGATATCGATTCTTTCATCCATTTGGGCTTGGGGAGGGGTTTCTTTTTCGTTCCGACCTCAACCGAATACTCATCGTTCTCTTGAAGATGAATGAAGTCGGCCAGAGACGGGGATTCTATTGCTGGACGTTCTCTCAAGCCAGCTAACGTTTGTGGAAATCGATTCTATCGCTAGAAGCCTTGGAACAATAGGAGAAGTCGGTTCTGGAGAGTGAATCGGTTACCATTGCCCGTGTTTAGGAGCAGAACGAAGCTGCCCTTGAGGAATTCAAGAAAATAGGAACTATGAATCTGGGTCTGGTGGAAGCTCTCAGGTCTTATTGCCAGAAGATGGATTCCCTCGGCTTGTTGAGGTTCAAAGCGAGGGTTCCTCATTGTCGTTGGGCGTGTGGAATGATTCTTTAGGCACATTTTCCTGCCGGTGGTGTTTGCTGTCAGAAGAGAAGGTTGAAGAGAGAACAGAGGAAGTGAGAAGAGAAGAGGGATGAAGGGTAGTATTGGATTTTAAAAATATTTTTATGTCAAGTGGTGTTATGTGTGTATCAATTTTGGTGGAATATTAACAGGGTAGAGCTGGTCAAAAACAGTAGGAATACTTTAAGATAATAGTTAAATAGTAGGGTA
>Nelumbo_nucifera_newGene_1031
GCCGGGCCTGGCATGGCCCGCGTGCCGTCGTGCCGGGCCGCAGGCGGCACGGCCACAGATTCCGGTTCCTCTCGTTCGTAGTTATAACTTTTCAGAGGATGAAATGGAAATCTGAATTTTTGTTCTGGCTTTCGGGTGTTTTGCTTTTGAATCGTAATTTTAGGCTCTTGCATTGCAACGAAACCCGTGAACGACTAACATTTGAATTCTCACAGAAGTCTCACAGTGCGTTGAGAGCATAAATGGTGTAAAGGAAGGAAGATGGAACCCTTACTTTCTACATATCCCTGTTAAGAGGTCAGTTAATTTCATTTTTTTTCGTGGAAATGTTTCCCCATTTTTCTGTTTTTAGTAATTTTACTTATCCCAATCCACCCTGTTAATGATTCTCACTCGAGAATGAAAGCCATTTTAAGGCTTCACAAGGCGAGTATCCTCGCGATTGTCCAGGGGTTTCAATCGAGGAACAGCCCTGCAAATACTACTTTTTTGTTCGTGCTCAGCTAATTGTTCTCGAGGTGGATTCCACAATTCAGATGATAGTGGAGGAATTACAGTCTTACAAATCTCGGGTCTCATTTTATTTTTAAGGTTTGATCCTTCCTCTTAGAACACATTCACACACACACACACACCCGCACTCACGCACGCACAGACACAGATGCAGGCACTATGAATGTGTATTTTATAGACTTTAAGTAATTCATGGTCGACTTTGAATAGAATAATTATGTGAGAAAATCAGCTTGTGCTTTTATTTTTCATTTTTACGGAAGGTGGATACAATACAATGTTGACAATGATAGGACCATGGAAGAATTGAGCACTAGAGTTTGTATTTATGTGACAATCATCTTATCGGGAGCAGATTTCTGTTTATCAATAACAACAAGTTTTAATCTTTGAAGGGTACAAAAGTGTAAAGTGTTCCTAGGGCCTGAGGTGCAAGGTTCAAGGCACAAGGTGAGGTGCACCTCAAATGAAATAAGGCGCCACTGTTGAAAACAGAAACAGAATAAAAACTTAATATGCAAGAGTATGCAAATCTATGTTTTGGGGGGAAGATTACTTCAAAAAGTGTTACCGAATTCATTGTCGTATTATTAACACAAAGGTTGTAGTCTTATACATTCAATTCCTAAATAGGCTCAACTATTCAAACTCTAACCATCATAGTACAACTTACAATATAGTAAATTAAATATTCAACATCAAATTCAAGCTCCATCCATTGATTGGAACATAGCGGCAAGCCAAGTGAGATGCACCACCCAAAACAAGCCTTGTCTATGAGCCCAAATGCAGCCTAGGCGTGCCTTTTATATGACTGCTTGCACAGTTGCACTGCGAATAATGTTGCATGCACATGGATATGGGGATTTAAATCTGATGATTGTGCAGGAGTCTGGCTAAGCAAGGTGAGAAGACAAGGACTGGTGCAGATGTCTAAAGGGAAGCATAAACTATTAAGTAATTCACTCACTCTCTCTCTCTCTCTCTCTCTCTCTCTTTGAATTCTAACATTGATACCTATAGAAAAAGTCCAAAAGTTTGTTTTTGTTACCTGATAACATTTTATAGGATAAATGGCATCCCTTGTATACACTAGCTATTCATTTATGTCAAACAAGCAATGGGAGAGGAAAACATCATGTAGAAGTATACCTCAAAAGTCCACAGAGTATCAGTATTTGATGCATGTCAAACACAGACACTTCATCCATTTAGGAGAGTCTATGTAACAGACTGCTGGTACGAAGCCCGGAAAAAGTAGGATTGCATTAAACACCTAGCCAGAATAAAACATTTGCTAAATTCCTATGGACATTAGTCTTGATCCACAAGTTCTAGCTCATTCTAGGGTATTCCCTGTAAGCAAGATTTTTCACTTTATATTTAACTGTTGATATATACATGTTGATTTTGATTTTATTTGGTTAAAATCTAACATTCTATTGTAGATCAAGAAAGCCTTTCTTGAGAATAACACAACTGTTTCTCTTTTGATGTTTGCCCTTGTGAAATTTTCAATAAATCAGCCCATGTCCCCAACAATCAGAAAATCTATCTTGCAAAAGCTTTTGCTGCAAGATCACCACTATTTGGTCTCAAAAGAAAGTGTTGTTGTATTGCCATTAACAGTATGCTACTACCAACAGAAACCAGCAACTTTGCCTTACAGTGGTTAATACATTTCTGATTTTCCTTTTGGAAGTAGTTGATATAACGTAGTTGGATGCTGGAACTTACCCAACTTATTCATCAATTTTGTAGAAAATATGATTACTTTATTAAAAAAGTGCAGCCAGTATTTTTGTGCATACTTGATATCTATACATACTTCAAGTACATTTTTGTAAAGCTCTATTGGCATACAGATGCTATTATCTCATTTATATGAATCTCAAAAAAAAAAAAAAAAAAAAAACGCAGTCAGTATTTTAAAAAGTCATGTCAGCTATGGTCCCTGGATACCTTGTACAAGGGTGTCGTATCATGTTGGATATTTCAATTCTTAGTTTAAATTTTGTATCTGATACCATATCCAACCATGTCCTTGTTGTATCTGGGTAACATAGCATGTGAGTCTCTTGTCATGATAAGACTTAAGGATACACCCCAAGGTTCAATATTGAGGCTCATGCCTAAAAGCATAAGGATATGCCCATGTGATATATTGTAGTTACAACTTACAATTATGAATCTATATGGTTATATGGTCATCCAATATTGAGGTGATATTGCTTTCCTACATGATGGCTACAGAGTTAATCAACACCATTAATTGTTTTTTGTTAGAGCTAGCCGAATAAGGGTATATTAGTCATTTTATTTCTATTAAGTTATGTGCTTATGTGGCAGTTTTAATAGAGACTTCCTGTCCCATACTTAAGTGGGGGGGGGGGCAGTTTAGNNNNNNNNNNNNNNNNNNNNNNNNNNNNNNNNNNNNNNNNNNNNNNNNNNNNNNNNNNNNNNNNNNNNNNNNNNNNNNNNNNNNNNNNNNNNNNNNNNNNNNNNNNNNNNNNNNNNNNNNNNNNNNNNNNNNNNNNNNNNNNNNNNNNNNNNNNNNNNNNNNNNNNNNNNNNNNNNNNNNNNNNNNNNNNNNNNNNNNNNNNNNNNNNNNNNNNNNNNNNNNNNNNNNNNNNNNNNNNNNNNNNNNNNNNNNNNNNNNNNNNNNNNNNNNNNNNNNNNNNNNNNNNNNNNNNNNNNNNNNNNNNNCACTGAGATAACATGGTATCAGAGCAGGACGTTGCTCTTTAAATCTCTGCTCGTGACTGCTGCTCCTTTCTGTTCGTGACTTCTTTTTCTTCTCTTTGGACTGCAAATGGAGAACACAGACTTGACCTAGGTCTGAGAACACTTCGGCCTCTCTTTCTCTGCTCAGAACTTGATTGCCTTTTAAGAGAATAACTCTAGAAATAAGTGGATGGTCGACTGAAGCTCTCCATCAAGGTTGGTTATCATTTTTTTTGTGTTGTTGGTGTTTCTGGGTTGGAAAACCTTCAAAAATCTGCTCAGACTGATCAGAACTTAAAGAACTAGGTTATTTGTAGCCTTGGTTCTTGGAAAAAGGCCCAAGAACAGGCTGTGTTTACAGTGACTGAATGGTGTAAGGGTTACTGTAGTGGTTGTAGTTGATGTCTTTGGACTGGTAGTGACCTTTAAAAAAAAAGGGTTAGACAGACCTGTACCATGTGGGACAGAGATGGTTGTGTGGTGATGCTTTTGATGCTCACCCTTTATTGAGCAGCCTCAAGAGGGCTTGTATGTGGTTAGTAAATTGCTGAATTACTGTAGTGGTGATTTATGGCTCTGTGTAATTAGTAGTGGTGTGATCAAGAACAAAAGTTGTTTTTTTTTTGGGCTGAAAGGAATGGCCGAATTGCCTACATCAATTTTCTGCCTTGTTGGTGTTGTCTGAATGTTGGTTTACCTTTTGTTCTTAATCTGAATGGTAGTTTGTGCACAGTGGTGACTGATTGTGACTTGTTGTGAACCTATCACCTGAGTTTAGAGACTGCTGTAGTGTTGCCTTGGCTGCTGTAGTATTTGGTTGGTGACTGAGAGTTCAGCATTAGAGATAGCAGTGGGGGAGACATAATGGCAGCAATGGGGGGTGGTTTTAGTGATTAGAAATCGAGTGTCATGATCCCCTCCGATTATTTGGGTGTGCAGATGACCTCCATTAAACTTAATGGTGAGAATTATGTGCCATGGGCCAAGTCAGTGGAAGTTTTCCTCAAGGCAAAGAGGAAAGTGAAACATGTGAAGGAAGATAAACCATCAACTGACTCTCCAGGGTTTGATGACTGGGAACAGGAAGATGCCCAAATCATGACATGGTTACGGAATAGTATGGAACCCAAAATAAGTGCCAACTTTATGTTCTTAGATACAACTAAGGACATATGAGAACATGCCAAAAAGCTTTATTCTGGGCAGGATAATACTACAAAGGGTATATCAGCTCTAACATATGTTTCTTGGAAAACAAATATTTGGTAAAAGGTCATTATGCAATGTTTGGTCCTGGCCATCCAGGGTCTTGTGAGGGGTGGACTGGATAATGGATATGGACCTAGGGGGTGCAAATGGATCGAATCATGATCCGATCTGATCCTATTTGGTCGAATTTGGATCACCCTTGATCAGATAATAGGATCCGATCAGAAATTGGATTGGATTCGAATCACCCCTATCCGATCCAAAGATTTGATCTGATATATATTATATATTTATAAATATATATAATACATATATATGTTATTTATTTTTTATAAATATAATTTTTATAAACTTGTTATATTATTTATTTTTTTATAAAAATCATGTATATATATGATAAAAATAATTAAAAAAATTGTATTTTTTGTTTTTACTTTATTTAGATTAGTATATTTTATTTTTCTTTAATAATTTATTAATTTTTAAAGGATACAAGTCGAATGGGATCAGATCCGAAGATCTGACTTATCGATAGGATTCGAATTCAAATCAAGTCATATGACATGAACAGTGTCGGATCAGATTCGAATATACCCTGATTCAAATCCGATCTGATCCGTTTGCATCCCTACATGGACCTAGCCTTTTTTTTTTGTGCAAATTGGCTGTCCAAATCAAACCCATGTTCTCACACTTAGCCCAAGATTGCACCAAGTGCCTCAAATATTTAGTAAGGAAAAGGAATTTCAGAACTGTATGAGATCCAAGCTTGATTAAGAACAAATTCTTCTATATGATACTATTAACCTTACCTTATCAAAGTTCGCAGGCTTTCTAATTTACCCAGAAATTTCGCTCATGTCAACATTCTGTTTTAGCTGCTATCTACAGCTTGTTTCCCTGTTATGCAGTGTTGATAGACATTGAGATGAAAAAAACATTGACTTGAGGAGCATCTAATGTTGAAATTTGCCATTAAAAATTTCCACATCTTGTGAATTCTATTGTCAGATAACCATGGAGGATCAAAATATAAAAGTGTGCTGTTAGGACAGAATTTATTATGTATATTAGATGTTGGAATCTGGCAGGTGGATAGTTCTGGGATCCATGTAACCCTGGTTATTGTTCAACTGCTGGTTATATTTTCTAAAAGTGTGTTTTTACATAGAAGCATTGTTTAAAAGGACAGAATTCATTATGTATATCAGATGTTGGAATCTGGCAGGTTTCCAACATGGATACTTCTAGGATCCATGTAATCCTGGTTATTGATCAACTGTTGCTTAGATTTTCTAAATATATTATGCTTATAATATTCTTGGAAGTTGATGACTTTCAAATTTACACTATAGAAAAGTAACAGATAAGGAGACTGACAATTTTTTGGATGCTAGCGGTAGCTTATGGCATTTGTTGCTTGATTTCTTCCATGTAGGGGCTTAGTATCAACTTGCCAACTTCCAACTGAGGGTGGTGAAAATTGTTCTTACTTCCTACTCATTCTGAAAATTTGAGAGGAATTTTTATGGAGGTACAACATCACAATTTCACAATACATGCCAACTCAAGTGATAAACTCTGATTGTGTTTTTCTTTTGTACATCTAAAGTGGTTTAGCATATTAAGCTCATTTCATCAGAACTAGCTGTGGTTTTATGTTTCTTGTTAGGCAAAAATCAAGCTACATGGCCTCACTTGCACAGCATATTTCACTGTGTTAATTATAGTCTATGGAAATATGTTAGGAGATTAGGTGCATTAGGGACTGACTGAGCTTCATGGGCTTCTTTTTCCAAATTTTTGGTGGTCATAACTTACAGAATAATTTCTGCTGTTTAGGGCATTTAATGCATTTAATATGCCTTAAAAAAGATGTTGGGATTTTTGTTGGTTTACCCCTGGTGAAAATTTAAACATTTGCCTTTGTCATGTGCTGTTGTAGGTGAAAGAGTCTGACATAGAGTTACATTGTAAAAGGCCTTGGTGGTTTGACATTCAGTAATTGAAAATGAGAA
>Nelumbo_nucifera_newGene_1032
CCAGCCCCCACGAATTGGTAATTGCTTCTTTTTTTGTCTGAAGATTTCTTTTTTCATGTATTTGCCGGCTCAGAGGAAACGAACAGCGAATTTGCAGCTGAAAGATTTGAGTGGCCATTTCTACCGGCCGATACAAGAAGCTGCTAAAGAATTATCAGTGTGTGCCAGTGTTATTAAAAAGGTATGCAGGAAATATGGAGTACAAAGATGGCCACAAAGAAAGGTTGGTATGTCCGTCTCATTAATCTTTCCTTCTAATATGAAATAACTTTCCCTCTTTCTCCGGTATCAATTGTCAAACACTTTGTTTGAATTAGGTGACGAGCATAGAGAAGAAAATAGCGGAGTTGGAAAAAAGCATGGCAGGCCGAAGAGGAGATGCGCATGCTCATGCTGAACTGGATAGGCTAAGACATGAAAGAAACCAGATCTATGCTACTATGGCCAATTGACG
>Nelumbo_nucifera_newGene_1033
CTTTGGAGTTTGGGGGGTTTCATCTTCCGTTATCGACCACCGGCGAGCGACGACCAGCAACATCAGTTTCAAACTTTCAGCTAGTCCAACGGTGGCGGCAACCGGTGAGTAAACGCTAAACAGTTTGCTTATTTCTTTATTCTTACCTAAACTCCATTTCAAACCATTTTGTAGCAAGCCAATGATGTATGATTGATCACCATTCACCACTGGCATCGTCTTATGGTCTTATCAATTTTTGTAAACCATTTGTAAATTGGGTAAACCTCTTAAACTATCACTATTGTTTGTGAAATTGACTAACTCTACCCTTATTGTTTATGTATTATCTTAAAGTACCTTTAAGTTTTCTAATAATTGTTTAAAATCTCCCTTGCCATTAATTGTCCATCGCACTATGTTCACATGTAACATCATGTGAATGGTAATTATTTTAAAATTTCTAAAATACCCTTATTATTCACTGCAATTGTTGGAAGTTGCAGCAGTGGCGGTGATTTTAGTAGCATTGTCGCAATCGACGGCAACCACTACAACTTCCGAACGGCAAAAGTTTGGTGGGAAGCTGAACCCCCCTCCAAGGTAGCTGATTTGATTAAGAACTTTTGTGTTCTATCCCTTCTCTTAGTGGATCTCAAACAAAATGTCAAAAAATTAAGGTCTTATGAGTTATACGGGGATTGGATTTCTCAGAATCCAACTCATTTAAAGAAGTTGAGAAAAATCTAAGCTCTGGGTTTTAGAGTGTTTTCTCTGATAACCAATTAAAATTAGAATTCAAGGGTCTTTCAACTAGATAAGCAAGGGTTCTGGGCTTAGTTGCGGAAATTGGGTAGAACCTGATGTCTTGCTCTCTGTTGTTATTCCAATTGGATGATTGGGTTCTGCGCCGAATCTACCAGAAAAATTCTAATGCTGAAAAGCCGGTGCCAATTACATGGAACAAATAATAGAGTCATGCTTCGTCTTCATTGTTGTCCTCACACTTGGGACGATATTCTCGAATCACTTCCAAAGATTGATAACCATTTCTTTAACCTAACTCGAATGAACTCTCTAAGAAATCTACAACTTCTAGACAATAAAAGCAATGTTCAGAACATTGGCGCATGAAAATTTGATTGTGTAAGTTTAGGTATGATGGGTTATTTGCCCCAACTCGTTCCCAGTAGAGGTTGGAAACAGAGGTATACATCACAACCATGCCTCCACTTCCCCAAGTGGATTCTCCACCCGATAAATTTGGAGGATCTTGAGATCACAGCAAGTTGATAATTCTTGTTTCTTGCAATAGCAATAGCCAAGCTCAAACTTATTTGCTCAACAATTACCGACCCAATTGATCCATTTAGGTTTAGATACTCTGTAGCTGACATTAGATGTTTTGGATACAGACAGTAATACAGAAGTTTGAATCCACTTGGGGCATTTGGGGAATTAAGAAGAAACAGTGAAAGTGAGTATAAGACAGAGAACGAATGGTACTTTGTGATGAATGGCGATTTGGCCCGACCTCGTGGTCCGGGGACACGTGTGTGTGACCTGGCCCAATGAATAGCTCAGCCTGACAGCACGACCGCAACTCGACGGGAGAGACATGCCGAGTCCAACGCTGGCCACTCGTCGGGGACTAACACCTGGCCAATTTTGACTCCCACCAAGTGTGGAAGGTCCCGAGTTCCCCTTGGGACCCGAACTCCCCCTTCCCAAGGAAGGAGCACCCCGATTTTTGGCTAAGTGTCGCGAAGGAGGANCAGGAACATGAATCAAATGTGTACTTTATTCATTTACAATAAATTCATAATGTACATATTTTTGATTGAAGCTAAGGGCATACAACTGTCTAACACCGAGTTCCCCCTAGGGCCCGAGCTCCCCCTTCCCAAAGAGGGAGCACCTCGGTTTTTGGCTAAGTGTCTCGAAGGAGGAGCACCTCAGGACAGCACCGCCCCTAGTGTAGGCACCTTGGCACCTCGGTATCGGGACAAACCTGCCCCAGGCAGTCTGGCACACGATAGCTCGGTAGGCCGTGGGGAGGCCTGTTTGACATCCATACCCGCCGGACCCGGTGGTAAGGCTCTGATCCCTTGCCAGACGGCGTTCAACCTGCCAGACGACGTTCTATTTGCCATCTCTAGAAAGCATGACACGTCTGTTGAGCCCGTACCTGGCGATGGCAGTCTGTAGCAGCAACCTGCACCTGCCACACCTGCCCTGGCAGTAACGGCTAGGGCGGTGGCGGTTATGCCAAGTATGACCGGGCTCCAACATAAAAGAGCTCTAACTCTCACAAGGAAAAGGTATTGAAGCTTAAGCACTTTCAGCACTCTTACTCTCTACTCTCTCTTTGAGATTTTCTCAAGTTCTAACTTAGCCATCGAAGTGTTCCCACCGGGATAACTCCCCGGGAACCCTTCACCTTCTCCTTCCTCTCAGGTGTCGTTCGTTCCAGTCAGAAGCCAGGTCACAACCAGCTAGGAGTGCCCAGATCGTGCAGCATCATTTGATGCCATATGTGGGAAACGCTTCAAAAGGCCTCCCTTTAATCTCTATGAAACATCCTTCTTTTACTCACCAGCACCACCGACACCCATGGATTCTTCTAGCAATTCCGAACGCCGAAACACCCCAGAGGAGCAACTCCAACTACCCATCGTTTGCATCGGGCAGTTCACCGTCCCCCTCTTTGCGGACGGGGTTCCTAGCCTGAACGTGCCTGCAACGGTGGCACCCATAAATGCCCCGTTGCCCCCTGCAGTTGGGACAACCTCCGCCGAACCCACTATTCCCCCTCCGGTGGCCGGAAAAGGTCAACTTGAAGACTTGATGCAGTGCATGCGGGCCATGCTGGCCTATATGCAGCAGTTCCAACAACTCCAATTTCACCAGCAGCAAGTGCTGCACCAAGTATCCTAGTACCAATACCAGCAATAGTTCCCTTCACTCCCTCCCCGACATCCGGCGGCGCAGCCAGCTAAGCCTCAGTGCCGCAGTGAACTCCCTTCCCGCCGAGGAGAGACTTCGGCATCATCTCACGGAAGGAAGGGAAGACTCCCTACCCCCGCCACACGGCCCGCGGTCAGGTCGGGAGCTTCCCAGCCGGTTAGGCCGGCGTCACCCCAGCACTCGCAATTCGAGCCTTTGCTCACGGAGAACAGGTTCGAGGTGCTAGCTGATGACCTGGAACAAGGTCATTCTGTCCGCAGCTACCGGCAGCTTTCCCTGCCTCCCCCCGGGCCCATCGAGCTTAGCAATACAGAAGCCAGCAACACCAACGCTGAGCCGGCCAAGAAGTAGCGAAGACGTCGCCGGGCTCGCCGAACTACCACCGTCCACAACCTGCCCGAGCTCAAGGGCAAAATAGAAATAAGCTCGGGAGGGGTAAGAGATGCACCACTTCTTTCGGTCCCCTCTCCTCTGTCCTTGGATCTCCTCACGGTCCCCATGTCCAAGGACTTCAAGCTCCCACCATTGGACAAATCCGATGGGTCCTTCGACCCCAACGATCACGTCGACGCCTTCCAGTCCCAAATGCATCTGGCCAGGGCGAGTGAATCTTGCATGTGCATGGCCTTCTCCACTACGTTCAAAGGAGTGGCCCGTACCGAAACCTCTCGCCGGGCTCGATAAGGAGCTGGGCGCAGTTCGTGAAGGTCTTCATCTCCCACTTCGTCACTAGCAAGAGATACCCAAGGACCCAAGAAAGCCTCCTCAGCATAGTCCAGAGAGATGAGGAGTCCATTTGGAACTATGTCAAGCGGTTTAATGACGCTTGCCTACAGATACCCGACCTGGACCCTGCAGTTCGGCTTACGGCGGCCAAACGAGGTATCACCCACAAAGAGTTCAGATGGCACGTGGTCGTCAACCAGCCCAAAACCGTGATTGAGTTCCTCGATCTCGCAGATCGGTTCATAGGAACAGAGGAGGAGATCAACCAGAAGGGCGAGCACGCCCCCGAAAAAAGAAAAAGGGAACCGGAACCCCCGGCTCCTAATGACTACAAGAAGAAGAAGGATCAAGCTCGGGGGGCAAAGCCAGTTCAGTCTTTCCAAGCTCCGGCTGCAGAAAGGGTGTTTACACCCCTCAACATGAAGCGGGTCGAGATCCTCATGGCGATCAAGGACGCCCCGTATGTAAAGTGACCACCTCGGCTCAAGGCCGATCCTAATGTTAGGAACAAGAACTTGTACTGTAGTTTCCATAGAGATCACGATCATAGCACCAAAAATTGTAATAACCTCCGCAATGAGATAGAAGAGCTCATCCATCGCGGATATTTGAGAAATTTTGTACGTCATGGCAATAATAACAATAAAGTAGGTCTGCACGGGGAACAGAATAAAGAAACCCCCGAGTCCAGCAGACAGGTGGAGCAACCGCAGAGACAGCCTCTAGACGAGAGACCAGCCCAAGGGACCATCCACGTAATCGTTGGAGGATCGATTGTCACGGGCTGCACCTCGGCAGCAGCTCGGTCATCAGCCCACGAAGCCGCCAGAGAAGAGCTAAACCCCCCGAAGCGGCCAAGGGTGGAGGAGCCGATCTTCTTCACTGAAGACGCGCGAGGAGTCCACTACCCCCACGACGACGCGCTTGTCATCAAGATCAGGATCAACGACTTCGAAGTCAAGCGTGTCCTGGTAGATTTGGGCAGTTTGACAGATATCCTTTTCAAGGTAGCCTTCGATCAGCTTCAGATCCCAGAGGGTGACCTGAAGCCCGCAAGCACTCCACTGGTGGGGTTCAGCGGCGAGGAAGTCAGGCCTTTGGGGAAAGTCACTATGCTAGTGGAGGTTGGTAGATGGCCTAGTGTGGTAAGGCTTAGTCACGAGTTCCTGGTGGTCGCGACCCCCTCTCCATACAAGGTGATAATAGGTCGGCCCATCACCCACATCCTGCGAGCGGTAGTCTCCACCTACCACCTAGCGATGAAGTTCCCTACAGACTTTGGAGTCGGTGTGGCGCGAGGAGATCAACTTAAGTCCCGCAAATGCTACGTAGCCGCCCTCAAAGGAAAAGCCAAGGCAGGTGACGGCCTCGAGATGGGATGACCCGCAGAGCAGTTCGCAGAGCGGGCCACACCCACCGAGGAGACCATCCCCGTCCCGACCTCGGCAGACGATCCAGTGGGGGTACTTCAGATCGGCACATCTATTGAGGAGCCCCTGCGGTCTCAACTGGTAAGCTTCTTACTCGAAAATTTAAACATTTTTGTGTGGTCGGCGGCAGAAATGCCCGGCATAGAACCCAACATTATCTCTCACAGACTTGATACTGATCCTTCAGTTAGGCCCGTTAGACAAAAGAAGCGCAACCTAGCCCCGGAACGATGGAAGGTAGTCGACGAGGAGGTCGGGAAACTCCTTGCGGCCGATTTTATCAGGGAAGTTCATTACCCGAGCTGGGTGGCCAACCCCATTCTGGTGAAAAAGGCAAACGGTAAGTGGAGCATGTGCGTCGACTACACCGACATGAAACGGGCTTGCCCAAAGGACTACTTCCCACTTCCCAGGATCGACCGCCTAGTGGACGCGACCTCGGGGCACGAGTTGCTGAGCTTCTTGGATGCCTATTCGGGCTATAACCAAATAAAAATGGGTCCAACTGACGAAGAGAAGATCGGCTTCATAACCAAGTTTGGCCTGTACTACTACAAGGTCATGCCCTTCGGGCTGAAGAACGTCGGGGCCACTTTTCAGAGACTTGTAAATAAGCTGTTTGAGCCACTTGTTGGCACAAAAGTAGAGTGTTATGTAGACGACATGATTGTCAAAACCCAATTTTCACATGAGTTAATACAAGATTTACACCCAATCTTTAGATCTTGTGGAGATTTAATATGAAGTTAAATCCGAATAAGTGCGTCTTTGGTGTTACCTTGGGTAAATTCTTAGGGTTCATTGTCAACCGGTAAGGCATTGAGGCCAATCTGAACAAAATCAAGGCCATCATAGAAATGAGACCACCCCGAAAGATAAAAGAGGTCCAGAAGTTGAATGGCCGGTTGGTCGCCTTAAGTCGCTTTTTATCCAAGTCCGCAGATCGCTGTCTACCTTTCTTTAAGGCCATAAAGAGCAAAGGTTTTGAATGGACTGAAGAGTGCTAGCTCGTGTTCGACGATCTCAAAAGGCACCTCTCCAGCATCCCAGTCTTGACCTGGCCCGAAGTGGGTGATGTTTTAGAGTTGTACCTCTCGACGCGTGTCGAGGTGGTCAGCTCGGTACTAATAAGAGAAGTAGATTGGGTCCAATGACCCATCTATTATGTTAGTAAAGTGTTGCAGGGAGCAGAGAAGAGGTACCCAAAGATAGAAAAGTTAGCCAATGCACTGGTTATAGCAGTCCGAAAGCTCCGCCCATACTTCCAAGCTCACACCGTCGTTGTCCTTACCAACAAACCTCTGAGGCAAGTTTTGCTCAAGCCCGAGGTCTCAGGAAGGTTGACAAAGTGGGCCATCGAGCTCAGCGAGTACGAGCTCCAGTATAAGCCGCAAACCACTATCAAGGCCCAAGCCTTGGCAGATTTCATTGCAGAATGCACCTTTAGCTCCGAAGTCCCCAGGCTGGTAGAACACGAGGCCCCCAGTACGGGAGAGCTCGGAGTTCCTGGACCGGTTGAACTCGAGCATCGTGAAGTAGCTGGGATGAAGAACCCGAACTGGGATGAAGAACCCTGGATCCTTCACGTAGATGGCTCATCAAATCGGCAGGGCAGCGGAGCTGGGATCGTTCTGTACGGACCAAGCGATGTGAAACTGGAGTATGCGCTACGCTTTGAGTTCGTGGAATCCAATAACGAAGCAGAATACGAGGCGCTGCTAGCCGGGCTGGCCCTTGCAAAGGAAGTGAAAGCCAAGCACATCGTCATCTGCAGTGACCCCCAGCTCATGGTAAATCAAGTCCTGGGTGAGTACGAAGCTCGTGAACCAACTATGGTAACATACTTAGCCAAAGTGAGAGAGACTCTACTCAACTTCCGGTCACACTTCATTCGACAAATCTCGTGATCAGAGAACGCTGAGGCCAATGCCCTGTCACGGTTAGCCAGCACGGGAGACAACACCATGAGGACTGTGTATATAGAAAACTTACCTCGGCCTAGCATTCTCAGGGGGGCAGAGGAGGTCTCTCTCGTCGTTCAAGCAGAGCCAAGCTGGATTGATCCGCTCACAAGCTTTCTGCTACGTGGGACCCTCCCCGTAGACCATAATGCCGCCAGAAGGGTAGAGTGCTAGGCAGCCAAATACATCATGATAGACAGATGGCTCTACCGAAGATCCTACACGCTCCCCTACCTGCGCTGCCTGCGACCCTCGGAAGTCGATCTCGTCCTCCGCGACACTCATGAAGGCCTGTGCGGTGGACACTTGGGAGGTAAGGCCCTTGCTCAGAAAGCACTACGATAAGGGTATTACTGGCCAACCATGAAAGAAGATGCGACCGAGCTTGTCAAAAAATGCGACAAGTGCCAGAAGCATGCTAACATCCACCACCGACCTACCATCGACCTGAAATACCTCACTAGCCTATGGCCATTTGCACAATGGGGGATTGACCTACTCGGGCCATTCCCGCTAGCAACAGGGCAAAGAAGGTTCCTAGTGGTGGCAGTGGACTATTTCACAAAGAGGGTCGAAGCTGAACCATTCACGACAATCACAGCTTAGAACGTGCAGAACTTCTTTTGGAAGAACATAGTGTGTCGCTTCGGATTACCTCGGGTACTGATCTCCGATAATGGTAAGAATTTCAAAGACATCAAGTTCCAGAACTGGTGCCAAGACATGGGAATTCAACAGAACTTCACCTCGGTGGCACACCCTCAGGCGAATGGCCAGACGGAAGTTACGAACAGGGCTATCTTTCGAGGACTGAAAGCGCGCCTGGACCGGGCTAAGAGACTGTGGACGGACAAGCTGCCCAGTGTACTTTGGGCCTACCGTACCACGGAAAGGACTGCCACGGGAGAAACTCCCTTTAACCTTACATATGGCACTGAAATAGTCATCCCAACCGAGATTGAAGTCCCCTCGCTGAGACTGGAAGCATATGAAGATCAAGCAAATGAAGATGAGCTACGTACCAACCTTGACCTGCTAGACGAAGTACGGGACCTCGCATACATCAGGACCACGACCTATCAACAAAGGATAGCTCGGTACTATAACGCCAAGGTCAAAAAGCAAACTCTCCGCGTTGGCGACCTAGTTCTCTGCAAGGTTATGGTGCCTGAGCCCGATGTTGGCAAGCTCGGTCCAAACTGGGAAGGACCCTACCGAGTAAAGCGAGTACTCGGGGAAGGAACATACAAACTCGAAACCCTAGAAGGGAAACAAGTATCTTGGGCATGGAATATCGTCAACCTAAGACTATATTACCCGTGAACCACCGAACTGAGTGAACCACGAGTCACTCCCTTCTAGCCTTAGAGCCAATCCACCGAACTAGCGACGACCTCGACAGCACGAGGTCCAGTCATCCCCTCATTAGGGGCAGACTCTAGGAAAATAGTTTGGAGTGACCACGAGTCACTCCCTCCAGCCTAAGGGTCAGCACGCTTGGTTAACTGAAGACCTCGGCGCTATGCATGACTCTACCGCCTCGCCAGCATAGGCTTAACATGCCAAAGATCAAAGGCATCTTGAGAACGGACTTTCCGACTCCTAGCCTACCTCGGTATACGCTACTAGAGGTAAACACCAACCTAAATAGCCAAGCAGGAAGGTCGGGCATGCGCCTTACTATGCCTACCTCGGTGTACATTACTAAAATTTGATGATCACCCCTACTAAGTGCGAGAAGACAGTACGGGGTGACAGTGGTAAAGGGTTGCTCACCTCAAGAATTAAATTCACTAACTCAACAACTCGGATAAGACAAACACTCCGGAAGAAGAGGATCAAACAAGCCCTTAACAGAATCCCAAGTACAAGGAAACAAGAAAAAGAAAATACAAGGAGCATGCAACTATTTGGAAGGCTTATCAGCCTCACTCGGGGCCTCTTCGCGGGCCTCCTCGGGGGTGTCAGCCAGGTCGGTAGTATTGGCCTCCCTGTTGCCGCCCTAATCGTCAGAGTCTAGGTCATCCACGGCTTGACGGGCCATGTTTTCCACCATCCACGGTGGTGAAGGCACTTATGTGAAGGTCAGGGTATGCGCGCCTTATCCACCACCTGCCGAGCTTAAACCCCCTGTGGTAGGCCTGCGACATTATGTCGTCAAACCTAGACAACTTGACATAGTGAATGACGCCTGGAACTTTGCCTCCCCGAGAGGTTCCTCGAAGATCTCGGTCTTCTCCCTGATGTCGGCTTTGAGGTACTCCACCTCGTGCTCCAAGGCCCCCTTGGCTTCCTTAAGCCTCAGCACCTCGAGCTGCGAAGCCCTCTGGCATGCCTTGAGGCTCTCCACCTCGAGCTTCAAAGCTTCCTGACCTGCTCTGAGCCCGTTCACCTCGGCCTTCAGCCTATCCCTCTCGCGGGCCAGCTCTTCCTTCTCTAACAGTAGGGCTTCGATAAAGCTCTTCTGGGTGGTAGCGTCACTCTCCAACTGGTGAATCTTGCCCCGAGCTGCCCTCAGCTCAGTGTGGGCCGCGCAAGATGACTCCTCAGCATCCAAAGCACGCCTCAGGTGTTTGTCAGACTGAAAGGTCAGCGCGTGCACAACAGTGTTCACCTGACAGAAGGGGGTTGGTTAGTACTAAAGAAAGAAGAAAGAAAGGAGAAAGAGGTGGCTCTTAGGGTGTGAACTCACCACCATGGCGTGGGTTGCAGCACGGGCCCCAAGCTGACCAGGGGAGAGTTCGACCCAATCTACAACCTCCGCAGTGATAACAACCCTCCTACTCCTCTCAAGGCTGATATCGGGATTCATGATGCTCTCTTCCTCCTCCTGGGTCCCTGAGCTGAATGCCGCCGTGTCTGCGGCACGATGAGCCGATTCTTCGGAAGCCTCGGCAGCAACCCCAGTAGGATTTGGGACTTCAGCGGTAGCCCCGACTGGCTCAGCGGTCGACTCTGCTGCCGTTTCAGGCCCCGGAGGTGGTAAGTCCCCCTCCAAGTCTATCACTGGAGGGGCATTAGGGAGCTCAGGCCCCAAAACGGGAGCCTGTGGGGGCTCGGGCCCCGAAACGGGAGCCTATGGGGGCTCGGGCCCCGAAGAGGGGACCTGCGGAAGATCGGGTTCAGGGTTGGGGGTCCTTGGGGATTCCACGCGCGCCTTCTTGGCAGCCTGTTTCTTCCTCTTCTTCATCTGACGGAGGAGCCTCGGACCGGTAATCCTCTCTTCCTCCATGAGGCCTGCAACAGAGCTTGGTATCAGTAAGTGCGAAGACACTAGGCTGATTAAGCAAAACACTAAAGTAGAAATCGACCTACCCGGGCTCAAATCGGCCTGAATGAGCTTCCCTTCGGCAATATAGTCCCTGTGATCGAACCGGCTTGAGCCCATGAGTGAAAGGTTTCCCACGTCTTTCAGTTAAGAGCAATACTGGGAGTTTGAGTGGCCACCCTCCAGTTGGTAAGGAAAGGCCACTCCGTGTTGCTCCGGACTACAAAGTAGTCCCGCTTCCAGGCCGGGACCTTGCTTGGGAACTTATGTAGCATTTTGAAACCCGGGCGAGGGGACAGATAGTAAGTCTGCCCATGCTCGGGGGGAGTGCCAGATGCACTCTTTTTTATTAACAAGATGGAACAAAGGATATTCGCGTCTAAAGGGAAGTTACGTTCTGAACAAAGGGAGATGGTCCCAACCAAGTTCTGAGTAGAGTTGGGGTGGAGTTGGTCCAGTGTGATGCTGAAGCGCCTCAACACCTCGGGAATAAGGTGGTGGAGAGGGAGACGAAGCCCGCCAACAAGTTGTTCCCTAAAGATCACAATCTCATCTGGACCATGCTCCCAAGGGAATTTGCCGGTGGGAAGACTATACGAATACCCCTGAGGTAGGTTAATTTTCCGGATGAGGTGTTGAAGCCTCTCCAGCGTCATAATAGATGGACCGAACTGGTTCGGCACCCCACCTTGACGAGAGGTAGACGCCAGTTCACCTGAGGTCACCCAGGCCTCATGGGAAGGTCGGGCGATGGCAGGGTCACCCTGACCCGAGGTACCCACCTTGGGTTTGTTTAAGAGACTGTCCTCGCTAGACATAGAAGGGAATGAACTGGAAAAGGAAAAAGGAGGAGAAAGGGAAGCTCGGGGACTCACAAAAAAAAAGACGCAACCGAACTAGAAGACCCGAGCTGAAGACTCCAGACGCATGCTCAAGGTACTTAGTGTCGGAAGAAAATGACTAGGGTCCCCCGTTACTTATAGCCGTTGGGCCCGGATGCCAACGGTCAGGATCGAAGAGATTTGACGGTCCTCAAGAAAACCGGTTGCGAGATTCTCAAGGCAAAATTAGTTTAGCGTGTTTTTTGGCATCCGCGAAGTCTAGATCGCATGACATCCGCGCGTAAGCTGTACACGACCCATGTTTTCTTTCCGAATGAACCGAACGCCAGATCGGTCCGGCCAATGAGTCGCCCGACAGGGTGGCATGAGTACCGAGCCAAATCCACCCAGCGCATCATGAACTCCCCGCTGGGTCACCACCCCCAACACGGGGAGTGGGGGGCAATTGATGAATGGCAATTTGGCCCGACCTTATGGTCCGGGGACACGTGTGTGTGACCTGGACCAATGAACAACTCAGCCTGACAGCACGACCGCGACTCGACGGGAGAGACATTTCGAGTCCAACGCTGGCCACTCGGTGAGTTAAGCAACTCGTCGGGGACTGACACCTGGCCAATTTTGACTCCCACCAAGTGTGGAAGGTCCCGAGTGAAGGGATGGGATATCCATCACATGGACGCCTAAGTATTGCGGAATGGATTGGGCGAATTTCAAAAATTTTTCCCATCTTTGCAGGGAATCGAATTCCCTATTTTTTGAAAAACATGTTTTTCAAGGATCAATCTTGAATCAAGAATCAATCTTGAATCAAGAATCAAACCAGATCTGAACCAAAAGGAGGAGGAGGGAGGATGTACCTGATACGGAGAAATAATATCTCCCAATGGAGGTGTTCACGCCCAAGGAAGAATCCAAAATCTGCTCCCACTGAAGATGGTGTAGTGCAGGATGGAGCAGAATCAACAATGTTCTTCCAAAAGAACTTGNNNNNNNNNNNNNNNNNNNNNNNNNNNNNNNNNNNNNNNNNNNNNNNNNNNNNNNNNNNNNNNNNNNNNNNNNNNNNNNNNNNNNNNNNNNNNNNNNNNNNNNNNNNNNNNNNNNNNNNNNNNNNNNNNNNNNNNNNNNNNNNNNNNNNNNNNNNNNNNNNNNNNNNNNNNNNNNNNNNNNNNNNNNNNNNNNNNNNNNNNNNNNNNNNNNNNNNNNNNNNNNNNNNNNNNNNNNNNNNNNNNNNNNNNNNNNNNNNNNNNNNNNNNNNNNNNNNNNNNNNNNNNNNNNNNNNNNNNNNNNNNNNNNNNNNNNNNNNNNNNNNNNNNNNNNNNNNNNNNNNNNNNNNNNNNNNNNNNNNNNNNNNNNNNNNNNNNNNNNNNNNNNNNNNNNNNNNNNNNNNNNNNNNNNNNNNNNNNNNNNNNNNNNNNNNNNNNNNNNNNNNNNNNNNNNNNNNNNNNNNNNNNNNNNNNNNNNNNNNNNNNNNNNNNNNNNNNNNNNNNNNNNNNNNNNNNNNNNNNNNNNNNNNNNNNNNNNNNNNNNNNNNNNNNNNNNNNNNNNNNNNNNNNNNNNNNNNNNNNNNNNNNNNNNNNNNNNNNNNNNNNNNNNNNNNNNNNNNNNNNNNNNNNNNNNNNNNNNNNNNNNNNNNNNNNNNNNNNNNNNNNNNNNNNNNNNNNNNNNNNNNNNNNNNNNNNNNNNNNNNNNNNNNNNNNNNNNNNNNNNNNNNNNNNNNNNNNNNNNNNNNNNNNNNNNNNNNNNNNNNNNNNNNNNNNNNNNNNNNNNNNNNNNNNNNNNNNNNNNNNNNNNNNNNNNNNNNNNNNNNNNNNNNNNNNNNNNNNNNNNNNNNNNNNNNNNNNNNNNNNNNNNNNNNNNNNNNNNNNNNNNNNNNNNNNNNNNNNNNNNNNNNNNNNNNNNNNNNNNNNNNNNNNNNNNNNNNNNNNNNNNNNNNNNNNNNNNNNNNNNNNNNNNNNNNNNNNNNNNNNNNNNNNNNNNNNNNNNNNNNNNNNNNNNNNNNNNNNNNNNNNNNNNNNNNNNNNNNNNNNNNNNNNNNNNNNNNNNNNNNNNNNNNNNNNNNNNNNNNNNNNNNNNNNNNNNNNNNNNNNNNNNNNNNNNNNNNNNNNNNNNNNNNNNNNNNNNNNNNNNNNNNNNNNNNNNNNNNNNNNNNNNNNNNNNNNNNNNNNNNNNNNNNNNNNNNNNNNNNNNNNNNNNNNNNNNNNNNNNNNNNNNNNNNNNNNNNNNNNNNNNNNNNNNNNNNNNNNNNNNNNNNNNNNNNNNNNNNNNNNNNNNNNNNNNNNNNNNNNNNNNNNNNNNNNNNNNNNNNNNNNNNNNNNNNNNNNNNNNNNNNNNNNNNNNNNNNNNNNNNNNNNNNNNNNNNNNNNNNNNNNNNNNNNNNNNNNNNNNNNNNNNNNNNNNNNNNNNNNNNNNNNNNNNNNNNNNNNNNNNNNNNNNNNNNNNNNNNNNNNNNNNNNNNNNNNNNNNNNNNNNNNNNNNNNNNNNNNNNNNNNNNNNNNNNNNNNNNNNNNNNNNNNNNNNNNNNACACCACAGGAACATGAATCAAATGTGTACTTTATTCATTTACAATAAATTCATAATGTACATATTTTTGATTGAAGCTAAGGGCATACAACTGTCTAACACCGAGTTCCCCCTAGGGCCCGAGCTCCCCCTTCCCAAAGAGGGAGCACCTCGGTTTTTGGCTAAGTGTCTCGAAGGAGGAGCACCTCAGGACAGCACCGCCCCTAGTGTAGGCACCTTGGCACCTCGGTATCGGGACAAACCTGCCCCAGGCAGTCTGGCACACGATAGCTCGGTAGGCCGTGGGGAGGCCTGTTTGACATCCATACCCGCCGGACCCGGTGGTAAGGCTCTGATCCCTTGCCAGACGGCGTTCAACCTGCCAGACGACGTTCTATTTGCCATCTCTAGAAAGCATGACACGTCTGTTGAGCCCGTACCTGGCGATGGCAGTCTGTAGCAGCAACCTGCACCTGCCACACCTGCCCTGGCAGTAACGGCTAGGGCGGTGGCGGTTATGCCAGGTATGACCGGGCTCCAACATAAAAGAGCTCTAACTCTCACAAGGAAAAGGTATTGAAGCTTAAGCACTTTCAACACTCTTACTCTCTACTCTCTCTTTGAGATTTTCTCCAGTTCTAACTTAGCCATCGGAGTGTTCCCACCGGGATAACTCCTCGAGAACCCTTCACCTTCTCCTTCTCCTTCCTCTCAGGTGTCGTTCATTTCAGTTAGAAGCCAGGTCACAACCATCTAGGAGTGCCTAGATCGTGCGGCATCACTTTGGGAGAGAATGAATAGTATTTTTTCAAAGGCGTATTTGGATAGAGGCGGTGAAACACAACAGGGATAAGAGGGTGGTGGCTCTAGCGGGTCTGGTGGTGTAAAAGATTCAAGTGGGTGAACTACATCCGGTGGTGGACCCGATTTTGATATTGGAAGGGGAAACGATGAGCACTATGAGTGTGGTGGCAAATATGGTGTTTCGATGTGTTGCTTGCCAATAAGGATAACCGACCGGATGCCAAGGAGGTGGTGACTGAGTTAAAACTGTATTCGTAACCGTACAACTCAAAAACATTGACGATTGTGTCATTTTGCTCCAATTGAAAACATTGACGATTGTGTCTAATTGAAACGACATTGAATATCTCAAAAAGAGCAGGGGTTTAGGCGAGTTTTGCTCTAAACTTTAGGAATTTTGGAATGCAGCATCAACGACTATGTTTAACTGAGACGGTATGGAAGAGCTCAAAAAGTGTAGGGGTTTGGGTGGGTTTGACTCTAACCAATATCTAGGTCGGGTAGTATTCTTAGCACCCATGCATAAATGATTCAGTCTACATAGTCAGTTGGGTTTTATTTTGAAAATTTGATGAATATTGAAGGGCAAATTCGATATTTTATTTTTTTCTATTAGTATTTATCGGCATGTCGATTGTCAGAAAACTTAAGGGTAATTTAAGACAATATGTAAACAGTAAGGAAGAGTTAGTCAATTTCGCAAACAATAGGGGTAGCTTAAGAGATTTACCCTTGTAAATTTTTGTGAGCATCTGCTATAATTTTTCTGTGAACATGGGCAAGACTGCAACTCTATAGGTAATTTTTCTTTTTTTTTCTTGTTTTTCTTTTTCCCTTTTTTATTCTTTAGTTATTCTCTCGCTGATTTTTTTAGCCATTCGGATATATACTATGGATTGTAGTTTATAGTCGATTGCAAAGTTGTAGTTTAGCCATTCCGATATGGAATGTGGATTTTTTTAACCATTATTCTGTCATTGTTATCTTATACCAAAAAAACATTGTGAGACAAAATATTGATTTGTCAAAGAAAAATTTGTCCATCTAAGTTGATAATGTTGCTATTGATTATCCTCATCAATATTTTGTGTTCATTATGTATTTATATAAATTAAGCATTCTAATGTGATGTCGATTCAAATTCCCGTTTAAACAAAATAAATGGAGGGAATAGACCATTCTAATTCCAATTCTAATTGATTTTCTCTTACTTTGAATTTCAGACCAATTATCACCATTTCTGGTTTATTTTTTCTGATTTTTTATCAATATATTTCTATTATTTTATTGACTTATTATTCTACATGTATGAATAGAAATCTGAATTTATTTATTTGCTTTTCTTCAAGATTTTTTTTTTGCTTTTTTGTTATGAAATTATTTTAATTTTTTATTTTGATATGATAGGGGTTTGGACTTGACTTACTTGGCCTTGCCTTGGTGTGTTCTTTACTTTTAACCACGTCTTCAACAGTTGAATTCTGCAATGTAAGTTAATTCATTCTCTTTTTAACTTTTAAGTGTCATATTATATGATTAGTTTCATTTGTTTCTTGAGTTCTGATATTTATTTTCTTTGTTTGTAGATGTCACACCAAACAAGAGATACATCGACTAGTATTGATGATGCAAATTCATATCTCAAACCTTCAAGCC
>Nelumbo_nucifera_newGene_1038
TCCGATTTTTCAAGCATTGACGAGGAAAATTTGACATTAGAGAGATGAGTTTCTCGATTGGTCTCTCACTGGATTGTCTCTGTGCAAGTTCAGTTTTCTCTTAAGACGAAGAAGATATCAGTGTTTACCCTTCATGTATTAAAAAAAAATCAAAAGAATTTTATTTTTTGGGTAAGACAAAGTTATAAGGCGATTTGCAACGACTCTGCAACTTCTGCGCGACAAGGAACTAGGAAGCCATGAGGAACGGGAGCTTAAACACTAAGCTCAAGCTCTCCCTACCTTCTCCAGATGAGACTTTCATCGCCCAATTCCTGTAAAAAACTTTTTCTCTTGCTCTGTGTGATTATCTTCTCTGCATTTCTATGGTTTACTACAGTTGGGTGTTCGTACCAGAACGCAAAGTGGTACCTTTAGGGACGGCGATCTGCTTGTCAACAAGGATGGAGTTCGGGTTGTCCCAAAAAACGAAGCCGGCGAGGTAAATATACACATCAATCGATTTTCAGTACGCCCTCTTTTTTATTATTTGCTTCTCATATTTCCTCGTCTCGATGCTTGGAAACTTATACTCCATAATTGGACTCCTGCATTCTTCATTAGTGTTTCAGAGGATGAACAGAAAACTACCCTTAAGCCTTATTATGTGCCCAGGAAGCCGAGGAAAGTTAGCTTCTGCTGATTAATAGTTACAGCTTTGCATGTGTTGAGATTGAGAGTGAAGAGAGTTAGGACTCTTATGCAATATCTCCCTTGTCAAACCGAGGATTTGGAATTTACCAGTTAATCTATCCTCCCCTGCCTAACTGAGACTGAAAAGTCAATAAGTTCTAACTCGATTAAAGTTCCATCCAAGTTCCTGGATGGATGAGATTGAAATTACATAGAAAAATAAAAATTTGCATTTGATCAACTCAGACATAGTGAACCACTGGCTTAAGCTTGTGAACGGTGACTGTGATCTTCATATGTTCTGTTACTCCTGGTTTATTTATTGTGATCATTCATTATCAATGTTATTCATGCCTATATTACCTACTCTAGTAAATTTGAACCTCTTTATTTTGTGCTTTCTCATGTACAGCATTCCATTATAATGCCATCGGACAACCAGTTGACCTTAGATGACATAGACACAATTAAAGTAATCGGAAAGGGTAATGGTGGGATCCTGCAATTGGTGCAACACAAATGGACTCAAAACATGTCAGGTTTAACAATATCTTGCTCTCTCTGAAGTTACCTATCTATCTAACGACAACAAAATCATGCAAGACTGACAAGTGTTGAGCCTTGAAAATAGGATGAAAGAAAAGTGCTCCCTTTGGTTTACCTATTAACTTACTCCTTAGTTTCGGGTGAGTTCTTATTTAACCCCTTCACTAAGTTGCCCTCAGTTTCTGTGACTGACTGAAAGTGTTAACATGACATTTCAAATTTTTTTAAAGGACAATTTTTATGTCTTTAAGGGACAATTTGTCATAACATCAAGGTGGAAATGAAAAGTTGAAAATAGGTTCAAGAAAAATAAAATAAGATAAATGTTTGAGATGGTAAAACTGTATTAGTGTTATAGATGAGGTCACTTTATCAATTTCAAAATATATGTTTTAAAGGAAAAACTGATATTTTATCACTAAGTGCATTTTGATAAAACACACAGTCCTTGAGAAGCTAACACACACTGTCCTTTAATTTCTACAGAACTCAGATTTGGAGATGAGTTTATGAGAGTACTTATCAGAAGAAAGATAAATGAAGTGAAAAAGAAAGTTCCTACGCTGGTGACAGGGATGTGGATATTGGATCTTAAATATCAGCAACATCTCATGGAACCAAATGCCTGGAAGTTGGAATGAGACAACTTTCCTGCGATTTCTAAGAGCTTATCTTCTTACTTATTTTGTTTTTTTTTTTTCTTACTTTAGGGTAATCCAGGGTTTTTACCAGACGAAACTGTATCATTTTGTAATTCTTGTCTGAAAAAAATAGAAGAAACTTTTGCTGCC
>Nelumbo_nucifera_newGene_1042
CTCCCAAACAACGAAAGTAGCCAAGCCCAAAGGCCTGTAGAAAAGGGACAAGATATTAATAGGTGGTAACAATCCTCACTGTGAGCTCTACAGAGGATACACCAATTAGGAGAAATACAGAGGAAAGGTCTTCTCTTTTGTAGGTTATCTAGAGTGTTTACTTTCCCATGGAATACTTTCCAACAAAACGCCATAATTTTTTGGGGAACTGGCTTGCACCAAATTTCTTTTGACCGAAAGGGTTGGTGAGTAGAAAGTTGAGAGATGGACTTGAAGAAAGAAGCACAAGTGAAGGTTTCATTGGGTGTCCATACCCTCTTATCTGGCTTGGAGGGATCCAAACAAACCTGATTAAGACAACCAAGCAAGACAGAAAGAGATTCAATTTCATCATCCCTAAGTCCTCTACGAAACCCAAAATCCCAAGTAGGATCTAAGGGTGTTCCCAAAGGTGAGACAAATTTTNCCAAAATCCCAAGTAGGATCTAAGGGTGTTCCCAAAGGTGAGACAAATTTTG
>Nelumbo_nucifera_newGene_1043
GCCTGACTTACCATTCACCCGCAACCTTGCGCCGCGAGCGCCCAGCGGTTGTACTCTCGGAGAGAAAAAGGTTCACATTTTTCGACTCAATGGTTGTTGTATTTCTGTGGGCCGCTCACCGCTGCCCCTCGTTGCCCATTTTCCCGTTTCAAACTCGAAGCTTCTCTCTGTAACACTGCAATCTCATTTTCGAGGCGCTGGTCCTGTCAATTTCAACTACTCCTCCAAGCTTTCCTCCAATGCCCTCGCTACACAGTCTACAGGTTTTCTTTTATCTGTCTCTCTCTCATTTGGGTTCTTCATTTTGGACCTTTTTTTCATGGATGTCACGTTGGTATATTCGATTTTAGGCCTGTTGGTTGTTGTTGTGTAGTAACAAGTTATATATGCATATTTGGGTTTGAAGATATTCCATGCATCGCCAAGACCCGTATCCTATATACTCAGAATTCAAAACCTTATTAATATTATTAGTTCCCTGAAAGATAATGTAAGAGCGACTAATTCTGCTAATTAGTTCTACAACATATGCTACACCTGCTGTACACAATAAGTACGACTAACATTATTTATATTCAGGTCCAGTACACAATACAATCGCGCAACTTACAACACATACATTGCATGGTATTATAGAAATGCATCTCATAAATTGGATGATTTTGATTTTCCTTTGATGAGTTGTACATGCAATAAGCTATACACAAAGTATAGATTAGTTTTCTTTTCCCGGTTGTTGTTGGTGATTAAGACATCATCCTCTATAGGTTTAGATGCAGTTGGTAAGTGGCAGCCTGCACAAGCAACAGAACATAAGAAAATATGAAATTGAAAAGAAAACTTATAGAGGAGCATGGAAGGGATAAAATGAAAGGAAGGGACTTGACGGGAATGTTTTATTTGTTACCAATAGGAAAATCAAGTTGTAAGAAGAATGAGGAAATAGAAACAGAAGAGCTTCTCAAAAGGCCAAACTCCAAGGTTCCATACTTTTTCAGTTGCAACTGTTTAATTTAACCCCAGGAGGATGAAATTTTGCATCCTTCAGGGGTGACTTCATGACTCTGTTCATATAAATATAGTAAACGATTAAGGGGAAAGAAGAAGCTGCTGCTGGTTCCTGTTGTTCATTGCAGACAACAGCATGGTGGACTGGCAACACAGAAAAGAGTAGCCTTAGACATTGTGGCCACTTCACCAATGATTGGGGGAAAAATCCACAAGAGAGCAAAAGGAAAGCATGCATCTCTTTCCTCATGTGCTGCTGCTGTTCTTCATAGCCAGCATTATAGTTACAACACCAGCACATGTAGAAGATGACATGCTTACCTGTTAACCTTGGTTGATTCTTTTTAGTTGCTTTCAACATTTATTCCTGATGCCCCTCTTGCCTGATGCATATCCAGGCTCATTTTTTTTTTTTAATTGCACTGGTCTTTCCTTTTTATTAGCATCATAACAAGAGCCAATCTGGATTCTGGAAGAGCATTGTTGTCTTTTTACAAAGGAAGTGCCCTGTTTATGAGAATAAGGTCTGCACTGTATCACTACCATGCTATAATTCTCAGATACCGATGTGGGAATTGATACAGATATGTAAATGGGAACATGATTCTCTGTTTTCTAAAATCCTGGAGGACCTGGACATGGATACAGGTACAGGTATCCCATTTACTATGATTATATCATGCATCTATGATCTATATCTACTTATTGAAGCTAAATGTCATTTATTGACATTGTCTTGCCAAATTTAATTAAATTTCTAACGTGTGATGATATTTTTGTAGTATAATTTGTTAAAGCATACCACTTTACATATTTTGAAAGTGTTAATGCATAGTGTACATCTAGAAGTATGCTAGGCATGTACAGGTATCTGGATATCATAGCTACCGTGTTTATAAGTAGTTAATTGTAAATGCTTTCTTCAGGATGCACTATGGCCAGATTGTTCATCTTCCATATAAAAGAATTGAGTTATTCTTTGGCAAAAGATTATCCAATTGATTTTTGAACTTACATTTCATGACAATATTTCTTGTCAGGCTTTGGAGGAAGCTACAAAGTTCCAACTAAAGAGAACACTTTTCACTGGTATATTCTACATGTTATTTTAGATTGCTGGCTTGGATGTTAAATATGTAGCATATGTTTTCAATTTTGAATCCTAATTACTCCTAGATGATGGATCATGTCACTGTCTATACTAACTAACCCTAAAGAAGGAAGTTCAACATATGGTTTTCAACATCAACCAAGGATCATTTTATAGTTAGTACAAGTCCATAGCATCAGGCTCTGGACTGTAGCTTGAGAGGGTTCTATATTATTCTTTCTTTTACCAAAAACATTATCTTTTCTAAGAACCAAAGCTGATAATAAAATTACATCCTATTGATAAAAAAATAATAAAATTACATCCTATTGATAAAAAAAATAATAAAATAACATCCATCCTCATATGATATGAGAAAGAGATAAGCTATGGAAACAAAATAAAAGAGAAAAACTGAGAAATAAAATAAATGCTATCTTGGAATGAACTAATGGGCCTTGGTATCCATCTGAACGATATATCTGTTCTGGAAGCCAAGTCTCTCATCTCCTTGATCAGATGATTCATAATGCAAGGGTTGTCAGACCTGTTTCACATCTCTCAAAATCACAACTTGGGAACTGCCCTCCTCAACTCATTCAAACAATATAAGCCATTGAAGCAATGTTATATTCTTTTCTGTAATGTAATCCCCATTTTCAATTGGACTTGAATATGCTATAAGAATTCACTTGGCACCTCCAAAGGGACTCCTTACACCTAATGGCTCTGTATTCCTAAGCAAACAATCACCAATGTGGAGCTTAATAGGTCTCAAAGCTTTCTTTGTTGGAGAGGGGGTGGAGGGACCGCTTCTAAAGCATAGTTTGCATCCTAGTAGATGAAGACATTACTCCTAATTAAGAAGCACATAGTTCAATTCCCAAATTCATCTCTCATCAATATCCATAAGCCATTTTGTAGTACTAGATCAATGATTTTCTGCTCAGGAGTCTAGAAATGAAACCATCCAGAACAAGCTTGGGGCGTCAACTGAGGGATTCCAACTAGAGCTGAATGGAGGGAAGACTTGCTTTGTGGTGTATGTGAGTTGTCTAAATCAACTGCCCATTCACCTTACAAATTATGCGGACATGAGGACATAGTTTAGAAATCCTGTCTGCATTGAAGCATCTCACAAGTATTGGCCTTCATATGAACCGCTTCAGAATAAGTCTCTGGTTTTTTATGTGGTAACCAAACAACTTTTTTTATCACAAATACCTATGGATTAGGTGCATTCTCATTGATGAGCGCAAAGATTCAAGAGCAAGACAGGTTTTTTTTTTTTTTTTAAATTATTCAGGCTCCACAAACAGGAATGGAATCCAAACTTTCATGTTCTTGTGGTTCTCTTCCAAATTTGAAATCCAATGATAGAACAGGCTGGAACGGAAAAAAAAAAACTGTGAAAAAGAGACGAAAGTTCCAGATCCTTACACTTGAGGCAGAGAGAAATCTAGGAAATCTATTTTGACAAAGAGTTCTCCACACCATATGTCATCCTAAAGTTTGATACCAATCCTCTTAGGTAAAGTAGGGATTCTCCATTTATCCCTTTCACTAAAAGGGTGGAAGTTCCTTGCCAAGGGGACAGGGTGGATTAGGGGGAGTTCTTTGTTCTGATGAACTAGTGCTACCAGCCAGAGAGGACAAGGGGTTCAAGAGGGTTCCTTTCCCCTCAGACACCAAAAGGAAAAAAAAATCACATCATACCTCAGAGAATGAGAGAAAATTGGTACCATGGCCAAACTAGGCAACCAAGGAAATAAAATATGATTCTTATCTCCAGGACCAGTATCCATTCATTTTCTTAAGGACCACACCGGAGTTAATGACCCAATTAAATATGCTGTTTTTCTCCCTAAAAGATGTCTGCAATCACTAGTGTAGGAGAGGGAGGTCCTACAATTTCTGTGAGCACTTCATGAGCATGAAATAAAGGGATAGATGTTAAAACTAAAAGTAAGAGAAAATCGTAGAAAACAAAGTTGTCAAGTAAAGAACTGGTTAAGTAAATTAATATTGGATGGAGGGAATTGGTTTAGGGAGAGTTTCAAAAAGGTTAATTCCATAGCTGCAATTTGAATAGAAGATGGTTTTAAGGGTAAAATTCCTGAAAGTTACAGGACTCAGAAATCTCCAGGGCTTATTAGGGAGACTTGTGATATCTTGGAGAATATGAGTAATTAACCAAAGCAAGTCAAGGGCACTAGAATAGATAGATCAAAAGAACAAGGGGGACCTGTATACTGGGAAAATTAGGGTCAGAAAGAGGGGAAACTAACAAAAATACAGTTGGACCTTAAAGTAGTTTTATTCAATATTCTCTCACACCAAAGACCTGTATACTGGGAATGTACAAACTATAAACTCCATATTAGACAAAAAGATTGCTTCTAACCCCAAAAAAATCGCATGGCTTCCCTTTGAAAATGCTATCTACACCAACCCGAGAAAGAATTCTTTTTTTGGTAATCCCAAGAAAGAATTCTAGCCTTAAGATTAGATACCAGCCTGCCTATCTTCAGACTCAGATTTCTGAAAAAAAAATATTCTCTGTCCAAGTCTTTGCCCACAATAGCATGTTTGCTAGTTGGTTCATATAGTGGGCTTCCCTAAACAATGAAGGGTTTCTTAGACGTGTGACAAATCAGTTAGGAGCTGAAAAATAGTCTGAGTTCCTCTCCTCACCCTCTCCGTTCATGGAAAAAAAACAAACCACTTTGCCACATGTGCAAAACAAGCCTACTTTTATATGCAAGTTTTATATTAGAAAAATTAAAATTTGAACAGCTAATATTAGTTCTGGAAACCACCAATATTAGCTGGGTTAAATGCATGTTCTGGGTTGTGAGACTGAACATAGGGCTAATTTAGTGGGTCTCTATCTGATGGATGTTCTGGATTGGCCATAAATCCCCCAGTGTGACAGATATCAAATATGTGGGTTCTTATAGGGAATCTCCCTACTTGACCTAACTAGTAAACCTTTTGCATTAAGACAAAGAAAATTAATGGGGGTAATGATGGTTTCTGTCTGTTCTGCTATACTTGGATGGAATTGCCTGCTTTGTTCTTGCAGTTTGTTCATAATTGATTACCTCTTTTTCCTCTGACCATAAGTAGTTCAATCAAAAGAGATTCTGAGTCGGTGTCAAACAGAAAGAACACTCCAAAAATTTTTAGTGAAGTGAAACTGTTCTTTTTCTAGCCTGTTTTACTTAGTTGGCTGTGTTCTTGGCTAAATCTCAGCATCCATTAAACAGCACCATATTCTGGCACCAGTCTTTTCTATCCTTTTCATTTCATGAAAATGGAAGTCCTTCCAGTACCAGAGCTACACTACCTAGAAGGACAATCATAGCTAAAGGAGGAATGCTAATCATACTTGGTCAGGTAGGATTAGAGATCTGCCCTCATTTCCTCACCTTTTGCTTTTTCCCTGTCCATTAAGGTGTTTGTGCCTTATCACATGGAGGCATGTTGTCAATTAAACCACGTCTCTCTCTCTCAAACACACACCAATTGAAGGAAAACCACTCTTCATTTTGTTCTTTCATCTAGTTTTCTGTTATCATTTAGGCCATGGTAATGTCCTATGTTTTGGGAATTGGAGGATACATATGACCCATGTTAGGGGTTTTGACATGCTTCATATTGTATGTGTATGCCAATAGAACATGGTAAGGTGGTGGTGGTGGTCTGACTCCAAACGTCTGGAGGAGAATGGCATTGGAGAGGTTGGTAGTTCTAGTATTGGTGACTTTCAGAGAATCAGAGAGGGAAAGAGAGAAGGGAGAGAGAAGATGTGGGTTTCTCCTCTCCTCATAATGGGTTTAATGGGTGGATTGCTAATTGGGGCCCTATTTATACTATTTTTGACATCAATTTTCTAGAATCTTCTTATATTTTCCTTTTGCCTATTTTCCCTTTAATTAATGTACATGCCTTTAATTGCTATTCTAAGATGTTCTTAAATGTTATTATTTTATAAAGTTATTGTAAATAATTTTGCTTAAGTGGATAATCGGCTTTAACTGGTCTGGTCTGGTTCAGATTTATGTTGGGTTGGCTGGGTTAATGTACTTATAAAAATCCACTGTCTTACAATATGAACGCGAATTGATTGTTTATCAAGGTTTATGCGACTACAAAGCAAAATCCCACAACTATGCTTAGTCATCGTAGTTGTGTGGGCTGCTTCACTTGGCCAATCCACTGGTAAATATTATACAGTGGTGATTCATGTATATTGACTTAGTGGAGAAAGCATCCGGCAACTGTCCTTGGTAGTAATTCTGTATCAAACAGATGAAAGAGTGGAAAGAATGAATGGGTAAAGGAAAAGCATAGGGGCTCCAGGCTCGGTTGTGCTGCAACTTCATGAATTCAAGAGCTATCATCCACGGGAAGAAAGGAAAGCAAGGTAACATCGTTGAGCAATGAGATAGATCTAAAAGTAGTTCACCCAAGGCTTTTGCTCAGCAAACAAAACTCTCATTGAATCCTATATTATATGGTCCACCTCATCGAAATTGCAGTATTGGGCCAATCAGTGCCTGCCATACAAGTAAAACTCTGTCGTGAAGATGGAAGGGAACTG
>Nelumbo_nucifera_newGene_1044
TTCTCATTAGGCGGGTTATAGCTCATCGTTTAGATATATACATTTGCCAGAGGCCCAGAGGGTTCTCTTGGTTAGGACTTGGGACTTGTGACTTAATAAAGTAGTGGGTCTCGGACTCTCGGCCATGATTCTCTGGACGTGTAGCCCGCCCAAGAAGCCACGGCCCACGGTTAGAGGCTCTGATCTCTGAACTGTTCTAGTGTTCAAATAGTTCGATCGAACTCGTCTCAACTCTCAACCTTGTTAGATTTGCATTTCCATTCCCTGTGTTTTAGCGTTTAGGAGAAGGAAGGAAAGCACTCCGTGAAGCCATAAATACATATAGACAGAGGTCGAGACAGACAGTTTCAAAAGCAAGTGAGAGTTTTAATGGCGGAGAAACCCCAGCCGGTTCGCGTTCTGTACTGTCCTGTTTGCAGTCTCCCTGCTGAGTATTGCGAATTTGGACCTGATTTTGAGAAATGCAAGCCCTGGTTGATCGAAAATGCTCCTGAACTTTACCCCGATCTTCTTAAAGGTACTTCCTTTCTATTCTTTTTCTTTTCTTAATCTCTTCGTGGATAGATGAACCCCCCAATCACTGTTAATCTTATGATTGTTAACACTTAACATGCAGACCGCAATAACAAGCAGGTTGATAAGGTTTCCGAGCAGCTCCAATCCGTTGGAATTTCTTCCGGTGGCGGTGACGTTGCTGCTACTGTAATTCCGTCGGGTACTCCAAATTTCCTTCTTGCTTTTAAAGCTTCTTTTATTTGCTCATCTATGCGTTCTTGTTTCCTGGCACCGTCTGATGATTTTGTACCGATCATCGATCCCCTCTGTCCTTTTCTCTGTTCTTTTGCCTTCTCATTTGCAATTTATAACATAGGCATGGGAAATCTGAGAGAAGGATTGAATACTTTTGAAGTCTGGATCTTTACAAATCAAACTTGAAAGTTCGAATAATAAGATAACATTTCTTATAACATTTGTGTTAATTTTCCTATATGAAAGATAAAAGCTTCAGCTGAGTCGATATAGGTGTTTCGTGCTTCTCATTCGTTTGATTACTTCAGAATTTGGTTTTCTGCCTAATCAAACAGAGCCCTTGTGTTTGGCGTTCAGGCAACAAAGTTTCTCCAGCACATCCGTTTTCTCACTTGCCTCTCTTTGCTGGAAAATGACTTCCTCTTTTCTACCTGTGATATCATTTGCCCAATTTGAGTTTTCGATGCGAAAATGTTAGAATGCTCATTTCAAGTCTCGTCTTCTGAGCTCTAACTCAAAGCCTTCTACCTCTTGTCTTCAGTATCTCGTTCCCGATCAATCATTAACATTTACTGATCCAGTTGCCTTATGTCACCAGAAGCCAAAACCTCGATTTAATTTGCAAGAGTCTTTTGCAAATGCTGTAACAATATGAAAGAGCAATAGCCTTCTAGAATAAACCTTGTTTCATTTTTTTTCTTGTTTTTCTTAAGCTCTGAAAAGAACCCCTTTTCAGAGTAGAATTTTTTTTTGATCAATAACACAATTCATTAATTATCACAATAATTATAAAGAGGAAGACAGACTTTCTAATCTTCCAACTACATTATGAGCCCCAAGAGAAGAAACAAGAGAGAAAGAGAGAACATAAGAAGAGAAAAATTAAATTACATCTGTGCCCAAAACATGACATCCCTGCCACCCCTTGTTTAGCTAACCCATCAGCAAAAGAATTAGCTGATCTTTTTACCCAATTGATTTTAACTTCCATTTCTCGAACCAGCCATCTGAATTTCCTTTCAAGTTACTATAACTCCATAAACTACTCTCTTCTTTGTTCAGCCACCCAACCATCACCTCCGAGTCTCTTTCAATTATAAGTTTTTTGATATTCATCTCCCTAGCTTTCTGGACACCTTCCATAACTGCGTGGATTTCAGCTCTGAGAGAGTCACCCACTCCAATTGGGCCTGAGAACATGGCAGAAACGACCCCATTCTCATCCCTGAAGACACCCCCAATCCCTGATTGTTCGGGGTTGCCTATGCTACTTCCATCAAAGTTTAGTTTTATGAAGCCCGCAGGTGGGGGAGTCCAAGACACCCCCAATCTCAGCTTTAGTCTGGGTACAACTAGCAATCTCACCCCACTTTTTCAGCATATCATCCACTGTATATTCTGTGGAGATCTCTAGGGACTTCATCCACTGAATAACCCTTATGTGGATCAGGGTCCTCAACTCTTCAACACCTCTCTCTAGTCTCTACATCAAAGAAGATTCCGGAATTTCTTTCTTCCCACAAAGACCAACATACTACTGCCCTCAGTCCTCTCTACATAGTCCTTCCCCTTTTCATATGCCACCTGAAAAAAGAAGGATAAAAAAGGCCTTGCAAATTCGAAGGAGGAATCCAGGTACACCCAAAAAGAGAGCAAGCCCACTCCCGAATAGACTTTGCAAAATGGCAAGACACCAGAAGAGGAAAACCGGTCTCCCCATCAGCTTTACAAAGAACACACCAATGAGGGGACAAACAAGTATTGGGTCTCTTCTTTTGGAGCAGATCACTAGTGTTGATTCTTTCCAGAAAGCCTCTCCAACAAACCTCATTAACAGGGAAAGGGGGGGTTACAGGATTGGTGGGCCAGCTTAGTACTTTAAAGAAGGAGGCATAGGAGAAAGAACCAGTAGGGGTGGGGGTCCAGATTCTGGAGTCATCCTTAAAAGGGTCCAAGAAAACATTATCAAGAATAGAGAGGAGACATGAGATACTGTCTAGGTATGAGTCCTTCACAGCCCATCTCAGACCCAAATTCCAACGAAACCCAGAAATGGAAGAGGATGGGTTCAAAAAAGAGGAAACTGACTCATATTTAAAATCGAAAGAGCATACAAAGAAGGAAACTGGTCCTTAAGAGGTGCATTCCCCACCCACGTTTGTTCCCAAAATTTTATGGAGTTGCTTGAGTTCAAATCATACCTGGGTTTGATCAACAAGTGGGAGAGGTACACGTGGCATTGTTCCCAGCCCCCCTTTCATGTTCAGAGGATTGGTAAAATACTGTCTCCTTAGGTTGGTTGGAAAGCCCTTCTGTCCTTTGGGCACCATGGCAATCTCTCCTCTCAGCCCTTGGTTCACCCCTTATTAGTACATTTTTGCTTTGCCGCAAGTTCCCCCGGTTTACCACTTCTTTTACACCTTGCCCGATCTGAAGTCTTGAGAGTGGGTTATTTCGGCTGTTGTCCTTAGTCCCATTTACTTCATGAGTCCCAAATCTGCTTCCATTCCCTGTCATACCTTCTTGGCCGTCCCAAATCGCATCCACCTTTGTCATTCACACTTCCCATGCTGGTTCCACCCTCTGAACTCTCTCCCAGATCTTCCTCATCTGCGCTAAGTGCACGCAGCCTTTGCCCAGTTCTTCCCTCTCTTCATTTCTCTCTCTTGCGTACCTTGGATTCGGTTTTTCTAAAGAACGTCGTACCGAGCTTTGAAACAATTTCCAACCCCTTGTCCCGACCCACGTGATCCTTTAAGTACTTAAAATTAAAACTCGGTTTATTATTTGGCCCGCCCAACACCGGTTTAGACTAGGCGTTTCGATTGCAACATCCATCTAATCCCTTCGCCACATCAGCATAAGAGAGGTGGCCCGCTTTGACTAAATTCAAGTCTATTAGATTTGAATTAAATTCCTTTACTGGCATGCGTGTCGTTTGGTTTACCCCAGACGACTAAATACGTGCCAATTTAATTTCCCCCTGCAAATCCTTTTCACACCCCAATCTCATTCTTCCATGTGTCCACCACCCTACCACCTTACCTTTGTCTTCAACCTTGGGAGTTCTTCCCCACCACACCTGCTCAACTTTTGAAGCCACCCACACCTTATACCACACCCCATTTGAGCATATCTCGAAGACCCTAGGCAGTTTTTCATGCTTGATTCCAGCAACCTTCATCTCAACGGCATCCAGATGATTTTTATTAGCCTGCAACAGCACTCCTCTGAAGCTATGAGCAATTTGTTCAAGAGCAGAGTCCTGCTTATTGATAAAAAAAAAAGAGCAGAGTCCTACCAGAGGTTGAAAGGAAGGTCAACAAGCTTCAGCTGGGTGCCCCCATTTTGAACTTCCACTTCATTACAGCTTGGACTCCAATTCTGGACTTGTATAATGCCACTGCCCACAACCATTGCTTTGAAGCTTAACTCTTGGCCGTCTACATCAAGAATGGCCTTATTTTCTGTAAACGGGATTAACATTGCTTCATTGCCCAAACCTAACTTCCCTACAACTGCATTCAATACTTCTTTCCAGTCTTTGACTCCCTTATCAGCCACTAAGATCATTCTTTTTTTCCATTTCATCCGTCCCTGCTCCTACCCATATTCTCTAGTGATTTGAGGCGCAAGCAACTACCAAACCAGGAGACCCAGAGCCTTGTGTTAACACTCCCAGTAGTCTCTACCATACCTCCCTCCTCCTGGCTCTTCCTGCCTTGACCCTTGGACTTCAGACCAGATATCTTCATATCCTCTGTCTTCTTTCTAGCCTAGGCAACAAAGAACTCTTGTAACTTCTCCACAAAGGCCATCCACCCACTCTTCCTTTTCCCTTCCGGTACATAGATCATTTGTTTTCCATTTCTACCAAAAAACTAAAACATAGTTATGAACCAACCTTTGCAATTCCTTTTCAGTTCAATTGCAAAGGTCTTACCAGGACTTGACATACTACTACTACTACTACTACTACTACTACTACTACTATTATTATTATATATTGTTCACACCCCATTTGCTATCAAAGCCTTTGATCCCTAAATCTCTCATGTTTTAGCTATAATTTCCAAAGCTCTTGATTCCTTTATGCTCTATCTTCCATATTAACCTTACGCCTTGGCTAGAACCCAAAGATTGTAGCTTCTTCGGAGATATCACTAGGCTAGAACCCCAGTTGGACAGCCTAGACACCTGCCAGTTTTACCAAGGTTAGAACCCTTGAGCCAAGGTCGTAGTCGCGTTGTAGGCCGAAGAGTGAGGGCCGTGAAAGTTGACTGACCATATTTGATGAAGTAAAAGGATAAGATAAAGTTATTTAAGACCGCCTCTAGTTCCTCCAAAAACTCTGGAGAAAGTAGTAGCAGGACATCCTTAGCGAAATCCATGTCCCTAAAAAATATGGAAGAAGTAGGCTGCGATAATATAGAAAAATCTTTACATAACTAGACTATCCCAAAGATTGCACCATCTGAAATATACAAAAAAGGAATATTCAGCCTAAAAACATACCTAAATATTAGGACTGTAGAAAGAACAATCGCCCTAGGAAACGAAGCAGAGAGTTTTTCTCTCGTAGATAAGAAGGTAATAGAGACTTATAAGACTGACTGTAATTTTATACATTTTGGCTTAATACAAGTCACCATCAAACCATTAACCAGGACGGGGTTACAAACAGCTGCTTTAGCCTGTCTTACCGATTCTAGACATAACAGATTCAGTGACTCCTTATTAGGGGTAATAGAAGGAAGCCTTCATCAAGGGCCAATCTATTTCAATTTCTTCACAAATTTTTCTGTCACTAACAGATCTGGGAATCCATGAAGCCTTAACTCTTAGGATTCAGACCCAAGGTTTCGACATGAAACCAGGATCAGAAAATATAGCGTTAGTGTATAGAGTCTACTTCAAGACCATGAATACTATCTGTCATAATACCAGGATCACAGAGAGTAGGGGAGTGGCTACCCTATTCTTGACCAACGCTAGGAATAATGTTACAATTCCTAGGTAGATCAATTGGAATGAAGTGAAAATTCCGGAAAGTTGGTCATTCTCTAAAGTAGAGCCTCCTAGTCCTATCGAATCCACTGAATTAGCATCTATATTCAGTGAACAACATGGGTCTATAGAACTCAGGTTTAGAAGAGCCTCGACGTCGTCGCGGCCTTCGTATGCCGAATCAATGGACACAAGGTCCAGGAGATCGGTAGACCTGGCACGTCCTCCTTTAGGAATTATTTATGCTACCTATGAAACTCCAATAACAAATAACTCACCGTTGGACTATCAGACAGCCCGAAGAGAAAATCCATCAATAAAATCCTATGAGCCTACAGAGGCAGATTTTGAAATTAACATGTTGGAAACAGAAGACGAGTTCCAAATAGATAAAGACCTTATTAGGTTAGACTTCAACGCACAACCTTTAAAGAAAAAATGGTTCTTTAAAAAATTTACTAAGGAAGAAAGAGATCGTATCAGAGAAATATGGTACGACGACATGATGAAGGTGAAAGAAAATATCCCTTTCTGGGATTGGTTTGCAAAACAGAACCAACTCCTGCAACCTCCCTTTAAAGAATTAGAGTTATGTGTTACAGAGAAATTGTCTAAAGCCTGGAAGACCGCAACAACAGGAAAAATTGTGGAATCAATACATCCACCCTTGGAAGCAGTAAATATTAGAAAGGATGAGCTTATAGCTAGCCCAATAAAAAATTCAATGATAATAAAAGAATCTGAAAAGGTCAAACCCGAACATTGTTCTCAAATAATAAAGCAAAATAATTATACAAATATATGCTTAAATGTTCTAGGAAAACAAACCAACAAGATAGAATCTTTGTTGAGTTCATTAGAAATTTCTAAATCCAAAGCAATAATTAAAAAAGAAAAACCCATGGCAATCATGCCAAGTTTACCTGAAAATATGAAAATCAAAACAACCCCATCAGATCTGTCAAAAATAAGCTATCAAGAATGATAGATCTTTTAAAATCAAAACCCATGGCAACAAGATTGATATCTTCCTCAAACTGGGAAAAGGGAGAAACTTCTCGATCTTTTAAAAGCAAAATAGAGGATGATTTATCAGACTCCCGATCAGTGAATTTCATGGGAGAAGATTCAAATAATGAGTCTGTAGCCGAGGATGAACCCATTAAAAATCCGGAGATAAATAAACTCTCCTACCATAGTAGAAAGCCTTATTATAAGAGGAATACCCCAGTTGATATTCTCTTTGAAGAACCAATGAAACCTCAAATAGGATATAATTGGAATACATTCTATGCATGGAATTTAGACGGCAAATCTGAATATCAGATTCATGATATGATAGCACACATGACTATGTATGCTTGTGCCAGCAAATTGGCTGGTAATGATGAAAAGGTGATAGCCACCGTTATCACTGAATCCTTTACAGGACAATTAAAAGGATGGTGGAACAATTACCTCACTGAAGGAGAAAGAAATTACATCCTTAATGCGGTGAAAAGAGACGAAGATGGAGATAGGATCCTCAGTTAAGGACAACCAATATCTGATGCAGTGATGACTTTAATCCTTAACATCCTAAGCCAGTTCATAAGAAATTCATATGATATGAGTGAAAGGATTAGAGAACAATTAATAAATCTTAAATGCAAAACCTTATATGATTTTAGATGATATAAAGATGTGTTTTTGTCCAAAGTACATAGATTGACCAACTCCAGACAAGATTTCTGGAAAGAACAATTTATTGCTGAGCTTCTGCCAGTATTTGTTGAAAAGGTTAGGAATTACCTTAGGCGAATAGGAGGTGGTAGAATCCTGTACTCCAATTACTCCTATGGTTATCTAATCCAAGTAGTAAATCAAATAGGATTAGAAGTATGTAATGATCTGAAACTAAAAAGACAAGTTAAAAAAGAAAAACTTAATTCTAAAAGAGAATTAGGAGACTTTTGCTATCAGTTTGGAATGGCTCCTGAACCCTCCACTTCTCGAATGGTTCAAAAGAAAAAGAAGATAAACTTTTACAAAACGGAAAAGAAGCCTTACAAGAACCATAAGAAGTTTTCTAAAACTAGAAAAGCTGCAGCTCCAACTTGTTTTAAAGGCGGGCAAAAGGGACATTATGCTAACAAGTGTTTTAAAAATAAAAACACCACCAAGAAACTCAATGAATTAGAAGAAGAAAGTGAACCAGAGGTCTCAACAAGAGAATCCTCTACCTCCTCAGAAGAATGATATTTGCTCACAACCTTACAAAATAAAGCTGAAAGAACCAAGAAAGAGATACCTAAACAGCTGCTGGATGAAAAGAATATAATTTCTTAGAGAGAACTAATTAAAAGGTCTCAAGCAAAGACTTCCCGACCTCCTACAATACAAGATCTACGGGAAGAAGTCAATCAACTAAAAAGAGAGCTAAAAACCCTCAAACTAAGGGTCGACCATTTAGAAGCCGAAAAATTCTAGGAAAACCAATCAGAGAAATCATCATAACAGGTTTCCGCTGAATTTATCGGAAACGATGAAGAGTTTATATACTCTATAGAAGAAGTTAAATATCAAAAGTGGTATTCTAAAATTACAATCAGAATAAAAAATTACAATTTTTCAATAGTAGCCTTAATAGAGTCAGGCGCAAATATTAACTGTATTAGAGAAGTAATAGTATGTGCTTTGTCCTTCCTTTAGCCACAGATGTTTTAAGAGCATCCGTAATCATGATGTGTGCTAAATGTTCTGAAAATCATAATTATATTGTAAATTGTAAGATTATTTTTATTTTTGAAAATCTATCAAAAATATTAAAAAAAGCAAACATAATTAAGTTTGACTTCAAAGTCAATTAATCTACTTATATTAATGTCTCTTTAATTTAACATACATATTATTGAAAACAAAACAATGTTTCTAAATAGTTAAATAACCTAAATAAATCTTATTCTAGTAAGAGTTTTAAAATCAGCGCCTCTTGAAAAAAATACTAAAAAAAAAGTAACATTAAAGTAGAGAATGAAGCCACATGAATCATATAAATTTTAAGATTCAAGAACCAAATTATAAGATTCAAAGAGTAACCATAAGATTTTCTAAGAAAAGGATTCAGATATAAGATTCAAATTGAAACCCTTGGGAATTATAAATTGTACGATTTTGACAACTATGGACGAGAAAGAATGTTTTATTTCCATTACATATTTCTAGAAATTTTCCGATTGGTATTTGCCTATGCCACCAATTTAGTGTTTATTTTAGTCTGAAACACATTTCCACCCTAAAATATTTGGCAGAATACATTTTAAAGGATAATTACATAGTTATTGGCTGGTATTCACTATTAAAATCTACAAGCTGGGACCAATGTTCTAAAATGCGGATCCATGAAATGAAGTGTAGTTCAGAGTGCAAAAGCTCAAGGTCTAAGCCTCCTCAAGAGGAGGAGGAAGAGAAGGAGTCCTTTCTTTTTGTACTTTTTCTTTTCCTTTCCTTCAGCATATGCCTCAGAACGTTTTGAGTGCACCTCCCCTGGAAGCATACACCTCAAATGTCTTTAATAACATTGGCTGGGACAAACTCATTTGAAGTTTCTCCAGCTCCTTTAGTATGATGTCCAAAATGGTGTTAATGCTCTAGTCTTGAATAAGAGTTCTGAAGTCATAGCTTTTGTTTCTGTTTTTGCCTTTTTTTTTCTATGAGGTCCACTACAACAACTACAATGTTTTTTGATGAATGATAATAAATTTATTAAATCAGAAGCAAATTTAGAGTGAGTTCATACAACATCCCAGCGAGAGGCGTGAGCTGCAGCCCCNNNNNNNNNNNNNNNNNNNNNNNNNNNNNNNNNNNNNNNNNNNNNNNNNNNNNNNNNNNNNNNNNNNNNNNNNNNNNNNNNNNNNNNNNNNNNNNNNNNNNNNNNNNNNNNNNNNNNNNNNNNNNNNNNNNNNNNNNNNNNNNNNNNNNNNNNNNNNNNNNNNNNNNNNNNNNNNNNNNNNNNNNNNNNNNNNNNNNNNNNNNNNNNNNNNNNNNNNNNNNNNNNNNNNNNNNNNNNNNNNNNNNNNNNNNNNNNNNNNNNNNNNNNNNNNNNNNNNNNNNNNNNNNNNNNNNNNNNNNNNNNNNNNNNNNNNNNNNNNNNNNNNNNNNNNNNNNNNNNNNNNNNNNNNNNNNNNNNNNNNNNNNNNNNNNNNNNNNNNNNNNNNNNNNNNNNNNNNNNNNNNNNNNNNNNNNNNNNNNNNNNNNNNNNNNNNNNNNNNNNNNNNNNNNNNNNNNNNNNNNNNNNNNNNNNNNNNNNNNNNNNNNNNNNNNNNNNNNNNNNNNNNNNNNNNNNNNNNNNNNNNNNNNNNNNNNNNNNNNNNNNNNNNNNNNNNNNNNNNNNNNNNNNNNNNNNNNNNNNNNNNNNNNNNNNNNNNNNNNNNNNNNNNNNNNNNNNNNNNNNNNNNNNNNNNNNNNNNNNNNNNNNNNNNNNNNNNNNNNNNNNNNNNNNNNNNNNNNNNNNNNNNNNNNNNNNNNNNNNNNNNNNNNNNNNNNNNNNNNNNNNNNNNNNNNNNNNNNNNNNNNNNNNNNNNNNNNNNNNNNNNNNNNNNNNNNNNNNNNNNNNNNNNNNNNNNNNNNNNNNNNNNNNNNNNNNNNNNNNNNNNNNNNNNNNNNNNNNNNNNNNNNNNNNNNNNNNNNNNNNNNNNNNNNNNNNNNNNNNNNNNNNNNNNNNNNNNNNNNNNNNNNNNNNNNNNNNNNNNNNNNNNNNNNNNNNNNNNNNNNNNNNNNNNNNNNNNNNNNNNNNNNNNNNNNNNNNNNNNNNNNNNNNNNNNNNNNNNNNNNNNNNNNNNNNNNNNNNNNNNNNNNNNNNNNNNNNNNNNNNNNNNNNNNNNNNNNNNNNNNNNNNNNNNNNNNNNNNNNNNNNNNNNNNNNNNNNNNNNNNNNNNNNNNNNNNNNNNNNNNNNNNNNNNNNNNNNNNNNNNNNNNNNNNNNNNNNNNNNNNNNNNNNNNNNNNNNNNNNNNNNNNNNNNNNNNNNNNNNNNNNNNNNNNNNNNNNNNNNNNNNNNNNNNNNNNNNNNNNNNNNNNNNNNNNNNNNNNNNNNNNNNNNNNNNNNNNNNNNNNNNNNNNNNNNNNNNNNNNNNNNNNNNNNNNNNNNNNNNNNNNNNNNNNNNNNNNNNNNNNNNNNNNNNNNNNNNNNNNNNNNNNNNNNNNNNNNNNNNNNNNNNNNNNNNNNNNNNNNNNNNNNNNNNNNNNNNNNNNNNNNNNNNNNNNNNNNNNNNNNNNNNNNNNNNNNNNNNNNNNNNNNNNNNNNNNNNNNNNNNNNNNNNNNNNNNNNNNNNNNNNNNNNNNNNNNNNNNNNNNNNNNNNNNNNNNNNNNNNNNNNNNNNNNNNNNNNNNNNNNNNNNNNNNNNNNNNNNNNNNNNNNNNNNNNNNNNNNNNNNNNNNNNNNNNNNNNNNNNNNNNNNNNNNNNNNNNNNNNNNNNNNNNNNNNNNNNNNNNNNNNNNNNNNNNNNNNNNNNNNNNNNNNNNNNNNNNNNNNNNNNNNNNNNNNNNNNNNNNNNNNNNNNNNNNNNNNNNNNNNNNNNNNNNNNNNNNNNNNNNNNNNNNNNNNNNNNNNNNNNNNNNNNNNNNNNNNNNNNNNNNNNNNNNNNNNNNNNNNNNNNNNNNNNNNNNNNNNNNNNNNNNNNNNNNNNNNNNNNNNNNNNNNNNNNNNNNNNNNNNNNNNNNNNNNNNNNNNNNNNNNNNNNNNNNNNNNNNNNNNNNNNNNNNNNNNNNNNNNNNNNNNNNNNNNNNNNNNNNNNNNNNNNNNNNNNNNNNNNNNNNNNNNNNNNNNNNNNNNNNNNNNNNNNNNNNNNNNNNNNNNNNNNNNNNNNNNNNNNNNNNNNNNNNNNNNNNNNNNNNNNNNNNNNNNNNNNNNNNNNNNNNNNNNNNNNNNNNNNNNNNNNNNNNNNNNNNNNNNNNNNNNNNNNNNNNNNNNNNNNNNNNNNNNNNNNNNNNNNNNNNNNNNNNNNNNNNNNNNNNNNNNNNNNNNNNNNNNNNNNNNNNNNNNNNNNNNNNNNNNNNNNNNNNNNNNNNNNNNNNNNNNNNNNNNNNNNNNNNNNNNNNNNNNNNNNNNNNNNNNNNNNNNNNNNNNNNNNNNNNNNNNNNNNNNNNNNNNNNNNNNNNNNNNNNNNNNNNNNNNNNNNNNNNNNNNNNNNNNNNNNNNNNNNNNNNNNNNNNNNNNNNNNNNNNNNNNNNNNNNNNNNNNNNNNNNNNNNNNNNNNNNNNNNNNNNNNNNNNNNNNNNNNNNNNNNNNNNNNNNNNNNNNNNNNNNNNNNNNNNNNNNNNNNNNNNNNNNNNNNNNNNNNNNNNNNNNNNNNNNNNNNNNNNNNNNNNNNNNNNNNNNNNNNNNNNNNNNNNNNNNNNNNNNNNNNNNNNNNNNNNNNNNNNNNNNNNNNNNNNNNNNNNNNNNNNNNNNNNNNNNNNNNNNNNNNNNNNNNNNNNNNNNNNNNNNNNNNNNNNNNNNNNNNNNNNNNNNNNNNNNNNNNNNNNNNNNNNNNNNNNNNNNNNNNNNNNNNNNNNNNNNNNNNNNNNNNNNNNNNNNNNNNNNNNNNNNNNNNNNNNNNNNNNNNNNNNNNNNNNNNNNNNNNNNNNNNNNNNNNNNNNNNNNNNNNNNNNNNNNNNNNNNNNNNNNNNNNNNNNNNNNNNNNNNNNNNNNNNNNNNNNNNNNNNNNNNNNNNNNNNNNNNNNNNNNNNNNNNNNNNNNNNNNNNNNNNNNNNNNNNNNNNNNNNNNNNNNNNNNNNNNNNNNNNNNNNNNNNNNNNNNNNNNNNNNNNNNNNNTTTTCATTTCCTCCACACACTCATTCGCAATTAAGATCTGATCTGTTATTTGTCGCCCTTGAATGAAAGCCCCCTGGGTTTCACTAATGATAGAATGAAAGCCCCCTGGCATTAATTCCAAGGCTTATAGTGTGATTGTCTGCAAATTCCTTAAAGACTTAAACTAAATCCTCTTTCAACACCTCCCAACAGTCTTGATAAAATTCCATTGTAAAGCCATTTGGACTTGGAGCTTTGGATCTATCCATTAGAAAGACAACTTTCTTAATCTCTTCTTCCTCGAAATCCCTTTCCAGCCATCTTGCCACTCCGTCATCAANNNNNNNNNNNNNNNNNNNNNNNNNNNNNNNNNNNNNNNNNNNNNNNNNNNNNNNNNNNNNNNNNNNNNNNNNNNNNNNNNNNNNNNNNNNNNNNNNNNNNNNNNNNNNNNNNNNNNNNNNNNNNNNNNNNNNNNNNNNNNNNNNNNNNNNNNNNNNNNNNNNNNNNNNNNNNNNNNNNNNNNNNNNNNNNNNNNNNNNNNNNNNNNNNNNNNNNNNNNNNNNNNNNNNNNNNNNNNNNNNNNNNNNNNNNNNNNNNNNNNNNNNNNNNNNNNNNNNNNNNNNNNNNNNNNNNNNNNNNNNNNNNNNNNNNNNNNNNNNNNNNNNNNNNNNNNNNNNNNNNNNNNNNNNNNNNNNNNNNNNNNNNNNNNNNNNNNNNNNNNNNNNNNNNNNNNNNNNNNNNNNNNNNNNNNNNNNNNNNNNNNNNNNNNNNNNNNNNNNNNNNNNNNNNNNNNNNNNNNNNNNNNNNNNNNNNNNNNNNNNNNNNNNNNNNNNNNNNNNNNNNNNNNNNNNNNNNNNNNNNNNNNNNNNNNNNNNNNNNNNNNNNNNNNNNNNNNNNNNNNNNNNNNNNNNNNNNNNNNNNNNNNNNNNNNNNNNNNNNNNNNNNNNNNNNNNNNNNNNNNNNNNNNNNNNNNNNNNNNNNNNNNNNNNNNNNNNNNNNNNNNNNNNNNNNNNNNNNNNNNNNNNNNNNNNNNNNNNNNNNNNNNNNNNNNNNNNNNNNNNNNNNNNNNNNNNNNNNNNNNNNNNNNNNNNNNNNNNNNNNNNNNNNNNNNNNNNNNNNNNNNNNNNNNNNNNNNNNNNNNNNNNNNNNNNNNNNNNNNNNNNNNNNNNNNNNNNNNNNNNNNNNNNNNNNNNNNNNNNNNNNNNNNNNNNNNNNNNNNNNNNNNNNNNNNNNNNNNNNNNNNNNNNNNNNNNNNNNNNNNNNNNNNNNNNNNNNNNNNNNNNNNNNNNNNNNNNNNNNNNNNNNNNNNNNNNNNNNNNNNNNNNNNNNNNNNNNNNNNNNNNNNNNNNNNNNNNNNNNNNNNNNNNNNNNNNNNNNNNNNNNNNNNNNNNNNNNNNNNNNNNNNNNNNNNNNNNNNNNNNNNNNNNNNNNNNNNNNNNNNNNNNNNNNNNNNNNNNNNNNNNNNNNNNNNNNNNNNNNNNNNNNNNNNNNNNNNNNNNNNNNNNNNNNNNNNNNNNNNNNNNNNNNNNNNNNNNNNNNNNNNNNNNNNNNNNNNNNNNNNNNNNNNNNNNNNNNNNNNNNNNNNNNNNNNNNNNNNNNNNNNNNNNNNNNNNNNNNNNNNNNNNNNNNNNNNNNNNNNNNNNNNNNNNNNNNNNNNNNNNNNNNNNNNNNNNNNNNNNNNNNNNNNNNNNNNNNNNNNNNNNNNNNNNNNNNNNNNNNNNNNNNNNNNNNNNNNNNNNNNNNNNNNNNNNNNNNNNNNNNNNNNNNNNNNNNNNNNNNNNNNNNNNNNNNNNNNNNNNNNNNNNNNNNNNNNNNNNNNNNNNNNNNNNNNNNNNNNNNNNNNNNNNNNNNNNNNNNNNNNNNNNNNNNNNNNNNNNNNNNNNNNNNNNNNNNNNNNNNNNNNNNNNNNNNNNNNNNNNNNNNNNNNNNNNNNNNNNNNNNNNNNNNNNNNNNNNNNNNNNNNNNNNNNNNNNNNNNNNNNNNNNNNNNNNNNNNNNNNNNNNNNNNNNNNNNNNNNNNNNNNNNNNNNNNNNNNNNNNNNNNNNNNNNNNNNNNNNNNNNNNNNNNNNNNNNNNNNNNNNNNNNNNNNNNNNNNNNNNNNNNNNNNNNNNNNNNNNNNNNNNNNNNNNNNNNNNNNNNNNNNNNNNNNNNNNNNNNNNNNNNNNNNNNNNNNNNNNNNNNNNNNNNNNNNNNNNNNNNNNNNNNNNNNNNNNNNNNNNNNNNNNNNNNNNNNNNNNNNNNNNNNNNNNNNNNNNNNNNNNNNNNNNNNNNNNNNNNNNNNNNNNNNNNNNNNNNNNNNNNNNNNNNNNNNNNNNNNNNNNNNNNNNNNNNNNNNNNNNNNNNNNNNNNNNNNNNNNNNNNNNNNNNNNNNNNNNNNNNNNNNNNNNNNNNNNNNNNNNNNNNNNNNNNNNNNNNNNNNNNNNNNNNNNNNNNNNNNNNNNNNNNNNNNNNNNNNNNNNNNNNNNNNNNNNNNNNNNNNNNNNNNNNNNNNNNNNNNNNNNNNNNNNNNNNNNNNNNNNNNNNNNNNNNNNNNNNNNNNNNNNNNNNNNNNNNNNNNNNNNNNNNNNNNNNNNNNNNNNNNNNNNNNNNNNNNNNNNNNNNNNNNNNNNNNNNNNNNNNNNNNNNNNNNNNNNNNNNNNNNNNNNNNNNNNNNNNNNNNNNNNNNNNNNNNNNNNNNNNNNNNNNNNNNNNNNNNNNNNNNNNNNNNNNNNNNNNNNNNNNNNNNNNNNNNNNNNNNNNNNNNNNNNNNNNNNNNNNNNNNNNNNNNNNNNNNNNNNNNNNNNNNNNNNNNNNNNNNNNNNNNNNNNNNNNNNNNNNNNNNNNNNNNNNNNNNNNNNNNNNNNNNNNNNNNNNNNNNNNNNNNNNNNNNNNNNNNNNNNNNNNNNNNNNNNNNNNNNNNNNNNNNNNNNNNNNNNNNNNNNNNNNNNNNNNNNNNNNNNNNNNNNNNNNNNNNNNNNNNNNNNNNNNNNNNNNNNNNNNNNNNNNNNNNNNNNNNNNNNNNNNNNNNNNNNNNNNNNNNNNNNNNNNNNNNNNNNNNNNNNNNNNNNNNNNNNNNNNNNNNNNNNNNNNNNNNNNNNNNNNNNNNNNNNNNNNNNNNNNNNNNNNNNNNNNNNNNNNNNNNNNNNNNNNNNNNNNNNNNNNNNNNNNNNNNNNNNNNNNNNNNNNNNNNNNNNNNNNNNNNNNNNNNNNNNNNNNNNNNNNNNNNNNNNNNNNNNNNNNNNNNNNNNNNNNNNNNNNNNNNNNNNNNNNNNNNNNNNNNNNNNNNNNNNNNNNNNNNNNNNNNNNNNNNNNNNNNNNNNNNNNNNNNNNNNNNNNNNNNNNNNNNNNNNNNNNNNNNNNNNNNNNNNNNNNNNNNNNNNNNNNNNNNNNNNNNNNNNNNNNNNNNNNNNNNNNNNNNNNNNNNNNNNNNNNNNNNNNNNNNNNNNNNNNNNNNNNNNNNNNNNNNNNNNNNNNNNNNNNNNNNNNNNNNNNNNNNNNNNNNNNNNNNNNNNNNNNNNNNNNNNNNNNNNNNNNNNNNNNNNNNNNNNNNNNNNNNNNNNNNNNNNNNNNNNNNNNNNNNNNNNNNNNNNNNNNNNNNNNNNNNNNNNNNNNNNNNNNNNNNNNNNNNNNNNNNNNNNNNNNNNNNNNNNNNNNNNNNNNNNNNNNNNNNNNNNNNNNNNNNNNNNNNNNNNNNNNNNNNNNNNNNNNNNNNNNNNNNNNNNNNNNNNNNNNNNNNNNNNNNNNNNNNNNNNNNNNNNNNNNNNNNNNNNNNNNNNNNNNNNNNNNNNNNNNNNNNNNNNNNNNNNNNNNNNNNNNNNNNNNNNNNNNNNNNNNNNNNNNNNNNNNNNNNNNNNNNNNNNNNNNNNNNNNNNNNNNNNNNNNNNNNNNNNNNNNNNNNNNNNNNNNNNNNNNNNNNNNNNNNNNNNNNNNNNNNNNNNNNNNNNNNNNNNNNNNNNNNNNNNNNNNNNNNNNNNNNNNNNNNNNNNNNNNNNNNNNNNNNNNNNNNNNNNNNNNNNNNNNNNNNNNNNNNNNNNNNNNNNNNNNNNNNNNNNNNNNNNNNNNNNNNNNNNNNNNNNNNNNNNNNNNNNNNNNNNNNNNNNNNNNNNNNNNNNNNNNNNNNNNNNNNNNNNNNNNNNNNNNNNNNNNNNNNNNNNNNNNNNNNNNNNNNNNNNNNNNNNNNNNNNNNNNNNNNNNNNNNNNNNNNNNNNNNNNNNNNNNNNNNNNNNNNNNNNNNNNNNNNNNNNNNNNNNNNNNNNNNNNNNNNNNNNNNNNNNNNNNNNNNNNNNNNNNNNNNNNNNNNNNNNNNNNNNNNNNNNNNNNNNNNNNNNNNNNNNNNNNNNNNNNNNNNNNNNNNNNNNNNNNNNNNNNNNNNNNNNNNNNNNNNNNNNNNNNNNNNNNNNNNNNNNNNNNNNNNNNNNNNNNNNNNNNNNNNNNNNNNNNNNNNNNNNNNNNNNNNNNNNNNNNNNNNNNNNNNNNNNNNNNNNNNNNNNNNNNNNNNNNNNNNNNNNNNNNNNNNNNNNNNNNNNNNNNNNNNNNNNNNNNNNNNNNNNNNNNNNTTCCTTCAGTTCACATTCTTCAATAAAACCATTAAATTTCCTCATGCTTGTTGTAATTACCTGTTGGGGATTACTGGTTTCATCAGAGAATCTAATGACATTAAAATCCCCGCCCAGGCACCAAGGGCCATCCCATAGCCCCTTGATTGCATATAGTTCCTCCCACATCTCATTCCTCTCTCTATAGGAATTAGGGCCATAAACATTGGTTAAGACCCATGCACACCCATTCTCTACATTCTTACACTTAATGGAAACTGAGAATCTGCCTATCAATTCTTCCACTACTTCTACCACATCCTCCCTCCAAAGTGTTACGATCCCCCCCCGAGGCTCCCCAAGAAGGAGACGAGCTCCAACCTAAACCTCTAGGCCTCCAAAAACTCCTCACCCATCTCCCATCTAATTCCATCATTTTGGATTCTCGTAATAGCACAATATTGGGTTTTTCCCTTCGGAGTAGGTCTTTGATCACCCTTCTCTTTCTTGCACTCCCTAACCCTCTTACATTCCAGCTAATAATTTTCATCGAGACAAAATAGCAAAAAACCCATGAAAAGGCCATAATCTCCTCATTTTAGGCCTTTCCTCCTATCCCCTCTACCACTGAATTCTAAATCCCCCTCAATGTCTGAAATTAGCCTTTCCACTTCAGATCTTTTTTTCTTCTTTGTTCCTCCTCCCCCCACCTTCCTAATACAACAATCATCAATTTTCTTTTCTCCATCCTTTTCAGCCAATGTCTGAGGAAGAATTTTCCCTGCTCACACTTATTTTGGCTATAGCATCTTTCTAAGAATCCTTCCTTTTTTTTTAGTTCCTCCATCATTGTACAGATCAACTCCCAAATTCTGTCCGCCTCCCCCTTACTACTTCCTTCCAACACCCTCTCTCCTCCTTCCACTATCACCCTCTCTCTTGCATCAGAACCTCCTGGATGGGAAGCTGGAATATCTGTTACAGGCATAGCAGATAAGTCAGTACCTAAAAAAGAATTGACACCCATACCTGGTAGGACGGGGGTAGGACTAGAATCACTGGAATTATCACCTATGAATTATATAAGGCAAAGTGTGTGCCTGAAGAAGGTGAAGTATCACCTATGAATTATATAACAGTATGAAAATCTAAATTCTCAATGAAACAAAATCTCTTTAGCTCAATTGGTTATAGAGTGTTGTGTTGTTAACATGGAGATTGTAAAGTTGTAGGTTCAAGTCCTACATGGGCCAAATTGTTTATACTCGTAAAATAATATTACAATGTATAATATGGTATGCTACCTATTAGAACATCAAAGTGAAGGTTAATCCATCAAAATATAGCAACAAGTCAGAAAGGGCACCACACAACATGAGTCTTGCATGTGATCCTTGGCACACCTTTTAAGACACTGGATGGACATAAATCAATTTTATGAAATTATATTTAATCTCAATCCCCATAAATTGGGACGAGGCTTAGATGGTTATGATGATGATATTTTAAACTCAATGTGTCTTCTATCTTGTTATCATGATTTGCTTCATAATATCCTGTATGTATTGCTACTGCACATAAATGTGGGCACAAATGTTGCATTGTGATATACAGGCATGATGTGTTGGACTCAATCTGTTGAGCCTTACAAAATATGTTTCAGAGATTTGGTGAGTTTACTTTTTCTATTTCATGTAAGGCAATATTTTTTTTTGAGAGAAAGTAACAGTAGTTGAACAAGACTACAATCAGTCTTGAATTTGAAAGTAAAAGAAAAGAGTTTCAGAAGAAGAAAAGAAGAAGAAGAGAGGGAGAAAAGCAGAAACACACGAAGGGTTTTTTTAGAAAAGAGAGAGAGGGTCGAATTATTCAGATCTGCCGACCCACTTTTAATATTTATATGTTGACTAATTGTAAAAGGGCTGAATTGCCCTTATTGCTTTCATGGCAAATAAACAAATAATAAAGCTGAAATAACAAGCTGTAACAACAAACTGAAATAACTACCAACTAACACTGACATTACAAACAAAAAATAGATGCTGTGCTGCCATACGAACACAGTGGGGACCACAGCAGTGGGGTCCACATCAGTGTTCTCTACAGTAACCAAAGTTCATTAAAAAGGACAGGAAGCGCATGTAAGGCAATAATTGATGTAAAAGAGAATACTTTAAATTTAGAAACATAATTCAATGCAAGCAACAGGGTTTATGCTCATGCTAGGGCATTCCCTGGCACTAAACAGAACCAAATGGCAAAACAAGATTTATGTAACTGAACCCATATAGTTGGGATAAGTATTAGATATTGATGATGATGATGAATTCAATGCAAGCAACACTAAATAATTAAAACTATTCATAACACTGATTGCATTATTTTTCTAAGTATCAAAAATTTACAATTCATTCCTTAATTTGGATTAAGAATTCAAGACTTTGTAGTTTGTAGTTGCTTACTGTAGACCTGGAAAAGAAGAAGAATCCCTTTGAGTCAGTCCATGTCCATGTCAAGTTCTCATATACAAACATATGGACTGGCAACTAATTTGAGGTTTCAGGAGTACGTGCAGGATAGGGAAATGGGAAATCATATTCTGGAGAATATTTGGGTTTCTTTTCTATAAATATTTGTGAGTGTGTAAGAACATCTGTTTCTGTTGCTATAGGAGGTACCTCAACATCTAAGCAAGAAGAAGTAAAACGACTTCCTGGTGGGAAGATAAAGAAGAAAGTAAGTGTCTTGCATTTCATTGTCAAGTAATCACCACAGTGAACCATTTTTAGCTTTTGAACATTATAGACTATTAGTCTTTTGTAAGCTTTATTTTGACTCATATCTGGCTTCAATTTGCATTTATACTCTATCGGTACAGTTTCAAGTTATTTTTTATGCGTGCCATCTCTCATGCTTGAGGTTTCTGTTCTCAATTCTCATCTACCTGTACCAGTTGCAGTATATCTTATTGGCAGTTGGTACCAAGATTGTATTTTAGTCTTAGTCTTTGTGATGATAAATCTTCAGGCTTTCTTCACCATGTTATTTGCCTGGTTTGGTGATGATTTGTTTTTGGTCCTGCATTCATACCCTGATGAAAATGTTGTCCATAAAATTTCCCCTTTTTTGACAGTTCACAGTCCATAAAATTTCTCCTTTTGTGAAATTGACATGCTGTGAGTTTATTGATGTCTCAAAAAATTGTACTGTTAAATTGTCTTGAGTTCTATGCAAATATTATAGGCTTGGTTAATCAAATGATTTTTTGATGTTATGTACTTGTCATAGTGTTGAGAATTTTTGTAAATTCTGAGGGTCTCTCCAAGTTTCACCCTCTGTACAGTAATACAATACCTTTTTCCATTTATAAAAAAAATGTTATGTTGGTCATAGCATTCAGCTTCAACTCATTGTTTATGAGCTTGATTCCAGAACCAACCCAATGTGCTTAAACATGGTTAAGGCTTAAGCATTACAGTAATTTATATATATATATATATATNNNNNNNNNNNNNNNNNNNNNNNNNNNNNNNNNNNNNNNNNNNNNNNNNNNNNNNNNNNNNNNNNNNNNNNNNNNNNNNNNNNNNNNNNNNNNNNNNNNNNNNNNNNNNNNNNNNNNNNNNNNNNNNNNNNNNNNNNNNNNNNNNNNNNNNNNNNNNNNNNNNNNNNNNNNNNNNNNNNNNNNNNNNNNNNNNNNNNNNNNNNNNNNNNNNNNNNNNNNNNNNNNNNNNNNNNNNNNNNNNNNNNNNNNNNNNNNNNNNNNNNNNNNNNNNNNNNNNNNNNNNNNNNNNNNNNNNNNNNNNNNNNNNNNNNNNNNNNCCTTCAAGAGCTCCTAGAATCTCAGCCTTTAGAGAATTGCCCACCCCAATTGGACCGGAATACATAGCTAACAAGTTCCCTTTTTCATCTCTTATCACTCCCCCTATTCCGGAAGGCCCTGGATTACCCATGCTGCTGCCACCAAAATTCAGTTTGGTAAACCCTTGAGGTGGAGGTGTCCAACAAGAACATGAGGTCTTCTTCACCGGAGCTGAATCTGCAATCTCCTTCCAATTTCTTATCATTTGATCAACTGAGAAGTTTGTAAACAGTTCTAAAGTTTTCAACCAATGTATCACCCTAACATGGATACTCTCCAAGATTGCTTCCAAGCTTCTCTCCTTATTTGAGAAAATCCGTGAATTTCTCTCCTCCCAAACAATCCAACATACTGCAGCCCTAACACATCTCCACATGATCTTGGCCCTTTTTGTTGTCCAGTGAGGCATGGATGTGAATAAACATTGCACATTCAAATGAGGGGTCCACCTGCACCCAAACAAAGAAGTAAACCATTCCCAAATACCTTTAACAAATTGACAAGAAATTAGTAAGTGGTATCCAGACTCACCATCAGATTTACAGAGGACACACCAGTTAGGAGATAAACATCTATTGGGTCTTTTTCTTTAAAGTAAATCCCCTGTATTAACTCTTTCCAAGAAGGCTTCCCAACAAAACTCACAACCTTAGGAGGAATAGGTTGACACCACACCTCTTTAACTGGGAAGGACAAACCAATAGGAGAGGGGGGTAATAGGGCCTTAAAGAAGGTGGCACAAGTGTAGGACCCCGAAGGAGTGAGAGTCCAGATTCTATTATCTGCCTTTGTTGGAGCAAGGAAAACCCCATCCAGAACGGATAATAAGGCTGAAAGACAATCTAGCTGTGTCCCTGATAGCTTTTCTCAAACCCAGGTTCCAACCAAAACCAGAAGGTGAATTAGACAGTACAAGGAAGGAGGAAATTGGTTCATTTTTCATGGTAGAGATAGCAAAAAGGCTTGGAAATTGATCTTTCAAAGCGGAGTCCCCAACCCAAATATGTTCCCAAAATTTAGTGAGGTTACCTGAGTGCACATCATACCTTATCTAGGGAGAGAACAAGGGCAAAATAGCTTGAATAGCTTTCTAGGGAGATGCTCTTGTAGTCCTTGCAAGAATCCCAGAATCCCATCCATTATCTTTCATTCCATGAATACCACCCACTATCTTAACCCAAAGTCTTTCTCTCTCCAGTGAGAATCTCCACAACCATTTCCCTAGTAGTGCTAGATTTCTACTCCTTATATTCCCAATTCCCAGACGTCCCTCCTTCTTACTCCTACACACTATCTCCCACCTAACCCTATGGTCCTTCTTCTCCTCTCCTAGCTCCCATAGAAACCCTCTCATTAGGGTGGATGACCAAAGGTGTTTAAAAATTATAATGGACACCCTCAAATGTGGAAGTAATGGAAGTTCATTCTGGTGCACTTGATTACTATAAATTGTACTTTGATTCTAGCTACGTACATTAGTGGCAACTGTACCTATCATGCCATTTTTCTTATGTATGGACAACTATTTAAGTATTGAATTTGGCCTTGCTACGTAAGTTTATATTATTTTAGGCCTTTCTCAGTGTTTTGAAATTGTGAGGCATAAAGAAAGCACAAGGGGCTTTTTGCACCTGAGGCGCATGGTGCAAAGCAAGGCACAAAATTTTAAAACATTAAAAAAAATCAAAATAAATTTAAAAGTAATGTTAATTCATAATATGCAAACTTAAATTTTAAAAGAAACTAAATATTTTAAAAAGCTTATTGGTTCAAATTAAAATACATAAACATGACATGTAAAAATGTTTGAGCACTCAACGATTCAAGCATGTTAAACTTTCAATCTGTTTATTTCTCTCCCAACTGCATTACTTCATGTGTTTAATGCGATGTTAAACATCTTATATTCTTGTTTGTGCAAGATCGGCCATACCAATGGGAAACCCAAACAAGTTCATATGAAGTTCCTAAAATATATTAAGAGATTGGTTTTATGATTTTAGCTGCATTTCATTATATTGTCAGGGTGAAAGAACAGCACTAGCGGGGGACCAGTACATAATACAAGTGCTTAGAGTCGTCCAGTCACAATGTCGTTATTTTTACTAGTGGCTGGCATGTAAAATGCATGCATTATTCAATGCTCATTCCCTTTCCTTTCCCTACCTTTTCCTTCAAACCAAAAACAGCCTAAAAGAATGGGGTAGACAGGGAGGAAGGGAGGGCTATCAGAGAAAAAGATTTCAAGGGAAAGTTGGGGGGGGGGAGATAGGATTTTTGGGGAGGTTATTAGGAAGAGACATTTTAGGAGAGAGGGAGACAAATTTTACGAGATATAATTGATAATGTTCAATTGGCTTTCGAGTTCCAACTAATCATGCAATCGATGACATTCTATCCCCAGTAATCTCTTTATGACAATGTTGTCAAACTTGGACCAGATGCACTGAATCATGGGTTGAACAGTTAAACCATTTGGTTGGATTATTTCACTTGCTCAAATAAAAAATACAATACAATAAATATTGGAGGTTGTAAGTTGTAACATCTTTTAACACATGTATTTGGGTATGAACAAACGGTTTGGATTGTGATCCAAGTTTGACAAACTCCTTTATAATAGTATAGGATTTTGTGGTTGTCAGAATTGTTGTTTCCTGAATGTTGCACATTTTCTTATTGTGCAGATGTAATAAATCCTTGTGGTGTTCATCTTCTTATGCTTTATCTTGGTATCAATTATAGGAAAATGACATTGTGGATGGGTGCCTTTTGTAGGAGAAACAAGAAATTATTATTGAGAAGATTGTACGCAACAAGAGGAAATGTGTCACTGTTGTGAAAGGGTTAGACCTCTTTGGTGAGCAATGAGCCGCATGGATTCTTGTGCTTTTGTGATCCCAAAGTTCACTAGGATACTGCAATGGTTTTAAAAGCCTTTTGGCACCACGTTTGAACTCACCTTTTAATGGATGATGTTTTTAGGTATTAAACTCAGTGATGCTTCAAAGAAGCTTGGGAAAAAATTTGCAACAGGGGCATCTGTTGTTAAGGTGCAGAAGAATTTTACCACATAACATGATATGTTTATCCATTTATCTTATTCCATTTCTAATGTATATAATCTGGATAAATCCTTTTCAGGGACCAACTGAGAAGGAGCAGATCGATGTCCAAGGAGACATAGCCTATGATATCATGGAGTTCATTACAGAGACCTGGCCTGATGTAATTTTCCTAAGCACCATATCGTTCTAATTTGTGTCAAGTACTTTTGGAATGCTACTTTAGTTATCAATTTTTTTTCTTGATCGGTAGCAAAACCCCTTTTATTAATCACAAAGTGAATTTGTGACTCAGTTTTAAAATTACAATACCTGGCCTAGTGAGTAGTACTAACTGAAGTCTTCACAAAAGACTAATCCAAAATAACTGTCTTCTCACCTTTACATCTTGCTAAGTTATGACTGAACTCAGTGGTTGACCACTTGATGCAAATGAATGATATGTTCACTCAAGATGCAACATCTCACGCACTGCTCAACTAAATTCCCACCTGGAGGACCTTTAGCCCAATTTAATCTATTTAAAATAGATGGTCGTCCAACCTCTAAAATTATATATATATGCATGTGTGTGTATTATTTACTTTTTTTTTATTAATTTTGATATGAAAATTGGATTTTTCAGTTAACGTAAATTCAAATGAATTGTATTGATATTTCATTTGGTTTTGCATATCCAAAACCAGAATCTTGCTGAAATTTAAAATCATGTTCTAAGTTACCAGGTTATTTTGCTAATAAATATGAATTACAATTAAAAGGCTTTTAATTGTCTAGTCACATTTGCTGTCTGCCCAAAGAGGCTTTGCCTTTTCTGTTGAAATGATCCTTAGACCTATCTGGATGTTGCAGTGTTTACACAAGCTAACAAGGTACCTCTATTTTGAGTTATTTGCAGGTGCCGGAAACTGCAATTTACTTCATTGAAGATGGTAGGAAGGTAGCTGCTGCTTGAATTGATGGCAAAGTTGGTGCCATCTTTAGTTTTGAATGAATCTAAGCTTGTACCATGCCAGGAGAGTGGGGCACTCTACCTTCACTCATTCTTGCGTTTCTCATCCAATGTACTGTGCTTTTAACTGAAAAAGGTCACTTGAGTTCCAAGAGATGAGTTAAAACATTTTCTTTTCTATGGAATAGAACTCGTTTTATCAGTTCAAGAAAAATGCGGTCAGAACTCAACCTCCATGGATGTGATATCTATGTAAATTCTTCTGTGAAATATCATTTGTTTGTGCTCCCCAGTGACCGCAGTCAAACCAAGAGCTTGATTTCTCCCTAAATGTAGTTTGTGGATGATACCTGAAAACTGTAAATATATAATATAAAGAGTAGG
>Nelumbo_nucifera_newGene_1046
TCCATCTCGGGGAGCTTTAACTCGTACAGCGTAAGGATTCAGGGGTGGAAGGAAAAGAAAATACTTGCTTCATCCGATTATTATATATGTACATCAATTCTTCGGAGAACAGGAGAAGAGGGGTCGTGAATTCTTGAATTGCTCTCTTTGTCTGATTGTCTCTTCGTTTTCTTTGTTATTATTACCTACTGGATATCTTTTCCATGTGATGACGCGTTTCAATGGCCATAGCAACGTCCACTTTGTCATCCATTTTCTTCAGTTCTTCGTCTCTCGTGGAATATCGTCAACAACTACACCAACCCATGTTCTATATTCAGTTCTTCGTTCTTTGTTTCCTCTCTCTTTGCTTTCTGTTCATCGTTATGCATAAGAGATTGAAGAGAACAGAGAATAAGGATGGAAAATCATCCCCAAATTCGCTCTCCATCTACAGATGTCCTCTCTCTAACGATATAAATAAAGCCCAGCAGCAAAGTGAGACCCATCAGAACCATCCACTGATTGTAGAGATTCTCACCTCCAGTCCTTCCAAATGGGCCTCTCTAGTTTCTTCCGTCCCTTCTCATCTGACCGTCGGCAATGGTGGGAAGGCACCGGAGAGGTTGCTTTCTGATGGGTCAGAGTTGGGTAAGGAGGGTGGCGATCCTATTGACAAGGATTGTGGCAAAAGTGGTGACCAAAGCGATAAAAAGAAGAAGAAGAAGAGGGCCAAGAAGAAGCAGCAGCAAAATTTCCGAGCGGAGGACAGTGGCGAGGATGAGTGCCTTGAGAGCCAGGTACCCTTAATGCAGGACAAGCATGGTTTTGACTGCTTGTATCCATTCACATCTTCGTCCAGTGTGACACAGAGGAAGATCAAGCAGCAATATGATCAACTTGTGAAATCTAACGACTCGAAGGCCTTAACGTTGGCTCAGGTCAAACTTTCTTCACCGATACAGGGTCCTTTTGAAGAAATTCATTTTGATTATTGGTGATATAAAATTTTCCATTGGTTCCCCTTCCTTTGTTAGTCATGCAGATTTGGTAAATATTTATAACTATATATATATATATATATATATATATATATATATTTGTTCAAATTTCAATATGTGTTAACTTTGTACTTGCTCTTACCCACGCCAACGAGGCAGCAAGAAAATAACTAATGGTGGAAAAGAAAGAAATTTTGGTTTAATCATCTTCTTTTAGGGAAATACAGTTTCCAGTGAAGCTCATCATTATCGTCATCGTAGTAAACCTTTCTCATTTAAATCAATAGAAGATTCTATTCTTTTCGAAGAGTGAATATCTATCATGCTTGCCCTGACTTACATTTTGAAGATATATAATGTTATACAATGTTTTTAGGATCTTCTGTGATCTCTAAGATGGTAGGTATTCTTTTTGTCTTTAAGTGAAATAATTCTCAGATAATCATATTTACATTTTTGGGCTTTTACCAGAAACCTCCACCTATTCCCTCTTTCTCTGATGATTATAGATTTTATTGTTGTAGTATTTATAGTAGGGGACATTGCTTGGTGTAGTGGTAAAATCTCGTGTTGACAAACATTAGAAAACGGTTTTGAGTCTAAGAACAGCTACTCTGTGCGATAAAATGCATATAAGCAGGATTATCCATCAGCCATAGTTCTTGTTCTGGGGCATCTAATTGAAGCTTCTCTTGACGTAGACATGAAATATTCCTAACCATGGGCACTTAACCAACATCTTTGTGATTTGGTGCTAAGATTTATCAATTTCATTCTAATATTTATAACCAAAGAGAAAAACATGGAAGAGTAAAACGTCTTTGAGCATCAATATGGAAAGTATAAATGCTAAGAGCATGTGAACCTCCTTTCCATGTTTTCCTTTTTATCCTCACAACCACAGGTGCTTTCGTCTTTCTGAGCGCCAAACCAAGAAGGTTTCATCTTTGAAAGGTTATTGTGTTATCTGCTAAAATGATGATGATATGGATAGCACTTGAGTGAGATCTCACTGCTGTAGGGGGAATGGATGAATCATCTTTTCCTTTTTTCCCCTGGTATTTCTATTGCTTCCTATTTTTCATGCTGCATGGAGTGGTCCACTGTTTTGTGAAGCTCTTCTTTATTGTTGGTTGCTCTCTTTGAGTCTTGGGGAATGGTTAGTTGGTTATTATTTGTTATTTTGTTGGTTTACTTGGAAAGAAAGGAATCTCAAGCTTTTATTTTTTTAAACTTGAAAAAGACTCTTATAACCAACGGACCCCACATCTTCAAGTATGGTTGTCTAAGGGGAGAATGCAGCCTTGGTGGGTATTGCATGCTCCAAAAGGACTGCCTTGAGTTCTCTTCTAAAGATATAGCTCCGGAGTTTCTTACTTGATAGTACATTGCCTTCCTAGTGCAATCCATACCTGGGCTTTGGTAAGTATGTTTTGTCTAATCTAGGGCTTCAAGAGGACAATATGAGTTATTCGGTATATTGGGATATTTCCCAATGTTTTTGACCTTCATTGTTTGGAGTGACATTTTGAGACTGGTTCATCTCACTTGAGCAATTATCAAAATATCTTGGTCTTTATTCCTTAGTAGCATCTTATCTTATCTTCTATAGATGGATGCATGATGGGTGGAGTGGATGGCTGCATCTACACTTTTGGTGCAATGGATTTTACAAAGACTATCTATTTTTATGATTGGCCATTGCATATAGGCTACCTAAAGATTTCTAATATGTCAGTTTCAACTTGAAATGTGTCAAACACAAGTTTTGTACCCTACCCCACATACACATATGTATTTGTGTTCTTGATTAAAGATTTTGGGGTTTACCTAGGTGAACACCCTGTATCCACGTCAAAGTCTTAACCTTTGTGTCCATGTTCAGAAATCATATAATGAATTAAAGGATTTAATTATGTGGTTTATGATATCTGCATCATGAACAAAGACTTTCTTTAAAGCCCACTTTTTCTAAGGTTCCCTCTTCTATCATTTTAATTAAAGGTATTATGTAGTCTTTTTTTTTATTATGTGGTTCACTCACCAATGGCCATATTCATTTATCTTGCATAACCTTTTAAGCATACTTAAACCAGCTTGAGTTCCTTGCAGATAACGTGGATAAAGAACATTGTAAATGCTCTCTTTTTTGTTTTTTTGGATTGGTAATGCTTACCATATTCAATATAAAAATAAGAAGAAAGGGCATGCAAGTTGTATACAAGTGAAGAACTCAAGAAAAAGATGTTCATTTGTTCTCTTGGAGTGCCCTTTCATGATTACAGGCTGGGAATGTTGTTCTTCAAAGTAGTAAGACCTTCAAAGAGGTTGAGTGCTTATGACTTAAAGGAGCCACCAGCACTAATATGATGGCCCTTAGGGTAGCATAGTTTGATCTCCCAAATCATCCCTTCTAACTCCACTAGTAGAGAATCCTGGGTTATTAAGGGAGCAATCATCAATGTTTAGCTTCTCTTTACATCCATTGTTGGAAGGATCCACTACATCCAATTAGAAACAGGCTCCAAATAGTAATCTTTAATCCAATAATATTTCTAATTGATGCCCATTGGATTTTTTTTTCTCTAGAATGATGTAGAGGATTGAGATCCACAAGGAAACCCAGCGAGCAATATTCTCAGTAACTCCATCTAGGCATTTTTTTCTTTTTTGAGAGTTCTTTTATTTTGATATTCCCAAATGTTCCTCTTGCCATCATTTGCACTTTATAAAATCTTTCTTTTTCCTTTAGGAACCATTTACCCAACTTCTTGCATGATCCCCAACTTTAAAGAGAACAAGTTGAACCAAATAGGATCAGAAAGTAGGCCCATAACTGCTAGGCTATGAATGTACACATGTTAGCTAACTCTAGTCAATCTTAAGGGCATATTTATGTGAGGTTGGTGGGCCATGGACTCTAATAATCTAATTTGAAGCTAATCAAAGCATAATCTTCTTTAACATGGTGGCCCAAAAAAATTATTTGCTTTGATGGAGCAGAGCACTATAAATCAATCTGTGACAAATCATGATTAAGATACTTTTATAGGACTTATTATTAGGGGAAGACCACATTCTAGAGTCAGGGTAGACAAGGATATGAAGACATGATTAAGTATAAGGGGGAGGTTATTCATCAGTTTCCACATTCTAATGTTTCTGACATAGTTGTCAAAATCTTACAATTTATGATACAATCCAGTTACTTTAGTTATGAATTCCAAGGGATCCAATTTGGATTTTTTTTGATAGTCGATCCAATTTGGATCTTATAATATAATCTTTCTTTTTTTGAAAAATTTGAATGATTTTTCATTTGAATCTTGCAAGTTATCCCATTCATGCAAATTAAGTTGTACGAAATCTAGTGTTATACTTTGTCAATTCTTTTTTAAACTTTTCTAAGGCCTTTGTTTTAAGATCCTTACTAGACTAAGACTTATTTGGGTTATCTGAAACCTACTTAAAAAGCCTTTTGACTTTAATTTCCCATATATGTAAATTAAAGAGGAATCCAGTATGGGTCAATTGAATTTAATGTCAAATTTGATTGTATCATCTTATGCTTATACTGCTTTCACTGTATGACTGGTAGGCTTTGACACTTTGTTGTATTAATTACTAATATGGTGGATCTGGATTTGAAATGGGTTTAAAATCATTTTCTATATATTTAAAGTTTTAGGACATATTTTTAACTTTTGGTAAATTTTTGAAAAACCAGAAATAATCTTACTATTTATATATGATTCAGTTCAATTTTCTATGCTTCATGATATGATTATGAATTTTCAAGCATTGATTTCTAAAGAAATGGAATTTCAATGAGGGAGGGAAAGCAAAGGGATCATTAGAAAGAGATAGGAAATCCAAAAGAAAACTGTCTTTGTAACTAAAAGTACTAAAAAGTACTAAAGAGATGAGGAGGAATGTACAAAGATGAAACTAAGGAGTGACCTAAATAGAAGATTTTTCCAGGATTTAATGTGATCCCAACATCCATATCATATTCATATAAAAGGGCCAAATGGAAGCTGGCTTCTAATAGATCCTCAAAGGCAATGGAATCATTCTTTACAATGTTTTAGACCCCAATCATTTGGAGCCATAACATATTTCCTACAACAACTGATGACAAGTAATTGGATCATATGAGAATCTCCAAAAGCTATTTGCCTAAGGGAGTCTTGTTTCTCTTAAATTTCCATTGTTCAAGCTATTTCCCTTTATGAGTCTATTTTCTACCATTTTACAGGTCTTCTTTCTTGGGAGTTGGGATTGCTTCCCCTTCCAAACAAAAAAAAAAAAATCATTGGTGTCTGTAAACCTCTAAATTAAATGGACAAAGATAGTAGACTTGTAGATTGGCTACAGTTGCTTTAACCAGTGGGATACTGGCCCCAACCAAGATATAATTTCTCTCTTTCATGATTTCACCTGGGGAGCCAGTTATCAACCTCACATGCAAGTCAGCAAAGCTCCTTGTTTCCTACACTCATTAAACTCACCACCAAGACAGTCTTACCCAAGTTAACATTCAGCAACCAGCATCAACTTAAAAGCATCTTAAGATGCTTTTTAGGCAGGTAATATTCCTTTTACTTCTACTAGTTTAAAGGTTATGCCATTGATGATCTGTAAGTGGAACCCTTTTCACTACAGTGAATAAGAAAGAGATAGAGGATCCTTTTTTCTTAGTCTCCCAAAAGATGGAAAACGCTGCTTTGGACTTTCATTAGGATCCTACTGTACATAGAGGATGACTGAAGAATTTCTGGTACACATGGTCATAGTTTTTTCATGGAATTAATTTGTTTGCTAGTAAAATAATACTGATGGGACTGATACCAATTGAAAAGAAAAATCTTAGCACTCTACCTTATATGTGTGTTTCGGGGTGGGGGTTAATTGGGGTTTCATATGTTACGAAGCACCTTGGGGAAAAGAAATGTGCTGTTGAAAGCTTCTATGGTTTTATTGATAAAAAAAAAGCTTCTATGGTTCTTCTTGATGGCACCTTTGGAATTACTTAAGAGCAAAATTTCTCTTGAAGTATTCAACCATACTTCATCCAAACTAATTTAAGTATCAGATTATTTTCGTTTCTTGCAGTTTTGTAAAAAAAACATTGTTGCCATCTCCCTCTTTAAGCCATTTAGTCATCACCCTTGGTTTTGGTTTTTGTTTCATTTTTTTCCTTAGCAAACAAAGTTAGTTATGATGCTTGTGGTGGTTCTTGACCTTTATAGTTTTTGCTCTTATCTTAGTTATATTAATGATCTACCACAAAATTTTTATGAATTAAAATTTCGAAGTTAATTTGACAGAGCATAGCACATTTGCAGTAGCTTTTCCACATTGAGTGTTCTGTACTTGACTAGGACCCGAGGATAACATGATGAGATGGAACTTTGTGGGAGTGATCAAGAAACAATGTTCCTGTTTGATATGGATGAGTTTCCTGACAAGTCAGAAAACCAGGAAAACTATAAATAAATCTCAACAGGAAGAAGTTAAGAAGTGGGTTTTTCTATCTTACTCACATTTGATCAATGCTAGCATACAGGGACAATTGCCTTGATGAGGAAGAAGTTACTAAGGGAGTTATCTCTGTTTTAGGATTCCCAATAGTGGTTTTTGTGTAATTTTTTTACCCAATATCTATTTATAGAAAGTTTAAGCACATGATAGCTTGAGCTTTTATTTTGAATAACAGTAAATTTCTATTAGGTTAGTTTTGATATTGATGCATCTGTTTGCTACTCTTTTTATGCTAATAGGTATTCAATTACCATAGTTTTGGTACTGTTAGATATCGGTTGAATTAGTTAGACAAGGAGATTAGATCAAGCGTTTGGGAGAGGTATGGCAAAAATAAGAATAACATGCATGTTATGGAAATTAGTATTTTTGGTTTCTAAATTTTTACTTGTTCAAAGTAGTATTTATTTTTTATAGAAAAAGTAAAAATTTTTCATTAAATAAAAAAGAAGATACAATCTATTGGTTGTGAGATTTCACCAAATGACAGAAAAGAATTAAAACAAGAGCACATAAAATCTTGATTACTAGAGGACTTTTAAGTCCATGTACCTTTCACTGAAGGCCATTATTGGGAAAGTAGAAAGAACTATTATCTTGCAGACTCTGATCTTAAGGTAATTTGAATGGTTCAATTTAAACTTCTTTGAAATGGGATGAGATAATCATCATTTTTGGTCCGTCTTTTGTTCCATAGCGATTAGTGAGTTCTGATTTGTTTTATCCCCTACTCATTCTGTTATTCCTTTGTAATTTTTGAGGGAATCTTTTCCTTAGGAATGAAATCCTTCATTCACTTACCCAGAAAAAAGCAGTTACAATTCATCCCTCATTGTTTAAACTCAAGGAAAGCCAAAGCCTCTCCTTGAAATCTTTAAACTGTTGGTGAGCAAGAATCCAATCTGCAATCATTTGGCAAATATCAGCAACCACGTTCCCTTTTACATGATATTTATCTTCAAATATGCATCTTTTTCTTCTTTATGATGCTTTGGCCAAACAAGGGGTGAAATAAATAGGATGATTTTTTTTTGGCTCAATTGTAATTTGTGATTGTGTAACTGATGTGTGTAGTAGAGGAATAGGTGATATAAGCCAATCTATTTTTGGTGATTCTTGGCTTCTTGTACATATTCACTCTTAATAAAGATTAGTAATTACAATAAAAACATTTGCATCTGTTTCTCTCTTTCTACACTTCAATAAAGAGGTATCAGGCCAAATTATCAGGCATAGAGTTTTCCGATACTATGATGCCCATATAGGGATATGGGGAATGGAGATATGACTCTTCATTTCTTAAAACCTGGACGCAGATATGAATACAATATCTCATATAATATGCTTATATCATGTGTTTATATGTAGTTTTGAAGCTAAGTGTCATTTCTCAAGATTTATATATTGCTAAATATAATCAAATTTCTAAATTGTACAGATTTTTAATAGAATGATTTCTTAAAGGTTATAACATACCATTTTACATATTTTAGAAGTGTTAACACCATAGAGTACATTCAGAAGTGTCCATAAGATATTTGTTCTAGATCTAGAATTCTAGCTTCATCTGTGGTGATAGAAGGCCCAAGGTCCCTCTGCACCTTCATTGAACCATCTAACAACCACCTTGGAGTTTCCCTCTACCCCTACTTTCTTGGTGTCTAGTGATACCATCAATTTAAGTACCTGGAATAAGGACCAAATTTCTTTCTCATTAAATTTTCTGAACTAATAAGCAAGGAGGGAGTGGGTGATTTTATCTCATCTACAATTCACAGAGTATATTATTTTATCTTTAAAGTTTAAACAGCATAAAACCTTGATGTTTGATAAAGTTAAGATTTTACTTTTAAGATGGATTGTAGCCAAATGCATAGAAATGGAAGGTGAAAAATGTCAAACCTGTTGATGAAAAGAGAGGGGAGGGGGTTATTAATAAATATACTGTTATGAAATGCAGAGCACTACCCAGTGGTTTGTACTAGACTTCTTTAGCTTTCAAAGGGTGTAAATTGGTTCTTAGTCTTGCTCTATAAAATATAAACAATTTAATAGAGGAAGTCAAATTTCCCCTTGAATCCTAAGTTCCTCATTTTTTTATCAGTAAACATGTATTTTATTTAAATTTCAGATTGTAAACAGTTTATACAACTTGGTGATGGGACTGTTGATCCCTTAAATCACTCTATTCTATCCCTCATTACAGTGCAGCCCAAAATAATTGTTGTCTCAATGCCCCCCTGTTTTGCTAAACAATCAGCTAGCCCATTTGCACTCCTTCGGACCCATTTAAATTCAGCCTCAACCTCCTTTGCAATCTTCTCCACTTCCCTAATCACATGTTTGTACGTCCACGAGGTATGGCTTCTGTTTGCTGCCCAGGAAATTACTACTTGAGAGTCCCCTTCTACCTCAACATGTTTGTATTCTAACTGTTTGGCTAGCTTTAGACCTTGTAATAATGCCAAAAGTTCAGCCTTCAATGAGTATCCGGTGCCAATCAGTCTTGAGAACATACCCAATATCCTCCTTTTAGAATTTTTGAATACTCCTACACCTGAAAGGTCTGGATTTCCAAAGGAGCTCCCATCAAAATTCAGTTTCACTTTATTGCCTTCTAGTGGTTTCCACTCCAGCCTTGCTTTATCTCTTACTCTCGATGATTGTACTACTTCAGACCAAGTTCTTAGAATGCCTGTGATTGAGAAGACTTGAAATCTATCCGAGGATTTTATCCAATGAGCTACTTTCACCTTGATGCTATCAATCACTCCCTCTACTGTTCTGCTTTTTTCCAAGAAAATCCTATTATTCCTCTCTTCCCATACTACCCAACAAATTGCTGCCTTTGTTGCTTTCCACATTACCATCCCTCTTTTCTTTCGTTGTCTCAAGAAGTCACGGTTGAAGAGTCCTGCCACATCTCGAGGGGGATCCCACTTGCAGCCAAAGAGAGTACAAAAGAATTTCCAAATTTGAAGCACAAAAGAAAAGGATATCATTAATGAGATAGGGTCTCACCACTTTCCTTACACAAAGAGCACATATGAGGAGAAAGGCAAATGCATGGCCTTCTTCTCTGCAACATATCACAAGTGTTTACCTTACCAAGGAATATTTCCTAGTAGAAGGCTTGAATCTTCGGGGGAATAGGCTTGCACCAAGTTTCTTTCACAGGGAAATCCCCACCTAGGGGGTTGGGGGAAGCAAGTACTCTGAAGAAAGAAGAACAAGAAAAGAGACCGTCTGGAGAGCCTACACAGATTCTAGAATCTTCCAACGAAGGGTCCAAGTGGATTTGCCCCAGAAGGTCCAGCAATAGGATTAAAGACTCACACTCATTTTCCCTTAGTCCCCTTTTGAAGCCCAAGTTCCAGTTCACACCATTTGGACACGGTGTTCCCAACATGGATATGACCTCCCCCTTGAGGTTTGATTGCGCAAAGAGATTAAGTGGGGTTTCCCCTACCCACAGATCTTCCCAAAACAGAATTTTATTACCTTGTCCCATATTGAACCGGATGGAATTGTGGAAAGTAGGGTAGATTTCGTGAATTGCTTTCCAAGGAGAAGCCAAAGAACCGAGAGGGGAAACTTTTGCATCTCAACCATTTCCATCCACCCCATGAATGCTCTCAATCACTTTGTGCTATAGTCTGTTGCTCTTAGGGGGTGTTCTTTTTTTTGGATTTTGAGAGGGGAGAAAGTTGGTCAATGTGATTTTGATTTCCATTGACCAAGAATCCCATGTTCTTTTTTTTTTTCAGATTAATGTGGGGACCAGGGAAAGTTTATTTTCCTGGGTATCACTTACTAGGTGGGTAAATAACTTTCCCACTTGGGGGGAGAGTTGCCAACACTTGAATGGGACAAAAACGCCCCTTTTAATAATGGATTTTTATGGCTAAAATGGTCATTGCCTTTTCTAGGGAAATAAAAGAACATGGGTAAATACACTTACTTGGATAAGTGTTTCCTAGGAAAAACTTACCTAGATAATTGCATTTACCCGAGTAAGTAACTTACTGAAAAGTGAACGGGGCCTCAAAGGGAAACCTCCAAAGCCACTTACCTAGTAGAGTTGTGTTCCTTATCAGGATGCTCCCAATTCCTAAACCCCCTTGTTCGTTAGGTTTGCTAACCTGCTCCCACTTGATCAAATGGTCCTTCCTTTCCTCTCCTGGATCCCGAAGGAAATCTCTCATATACTTCTCTAAGCACCTTGCTACTCTAGAAGGGATTCTAAAGGTTGAAAGTAAATAGGTGGGGGGGGGGCTTGCCAGTGTGGCTCTAATCAAGGTTATTCTTCCACCCAAAGAAATATAATTCCTCTTTCACAAGGCTAACTTCCTAAAACTGGTTTCCAAAACCCCACTAACCTAGGGTTTCCTCCTAAAAGTAGACCTAGGTAACTGATAGGCCAGCTTCTGATCTCACACCCCAAGATCTCAACAAATGTTATTAATTCTCCTTCCTCCATATTGACCCCCTACAATTCCACTTTTGGTCCAATTTATCCTCATCCCTGTCACTCCCACAAAACTATTCAGCAGCACCCTCAGATTTTCCACCACTTCCTCATTGTTTCCTTCACAGAAAAAGATGGTGTCATCTGCAAATTTGAGATGGGTAACAATCACCTGATTTCTACCTACCCTTCAACCTCTGATAAGGCATTGACCATCAGCTTTTGCCACCATTCTGCTTAACACTTCTGCCACTAGGGTAAATAGGAATGGGGATAGGGGGTCACCTTGCCTAATTCCTCTCCAAGCTGGGAAGAAGTCCTTTGCTACACCATTGATTAGGATTGAGTAATGAGCTGAACTTAAGCATCCTTTAATCCAAGATCTCCTTCTAACTCCAAAACCCAGTCTTTCTAGTATTTTTCGGAGGACTTCCCAATTAACCAGGTCATAGGTAATCAAAAATTCAAAATTGTGTAGAATGTATTGATTACTGATGGAGGCAGGAAATATCCATTGTATCAAATGGTTAAATGATGGCAATAGTTACCTAGATGCAGATTATGATTTTGTTTTACCTATAATTCTTTAAAAGGGGATTTGGTTTCCTTGTATTTTCAGTCAGTGTCAGCTGACAAGTCTTTCATCGGAGACTTTAGTAGGTTAGGTTCCTTGTGCTAAAATACTATTTCTGCAGTGGTTCAATTGTTGAAGGTGTTGGCTGGAGATGTTCTGGAAGCTAGAAATGTTTATATCTAAGTTGTCAATGACTTGAAGCAGTTACTCATGCAGGCAATCAATTTCAAGTTTTACATGTATTTCTTGAAATTTGGATAGCATCTATTTCTCTGTTTGTCTCTCCTTATTCCTAAAACCATTATTGAGTGAACTAAGGTTATTTCGTTTATGTCTTTAATTTAGTATGTACCTGCTTAGGCAACTGAATTAGATCTCCTTAAAGTTTTCAATATTGTGGTTCAGTTTCCTTTATTGCCTGAGCAAACAAAACATGTTTAAGTATTGATATTTATATTATAAGCATCAATTAAACAGGTAATTTTAGGTACTGATTTGGTTGTGATTTAATTGAGGATTGCTTGAAATTTTAGGTACTGTAAAAGCATGTACTAAAATGCTAAAAAGTTAAATGGTATTTTCACCTGCTCTTATTTCATTTGCAATGGGATGCATGACCCAAGTATATCATTACAAACTATTAAATTTAATCTTTGAAGTTTGAACTCAGATATTAAACTAGCCTGCCACCTTTTATGCAGGTTTGTCAGTTTGCAAATTGCTTGATTGAGGCTAGAAATGAATTAAAGCACAAGTATATATTCCAGATCTTCCTTCAAGCTGCTACTCGTCTTTCTTCACTATCTATCTTATCTGCAAATCTAAAAGGTTCCAGCCTCCTTTCTGGTTCCACAGGTCTGAGATCATCCAAAGGAAATTTACAATAACGAAGGCTCTACTATTCAAAGCAGATAGGTCTTCATTTGACCGCCTCTGTCAGCAGGTTGGTTATGCTGCTGGTATAGTGCTATATCTGGCTGCTAGAATGCTAGTATGAGGTGGACAGTGATTTCTTATACGTTCTTTAGTTACTTCTGGAAGAGGATTTAAGATATTAATATCTGCAGATGTACAAACTAGAAGCAGAACAAAAGAGGTTAGAGGAGGATGCACTTGTATATAATCGGCTCCAACAGCAGCTTAAACTCTCACCAGCATATAAGAAGGTATTACTTCTGCTTTCTTTATGTTTTTTTGGTGATCCATCCATGAGTTGTTGATCTTGGAGTTCAGTATCTAGGTTATAAAGATGGTTGGACTTCATTGACTTTATCTTGGTTTATTGGGTGTAAATACAAGCAAGTTATGCGGGCTAGTCATTTTGATTAGAGTCAGGGGGATGGCTCAGGTTCTTTCATTCCCTTAGTGTATGAAGGGTGAAGGTAGAAGGGGACCCAGAGGCCAGAGCACAATTATTGGATGGATGGGGGCTAGTATTGGTGGATTATGGTGATCATTGCTGAGAGGGGATTCTGACATGACATCCAATCTGAACATCTTCTTTCTTGTCTGCAATTATAATGGCTGACTCTTTAGCTTATTGTTGGCTGCAGGGATGTGTTGTATTTTCATATTATGGATCAGTTGTAAATATCAGCTCTTTCTCTTCATTAGTTCTGCTAGGTTCCGTTTCTCCTTTGCCATGTGATTCTTTATGCATGTTTTTTAGGGTGGGGGGGATTGATAGTTCTTGTAATTTCTTCTCTATTCTTGAATAAATATTTTTTCATTTTTAACAATAAAAAATGTTGTAGCACACTTGATTCAGTTTGTTAGTTTACTGACTTGTCCCAGTTTCTAGGGTGCAGATACAGGTGGGTTGTACAGATTACTATTATCCACTCTACTATTGAGTTTATTGAATGGAAAAAGCATGGGTCTGGGAACAGAGGACTTGTAAACAGTCTGGGGTCAGGACCATCAAGATTGACCATTCAATATCTCCCACCTTGAAGATTTACTGGGGCAAAAATCCGCTTAAAATCTTATAAAAATGTATTGGTAAAAAGTGTCATTTGAATGTTTTGAAAGTTCTGAAAATGATGTATGAATCAGATGGCCTAGAAACATCTGGTATCTGATATACTGATTTTTGGTATGTGATGATGGGTCTTGTTCTGAATGTCTGCATTGTGTAAGTTAAGAGCCCCAGATTGCAACCAGTGGTATTGTTTTACCAAATCTGATCACTTCCTTCTCAACTCAGAGAAAATTTTAGTGTACCACTGCATCATGTTAAAACCAAGTTTCCCTTGATACTGATCCTTCTGAATTCTCTCACTCTGTCTTCCTCTAAAGATGCTTGAAATTGGAGAGCGCATGGAACTGAAGGCTACTTCAAACCAGCTGGTAGAAAGCACAGATGCTGAATTTCCAGACATCTCATTTGAGGAGTTGCTAGCACAGGAAAAGAAAGATTCGTTTTGGTAGGTGAATGATGGTAATTGGTGAACATAAACCGTATTTCTTTGTTTTTTTCCTTTTCTTTGCCATTTCTCTCTCTCTCTCTCTCTTTCTCTCTCTTCTAAGTCCATATCTCACCAACCACATTTTCCCACATACAGGCAAAGGAATGGAAGGCTGAGATCATGCACAAGCTAATGGCTACGTATGCCGACTGCGACTCATCCTTGTTCAACCTAAGCAATACATGTATCTGAAACCCAAAGTTTTGCACGGATGTAGGAATTTTTGGATGCTTGTGTTCCTTCGGATAGCTTTTTCATGGGATCTATGCCTTAAATTAATTTCTTCAACTTTCCCACTGTAATGGCATCATTTTGGTTGTTGCTTATTGACATGCATGAAAACTAAGCCTCGGAGGAAAGCGGGCCACTCTCACTACTCCAATTCCAACATTATATGTTGCTTCCAGAAACTAGGCCTCTTTTGCTAACAATTTAGATTCATTTTTTGATTGGCTGAACTTAGGTCACCTGTTATGACAACCACAGAAGTGAACGGCTAGGCGCCTAGTTTCTTATGATTGAGTTGTAAAATAATGTTGAAAGAAATCTGGACAGTGTTAACTTCACCAACAATTCTAGAGGCAGAATTAACTTTAAGGACTGAAACCTGTCGAGTTTTGGGCTTTTCATTTGCTGGGTTCATTAGTGTACCCTTTTTAACTTGGAGTCATGATTGACCATTGACTTGATGTGCCATTCATCTATTCTTCTCTACTGGTTATGTTATCATGGACAATGAGGATTAAATGAAAATGATA
>Nelumbo_nucifera_newGene_1047
ATTTGTTTGAAAAAAGAATTGCATGAGAGGATAAATTGGCGTTCTCTAATTATATGCTTGGTCCTTTCTCCAACAATGTTTATTGAGACAAGGGGTCTCTTGCATAAGTGGTTTCTGTTGACGTAAGTTCCCTACTTCTTTCACCATTCAATGGCTTATAAGCTGTTTGTTTTATATTAATCTTGAAAGGGTGGAAGTGGAAGTTTTTCAGTGCTGTCTGCTTGGCTGACCTTAACTGTCTACCCAAAACCAATAGAAAATTTGATGTTTATCTAATGCTCGTCGTTGCATGTTCCGGAACAACAACCCAAAGAAAGTCCATCTAGCTACAGTTGTTTGTTTCATAAGATTCTGCATGTGTCCTACTTCTCTGGCATTTTTATCCACTTGAGATCTGCAATATAACCTTGTGCCTATTATGCAACAAGAGGCATCTAATAAATGTTTTGAAGTCTGCCATTCTGAATGCAATTTGGGCTGGACTCAATTTGAACCTTACTATTCCAAATCATCCTTAGTGTTGGGCTTGGGTTGAGGTCTCGAGCAGACCAAGCCAAACCAAATCTGGAAATATATGGTATTTTAGCAGTATATTAAATCATGTGTAAATAGATGCATAGACTAGGCAGTAAGAGCATTCAGTTAATTTTTTTGATTGCTCAAGAAAGATTTTATTTTTTTGATCAGCAAAGGAAATTTTATTAAATTAGAACAGAAAGAACATTCAGTTAATTGCAAGAGGACGGGGATGTTAGCTAAATTGTCATTTCCTTCATTTTAATTTTTCTTCTTAGTTGCACAAATCTTATACTGCCTAATCTGATTTGGTTTAAATCCTAGATGCTCACCACATGTTGTCAGAGCATGTTTGACTGTTCACTTGTTACTTTCTTAGGGTTGGCCTTTCAAATGATCCCTCCCAAGACTCCAGATAGCTGGGATCAAAATTGGGTAATGGGCCATTACTGTGATTTACAAATTGTTACAGATCAAACTTCTTGAACTGTACTATTTAATATTTGTAAGTTAATTTATATGTCATGTAAAAATTCAATCAACCAGATGTTTGGATCCCACTTTATAACTAAGAGCTCTTCTTCCAATTTTCTATTGAGTGATGAAAAGAGGTGGGGGTGTATGATGGGCATTACAGAGAAACAAGTACAAAAAACATAATAAACCAGACACCAGCCCCAGAATGACTAAGTTTACATGACAAGTCAGAGCAGGATATCGGCACTTGATAGTCAGCATTATTTCTTTCATCTTCTTGGAGGATTCATGCTTGAATTTCCCTCATATTGGAAGAGGGAGCCTTCTAGGCTAGAACATTCATAATAGGCTTGAAAAAAGGGAACTTGGTCCCAGACTAGGATCTCCTTCACTAATATGGACAGCTAGTGTACATTATTTTTTATGGAAATTTTCATATGTCTAGCCTGAGATAGTTGTAGCTGAGGGCTGAGCAGACCATTTTCGTTCTAGCTTTTCATTTTGATAAATAGTAAGGTATTACATTAATGTGAAAGATAAAAGAGGGGAAGACTCAAAAGAGAAATACTCTTTACATGGTTAGTGAGAAGAAACCATGCACAGTCAAATTCAAGTATAATTTCTGTATTTTGTTAATTTCTATACTTGTCACACAAAAAAGAATTAAGAATAATATCTTCACAAATTATGCTTGAAATGATTATATTTCAACCCGGCTTAAGCGGTAGGTGTAAGGTGCTTTGGAATGCTATTCCTCACATGGTCTCTTGGGTTCTGTGGAAAGAAAGAAATAGTAGGATTTTTGAAGGAAAAGTTCTGCTCCTTAGATGATGTTGTGGTTCGGGCTATGGCTACCCTGCATTCTTGGTTGTTGGCCAAAGATTCTTTTAAGTTTATCCCTCATCATCAGTATTTTGATCATGGCTTTTTGTTTACCTAATTTTGTTGTTTGTCTCTTGTGTTTATTCTTGAGAGACTAGATTTTTTGGGTGGCTTTTCTGTATAGTTGCTGGCTGTACATGGAGCATACCGAGGGCAGTTATATGTTTTGTTTGTTACAGTTATAATATAATACGATACCTTACTTCTTCCTCAAAAATGGTTATATTTCAACCCTTCAAAATCTTTCAAGAATGCGGATCATTGCACCAAGGGCCTCTTAATCCTGCCAATAGTGGTCTTAGTGGCTTGCTTCTTGTTTTCAAAAATACAGCCATTTAATTCTTTGCACAAAGCCAGCATTGGGTGAAGGCCGAGCAGATTCCATTCCATAGAATGTGCAGCAAGGGCGGAAACCTCAAGCTGGCTAAATATGTGCATGGGGTGGTCTTTAAGTGCGACCTATCTTTCCTTGTGTAACCATAAGAAGTCTGGGCATAAGAAGTCAGTCCAGACTTCTTAGGTGTTAAACAGCAGACGCTTATTTGAAATCTGATGAAAGTTCATATTATTTGGAATTGGATTTGCAGATATCTTCCCACGAGTTGTATTAATCCTCTATATTGGGGAGGTTGTTCTATTGTTTTTGTGTATAATTAACCATCATTTTATTAATATGTAAGCAAATGTACAAAGATATCATACATCTCTTTTTGGTAATAAATAAAAAAGAAAATTAATTAAGAGAAAAAAACGATGAGTACAGGAGAGGTGACAAGATATCACCCACAGACAAGCAAAAAGAAAAAAAATCCCACCATCCCCTCCCCCTTCTACACAATCCAAAGCCCAAACAAGAAAAAGTGAAAACAATCCAACACCAAATACAGATAAATCCTAATGAAAAATTTACATGCCTAAGATCAACCCTCCATCAAACCCTTTCTACCCTAAATAAGCACCAAAAGCTCATCAAGATCTCCCAAAATCAATGCTCAATCAATTAGCTATTTCTGAATCTTGAATGCAATCCTTTCTACTCTCTTGTTGAGTTTCTTTGTTTTCTTCACTTTCTTAATGGACTCGATCCCAAATAATCCCATCTTCAATCTGGCAAAACCCTTCGACACTTGGACAGTGCATTGGTTTCTTTGAGATCTGAACCTTCTGACTGCATTGGGAATCTTCTCAAATCCTTTGGGTCAAAGGATTTAACATTAATCCTTTTTAGTTCCAGCACTGCATTCTTTTCAAAGATATGATCTGCTTCCAACTCACTATTCCCTTCAGGCCCATCCCCTTCAACTCCAACTGCTCTCATTCTGTCTTGGATCTCATTATTCCTTTCATTACTGCCAACTGCTTCATGAGTCGACCTGTTTTTTTTTTCTTTACCCTTCAACGGCATCAAATTCCTACCAAAATTTTCTTCCATTACCTTAAATGATGTCCTTGCGACTTCCTCTCCTATAAGGAACAAGCCCAAAGATTTACTAACCTCCACCTCAGTATTTAGTATTTACCACTGTTTCCAAATCCACTGAGCCCTAAACTTCATAAGTTTCATCAATGATAACATCTTCCAAAAGACACATTCAAATTATCATCACTATCTTCAGTCTCAATGCTTCCACCTTTAGTTTCTTTTTCTTCACCCTCTGTTAATACTTTTGTTCTGTATTTCTTTTTTTGCTATACAATTTTAACCTCCTTTTCCTTGCATCCATTATACCCAAGCTCCAAACCATCCTCCAAATTGACCACCCCACCTCCTTTTTTGCTCCTTGTCTTTGCCTCCCACTTCTTCTAACACCAGAACTTCCTTCGTCTGACCTCCAGAAACCATTACCTTTCCATCTTTCTCCACAATACCCTTCTGTGCATCTCCATAGAGATGAAAGTCTCAGACACCAATGCATCTGTGTTGCCTACTTGTAATGAATCTGTTACAGCCCCCACCTGCACAATCCTGTAAACTTTTTTTTTTTTTATCAGTAGCAGAAAACTTTCATTAATTTAAAAAAAAGTTTAAAATACAAAGGTGGGGGGAGGTAAACCCTCTTACCACCCCCCTCCCCCTGAACAGGAAAATTACATAGTAGCCCAAAACAATTGACTTCTTCCCACCCCCTGTTTGGCCAAAGCATCTGCAAATTAATTAGCACATCTTTTAACCCACCAGACATGCACATCCAATCCTTGGGTTAGCCACTTGAAATGCCTTCTTTCATTAATGTATGCCCATAATCCGTCGTTTGCCTTCTCTATCCAGCCAATTACCACTTGCAAATCTCCTTGGATAATCAACCTATTTATATTCAACTCCTTAGCCCTTTTTACCCCCTCCAAGAGGACCAGAATTTCTTCTCTCAAAGAATCTCCAACCCCAATTGGTCCTGAAAAAAGTGCTATAACTGAACCTGCCTCTGTTCTGAACACACCACCAACCCCTGATGGCCCTGGATTTCCTTCACTGCTCCCATCAAAGTCGAGTTTGATAAAACCTTCCATCAGAGGGAGCCACATCAGATGGACAAGTTCTGGAACCACAAACTTCTCCTCCTTCGTTTTCCATAAAATTCCTTCATTAGCAGAGCATGGTTCTATCTCTCCCCAAACTAATTCAGTTTACTACTGAGCCCAGAGAATCTAATTCCTAGTTGCCTAGCTAATACATCAGCCATGCAATTTGCCGATATAGGTACCCAGAGGATTTTTACTTTCATATTCTGTGTGAGCCATCTAAACTTTCTAATTTCATCTCTGTAGGCCAATGCAACTTTTTCTCTACCAACCAATAACCACCTTAGAATCTCCAAAAACGATTAAGTTAGATTCATGTCCCTTTCTTGTTGCACACCACGAATAATAAGCTCTGCTCTTGAAGAATCCCCACTTCAATTGGTCCCGAGAATAAAGTAATTGGATTGCATGACCTTCTTCATCTCTAAAGAGTTGTGGATCTTTCCTTTCCTTCACAGGCTGCAAGTATTTATCATGGAGTTCCCTCCATAGTTTAAAACGCCAAGGCGAGGCTAGGCGTCAGGGGGGCACCTTGTTGTCTAGGTGTCGCCTAGGTGATGTATTTTTTTATATAGAAAACATAGATCCTAGGGTAGTTCCCTAGGTACCATAGCCATATTTCCTTAATAATTATTCATAATTTTCATAAGAAAAGTATAGAGTTCATGTTAAAGTATAGAAAATCAACATATTCATGAGAAGAAAAAAAAGAATGAAAAGAAAATTCAAAAAGTATAGGAGATGAACCCTTATTTTTGTTATAGGAAAAGAAGAAAAGAAAATGAAAAAGTAAGTCTTTGAGGGTTCAATACAACATTTAGCAATGTTTGTATTGATTAAATCCTAACAAATAAGAAAATAATAAAAACAAATTAGCATATAAACACACAAAATGAATATTTTAGTTTAATAGTGCCTATTTTATAATTCTAATGTCAAAAAATAAGGAATAAAAACGTATTTTACAATACATAGTACAAAACTGCTTGGCGATTGGGCGAGGCAAGCCTCAACTCAAAGGGCGCCTTGTTGCCTAGGTGCCCACCTAGGCATCACCTTGACAACTATGGTTTCCTCCCTCTAAATATTGAGTTATTGATAATCAAGGATCTTTTCCAAAGTTGCCATCTATGTGAAGAATGATATGTTAGATGTAATATGGCCTTCCCAAATCCATTTCCAAGGATAGGAATCTGAAGATGAGCTAGGGAGAGTCATAAAATGACTTCACAGAGAACCCAATTGCAGTTAGCCATCCAAAATGCAGAATCTTCTGGGTTGCCTGAATTGGTTATGTGAACAAACCTTTGTCCCAATACGTATTATGTTTTTCTTTTTAATTTTCTTCATTTAATAAATTACCTTACTTTTTCAAAAAAAGTCTTGTACTTTATTTATTTTATGTTTAAATTGGGAAAATACATAGTCCCATGATGCTCAGATATGGATTCCAAGACAGACACAGATATGTGAAACAGGGATATCACTTCCATTTCCTAAGATCCTGGACATGGATATCGGTATGAGTGACTTACTAATTTGCTTACATCATGCTTTATATATAGTATTTGAAGCTAAGTGTCATTTCTAATACATGCAGATTTCTTACCCGTGTTACTCTCCGTGATGTGGCACACATAAATGTAGGTTACATACTTGTTTGCAGTTAAGTTCATAGAAAATATTATCTTTGGAGTATACTTTGGATCCTTCTATTGTGAATCTTCTTGTGCTCCAAAAAACCATTGTATTGAATCAAATACAATGCAGATGAAACTTGGTAATTGTTTTTATTTTTATTAATTTATACAAATTTTCCATTATATAAGAACAATTATGGAAACAAAGGAATGCATATAATTAGGGAAAAGTAGAAATAACAAACCAAAGCTTAACTTATATCAGAATTTTAATCTTGGACCAAATTCTCTGGTTACTTCATGCTCAATTTGTATCTCTTCACCAGAAAAATGCTTAAATGACATTCAATTTCATTGCTGAAAAACATTTCATGTCTCAATTGATTTTACCAGATCAAGGGGCATATTTAATCATTGGTTGAGTCACTTATTACCCAATAGGGTTTTCTATTTTCAATAGGGGTTCAACTTCCATACTACAGCTTCAAGTAGGATTAGTTTCATCAATACTAGATGCACTTGCCCAGCCGATGTGGTGGGGTATACCTGCTGAAGTTGGATCGAATCTTCCATTTTCTCGTGCCTATTTCCCCAACAATCACCGCCTATTGGTGGCTTTAGCTGGATCTATCTCGGGCAAAAGCTTCCTGCATTTGGTTCATCTTGTTACAGAACTTTTACCTCACGTCAATGCACATTCTAACCCAACTGTCAGGCAAAGAGCAGCTATCAAAGGGATGATTGATTGGAAATTCATCTGGTAAGTTTTTCATCCCATAGCAAGACGCTCATAATAATTATTTTATTCTGATCCAACCACCCAAGTCTGCTTCAATTATTACGTGGCAGGGCTATGTTGATAGATTTTCCATGTTGGTTCTTTTTTGCGGCTGCATTGCTCTTCTCTGGGGAAAATTGTGAAGTCAATTTCTTATCAAATTACACATCACAAGCTGGTGAAGATGAACAAACACATGATGTAGAGCCATATCGTGCTGCTGCTGCAAGGTATCTTGCATGGATCATAAGACCCACTGATGAATCCCATTGTGATTTTTTAGTTGACTTTTTAGACAAAATATCAGGGTCTTGGGCTATGAAAAAATATTGCTTGGGTATGCATAACAATGAGAAAGTTGGCTGCAAGAAGAAACTCAAATTTAAGGACATCAAGAAGGATTATCTGGCCTCTAATGAATATGACGGTCAGACAGTGCGACTCTGGATCAAGGAATTCCAGGATGGTTATCTAAGGTATTGGAATAAAACTGGCAATGGTATTTGTAGATCTGAAGCAAGAGCACCACACGCTTTTAGCCCTCAGCAAAATTTGTTATTTAGAAGAATTCCATTGGGTATCTTTATTGGGTACTACAGTTCCATAGAGGAAGAAGGGTGTGAGCTGCTGCTTCACTATGCTGCAACAGGTGCTATACTTTTGTCAGGGGAAACTCAAGTTGCTGGATTGGAACATACAGAACAGAAACCTAGGATGCATTCCAATGATAAAGGCCCGATTTCATGGTTCAAAGAAAGTCAAAAAAAGGAGACTGTTGCAAGGGCCTGCCTTGTGTTAGAGTTATTTGATGCTATTGAGGATATATCGGCTTCGATATTTGAGGTTGAAGAGAGACGACTAGGTTTTATGTACCGGCTGAAAGTAAAGGCTGTAAAGTACTTGGTTAAATGTATCGAGGAACTACTCCAATGCCAACATGATGAAGATGAAGGGGGAGTTCTGATGTTAATGGATCTTCACAGGAGATTGGTGCAATGGAGTCATCACTTCCCAGCTTCCAGTGCCTTGGATGATGTTGTTAGAACTTTGAATTGTAAAATATCTTCTAAGAAGGTTCAGTAGATAAAAGGAGAATATGCTATCCTTCAACCTATGGTTGGTTTGTGACATCTCTTTAGGTTGTGCTGTCTTGAAAATAGTGTAAGCAGGGATAGAAAGAAAAAGAAAGGAGAGGAAGAAAAAGGGTAATCATTTTTACTTAGTTGTTGTAATAGTAATGTTAGTGGGGAGGTGTTTTTGTCTCTACCTCTTATGGGTCTTCGCCTACAAGTTATACTGGATAACAATTAACAAATCATATTCCCAAATTTCCTAGTGTCTTTCTTTACTTGAACGGAATTGAGTAATTGG
>Nelumbo_nucifera_newGene_1049
GTCGGGCCGGGCCGGGCTCGGGCTAGGCTTTTTTGACAAATCCCGAGCCCGGCCCGAAACACAGTCGGGCTTACTGTGTTAAACCCGAGGTCAGGCCCGCAGGCCTAATTATATGACCAAGCCGGCCGGGGTGCGGGCCGGGCTGGGCCGGGCCGGGCCGGGCCGTCGGGCTACCCGGCCCATGAACAGGTCTACTCACGGTACACACGAACAGCAGTGGTGATAGCTGTTGCAGCGGTGGCAGACTTCCTAAGTCCTTCCCCTCTCTCCTTCTCTCTCTCTCCCCCTCTCTCTCTTCTTCACCTTTCCCTTTCTCTCCTCCCCTTTCTTCTCGATTTCCGTTTTTTGTTCCTTGCAATGGAGAGACAGAGCAGAAGATGTCTCGGTAGAAGAGGTAGCAATAGAAGGAAGACCAGAGAGGTGATTCACTGGACTACGGTCAATGAAGCTCTGACTCCGCTTTGAGAAGGCAGTTGACCTCAAATTCATTACTGCTGCAACCGCTGAACCAGAGGGATCAAGTCCAAACAATGTTGATGTCCTCACTGTAGAGGAAGAGAGGCTTGTTGAATAACTGAGGAGCTTCTGGTTAATGCTTTCGCATATACGGAATCCAGTCGGAGATTGCAACTGGGATGCTGCAGCATTCAGTGAGAACCTCTGTAATTGAGACAACTCTAATGTATCAACGGATCCAAAAACATCATCAAGGTTAGTATGCTTCACCCCACCAAGCTGACTGTACTCCCCTGTTTGACCACCAGACGAGGCAGCAAGGGCTGCAGCAGTGGCCAAGGTCCAGCTGGACTGGGTGGAGAGATTGGAGATCTCATCCATCAACTGCTGCTGTTGGTGATTAGATCCTCAAGGACTTCAAATGGGGATGTTTAACGTCACCATCAGCTTCATTAAGTAAAACACCATCCACCATTTTTGTGCTGTCTCTTACCAATAACTCTTCTTTTGTAGCATGGACAATGCAACAAGTGACATTGACCTCTGCAACAGACTATTCAGTACTCACGATAAAGTGAATGAAAATTAACAGTATCTTCAACTAAAATGGTTCGCCATTCATGACAATTGATTCAGATCTTTAAGAACACTGGTAATGCCCTCACTGTCAGAGTGCGGCTAAGAAATTTCTCTCTCCATTATCACATTTTGGGTACTACAGACCCCTTGAGTTGCAGGTTGTGGGATGAACCTCTTGACAAGTTGAAAGGTCAATCTTGGAAATTGACTGCGATAAAAGCTACAGAAACACACTTTCCCCTCTTAAGCTTCTGCAAGGCAGAAACTATTTGGCTACATGGCTACCTCACCCTTTTTGCATATCCCCATCACATGTCACCAATCGAATCAATGTAGACTTTTAGTTGAACCCCTTTCTATAATCAGAAGCTTCTTTGGATTTTCCATCATCTGAAATATTCAGGACCCTACCCACTCTACCGCAATGATGGTTGGATGCTGGCTCTAGTTCACTGGCAGCATCATGCTACCCTATTCCTGCAGTCTCTCCCTCTGAAGATTCATTTCCTCACTTGATTTTTGTGACAAGAACATATAAACCAAGAGAGCAAGTTTTGAATACAGAGCAATTAACCGGGAATTTGAAATGGAAAGAAGTTTGATTTAACATTTGACAAACGTTGTAGACTTATAGTAGAAACAAAGAAAAGATGGATAAATTGAGAAATTGGAAAGTTACGTTTTCTTATCAAAGAATTTCTAGGATACCTGCTCGCTCATTGGGATCGCAAGGCAGCAATCACAGCTCCGGCTTCCCTTAACACAATGAACACACCACGATCCGTTAACCGTAACGAACCGGTATCCAAATAGCAGTCCACCTCCACAGAAATTGCATTCATCTGAAGTGGAATCAATGCCGGCAGATCACACCGGCCGTGAACATGAGGCTGGTAGCTCGTAATATCTGGTTTATCAACAATTGTAGGATCAGAGATCACTGCGTAAAGCATCGGAGAAGTCGGAAGAAGCGTGTGGGAAGATTTCTCCATTGCGACGGCCTTGGAGGCGAAACGGAACGAACGTTTCCAAATTATATTCGCTTTGCGAGCTTCAAGCCATCTTCGACAGATTTCACGAATTGTTGAAACATTCTGATCAGACTATTGAGAGAGAAACGAAATTAAGACAAATTTTCGGAATACCTCTGGACTCTGGTTTCCATTTCACGTCACCGATGCTACGTTTTTTGAATGGATGAGATGTCATCACCAACAAGGAGGACTTGGGAAGTCCGCCACCCTCGCATCATCTACCGCCGCTGTTCGTGTACCGTGAAGTGAGATCGGGGAAGATGATACTGTTTTTCTCAAAATAATAATTAGAAGGGTAGTATGGAGATTAAAAAATATTGTAACCGAAGGAAG
>Nelumbo_nucifera_newGene_1050
CTACAGAAACGATAGACGTAAGAGTAAGAGGACGCCACAACCTCCCAAGATCTACCATCCCCCCTCCTCCATTCAGTTCTTGGTGGTGTTTTAGGGCAATCCAGAAGAAAAAGGAAGAAAAGAAGATTCTTTCAACGAGGATTTCTTGTTTCTCTATATCTGAAAGAAAAGGAAAGTTTTCAGGAAAAAAAAAAGAAATAAAAGAAGATGATAGAGATTTAGGTTTTACTAAAGTGACTGGTATTTCGAGGTATGTGGTTTATGCCAACTCCCCTGCTATTGTATTTGTGTCTTGTTTCTACTTACAATTTATTATCGATTTGGGATGAATATCTGGCTGACCGTCTCCTACCTGGTCAGCGAGGATATATATCATTTAAATGTATTTTGCACTTAAAGTTTTGGGTTTAAGAGTTTAGGGGTTTTGAGTTTAAGTTTTAGGGTTCAAAATTTGAGATTTATATTTGAAAACCAAGAGGTGGTCAATCGAAATTGCCCAACCACAGTCCACTCTTATACACAATATTTCACTGCAATTAACTGACCATTATTTCATAAATAGGGCCTGGAGGAAAATCATCTTGTGTTTGGTTATAGTCTTTGCTATATTGATTAATATCTCCCCTAGTTCAAGTGTCCAAATTTTCTACTTCTACTATGTAAATTATAAAAGAATTGATATGGGCTTGGTGGAGATTTGGAATCAGACATTAATGTTAATTTGAATGGTTGTAAGGAGCATAGTATTGGGCAGTTAAGAAATAATATATCCAAAAAAATGAATGTCGCAAAATGTAAATGTTTAATTAGAAAAGACAGGATTAGAAATAAAGTCATGTAAAGAAATCTAGGAATAACTTCAGCTTTCAATAGGTGATATAATGAGAGAAAGTGGACTGAATCTATTTGGCCACAGGTAAAACCATCTATAGCACATGTTAAATAAAATAATCTATATATTACAAGTTGAAGGGGCTAAAAGAGTTGGAAATACATCCAAAAGAATTTGAATGAAAGTAATAAGAAATGATATTTAAGCACCAATAATTTAACTAGGGCACTAGACGGAATGGAATGGTGAAATAGGAAACCCCATAAAACTGAGTCAAGGCTTAATGTCTGTTTGGAATCGTTGGCGTTGCTCCATAAAATGATGCTACATCAGCACCACGTAGGAAAAAACAGTGCCCCAAGAAACAACCATCTGTTTGGAACCATTTTTACATAGAAAACGATGCTCCAAGCCACATCTTAGAAATCGGGAAGGCATGGCTTGAAGCAATGCCAAATTTGACATTTCCTAGAGCTACAGTTCATTACTGCCAACAGGGCAATGATGTGGCACTGGATAATGGATAGAATTGCAGAAAACGTTTCCTGGAACATTAGTACCAAACAGAAAAAATTATTGTTACTTCAAGCAACATCCTACCTGGCAGTAACGATTCCAAACAAATAAAAAAACACCGTTTTCTAAAAAAATAGTGCTTCCAACCCACACATCAATAGCACCATTTTCTCAATGCATCAGCAGCTTCGATGCCAAACATATACTTAAATGATAATAATGATGGTGACATAGATATTTCTATATGGAGGCATTGCACTCTTTAGACATTCCTCCCATGTCTGTTTTTACAGCTTCATCTCTGACCATTTGAGAGCCATAAATGATGCCCTTAATAGGGATGAACATAGTGAAGTGGGTCACTTATTCAACTAGTTCCTTTATCAAACTTGGGGACAGCATTCTCATTGTCTCACTCAACTGCATAGACCATGGGAAGGAAAGTGAACAAAAAGAAAACAACAGTGCTGCTGACTCATAGCTGCACAGCCGCAGCTTGGTGGATGCTTCATTAACATACATGTTGCGTCATCTTCACTCTTCTGTCCATATATAATTGTTATTGTCCCCAGTTTTCTACTTTCTTTTCTTTCTTTTTTCATTTTATATTGGATCAAATGGAGTTGTTTTTTTTTTTTTAATCCCCATACTTCTAATAATCATTCAAAAAAACATTCTTCATCTTCCCCAACCTCACCTCACGGTTAGACCTGTTCAAGGGCCGGGGCGGGCCGGCTTTTACCATGTATTAAAAAATTTTTTTAAGGCCCGAAGCCCGAGCCTGGGCTTGGGCCCGAAATTTAGCCTATATTATTATTATTATTATTATTAATGTTGAAGCAGCTGAATAAAGAGAGA
>Nelumbo_nucifera_newGene_1055
GACCAGTTTTTTTTTTTTTTTTTATCAATAACAGTAAATTTTATTAATAATTGAGAACTTAGGAAGTTACATAGAAAAGGAGCTAAAGGATCTTAACTCCCTACTATACCAATGTACACCCAAACCATGAAAAACTTACAACAGCCCAAAAGAGAGTTTTTGTTCACCCCTTGTCTAGCTAGTCCATCTGCCAAGGAATTTGCACTTCTTTTTATCCATGTGCAATGAACTTTGATGTCCTTGGTCAGCCACTTAAACTTCTGCTTTTCATTGTTGTAAATCCAGAGCTTAGAGCTATCCTCTTTTAGCCAATTCACCACAATTTCAGAATCACCTTCTATGATCAGTTTTTTAATATGCATGTCCTTAGCCCTTTGGATCCCTTCAAGAGCTCCTAGAATCTCAGCCCTCAAAGAATCGTCCACCCCAATTGGACCGGAATACATAGCTAACAAGTTCCCTTTTTCATCTCTTATCACTCCCCCTATTCCGGAAGGCCCTGTATTCATGCTGCTGCCATCAAAATTCAGTTTGGTAAACCCTTGAGGTGGAGGTGTCCAACAAGAACTTGAGGTCTTCTTATCTCAGACCAGTTGAAACANNNNNNNNNNNNNNNNNNNNNNNNNNNNNNNNNNNNNNNNNNNNNNNNNNNNNNNNNNNNNNNNNNNNNNNNNNNNNNNNNNNNNNNNNNNNNNNNNNNNNNNNNNNNNNNNNNNNNNNNNNNNNNNNNNNNNNNNNNNNNNNNNNNNNNNNNNNNNNNNNNNNNNNNNNNNNNNNNNNNNNNNNNNNNNNNNNNNNNNNNNNNNNNNNNTCAAAATTCAGTTTGGTAAACCCTTGAGGTGGAGGTGTCCAACAAGAACTTGAGGTCTTCTTATCTCAGACCAGTTGAAACAAGCTGGGAAAACTTGACTTGGGGCTTGATCAGCACACACCGTTTGACCTTGCAGAGAAGAATCCTCCTGCCTTCACTGGTACCAAAAGCTCGTACCACAGGAGCTCGAAGAAGAATAGATTACCAACTATAGTGCCCAGTCCTGCACTTAGCTTCTATGAGCTGCCTCAAAGTTATTTTCAATCAAATTAAGAGATCTTTCTCCTCTTATCATCCCCTCAATAATATTGTTTCTTTGAAGAAGGGGTAATTAAAGTAGAGCTCTGTAGCTCATCTAATCCTTCTTTTTTCTTTTGGGTTGCAAAAATGCAAAAGGACCTTTTTTTATTGTTGGCATCCCAAAACGAGTATTAGAGGTAATGGTTTATTCAAGTATAACAGAGTTCGCCTTTGTATCAACTGCCCGTCTTAGCCTCTGGGGTTTTGGTTAGGCTACACAAATCCTACTTCACAATTCCACTTGGCATTTTTTATTTTAATTGCTGGCTTACAACCTGATACAACGTTCCTCAGTTACCTGGCCTTGCAACTAGAGAGAGAGGATCACAATATCCTTAGCTTATAAAACCTGTAAAAAGAATGAAACATAAGATAGCTTGATGATATTAAAC
>Nelumbo_nucifera_newGene_1056
GAAAATACTTAAACCCAATCTGATCGCGCCAGGTGTGGTCTGGTGTGGTAGGTCCAACTGGGTTATCCATGGATTCGAGGCACGTGAATTTCAACAGGTATGTCCTTGTCGTGCCTGCATGTGGATCTCGTATCTGCCCTGGATCCTAATCTCGTCTACGACATCACAATCGATGATGTACACCTCCCTGCAGATTAATAGCGTAGCGAGGAGAAACTTCACGTGCGATGCCACCAAGAAATACAGCGTCACTGATCTCGACTACCCTTCCTTCGCCGTTCCGTTTGACACCGCATAGAGTTGAGGAACTGCCGCTACGACTTGAATCCATGGAGACGAAGTTAGAGACGAAGAATAATGCTTTCGATTGACATTTCAGCTCGATGGAGGTAAGAAAGAGAGAGAGAGAAAATGAGGAACGATGATGGGGAGAGGAGAAGGGAAAGGGGAAGATCGCTGATTGCCATCGCTGTTTGGGACGATGAACAGTAAATTACCCATAAAATTATGTTTAATAAGGCTGATTCAGGGGTATTTTAATCATGAAAATTGCATTTGTGCTGATGTAGGCAATTTCTGTGGAGGAACATTAAAAAACTTACTGATATGGTGAGTGTTAGGAC
>Nelumbo_nucifera_newGene_1059
AAAACTGATACGGACGAAGAGATTGTAAGTGGGCTTTATAAAGTAATCCAAATGCTTGAAAAAGACAGGGACAAGGCAAGCTTAATCATTGATGAATTATCTAAATATAAGAATGCAGAGGGCATTTTTGGTTTTAATATGGCCATTTGTCAGAGGAAGAAAAAAGAACCAGGTGAGTAATAACATTTACTTAATATTATAATAACTAATCGTTAATATTTTTATTTAGTCAATTTACTAATTTGGTTATTATTTATATTTTTTCAGCTGATTGGTGGATTACATTTGGTGCTTCAACTCCAAATTTACAGAAAATTGCTGTCAAAATTCTAAGTTTAACATGTAGTGCATCTGGTTATGAGCGAAATTGGAGTGTGTTTGAGCATGTATGTCAAAACAAAACTACTATGCTTGTCTTTTTTTAATATTTAATCTTATGTTTACACTTAAATTCTGTGCTTCTGATAATCCTATACTTTTTTATGAGTTAACAGATTCATACCAGAAAAAGAAACCAATTGGATCAAAAGCGATTAAATGACTTGGTGTTCGTTAGGTTTAACCAAATGCTCAAAGAAAGTTTCAACTCACATAGTATTATTGATCCCATTTCTTTAAAAGATTTAGATGAGAACAATGAATGGTTATTGGGAGAGATGGCATCTGATGGTGGTGGGGC
>Nelumbo_nucifera_newGene_1060
ACTGATTTAGCGAATTTGCATTTGCATGCAAAACAGCAACTAGTATAAACAAAAACATGGGGTAGAGCCCCTGTTTTGGTGTCAAAAATAGAGGGAAAATAGATGGGTTAGAATAAGAAAGAAGAATGGGGTGGAGCTCCCATTTTGTATTCAAAAGCAGAAGGGAAAAAGAAAGGGAAATCAAATGGGAAAAAAGAATCGAGCAAAGCCTATTTTGGCGTGAAAATCAAAGAGGAAATCAGGCAGCGCCCTTTTTTAGCATAAAAAATATAGGAGAAATAAGAAGAAAATGAATGGGGTGGAGACACTGTTTTGTTGTTAAAAAAAGGGGGGAAGGAATGGAGCAAAACGCCTGTTTTGATGTAAAAACAAAGGGAAGATAGATGGAAATTAAAAAGGAGAATGGGGCAAAGCCATTGTTTTGGCATTAAAATCAGTGGGTAAATAAAGAAAAGAAAAGGACACATACACACTTTTAGAATTTGGATTGAATCAATTCAGCCACTGCATTGCTAGTATCTTCTTCACACTCAGGCTTGCCAGCCTCAAGCTTACTTCTCTTTCTCACTTGGTCTATCACTTTATTTAGTGCTCTAAGCCTCTAACTACCTTTACCAGGCCATATATCAAAAACTTTAGGGAAAACAGCTTTAATACATCATGAATATTGTATAAAAAACATAAAATTTGAATACATAATACAGCATTATTAAGACACTCGCCTTGGCCACCTAGCACCCTGCCCGAGGCAAACACCTAGTTGCTGACTGCTGAGACAAGTGCTTTATCTAATTCCCTGTGCCTTGACACAAGCAAGGCATGCTGCTTGAAAAGCACCTCACTTCTGACCTTAGGCGCGCCTTTTAAATCACTAAGTCCAACAAGTGCAAGTCCAAAAGATAGAGTTTACATATTACTCTGTCATTGATCTAGATCCTTTAGATAAGACATATGTTGGGCATGATTGTGAAGTAGATCTCAAACTGATGAGAAAAAGTTCCACTCGTGTGAAGAAAACTTGCCAAATCACCACCATTTAAAGAAACAGTTCAGAAGGCATTGTATGCATGATAGACATAAGCTTTTATAAATTCCAAACCAAACTAATAAGGGACAAGTCAAAGTTGGAAATGTAAGGATGCATCTTCCTAATCTATATATATATATATATATATATATATATATATATATATATATATATATATACATATATATATATATATATGCTACTTCTAAATTATAATACTTAATAATGACAATATATAAAAATAACTACAAAATATTTACATTAATTACCTCCATCATAGTTGTTGAAGAAAAGAAGTAAAAGAGAAGAATGTTACAGAATT
>Nelumbo_nucifera_newGene_1062
GGCAATTATCCCTGAATTTTCATTTGCAGATCTGAGAGATACGTAGCAGCAAAGATAAGCATATCCGAATTTCTTCACCAGTCACCTTCAAAAAAAGAAAATTCTTCACCAGTCCGGATGGCACCTTCTAAATTTTAGGAATATCAAAGGCTCCAATGCCAGAGTCGTCTTCCAGTTTCCGATCGAATCGGAAACCGTGCTGTGTCTGATTGATCTTGGAGAGATCTTCGTTTTTTGTTTTGTTTTCAACTTCTTCTCCCTCTTATTTTCTCTCTAATTTGAAAATTATAGGTGGAGCTTCAGTTTCGGCGTAAAGGGTCAAGCTTGCATCGTCGAGTTTCATTGGTCTGGTTGCAAACTTGGAGGACGGAGGATGGAGGGTAGAGAGAGAGAGGCTATATGTGTTGGCTTTGAAAGTTGAAACTAGTATAAGTATAGGATAGCCCTCCTTTCACATCGGTTCAAAGCTTATTCATAGCTGCCCACTTCATCTCATATCAATGAACTTAGATCTGGACCTGGGCGGCAAAGACAGATCGAGGAAGACAAAGAAGAATTATAGGAGTATTTAAGACGTTGACGGTAAGGAAGATAAACCTCTACAATTTGTGAAAGGTGTGAAAATTTTCTTTTGAAAATTTAAAGAATAATAATGGGTAAAATAGTCTTTTTAATCTTTCAGTTAACAGACATTGATGGTAAGGAAGATTTAGTCAATTCTTAGAAATAACAGGATTACTTTAAGACAGACAATACTGAAACAGTAGAAGTATAGTTAGTCAATTTCCTAAACCTTAGGAGTAGTTTAAGAAATTTACCCTTATTTAAATTAATATTTTTTATTAATTCTATCAAATAGAATCAGATTTTTATATCATAACTGATCTAACATGAAAAATGTTGGATCAGATTCTAACCCGATCTATGTCTTTTACATCCCTAGTCAAAATTGAAATTTCAATAAACGATTAGTTGAATTTTGTAGTTTCTTTACCTAGATATGGGACCAACCAGTTTGCTTTATATCAGCCATAAAGTTGGCCCACAATTACCTGCATTTATAGCTGATGTAACAACTATCAAAAGTGTGGGTTGCATCGGGCTATATTGCAATTTTTCGTCACAGTAATCCGCACCACAATGGATTGAATGATTATTATAGCATACCCTAACAGATGACTAAGATATTTATTGACTCTATAGTACAGTACAGAACAATTATAGAGTGTGGTGTGGTAGGGGGTCCATTTGATTCAAGGGTGTAAGTATGATATCATATATTAAAAATTTGTTCAAATGCATCATATGAGATATAATAGACCACAGTGCCAAACACGGCATATGGTTCTAACTTCTATGGGTTGATCCCGTGCCTCCTATTTTGGAGGTATGTCAAGTACTTATCTCAACTATTGGGTCATGGGCACTAACCAATGATAATTCTCTACGTCAGTAGTAATGTATTTTATGATTAGTGTTGAGTGTTATTATTGGGTTTACCTTACCAGGCTGGATCTCCTCTTCATACAAATTCTGCCCACATCTACCTACATAATATCTTAGCTACACATGGAAAATATCTCATTCTCCTAAGTGGCAGAGGGAGATATTTCCAATTCACGGGGGTAGTATATTGTGAGTAGACCTAGACAAAGTTCTTGTGGGCAGATGATCCGGAGTCTTACCTTACAGCATGCTCAACAGCTCAAGCTTTCTCACATGAGACTCATCAAACCCAAAGATGAAGACTTTCTATCAGCTCTTCATCGTCTTCCTCTTCCTCTCCTTCTCTCTCTTGCTTTTTTTACTGAGATTGAAGCTCTGGGGTAAATGTAACATCTGTAATTATTAAGGAAGAAGACCAAGAAAAATGGAATTGACGGGTCTTTATAGCATTGCAGGAATGATTTTCAAGGAAGCCGGTGGTTGGGTATTTGAAGAGGCATCATCGGCCTGGAACTTGGAAGAAATGCGTTGGAGGCTCGAGAATCTACTATCTACCATAAAAAATGCAGAAGCAACAAGTCCAACAGACCCTGAGATCATAGATTGGCTGGCCAAGCTTAAAGATGCAATATATGATGCGGAGGACGTGGTGGATGATTTCACTACAAAAGCATTGCAAAAACAATTGAAGCGTTATTAATAAAAAAAAAAAAAAAAAACAATTGAAGCGTCAAGTGAGCATCAGAACAAAGGTATGCAATAATCTCGCGAGAATAAAGGTACGCAGACTCTTCCCCATATCCAAAAGAAAGGTGCGGGACTCAGCTTCACGTTTAATTCCATATAACATTAAGATGGTTCATAGGATCAAGAAAATTGAGAATAGTTTTGCTGAGATTGCAAACAATTTCAGTTTCTCTAATTTCCAGCAGAATTTTAATAATAACAGGAGAAGAAGAGAGGACACTCACTCCTACGTACCTTCATCCGATGTTACCGGAAGGAGTGAAGAGAAAGAGTATATAATAAAATTGTTGAAGATGCCACGACCCAAGAGGTCACCCAGGATCACGGAGAAAGGCTTCCCTTTTGGGTAATTTTCAAACCTCGTCTTCAGCATATACTCGATGTTATCCGGATTGGCTGTAATCGTGTTTCCGAGCAAATGGACATGGATGGTCTTGCTGGGAGACTTCTTGAGGAGATGAGTATACCAGTCGCAGAGATTGTCGAATTCAATCGACCAGCTCGCAGTGAGATAACTATGACAGACATCACAGTTACACCAGAGCTTCAGTTTCATTAAGAAGAGCAAGAGAGAGAAGAGAGAGAAGGAGAGGGCGAAAGAAAAGAAGAGGAAGATGATGAACAGTGTCTTGCCTTTCTTGATATTTTTCAAAAAAAAGTTACTTTATTTTTTATATTTTATAAAAATTTTATCTATTCAAG
>Nelumbo_nucifera_newGene_1063
CCTGAAGCCACGGACGCCTCATCAGGTTTCTCCCTCAATCACTATGTTAGCAAGAAATTCTCTCTCTGTCGAGCGGCTCGAGCCCTGCTGCAGTCGGCCCACATTCTCTTAGAGCTTTGGACGAAGAGAGAAGAATAAGGGCGACTCAAGGCTTGTTTCAGTCCGTCATTCCTTTCCTATTCAAGCTTTCAAGTAGTGTGATGGAAGTCTGCGTCTGTCTACCCAGCATTTCTTAGAGGCATGACCCAAGGAGGAACGATCAGTGCGAGACAAGCTTGTTCTCTCCACCGACTCTTTGTTATTCTATCTCTCTAGCAACTCAAATTTCGATCCTCAGTTACAAGATTACATAAGAGTACGGTCATTTCTCACTTTTATTATTTTAAAGTTTGCATCTGGTTTCAGAGCTAAGTGCGTAGTTTGAAAAGTTTGAGGTTGTCTATCTGTGTGTTCCATTCGCTATTTGTGCATCTAGGGGGAAGAGTAATTGACCAGTGTATGGAAACGGGGAAGGGAAGTGAACTACCCCCCAACTTCCCATGACCAAAAGAATCCCTTTAGAATTTGCTTTAAATGTGTATAACTAACTTATTTGCAGGGCTATTTCTTCTTTGTTTTTAATTTATTTTTGCATTTTTTTCTTTTTTATCTTTTTCTACAGTTCTGGTATTTCTATCGACTTCAGGCATTAAAATACTCCAAGGTTCGTATAATACTTGTCTTCAATCTTGGAGGCGGACAACATGAGCTTTTTCACCTCTGATGCTTCTTTAATTCTTACTCTGGAAACTGGGATGTTGGTCAGACCCTCTGGTTTCTTCCTTCTCTCTTAAAAAAATAAAATAAAATAAAATAAGAAACTCTTATAATCACAATTGCCTGTTGTTTCATTTTCTGTCTTTTGTTCAAAACCTGTTTTTTATAATTAATCACAATTGCCTGTTGTTTAATTTTCTGTCTCGTGTTTCTGAATCACCCGGTACCAGTTCTGGCAACCTTCTTTGGGATCAGTAGGGGTGCCTCACACCTTCCCGAACTGATAACCGAGCATCCTAACCCTGTTTATTTGGTACGTTTTGATAGTTGAATCTCTTTTTTTTTTTTTTTATATATATCTTACTTCATATCATTCTATCTTTAATTCGTTTTTACGTTTTGGTCTTAATTTTTTCTCTGTTGATTTAATCTACGTAGGATCCCGCTGTCCTCACTCCTCAGAAATGGAGGTCGTGACTCCTAATCCAGCTAGTGGGTGCTGTCAAAGCTGCATCCACATCCACAGCTTTGACGACCCCACTAGGGAGTAAAAGATTCTCGGGCCTATTCTTCTTTGTTATTTTGGATGAGTTTTGATGGTGTTTTCAAGTTTCTTTTTTTTTCTCTCTCGTTTTTTTTTTTTTTTTTTTTTAACACTGGCTCTGCATTGATTCCCTACTGGTTTCAAGTTTAGGATTATTTTATTGGATCTTTATTTGCCCTGTATTTGGTATTATCTTGTTATTTCAAAACCTCATTCAAGTTAGAGTTCCATGTTTAGATATCTAAATTAAATCGGTGCCATTTTACTCCATATCTCAAATTTGGATTTCCTGTCTGTCCTGTTTTCCTGCTTCTTTTAGGTAAGAATAATAATGGTTAGGGTGGACAATTTAGTTGTTGGAATATTTATATGCTATGGTTTCTTTTTAGATGTTCTTGATATTTGCTGTTATGATTTTAGTCAGGATTTACTCTTTTCTATGTTGTCACTTCATGCAGATCCTTCAATCCCAGTACAGTCTTCTTGGTTTCATGGAGGATAGAGAGAACAAACTAGAGTCCATACCTGCAGAGGAAATCCTAGACAATGATCATGATGTTGACATGATTGATGTGGAAGAAGGAGAACTGAAGGAGCAGAGTCAAACCATTGGATCGACAGAAGAGACCATGGTTCAAGATGATAAAATGGCTATTAAGCAGCCTTGTAGCAGAAACAGCAGGCGTAGACAGAAAAGGAAGAAAAATAAGAAGAGTGGTTCAGTTTCAAATGTCACTGACATAAACAGGTAAGTTCATGCTTATATCATGATTATTACAATATTTAGTATCTTACAAATTATTAGAAGAAGTCAAGAATTGCTTTTATTTTTCAGATGGAATGGGATAGAAAATAAGACCTTTAGAAACAAACCAGAGAACTAAAAAACTGGGTAGAATTTCATGGTGATAGGGAGTTGTAGTTGGTAAGGCCACCATTTATTGATCATCTTCAATAGGCTTCATTGCCACTGTATATGAAATCACCATCTGTTACAGAGTTTGATGAAAAGGTTCTACATTTGCTCAATGTATATCCATGCAGGAGAGTAAACCTTCTTTCTTGTCCAATACTCCAATAATTGCTAAGAGAAGTTCTCCTTATGCGAAAAAAGGCTTTTTTTTTTTCAAAAAAACTTATCAAATGGAAAAAGAGGATCTGTCTTCAACTCTTTGCTTGGATTACGATTTCTATTCCAATGGCCTTTGGATTTCCATATATTTTACTTCTGATGAACCCAAGTTTTTCAGTTCGGCTTTTGACACTATTGTTTTGTTAACAATGGACAAGGCCTACCAAATCCAAAATAAGAAACCACACTTCTTCCTCTTCGGACTGCAAACAGATTGGATCAAATTGGAAATACCTTGATAAATGTGATCCATTATTATTAAGATTCAATATGAATCTTATCTGTTGGATTCATATTGAACTTGGATTGGATTCAGATATTCTATACCATTAATAAATTAAGCTATAAATAATCAGAATAGTAATGCATTTTTAATAGAATGAACTAAAAACGACTTTAATATTCTATATCATGCATATTTCTTTTATGTAGATATAAGCATACATGTTTAAATATTACTGGATAGGATTGGGGTGTATCCTTATTTAATCTAATTATAAACATATTGAATTCCAGTGGCCTTAGTTGGATCTGATTCAAATTCTAACTCAGGCCAACAGATACAATTTGCAGTCTTACTATTTATTTTGTTTTATATGTTTAAGTTAAATTTCCTTATCAATTTCAGTGTGCTTTTAATTATTTATCATATATCCTTATAGAAAAGGTCAAAGAACTTTTTTCTGATAAATAACTTTTATCATCAAAGGATTGAAACAGTACATGCAATCCTTGGAGAGGTGTGAGCTCCGACCCTTCCCAGAAACAGAAGTAAATTATAAACTATAGAAAGAAGCAGATTACAACTGAGACCAATACAACATTTCCATATTTGCCCCTTGTTTGGCTGCAAGTCAGCGATGTCATTTGCTGAACTCCCGACACATTGTATTGTCAAATTCATAATTCTAATAAGCCACTTAAACTTCTTAATTTCATCTCCAAAGCACCAAATAATAGAATCTGGATTCTTCATCCACCCCACAACCAATTTAAAATCTCCTTCAATGATTAGATTTATCATATATCCTTATGGATAATAATGTTTTATTATTTCTTATAATTTTTATTACCCTCTCTCGCAATAGAAGATGAGGAGAAGAGAAGATTATGAAGAACTTTTCTTTTCTGTGAAAATTGCTTATGTGCTATTTTTTTTCTTGAATTGGTAAAGTATTGAGATGTCATAATGTGATTACATAGCAGCATCCATGTACACCAATGCATTGTACTATGGGAATGCACAAAATGTTACTTTTGTATATTTGCTACTTTTTGGTGCTACAAAAATATGAACGAGTATTTATTGTTGGATTTTTTGTTAAATTTGTAATCCTTTTGTGCACACTTCTAGATTCTGTTGATTAACATTAAAAGTTGTTTCAGATCTGATGTATCAATTTTTTGTGCTAAGTACCTCGTCATTTGGTCTACTTCCAAGTGGCCGATGACTCAGAGGCCGAAGTGAACTTTTGCTGGATGAGGATCTGGATGCCGAGCTGGGGGCAGATTAGGTGTCGAGTTAACTGGGCTGAGCTGGGCAGGTTAGGTGCCAAACTGAATGGGCCGAGCTAGGCAGGTTAGGTGACGAGCTGACCAGAGGGCCGAGCTGGATTGATTGTTGAGCTTCGTAGTTCTTTAGAGACCCGTAAGGAATCAATGTCAGAGGACCCGGGGTGGCTAACTCGGCGAGGTTGCTTCGATGCTTAAGTCAGTACTCTCATAGTAGACTGTGAGCTAAAAATCACAAAGTATGAGAGCTAGAATATGCTTACTTGCCCCCCTATGCCATTGGGGTTGGCACCTTTATATAGGCATTGTTTGGCGTGGGCTTCACGCACCGCATCCGAGATTTCCGAGAAATCGTCTAAGTGGTCCGAGATTCCCTGAGGCAACCGCCATGCACGTTGACCACCCTCTGGATCGTTCGACACGTGGGCCAACTTCCAAGGATCGTGGGAGTGTTAGGATATGCATGTCGAATTTGTCGGCGAGCACGTCTCGCAGGTCGCCCGGTCGGCGCCTGTGCCAGGCTGCCAGTTCAGCGCCTGTGCTAGGCCGCCAGATTGGCACCTGTTCCAGGCCGCCAGGTCGGCGCCTGGGCAAGGCCGCCATGTCGTGCCTGAGCCAGGCCGCCAAGTGGGACACCATCAACTTGGCTAAGACAAGTTGTTGCCTAAGTGGTTCCGGGTGTCACCTAGTTGTTCCGAGGTGCCATGTGTCACAATATCATTGGAGGGCCAAATCCACCCTCATCAAGATCCTTCCCTTCAATATTTTTACTTAGTTTAAAAAGGTCATTACCCAATGTTGGTCACAACAATCTGGGGTCTTCAGAGGGATGGACTGGATACAGACTTAACATTTGGAATTTTTTGCACAAAGTGGCTGCACTCTACTTAAACCTGTGTTCTCACACTTGATAGCCCGAGGTTGTAACAAGTATAGCAATTTTTTATTGTACAGCCTTACCCATGGCTTGGCTCTTTGAGGATGAAGGTCTTCACTATGGTTAGGTTACTTGTTTTTCACCTGCATTAGGTTTAAGTTGAGGTTGTCAATGGTGGTTTAAAAATGAAAAGAAGCTCACCAAACTCTACCAACTCTTTGGATTTCTGGTTATGTATTTTTTTTTATGGATAAGGGTTTTTTATCAATCAATTTATGGATAAGGTTTGGGTTGACAAAATTGCTTGTATCCAAGTTCACAAGTGCCTCATTGAACTCTGTTTGTTAAACTAACCTCACTTCTCATTGCCTTTGCTAGAACTTATTCCTTTTTATCTTTTCAATTGGTGGAAGGGAGTTCTTAGTTTAATCTTCTTTTTAGTAACTATGAACTTTTTATTAGTTTTCTAATTCTATCTTTTACAGATTTGTTATAGATGCTTGCAGACGTTTGAAGGAAAAGAAATCTTACTTGGTTTGGAATGCCGTGAGTTGTCTTGGTATATCTGCTTTAGGTGATTTTGTCAGAGAGGTAAACTTTTTTCCCCATTCATGTGCTATAATTGGTGACCATGGATCATTTGCTTGTACATTAGATTGAAAATAAGATATGAGGTTATTTGATCGATCAATAAAAAAACATATGAGGTTGTTTGCATGAAATATATGATAATAAAATGGATTAGCATGTATATGGCAAGCTTCATTGTTGAAGGTATACACGACTTAACATGTATATGGCAAGCTTCATTGTTGAAGGTATACACGACTTAAGTTTATTGCTGCCTTGCTAGACAATGTCATTTGATATGCCTGTAGCACAGATGTTCAATTTCTATTTTATGTACTTAAACGAGCCCATCAACAGTCTTTGAATCTCCTATAATGAGATCTGTATAATTAAGAGCTTTTCCTAACTTCAGTCCATGTAATACTGCCATTAACTCTGTCTTTGTAGAGTTCCCTTGTCCAATAGAGCCAGAGTAGAGGGCTAATCCATGTCCCTAATGATTTCTGAATATTTGCCCCACTCCTGACAGCCTTGAATTGCCCATGCTGCACCCAGGCTCCAGCAAAGTTTAGCCTCACATATTCAAACTTTCAAAGGTGGCAACTGTTATGGGCCCGCGAATAGGATTTCATCATGGGTCGGTCCACGGGAAAAACCTCCTATTTTCCCTTGTTCCTCCCTCCCTGCTCTTGATGAACCTATCTTGGCCGCCCTAATGGTGATTTGTCCAAGAGATCACCAACTTTCCTTATTCTCTTCTTGACTGAATATTCGATGCCTTTATTCACTAATAGTGGCTCCTTAAATAGGAGATTACAAGAGTCCTGTTCTTAGGGAGACTCCTCGCTGAATAGGGAGACCTCCAGCTTTATCTTGATAAGATAAGATAAGTCTCTCTTAATCCTAATCTAATAAGATAAGTCTCTCTTAATCCTAATCTAATAAGATAAGATAATCTCTCTTAATCCTAATCTAATAAGATAAGTCTCTCTTAATCCTAATCTAATAAGATAAGTCTCTCTTAATCCTAATCTAATAAGATAAGGCAACCTAATAAGATAAGATAATCTAATCTACTAACTTAATAAGATAAGATAAGAATNNNNNNNNNNNNNNNNNNNNNNNNNNNNNNNNNNNNNNNNNNNNNNNNNNNNNNNNNNNNNNNNNNNNNNNNNNNNNNNNNNNNNNNNNNNNNNNNNNNNNNNNNNNNNNNNNNNNNNNNNNNNNNNNNNNNNNNNNNNNNNNNNNNNNNNNNNNNNNNNNNNNNNNNNNNNNNNNNNNNNNNNNNNNNNNNNNNNNNNNNNNNNNNNNNNNNNNNNNNNNNNNNNNNNNNNNNNNNNNNNNNNNNNNNNNNNNNNNNNNNNNNNNNNNNNNNNNNNNNNNNNNNNNNNNNNNNNNNNNNNNNNNNNNNNNNNNNNNNNNNNNNNNNNNNNNNNNNNNNNNNNNNNNNNNNNNNNNNNNNNNNNNNNNNNNNNNNNNNNNNNNNNNNNNNNNNNNNNNNNNNNNNNNNNNNNNNNNNNNNNNNNNNNNNNNNNNNNNNNNNNNNNNNNNNNNNNNNNNNNNNNNNNNNNNNNNNNNNNNNNNNNNNNNNNNNNNNNNNNNNNNNNNNNNNNNNNNNNNNNNNNNNNNNNNNNNNNNNNNNNNNNNNNNNNNNNNNNNNNNNNNNNNNNNNNNNNNNNNNNNNNNNNNNNNNNNNNNNNNNNNNNNNNNNNNNNNNNNNNNNNNNNNNNNNNNNNNNNNNNNNNNNNNNNNNNNNNNNNNNNNNNNNNNNNNNNNNNNNNNNNNNNNNNNNNNNNNNNNNNNNNNNNNNNNNNNNNNNNNNNNNNNNNNNNNNNNNNNNNNNNNNNNNNNNNNNNNNNNNNNNNNNNNNNNNNNNNNNNNNNNNNNNNNNNNNNNNNNNNNNNNNNNNNNNNNNNNNNNNNNNNNNNNNNNNNNNNNNNNNNNNNNNNNNNNNNNNNNNNNNNNNNNNNNNNNNNNNNNNNNNNNNNNNNNNNNNNNNNNNNNNNNNNNNNNNNNNNNNNNNNNNNNNNNNNNNNNNNNNNNNNNNNNNNNNNNNNNNNNNNNNNNNNNNNNNNNNNNNNNNNNNNNNNNNNNNNNNNNNNNNNNNNNNNNNNNNNNNNNNNNNNNNNNNNNNNNNNNNNNNNNNNNNNNNNNNNNNNNNNNNNNNNNNNNNNNNNNNNNNNNNNNNNNNNNNNNNNNNNNNNNNNNNNNNNNNNNNNNNNNNNNNNNNNNNNNNNNNNNNNNNNNNNNNNNNNNNNNNNNNNNNNNNNNNNNNNNNNNNNNNNNNNNNNNNNNNNNNNNNNNNNNNNNNNNNNNNNNNNNNNNNNNNNNNNNNNNNNNNNNNNNNNNNNNNNNNNNNNNNNNNNNNNNNNNNNNNNNNNNNNNNNNNNNNNNNNNNNNNNNNNNNNNNNNNNNNNNNNNNNNNNNNNNNNNNNNNNNNNNNNNNNNNNNNNNNNNNNNNNNNNNNNNNNNNNNNNNNNNNNNNNNNNNNNNNNNNNNNNNNNNNNNNNNNNNNNNNNNNNNNNNNNNNNNNNNNNNNNNNNNNNNNNNNNNNNNNNNNNNNNNNNNNNNNNNNNNNNNNNCTGAATAGGGAGACCTCCAGCTTTATCTTGATAAGATAAGACTGATAAGATAAGATAAGTCTCTCTTAATCCTAATCTAATAAGATAAGTCTCTCTTAATCCTAATCTGATAAGATAAGGCAACCTAATAAGATAAGATAATATAATCTACTAACTTAATAAGATAAGATAAGAATAACAAGATAGTCTAATATAATATGCCGAATGGATAAGACTGTTGCTGCCGAATTGGATAGGATGAGAACACCGGATCATTGCTGCTGCTGCTCCCAATACGCGTCCACATCAGCAACAATGTTCAAAGTATCGGAAAGGCAATTTTATGAGACATATCGGGATACACCTTGGATATGCATGCGTATCGGAGAAAAACTAAGATACGCATAGATATGCTTGGAAACACTATAAATACTTTAATAAATCATAAAAATACATCAACAACATTAAATATACGACATCGATGAGGTGTACATACATTAAATTAATATATTTTAATGGTTTATGAAGAAATATATTGTAGTTAATTATAATTTCATTAAAAATCCTATGCTTAACTATAATTTATGAATTATAATTCTTAAGTTTTAATGTTTTATGGGATGGGAAAAACCCAACTTTCCTAACCCAACCATAAAACATGCATTGGAACAACTTCTAAGTGAAAATATAATCAATAATTATTTATTATTTATGTACAAAAATTATAAAAAATAATAAACATTATATAATATATTAAAAAAATAGTTATTAAAGAAGAAATTTCAATTGCTTTGTGGATATGATAAATTATCCATAGAATTATTGTGATCAAATGATAAAACATAATTATTTATTTATTTATTTATTCTAAAAATATAAAAATAAAAATTATTAAATAAGAAATTTCAATTGATCTGTGGATATGATAGATCATCCATAGAATTATAATATATTCAATTGTTGTGATCAAATGATAAAATATAATTAATTATTATTTATTTTTTAATTCTAAAAATATAAAAAAATAAAAAAAATACTAGAGAAGAAATTTCAATTGCTCTATGGATATGATAGATAAATCCATAGATCTAAAACATATTTAGTCTTTATAGGCAAAGAAAAATTACATTTTCAAAATTTTTATTAATTTATATTTTCCCCAAATATCTTCATGAAATTTCCATAAATTTATTAATAACACAAAAAAAATTATGATTTTGAATGTAAGAAATGTAGATCAACATGAATTTAAACATTTAAGAAAAAAAGAAATCACAAGATATTATAAAATTTTGAAAAAACTTACCTATTTTTGCCATATCTTTTCAAATTTTGAAAAATTTTCGAAAAATTTAACGATTCACACTTGTTTCTTGCAAATTTTTGCAAATCTAGCACTATAGGAATGAGGTTTGGAGTTTGAGTCATTTGGGGGTGAAAGAATGCTTATTTCAGGGAAAATAAGCTTGCTTTTCCCCTTTATTTTTTTTATAGTTTTTGGTCGTATCCTTTTCGTCAATACGCCCCGATACACCCCTGATACGGGTCTGATACACATAAAAAAAAAGACGAGACGTCCGATTTCCATGCGTATGCTGTATCTTTTTGGGCGTATCGTATTGAAATTTTAAACCTTGGGTGGCAACCAAAAATATGATTTCATGTTGCTACTCAAGGTAGTGTGAGGGGTGCGAGGCACAACAGTATTGTAAATAATCATTCTTTTACCACAACTTAAATTCTTTGATGGTTATTGATGAGGGGTAATCTGGCCCTCCAGTGACATCACATCACGTGGCAATTCCAAACCGTTGCATAACACCTCAGCACCATGTAGGTAATGACTTGCCTTTTCCAAGACAGTTGAGTTCACCTTGGATGCACCCCGCGCACCTTGGAGAGCGCTCAACACCACCTCATCTAGGGCCGACTTGTATGCACTTTGGCAGGAGCAGACTGACGATCTCGTCAGGACTGAGCCAAGGACCTCAGCATGAGGGGCGACCTCCCGCCGAGGTCCCACTGACTTGACTGAGGTCTAGGAGTTGACTTGTGTGACGTGGCGACCAGCGTCTGCTACATGCAACTTATTGTCTCCTAGTCCTTCGGGATCACATCGCCTAGGGGTGGCAAATGGGTGGGTTGAGTTGGGTTAGGTTAGGTAAGGGTTGAATACCAACCCACCCATCCTGACCCATGATCAATGCTTGTTAAAGGGTCATAACCCACCCTAACGCTGACCCACCCATATTAATCCACTTGGCCCATTCATATGACCCTTGCCCACCTTCACCCATACTAACCCACCTACCATCGCATATAAATACATAAACGGGTCGGGTCGACCCGTATACCCTAAACAACAATTTTTTAGATAATCAACTCTCCCAAGATTGTCAAGTGGTATAAACGGGTCGGATCGACCCATGTACCCAAAAATAACATTTTTGATGAAGCACCTCTAAATGATGCCACATGGTAGAAACGGGTCGTGTCCGCTCGTAATACCCGAAAAATAACAACTTTTTGAGAGAAACAAATCTCCTGAGATTGCCACGATAAACAGGTTGGGTTGACCCGTATAGCCGAAATAACAGAAAATACCAGAAAATGCAGAAATTAATCAGAAAAAATTGCAGAAAATTCACAAAAAATGTAGAAAATTGCAAAAAATACTAGAAAATTGCAGAAATGCTGAAAAATAGTAGAAAATTGAAGAAAATAGCAGAAAATGCAGAAAGTAGTAGACAATTGCAGAGAATGTAGAAATTTGCAGAAAATTTCAGAAAATAGCAAAACATAGCAGAAAATTGCAAAAAAATAACAGAGAATTGTAGAAAAGGCAGGAAAATAGTAGAAAATTATAGAAAAATAGCAGAATTTACAGAAATAGCAGAAAATACAATCAAAATTGCAGAAAAATACCACAAAATAGCAGAAAATTGCAGAAAACTAGCATAATCTGCAGTAAATACCAGTAAATTTTTGAAATGCAGGAAATACAAGAAAATTGCAGAAAAATACCAGAAAATACTAGGAAGTTGCAGAAAATAGCAGAAATTTTCAGAATTATCAGAAAATACAAGAAAGTAGCAGAAAATGCAAGAAAAATGCAGAAAATATCAGAAAATTCCAGGAAATTGCAGAAAATACCAGAAAATTCAGAAAATACCAAAAATATCAAAAATTTGCAAAAAATACCAGAAAATGCAGAAAACACCCGAAAATTGTAGACAAATAGCAGAAAATAGCAGAGAATACCAGAATATTGAAAACATTATGCAGACAAATAGCAGAAAATTCCGAAAATACCAGAAAAATGCAGAAAATGCAAAAAAGTAGAAAATTATAAAAGAAAGTGTATAGCTTTTGCAGAAAAAAATGTATCACTTTCTGACATTTTGAACAAAATCTAGAAAAAAACATGCAAACATACAATTTAGGTGTATGACAAAGAGAAAAAAAATACATATTTCATATTGTAAGTGTATGAGAAATAAGAGAAATAATACAAAAAAAACATTCATTATGTTTAGCCATGAGCAAATTTAAGTACATACTTTGACCATGCCTATAGATGCTATATATTAGAGTATGACATGGAACAATACTTTGTTCATGCCTACAATAGTTTGTTGCTAATTCAAGGATGCTCCTCTAGATGGAATAATAATCTGTTGCTTCAAGGAAACTGAAACATATGCTTAATCATTTTAGCTAAATACCACATGAATTTCTAGGCATACAAAATTCCAGATGGGTGAACTCTGCTTTCAACCAAGAGATTACTGATTTGAGTTTTCGTTCTGTAAATACTGAGATGGTAATCAGATCCTACATTCCCAATATCTTTAGCACCAAGTTCAGAAAAGCTTTGCCTTATTATGATCAGTAACCTTGAACATTTATATATTTGCTACTAAAACCAAGTAAGCAATGTGGAACAGGGACACAGAGACAAGTTTCAGACAAAAAATATCCATTTTTTGTCAACCAACTTACTTATTTTTCTATTTTACANNNNNNNNNNNNNNNNNNNNNNNNNNNNNNNNNNNNNNNNNNNNNNNNNNNNNNNNNNNNNNNNNNNNNNNNNNNNNNNNNNNNNNNNNNNNNNNNNNNNNNNNNNNNNNNNNNNNNNNNNNNNNNNNNNNNNNNNNNNNNNNNNNNNNNNNNNNNNNNNNNNNNNNNNNNNNNNNNNNNNNNNNNNNNNNNNNNNNNNNNNNNNNNNNNNNNNNNNNNNNNNNNNNNNNNNNNNNNNNNNNNNNNNNNNNNNNNNNNNNNNNNNNNNNNNNNNNNNNNNNNNNNNNNNNNNNNNNNNNNNNNNNNNNNNNNNNNNNNNNNNNNNNNNNNNNNNNNNNNNNNNNNNNNNNNNNNNNNNNNNNNNNNNNNNNNNNNNNNNNNNNNNNNNNNNNNNNNNNNNNNNNNNNNNNNNNNNNNNNNNNNNNNNNNNNNNNNNNNNNNNNNNNNNNNNNNNNNNNNNNNNNNNNNNNNNNNNNNNNNNNNNNNNNNNNNNNNNNNNNNNNNNNNNNNNNNNNNNNNNNNNNNNNNNNNNNNNNNNNNTTGTTGAAGTGTGGCATTTCTGGTGTATAATGTTAATGTTATTTTAATCAAAAGAGTGAGCTTGGAAGATTAGACACATTGTGAATTGTTGGGGTCATCGATGACAACTAGGGACTTTTCATAGCTACTTGGGTACAAGACCTCTAACATAGTTTGGGGCCATATAACTTGCCATGTGTTCCAACCTGGGGTAAGCTACTCAGGTGTCCCATCCTCCTAGAATGGAGAGTGATAGGCTCAAAGATCAGCTAACTAGAAAATTCCAAATAAATGTTTCTAGTATCAAATATTTAATTTGGATGACACAGAGAAGTTCTATCAATATTCTTTAAAGTTCTGAAGATAATTCTTTCTAAATGAAGTCATGTTTAAACTCAAACAGTCTGCTGAAACTTTGTTGTTCTATCCAATATTCTTTATTCATTGGAGACCATCCCATGGTGTTGATTGAAAACTTCTTTACCAAACCATATTATAATNNNNNNNNNNNNNNNNNNNNNNNNNNNNNNNNNNNNNNNNNNNNNNNNNNNNNNNNNNNNNNNNNNNNNNNNNNNNNNNNNNNNNNNNNNNNNNNNNNNNNNNNNNNNNNNNNNNNNNNNNNNNNNNNNNNNNNNNNNNNNNNNNNNNNNNNNNNNNNNNNNNNNNNNNNNNNNNNNNNNNNNNNNNNNNNNNNNNNNNNNNNNNNNNNNNNNNNNNNNNNNNNNNNNNNNNNNNNNNNNNNNNNNNNNNNNNNNNNNNNNNNNNNNNNNNNNNNNNNNNNNNNNNNNNNNNNNNNNNNNNNNNNNNNNNNNNNNNNNNNNNNNNNNNNNNNNNNNNNNNNNNNNNNNNNNNNNNNNNNNNNNNNNNNNNNNNNNNNNNNNNNNNNNNNNNNNNNNNNNNNNNNNNNNNNNNNNNNNNNNNNNNNNNNNNNNNNNNNNNNNNNNNNNNNNNNNNNNNNNNNNNNNNNNNNNNNNNNNNNNNNNNNNNNNNNNNNNNNNNNNNNNNNNNNNNNNNNNNNNNNNNNNNNNNNNNNNNNNNNNNNNNNNNNNNNNNNNNNNNNNNNNNNNNNNNNNNNNNNNNNNNNNNNNNNNNNNNNNNNNNNNNNNNNNNNNNNNNNNNNNNNNNNNNNNNNNNNNNNNNNNNNNNNNNNNNNNNNNNNNNNNNNNNNNNNNNNNNNNNNNNNNNNNNNNNNNNNNNNNNNNNNNNNNNNNNNNNNNNNNNNNNNNNNNNNNNNNNNNNNNNNNNNNNNNNNNNNNNNNNNNNNNNNNNNNNNNNNNNNNNNNNNNNNNNNNNNNNNNNNNNNNNNNNNNNNNNNNNNNNNNNNNNNNNNNNNNNNNNNNNNNNNNNNNNNNNNNNNNNNNNNNNNNNNNNNNNNNNNNNNNNNNNNNNNNNNNNNNNNNNNNNNNNNNNNNNNNNNNNNNNNNNNNNNNNNNNNNNNNNNNNNNNNNNNNNNNNNNNNNNNNNNNNNNNNNNNNNNNNNNNNNNNNNNNNNNNNNNNNNNNNNNNNNNNNNNNNNNNNNNNNNNNNNNNNNNNNNNNNNNNNNNNNNNNNNNNNNNNNNNNNNNNNNNNNNNNNNNNNNNNNNNNNNNNNNNNNNNNNNNNNNNNNNNNNNNNNNNNNNNNNNNNNNNNNNNNNNNNNNNNNNNNNNNNNNNNNNNNNNNNNNNNNNNNNNNNNNNNNNNNNNNNNNNNNNNNNNNNNNNNNNNNNNNNNNNNNNNNNNNNNNNNNNNNNNNNNNNNNNNNNNNNNNNNNNNNNNNNNNNNNNNNNNNNNNNNNNNNNNNNNNNNNNNNNNNNNNNNNNNNNNNNNNNNNNNNNNNNNNNNNNNNNNNNNNNNNNNNNNNNNNNNNNNNNNNNNNNNNNNNNNNNNNNNNNNNNNNNNNNNNNNNNNNNNNNNNNNNNNNNNNNNNNNNNNNNNNNNNNNNNNNNNNNNNNGGTTGGGTGGGTCAAAAGGGCCAAGGTCAATATTGCCACCCCTAACGTTGCCTGACCCATAGAGCTGGCTCCTGCGCTGCCCGCTTCGGAGATAACCGGATAAGCCTTATCGATTTACGCGGAAACCACCTCCAAGCATGGCTGGCCAATAAGCCACGTCCTCCTAGAGACCTTGGACGCATTATGTGAAGCTCACGACTACCTGCACCTATATAAAGGCATCCCCTTCAACCAAAGAAGGTACGCACAATTTTGTTCTATGATTCTCTTGTTCTCTTGCTTTCTAGCATTCTCAAAACTCTTCACTGACTTAGCAACAGAGTGTTCACCCCGGGTACTCTGATTGTTTTCTTGCAGCTCGGCCAGCTGGACGTCCGAGCTGTCCTCCAGCAGGGAGCACCAAATCGTGCACCATCAGTTACCAATCAAAAAAGGTCAATTAGTGGATGGAAGTGATGGGAGTTTGAGGGAAAATACTGCAACAAATGATTATTAATAGCACTAAATAATGTAGACAAGGAAAAGTTAATTTTATTTTTTCTTCTTGATTGTAGTGCAAGTTCCCTTGTAGGATTACTTAGAATTATCTTTAAATGGTTAGTTAACTTAACTCATGTGTGGATTGTAGTGCAAGTCCTCTTCTTCTTCTTGATGACTCATCTCTATTCAAGATGGGTTGGTGGTTAGGAATCCTACCTTCCATAGGTATACCCGTGTCCCTAGGGAAATCAATGAGTGTTTATCCCTCTTCCAGAAATTGAAGGATGTTTTAGTCAGTGTGATCAAATAAATGAAGTTATTTCATATTTGGAAAGAATACAGAGAAAGGAAAATTCTATGTGATGTCCTGTATTTCTTGTGCTTTGAGGGTCTCTGTCAAGACTTGCTGCACTTGGGGTATTTGTTTGGACCTCCCCTCTTCTTTTTCTCATGTCCTGGTCTTGCCCACCTTGGTTAGCCAAGTTATACTCTGTTGTCCCTCTATCATCAAAGAGTAGCAGGGGATCCATTCTTCAGTTTATGGTCCTTTTGTAGGTTTTTGTAGTTTATGGTCATCTATTATCAAAGTTTTTATAGGCATTTTTCTATTGATGCTAGTAGTTTACTGTCGGATTGGCTCTGATACTGAAAGAATTCAAAGGATCCTACATTTAATTGGCAAGCTGTTTAGGGTGGTACTCTGTTCAAGTCTGTTCTGAGAGCTTTGAGGCCTTCTTTGTACAGATCTAAGGGTCCATTTGGTTCACTTCTGGAATCGGAATCGAAATCCCTCGGAATCAGTATTGGAATGGTTTGTTCTCATAGCCTGTTTGGTTCAGATGGGGAATCAAAACCAGAATTGGAATCAGCTGGAATGAGATCTCATTCCCAAGGGGGAGGGAATGGGATTCTGATTCCACCCAACCAAATGGTTGGGCCATTCTGATTCCGATTCTAGACCCCTATTCCCACGAACCGGATGGGCGCTAATTCTTATCTGTCAAACTTATATTGTCTGTGTTTGCCAGAGGTAGTATTGCAAAATGAATTTGTTCTTGAGATTTTACTTTTACGTTGGTGAAAGATTTTTTTTAATGTGAACTCACAAAAAGACAAAGGAAAAGAAAAAGGTTATGCTTATTCTGCATTCGTATCTCTGCATTTAAGTTGTGAGTAATTGAATTCCCTGTTAGGAACCTTTGTTTACCTGCATGCTCAATGTTTTTAGTAAAGTGTTGGACACATTGCCATCTTCATTGTGGATTTCAACTATTTGAATGTTAGTAATTTTGTTATTACTGGAACATAAAGGAGTTGAGATTGTCATTGATAAAAAAAGGAGTTGAGATTGTTCTTGTTGACAAATTGAAATTTCAGGTGGAAGCAATACAGGCTAGTGGAGGCCAGATGACTGCTGATGGTAAGCACCCTCGAACAGGTGGTGGCATTCTATGGAGCATTCTGAAAGCACGTGAACCAGAAGCTTACAAGGAGATAATGACCAGGGGAAAGGAGTTTGAGGTATGTCATTAATGGAAATAGTAATGTCACAAATTTATTTTGAGGCTGGGATGAAGCGGTTATAATAACACATGATGGATCTATAGTTCCATCATCAGTTTAACTGGCTCTTGCCTGGGAAATTATAGCTGGTCAGACTAGATGGTAGAGTGACTTGACACATTAACAATTTCTTCTTGTGAAGTGTCTGTGATACAAGTCTTTCCCTTTATTAGATTACTTTGTATATACTAGATCACTCAGGGTCTCCTATCTACGAATGGAATGGTTCCCATATTCATACCCACAAGACATTACCTCCTTGTATTGGGAGCATCTCACCATGAACGACAAGGGAGATAGCGCACCTGTAGTGTCTGTGGGTATGCATGTGGGTAGGAGATCCAAGCTCATGCTAGATGCAAGACAAGCTAACTATGATCAATGTGACTGTAAATAACTAAAATGGTTAAGAATAGTTGCAAACATTACATTATTTTTTTTGGAAAACGTAAGGTAATTTTTTAGGAAAATTAAAGATACAAACAGAAACCTGCCGGAGACAGGTTAGGACTGGGGTCACCCCCCATTACATTCAATATGCACTAGTCACTTAATTACACTGTAAGCGCATTTGTTTGAGACCCACCATCCACACACAAGTCTTGAAGAATTTAGAGACTAAATTAGGTTTTGTTTTTGAACAAAAAAAAAGAAGATTTGGTTTGTAATGAGAAATCCATTTTATCGAGTTCACATCTGCGCCCCACAGAACATCCCAACCGTGTATTGGGAACATTTCCCAATGACAAGTACGAAAGATGTACCCAATGCATGCTAAGATGTGCATGTGGGGCGTTTGTGGGGCACCCTCTTTGGGGTGCAGATGTGAACTCCATTTTATCCAATAGAATGGGACCCAAACCAATGTATTGTCTTGAAAGTATTTGTGATTTTTTTTTTTTATATAAGTTGGAAAACTAAAATTAGACTTGATTTGTTATTAAGGATATGAACTAATTTAGAAACATTACCATTTTAGAGTTAGTGTGGGACCCATGCCACTAATATACTTTTAGTTTGAATTAAAATTTATTTACCCATTTTCTCTGTGGGAGGCTAGCTATGTGCTTGAAGGAAATCTCTCGTCAGCTATGGGTTATAACATTGTAATTTCCGGGACAAACAAAGAACTTGTAATTTCTGAATTATGTTTTGAACCTCCATTGCAGAAGCAATTCATGAAACAAGGTACCAGACAAGTTCCAGAGCAAAAGGAGGGCCCTTCTGAAAGCACTGTATGCGAATCTTCTAATGAGAGTACAAATCAAACACGAAATGGAGTTGAACAGAAAGATGCCCAAGAGAGGCGCACATCTGTCCTGAACAGAATACGAATACCAGTCCCTTATGATGACCTGTATGAATCGGGCCCAACAGATGAACTTACTTGATTTTCTGAAAAGAGTTGAGTGTAAATAGGCCGAATAATGCTGTTATTGAGTTCTGTTAATATGATATTTTTCCTCCCTACTTTTTTGAATTCAATATATTACTTCCTCAATTATTTCCTAATTGGAGATATATTTGATAATAAAAGTTATGATTTAAAAAGAGGC
>Nelumbo_nucifera_newGene_1072
AAAGGTAAAGGAGGCCACAGCCCACAGACACACAAGAGGACAATAACCAAGAAAATTAGACCCATTTCTCAAAGCAGTATAGTTTGTGTCTGATGCAGGTTTCAGACCAGAGAGATAGCACTGAACATCTCCTAAACGCTGCAATTGGCATGGTTGTTATCTGTGAATCCGGTAGGGTTCAGCTTGAGAAGAGAGGCTGAATGCTGGGCTGTTATCATGTAGATTGAGCTGAATAGTTAGAATCCCCAGAACAAGAAACTGGAATACAAATGCACTGCAAAACTGCAATGGTGTTGTTTTGATCATTTTCATTATTATTTTAACATTGGGTAAATAGTATCCTAGATTCCTAGGGACTGAAACAGAACAGCCCATTAATTTGCCACTACATTAACTCTTTGAATAGTGAATTAACTCCCATTTATGTGCACTACATTTTCAGTATTAATTTATCATTAACTCTTTGAATAGTGAATTAACTCCCTAGTCTCCCCCCTCCCTAGCTTGTGGGTGCCCTATGCTATCCTTGTTGTTGGAGCAGAGCAGAGCAGAGAGAGCGAGAGAGAGGAAGAAAGAGACGGAGAGGAAGAAGAAGAAGAAGAAGCAGAGAAGGAGAAGAGAGCAAGAGTCTTCCTCGTTTCCTAGGACAAGTGCTTGAAAGTATGCAGGTGTCGGATCTCCGTTGCTTGGAGTCCGTGAAAGCGCATGAAGATGCCATAAACGCCGTTGCTGTTTCTATCGACGGAACCATTTACACGGCCGGAGCGGACAGACGCAGGGTATGGGGAAGAACGTCAGGAGAGAGACGGAGAAGAACGTCAGGAGAGAGACGGAGAAGAACGTCAAGAGAGAGATGGAGAAGAGCGAGCGAGAGAGCGCGAGAGAGA
>Nelumbo_nucifera_newGene_1074
TGTTCTCCTCTTCTTCTCCTCTTCTTCTTCTCTCCTCAATCTGTTTTCTTTGTTTATTACACATTATACCTAGGACTGATTGCAGTCCTATTCGACTACTTGGTATCAGAGCCAACCTAGGAATTCTCATGCTAGTCTAATCAGGCCGACTACATGAGAACTTCCTAGGGTTGGAAGTTTCAGCAGAGATATATTCATCGGCTGGTTCTTGGAGGTTGCTGGCAGTGTGCAATTGTTGCCAAGGGTTTGTAGGGCCTTGGAGAGTGTTCAACGATCAGGAAGAATCAGAAGAAGGGAAGAAATCTCAGTTTTAGGGTTCAGACCTTGGTTTGAAGGTGGTGGCTAGATCTTTCTGAGTAAGTTAATATTTGTTCTTGAGATTGAACCTAAAAAGAAATCTTTTTTATTAATCTGGGAGGTGCGGCTGAAAGATCTTTAGTTCTCCCTGAGTTTTAAGGGTTTCTTTCTTGACCTACGATCAGTTCTAGGATTGAAACCCTAAAGTTTATGATTGTTGCCAATTCTAGGGCAATAATTAGACCAGTTTCAGCATTCAAGATTGAGTTTTCTGCTTTCTGGAAAACTAACAAACCTGATTCAATATTTCTCGATGGTGGTCGAACCTTCTAGGTCAGCTGTTAAGCAAATTCCGGGTGTAGTTTCACCTATTTCAGTTCTAAAAAGGGGTTTTTTGACCTATAACTTGAGAAGGGCTGACAACAATGGAGTTTAAGAATCAAGGGGAATGTTTTTTGGAGGCTGGTGGTTCTGGTAGCATGCCTGAGAACAATTTTCAGATTACCACTGTCAAATTTGACGGATCAAACTACTTGGAGTGGGCCCAATCAGTCATGATGGCCATTGGGGGTAGAGGGAAACTGAATTATTTGTTAGGGGATGTGAAGGAACCACCTAAGGAGGACCCAACCTATGCCAAATGGGTTCAGGAGAATTATTTGGTTATGACATGGCTGTGCAACTCTATGCAGCCTCACATCAGCCGAAACTACTTGTGGGCAAAAACAGTTAAGGAATTTTGGGACATCATGAAAGAAACCTACTCCCAACCCCTTAATGTTGCTAGGGCTTATGAGCTGAAATGTGAAATTAATAGCCTTAAGCAAGGAGAGAAACCAGTCTTAGTTTACTTCTCAACCTTGAAATCCTTGTGGCATGAAATTGACCACCTAGAAACAATTGAGTGGGAAAGTGAGAAGGATGCACAGACTTACAGAAAGCAAGTTGACCATCTAGCTGGTCTGAATTCTGAATATGATATTGTGAGACAACAACTTCTCACGAGAGAAAGTGTGACCTTATCACAAGCCTACTCTTAGTGCATAGTGAAGAGAGTAGGAGAAAGGTTGTGTTGCAGCATCAGCCTTTTGAATCATCATTGGCAACAGTTAACCAAAGTTTGGGGGTGATAAGGAGAGGGATATGAAGAAGGAAGATAAGAGGGACCTAGTATGTGAACATTGCAAGAAACCTAAACATACTATAGACACCTGTTGGAAGTTATATCCACATCTAGTTCTAGCAAACTCAGAAACAAAAAGGAAAATGCCAATGTGGCTGTTACTACTGATTGTGCAACCTCATCGGGCACAAGAGCTACATCCCTCGACACCTTAGCTGTTGTCTGGGCTGATTTGACTCAGTTGAAGAGTGAAGTTGGTAATTCAGCACCATTATCTCAGTCTGTCAGTCACAACATCTTCTCCTTCCACTTCAGCTTTTGGTCATTCAGGTACACAGGCCTCAGCTTATCATGCTTCAGCCCTAGGTAACACTAAACCTTGTTGGGTGATAGATTCAGGTGCAAAAAAAAAAATTCATTAATGTAAAGAAATTACAGGGGTTATAGTTTATGAGTAGCCTCAACTACCCCACTATAGTGCATCCACTAGTAAATGGGAACATCTAAACCTTGTTGGGTGATAGATTCAGGTGCATCTGAGCATATGACTGGCCTGTCTTCACTGCTTAATATCTACCACTTATCCTCTGGTAGAGACAAAGTGTCTATTGCTAATGGCTCTCTTGTTCCCATTTCTAGTAAGGGAGACATCAAATTGTCTAAGGCCATTTCTTTGTCTTCAATTTTACATGTTCCTAAACTTAGTACTAATTTACTTTTAGTTAGTAGCATTACTAAACGCAAAATTGTTCACTAACTTTTTTTCTCTGATCGATGTGTTTTTCAGGATTTGGAGACAAGGAAGGTGATTAGGATTGGCCGTGAGACAAATGGAATCTACTTACTTGGAGGGAGCTCACATGGGGAAGATAGTGAAGTTAGGAAGTCTTTTGTTTCTTAGTCTGTTCGTTAGGTTATGCTTTGGCATAATCGGTTGGGTCATTTATCTTTTAGGTCTTTGAAAAGTTTGTTTCTTAGTTTGTTTGAATCTATCCAGA
>Nelumbo_nucifera_newGene_1075
CACCACTACCAGCAGAAACCACAACGGGTTTAAACCCATTCGCACGCTCCAGCATCTCATACGGTTCGGAGAACACGCGGCGCGTCCTCCGAATGCGCGAACGGGGCGCGGACAAAACGAGCCTGGACAGAAGCCGGACTCTACCGCTTCACGGTGCTACGCTGTGCTGTAGTTTGTGGTGTGCTAGACTGCTAGTCATGGAACTGCTGCCATTTCTGAGGATGCTTCTGAGCTTCAAGGAATTGCTACCATTTTTTTAATGTATTTTTCTTACTTTCTTTTTAATTTCTTATTCTAATTCATAATATATACTTTCAGATCTTTCTTCTTGGTTTGTTTAGGGAGGATTGCTTTTGGTTTGAGTGGAAACTTAAGCTACTTCAATTGAATTATATGTATCGAGTTGCCTCTCAGGAATTATAGTTACTGGTGACCACTACTGTTCATATTTCATTTTGATTAAAAACCGGCATTAATGGCATTAAGAATAACGGAATAATGTTATGTCTTCAGAGTGTTAGTTGGTTGGAGCAAATCGGAGATTTGGATCAGAATTGGTTGTGCTTGGACAAAAAATGCTGTAGCCCTATTAGCAAATCAATCTTAATGTCGTGCTGCCTTTTACCCTCTTCTCTAGGAGATCATTGGTTCTAATTTGAATCCTCATTTTACGAGAAAAGGATTTTATCTGAAGTTCAGCCTACACGATAGGTACCGATTTGCTTTAGTTTTTCTGTATTTCCTCATTCTTTTCTATTCTCAAGTGTTTATGGAAAATAGTGGGCATGCCTCCACAGACCAAGAATAGGATCTGTGAGAAGCATTCAGAAAAGGAAAAGAAAGGAAAAAAAATGTCCTGTAGGAGGGGAGGACTGAGGACACCATACAAAAAACTCGGTTTGAGCCATGGCCATAGAGCAAAAGCTTAAACTTTCTTGATGTTGATTTTTAGTCATATAGTTCCAAAAATTCTCTTCCTACATTCGTTTACTTTGAGAAAATTCAGTATTATCCAAGTTCATACTTGATGAGAAAGGTTTCATGGCTACAATTTAAATAGGAATATATGACATTCAATTTTGACATATTCCCAGGAGCATATATTACTTTACTAAGTAATAATCAGACGTTCACTATATAAGAAGGAAAGAACCAGGAAAAGAATATCTGGAGTTGCATTTTTTTTTTTTTTTTTTTGAGGAAGTCTGTAGTTGCATTTTGAAATACCTCTTTCGTAGCATAAGATAGAACTTTGGGTCGCAAAAGGGTGTATTCCTTTAAGTCCCGGTAGTAGCTTTAATATTTTGTTCTTGTTGTAAATCAAGCATACTGTAAGCGGGTATGATTGGCTTTTCATTTCATGCACAATCCTGTGGTTAGCAATAGTGAGGCAGAGAGGATATAGAAAGGGGTTTGGGGTTGTGGAGACAGAGAGGAGAGAAATAAGAAAGTGCGTGCATTTTAATGATTTAACGATCTGAATGTTCTATTCAGAAAAGAATTTCTTGGCATCATGTTTCCACAGGAGGGCACATTGTAAATCAAGCATACTCCTGCTTGATATAAGGTCTTAGGAGTGGGGCTGCAACTTGGGTGAGCTCAGAATGAGCTTTTCTTTTTTCTTTTTCTTTTATTTTTTTTAATTTGAGTGGGCCTGGGCCCGATGTTGTGTAAATTCTTAATTCAGGTATCCAACTTGCACCCCTTCTTAGGAGTATCAGTTATAGTTGGACTGCTGGTTACTTTCTTGGTGCAAGGTTCTTCCACGTGTTCTGTGTTCTACTTTTAGCCTCAGGTGAATCTTTTTTATACCCTTTTCTTAATAAGTCATTTTTCTTATTAGAAGATTAAAGAAAAGGAGTCTGATGCATATCTGATACTTGGTGACTTTGAAAGGCCTGAATCATGGATAAGGCCATATCGTCTTTTCATGCAATGATAAGGTTTCTTATGCAATTTCTTTCACATAACTGTAATAATAATAGAAGTCTATTTAGCATAAGCCATTCTATATGAAAAAGTTATTTCGATGGCATACAGGTAATAGTTTAAACAAGAATTGCATCAAAATTTCTCTAAATAAAGTTGTTCATATGCTTGATAATGGATCAAAATAAAAGCAATTCCTGGCACAGCCAAATTTTAAGAAAAAGAATGGAGTATCCTTAGTTAAGCAGGGCTTTCATTTTTCCTTGATCTATCTTCTTATATCCAAATAGCACTTTACAAAAACATAATAAGGATATCTCCATACTGCAGAGTTTGAAATCAAAAACCTTGGTTTGATCTTAAGTACTTCATTGGAATTTAAGTGATTTGATCAAGAAAGAGGTTCTTTCTCTTGGAGAAAGGGTACTTTCTTGGCTATTTTATCAACTCATATAGATTGTAAGTGAAGCGAATGCGAGGAAGAGCTGCCATTTAATAAATGCAAGTAAAAACTAGGACAACTTTGTCACTTCTCTTTACTTTAGGCCAAATATAGCCTCTGTATATATGCATACATGTCAAGTTCCTCATCTAGAATTAGTTGAAAGGATTCTAAGATACTTCCATATCTTCTCCTGCAGGTAGAGGATCCTACGGACATTTAGTGACCTAATCTTATAGAATGTAGATTAGGAAGGCGATCTAGATGATTATAAGTTGACTACTGGGTATTGCTCACCTGTTGATGGGAATCTAGTCATATGGAGAAGTAAGAAGTATTCTATACTCTGTTGTTGCACATCTAGTATTGAAACCAAATATAGAACGATGACTCATGCACTTCTGACCTGCTATAGGTGAAAATTTTGTTAATTGGGCTGGGTCTTGTTGTTGTAAAAATTGCAAAGCTAATAAACACCTAGGATTCTTGATATAATATTTCCAGCAATCCTAGTAAACATAAAAAAGACTATTTGCCAATACTGGTTCCTGTTATCCAGGCTCAAACTTATCAGCCTGATGTTTTACCATCACAACAAAGAATCCTGTTCAATATGATGGGACAAAACACATTGAAGTTGAAGGACAATTTATAAGAGAGTATTATTTCTCAAAAAGTGTAAAGGGTCATTACCTAATGCCAAATATTTTCTTGCATGAAGTAGCTTTTCTCATTCTCAACCCACATTCTCATTCTTGTCAATCTGAACCATGTTAAATCCTTGGATTTGTATGTTTGCTACTCTGATATTATTTTCTCTGTTTTGTTATTATTGTCAACCTGTATGGTCATGCTTATCAGCCCAAGATTTTACTGATCCACCAAGAAGTTTGTTTAGCACTGATAAAGATAAAATACCATCTAATAAACATTCTGGCTAAGGTAGTACTTTGGTCAAAGCTAGAGTATATCTTTAGCAAGTTGAACATGATTGACAACTATTCTCTGCTTGAAAAGGAGCTTAGGGATTATAGCATAGGTATAGTAAAATTTTAATGGCAATATTGTGAATTTTCAATGATAAGACTAATAATGATGGTGTTGATTGTCCCTAACTCAGTTTTTTCTCCCCCACCACATTCTTCTGTGTCTTCTCCTTCCCAATTTCTTAATGATAGACAAATCTAGTATAGGGCCTAAGAGTTATATACTGGAGTTATTTATTTTATTTGGTCTTTGGCCCATGGTTTGCAAATAGTTTCTTTGAGGGGAATTGCTTGTATGTTCTCCCTCATAGTTCTAACTTTTCTTGGGTTCTTCTATAAGATGAGTTATTACACTTGGTAGCTTTCATTCAGATGATACATGAGAAGATGTATATGGAACTAATACTTCTTGGGATTGCATAGTTGCTCTTCTCCTGTTATCTCCAGTAGTCTCTCAAGAAGCAAGGCGCCATTACTTGGTGTAATGGTAAAATATCGGGATGGCAAGTATGAGAATGCAGGTTCAAGAGTTGTCTGAATTTTGAAGTTATTGGGAAAGTTGAATGTATAATCTTTTGTCTTTATATAGAAAGAATTTAAGTAGGTTTCATCATCTTTTGCATCAAACAGCATAGCATCACTTGGTCTCTCTTGATAGTTAGCATGCTATACATCACTGTAAATACCTCATAGACAAAAAACCATGTAACTTCTGAATATGTGGCTTTTCCCCGTTCTTGTTTTATACCTTAACATGATCACAATCTTATCAGGAAGAAAGTGCCACACATTCTCTGTAATTTTCTAGTCACAGATATATACACAAAAAAAAAGGAAAAACGTTGGATAAACATGGATAGTTAAAATGAAGTTCATCTTTGATTTTCACTGTGCACTTGCATCTATTGGCTCTTGGAATATGGTACTATGTTACCCAGATATGGCAAAGATACGGCTGGACATGGTGTCTGATACAAAATTTACACTAAAAATTAATTGACAAGAAACGGAACCCTTGTACAGATATCTAGGTAACATAATGTTTTTTTGGTAGAACCTATTTATCATATTTATGGTAACATTCTGAAAAAGCAAATCTACATTTTGATTCAAAACCAATGGATATTGATGTACTAACTGGATACCTGGCACCATGAATTTGTGCTTGCTTTAAGATGAAGAATGAAAGGATGCACTACAGACTTATGGATTGCTACTACTATGAATGAGTGGTATCTCAACTCTGAAGGAAAGTGTGATGCTTTCTCCTAGTATTGATGCCAAGAACCTTCCAGAGTGATTCTACACATCCTACAGCCAGTCCCAGAGGAAAATTTAAGCCCCATTAAACCCCAATTTTCAAAACCGTAATTATGAACTTCTAACCCAATTTAACTTCTTTACCTTTCTAGTTTTCCTTTGGTCCTCTTGAATAGAGTTCTTTCTTCTTTTCTGCCAAATATCCAGTGTATCATATATGCTTCAAATCTCCTTTCATGTTAAATATCCTGATAAACCATGTAGTTGGCGCATCCACATGTTAAATTACCTGATTCAACTTTCATTTTTTAGGATTAATCCTTTCTTGTTGTTGGCCTTTGCATAACCATTCTCTTATGGACTGCTGCCAGCCTGCCATATTCTCCTATTCCTGTTACTCTGAGGAACTCCTCGTGGAGTTTTTCCATCCTGGTATCTATAGGGTCTTCCTTAGATTGCTAGGTTCCATTATCAACTCCTTAAAGATGCTATTGAGTCTGGTAAGCCAATCAAGACTCGGTTCAATGTGTAACTTGGTCAACACTGATACAAGTATGATCTAGTACTAGCTTGAGTTTGCAAGGTCCATTGTGTCAGTGCATAAAATATACAAAATTTAGCCACATTATTCGTGGGAAAATTGAATCACACAAAAGAAGAATAAGGTACTATGCATTTCTTACCAATCAAAAGAAATAAAAAAAAGAAAAGAAAATTGTTATGCTTTGTAGAGATCATAAACTTTAATGATGGCTTCCCTTGTGAAAAGAAAGGAGGATAGAAATGATAGGGGAAGTGCGAAGGAGAGGGCATGGATAGTAAGGGTGTCAATGGACTGGTTTTGGATTGACCCCGTCCGGTCCGAAATCAATTTGGATGGATTGGACGGACCAACAAGATATATTGGATTGGATCAATCCGATAAAATATTTATTAGATTGGATTGGACCTGGTCTGTCCGTAACAAATTTATATTGGATTGGGTTGGATTAAGCCAATATCTGGTCCATTGATATAAGATAAGAATATATGTGTCAATGGACCGAGTTTGGGTTGAAACCAATCTAAATCAAAATGAATTCGACAGCCCAGACAGTGAATTGGACTGGTTCAAATTGGTCCAAAACATTCATTGAGATTGGATTGGACCTGGTCCATTTATAATGGACTCACATTGGACTGATATTAAATTGGAACCTCACCAACACAAAGAAATGTTACTGGGAGTCTCACCATTGTAAGAGAAGTCTCATTCCTTGAGATCAAAGAACTTGTAGGGCAAACAAGGGAATAAAAAAAACAAAAGAGAAGTTACATTGTCAGTTATGGAGGAGGCAGGAGTTTGCTTAAGATGGAAACCATTACTTAAACCATGGTTGACCTCATTGAAGTAACAAAAGAAATTAAAAAAAAAAAAAGAAAATCTTGGCATTTCCTATCCTAAAAATTATCTCTTCTAGAAGTGGACCCGTCCCAGGTCCAATTGTGAGCAACTCAAAGCTTGTTTGTAGCCGTCACAGTTAAGTTAAGACCTAGTAAACCATAACACCAGTTAAGTTAAGACCTAATAAACCATAACACCAGTTAAGTTAAGACCTGAGGAGTGATGTCATTCATTCATCCAACATAACTCAAGTGAAATCGTAAAAATAACCAAATGCTCCCAAGTCCACAAAAAAAATCACATCATAGACATGTACCCTGTTCATAAATTGTCTACAACTTGGTCTCATTGGATAGATATCTGAATTAAATTTCTAACAGTATCAAAATCATGGCATTTGAGCATGTTTTGACATATAAAATTGCGACCTAAAGTAGAATGACAGGATTGTATCACAGGACATTGAAACTTGGGTGAAATAAAGCTTCATGTCATTATTATTAAAAAAAAAAATCTTTAATTGATATTTATCCATCCAAAAATATCTTTACTCTCTTTCCGTGTGTTCCCTGCAAGGAAATCATGTCCTGTTCAGCTTATTTGGATAGGATTTTGGAAGAGCAAGCTACGAAAGCTGCTGATATAGCAGATGACACTGTTTATAACGTCTTCCAATGAATGAGGATTCTTGCAGAGCTTAACAGAATCAATGCTGCAGGAAGAATTTCTGTCAAAAGTAAGTAAGAAAGCAATTTTAAAGTTAACTTTTGGATAACCCCATTTGTGCCCTCAAGTTTCCCAATTATTCTCAAGCAGACATTCTTGATAAAGAAGAGAAGTTATTTGTCAAGAAGGTCCTACAGAAAGCTAATTCTTCGATGCGTATCTCACCCTTCTGCACAGTTGCATTACAACCTCATATTCATTTATGTTTGTTGATTTGGTTAGCTCTATTTTATCCCACAACACTTATCCTTAGTGTTAAAAAAAAAAAAAAACTGAAAAACCTTTTATAACTTTTCAGTGCCCATTCGGTTCAGTGGTGTTGAAAATGATTTAACACAGTATTTTAAACTAAGAGACAATGAGCTTAAAAGAAATCAAGAACATGAGCAGCACTGTTATTTATGCAAAGGAATTTATAATTGGGCGTCATGTGAACTACAGATTTGGTTTGCACCTGTTATTTAAGCAAAGAAATTTATGTTTGTGCCAAAAGCTTAGTTTGGAAAGAGTACAAATACAAATATGTACAGTGTAAAATAATATAAAATTCAAGGTTTTGCACTCTACATATTTGTATTTGTACTCCTTCCAAACTGAGTAAAAAGTACACAAATGGACATGCTTAAGCATATATGATAACATTCATGCATGTTGAATAGACCTATTTTCTTGTTTAATTGACGACCAACTTCAAGGGGAGACAATGCATAAGGGGAAGAAGTTGTTCCTTTCCTTTGAAAGTTTGGTACATTACCAATATAAACATTTGATCATTCTGTGGAAAAAGGTAATGAGTATGGCAGAAGAAACTTGCAGTAAGTAACCACAAAATTAGTAGATAATTCTATCCACCAAATAAAAAGAATGTAGTAGAAAATAAGTTTACTTATTCCCCATTCCTTTTTTTTCCCTCTTGTCGTTAAATTGGTGGATCACCTGTGATGATATCCACATCTGCCATTACCTGGCACTGTCTACATCATGAAAATATCACCTTTAGAGTACATTATTATTATTATTATTATTATTTTCCCCATTATCAATTCCATTCAAACCCAATATTACCTGTAGAGTTTATCATGTCCAGGTTGGGATTCTTATCAACATAGATGAAAGCGATGGAAAGAAGGAATCATAATCTGTGCAAAGAAAAACATAAAATGATATTCCTTTCCCTTTCCACCCACAGCTTTTGTTCTTTCACAAAAAGAATGGATACGACCACATAATTGTGAAAACCATGGGAGAGTGTGTTTATGTGCGATAACTCCTCCGTGTTGTAGCCTTGCTGCATTGCAGCCTCTCCCCTCCTCTCTCTTCTCTTGTGTGGCTAAGGAATAAAGGGAACATGAACATTTCTGATTTTCTTCCCCTGGTAAGGTTTTGCTCTGAAATTGCACCCAGAGAAAGGCATGACAAGGACCACTGCTGTCTATTAAAAGCTAAAGCGCCCATCTCAATGATTATGGTGATATTTCTCTCCTTTTTCCCCTTTTGGTTAATCCATGATTCTCACATCCCATCCCTGGTGTGCTGTTTTTATTATTCTCCACTTACAAAATCTACTCACCGTTGGAACAAGGACCTTTGATGGATTGACGACGTGCCAACTGGCTAAGTTGGTAAGGTGATCTCTCATTGGTTGTAGCGGAGAGGGTTACCTCCCCCGTTCTGTGACTGTGAGCGCTTTGTTCACTTGAACCGTCAGACATGTTTCTTTCTGAACTGATTCTAACTTTAGATGAAATGGGAGGATGAGATTGTATCTTTCTGATTTTTGGGAAATGATGCATCAGAAGAAGAAACCATCCATGCACCAATACTAACGCATCAAATACTCTGCATTTGTGAATTATTGGTGGATCACCTGTTCATATGTCAGAATTGGGGTTGGCAACGGGAAAAAGTTGCCAAGATGCTAGTACTTGTCTTAATAATCTTCAATCTTCATATTTCATTTCTTTCTCCATGAATCATGAAATGGCTGTGACATTTTTCATGGTGAATTAAGAATTATTTTACCTTTTATTTCCGTTTCCATCCCTTTTTACAGTAACTCCCATATACTACCTACAAATTCTTCCCACGTCTCTACCCACACATTACACTATAGGCGTGCATTGGGAATATCTCTTTTACCATCATTCATGAGAAAAGTTTGTGGGTAGAAGATCCATAGTGCTTTTACAGCGCCACACCCTTATTTGCTCTGATTTAAATGGCAAGAACAAGTTAGCTAAAATATGTCTCAAATATTTCGACTTGAATTTTTTTTCATCAATTTCATGTTGAAACCAATGGAACCTTGACAGGGTATTAAAATAATAAGAACCATTGAATAGATCATTAAATACTAATATTCTTTAAGTTCTTCTCCCACATATTCACTTTCATGCATATATGCTCTTTTTTTTCTTGAAATGCGAAACCTAGCTGCTTCTGATACGTTTTCTTTATTAGTAAATAAGATTCTATGCTCTAGCCTGATATGGTAAATCATTTCCGTAAAAACACCAAGCTTCCCAGTCAGCAAATTCTGGGTGTTTTTAGATTCGGTTGCAGTTTTTTCATCTTTAATTATTTCTTTTTTTCTTTCTTGCTTTCTTGCTTGCCTTCTGTTTTAGTTGTTTTTCTCTGTGTCTCTGTCTCTGTCTGTGTCTCTTTTTTTTTTTCTTTTTGCCATGGTAATAGTGGTAAGTTCGTGGATGGGTGGGTCGATCTCATCTCAGCAGCAACCAAAAGAAGCCCCAAGGACTAGGATCGGCCTACTGTTTCCCCGATTCCAAAAATGAGGGTGGTGGGTGGAGGCGTGGAGGGGAGACTCCTATTGAGCAATGTGTTTGTCTCCATAGGATTGCAGAACAACAAAGAAAGATGTTTATTATAATTGCTTGCCCGTGTGCCTCACGGGAAGCAGCATCTCTGGTCTGTGACCCACAGAAGGGACATGGAATGTGGTTCACTTCAGAATTGTTGTGTAAAGGCTTGTGAAATGTGAAAAGTAATAAAAAGGGTTGACTTAAAATAACTCCTTTGTTCGGTGTGAAGTACAATTCTGAGATGAAATGAAATAAAGAAAGGAATGGTG
>Nelumbo_nucifera_newGene_1076
TTTCTCACTCCCCCCTCTCTCTGTCTGTCATTCTTCTTCTCTCTCTCTCTGAATCTTACAATGCTTTCGTTAATGTGAAGGTTTTCGACGCGACGATGGATCCGTTGGACGATGAGGATCTCCGTCAAGTCGGTTCTCGCCGGGGATCCGAAGTGGCATCGACGGATACCGGAGCATCTTCACTCTTGTCAACTGAAGACAGCCGGAGCATCACTGGCTCCAGCGATATCTCGGTCAGTAGCAGCAGCAGCTCCAGTGAGATTCCCACCGCAGTTCACGAGGATGCACTAGTGCCGAGGCTGGTAGGTACTAGGCCTAGCGTAGGAGGAGGAGAAGAGTTGACGACAACGCTGACGGTGAGGGAGAGGTGCGTGGGGAGGAACAACAAAGGAATGACGTGGGGATTCACTTCGATCATTGGGAGACGGAGAGAGATGGAGGATACCGTCGCCGTTATTCCAGGCTTTATGTCTCGAACCTGCGGTCTTATTGGAGGTTGTACGGCCCCCGGTTCTAGAAGCTCCGGCGAGATCTCGCCTGTCCATTTCTTCGGCGTCTACGACGGTCATGGAGGCTCTCAGGTTTCTTTATTTAGCCTTTCACAGTATATGAGAAATATGATTTATTTCCTGTTTTTTAATATGTAAAATACAATAACTAAAATATTTAGATTAATGATCTTACGAGAGGAGAGACATTAGTTTTAGATTTTTAGTTCCTTACCAAAAAAAAAGACTTTTTCATCATCTTCTTATTATTAGAAAAATAAAATATATTAGAGGGGCTTTTTTTGAAATATATTTTCTGACAGGAAGGACACGTTGCACACAGTGGATGGGGCTTTGAAAGAAAACAATCCCATATCAGGAAACTTTATTCATTGTCTCCTCCAGTCCTATTCCGTCGTGGACACGTGTAAGTTTACGACGTATTGTCAGTAGTTTGGGAGTGATGTCACCTCGTCACTGTTCCAATTGGCCCGACTTGGTGGGGCCCGTCCAAGCTGGGTCGGGGCGCCACCCCTCCCAGAATATAGGGGC
>Nelumbo_nucifera_newGene_108
TTATTGACAGATGAACTATCTTTTGGTGCATTCATCTCGGAAAACCGATTCCTTATCATTACTTCCTCTCGAGCACAAGATGCTGCAGCCTTGACTTCTTCTTCTGAGAGACCCTGTTGTTACAGAATTTAATAAATAAGTAATAGTTCATTCTCCAAAAAGCAACAACAAGAATTAAGTAAAGCTACTGATTATAATCATGAATTAAAAGAAAATGAGTAGAAAAGACCATGCCTGAGATCGTGCAGCAACAGCAGCAGCATTTGCTGCCTCCTCTGCATCCTGCTGGTTCTTAGCAGCTGTTATCTTCCCTCCCAGTTTATGAAGATATTCTTCCGTCTGTGACAGAAATGACGATAAAACAGCATATCTCTGAGAAGCATCACCTGTGATGCTGGTCTGCTGCTCCAGTAACATTTCACGATACCGGTCAACATCGTTATTCTTCAAAGCTTCCATCCTTTTATTCCTGTCATCATCCTTTCTCTTTGAAAACTCTCTCAACATTCTCTCATGGTATTTGGCAACTCCCCTGTTGCGAGCAGTCCTTGCATCACGAATGGCCCAGTGTGCCTCAAGAAGCTTCTTACGCCACTGAAAAATGGATTTTAGTTGTTTTTCTCTCATGGCCTTCTGAGAAAGTTGCACTTGCCTACTGAGCTCCATACGTTGACGTTCACAAAGCCGAACAAACTTTCGGTATGGCCTGTCAGGCATTGCCATTATCTCCTGCTGCTGTTGATCAACTTCATCTCTAACACGTGCCTGGAGATCTAAAAGCCGAATTTTCCTTTCTTCAATTTGCAGCTTCAAGACAAGATCTGGTCGGATCCTCTTCCTCTCTAAATTCACCGCTAGCAGCCCACCTATCTTCTTTAGATTCTCTGTCCTTTTCTTGTTAAGTACTTCAGTGCCTTCCTCAAATAGAAGATCTTTCACATCATATCCCAGCATTAAATTATTCATGTTATTCAGAACCACTGCAGAGCCAAATGAGTCATGTTTCCTAGTAAAAAAGGGGAAGTCAAAAAGCGGTCCATGATACTTTCTCATGGGGCTAACATCTTTTTGCTGAGGCACAGTGCTTGCTTGATTGGGTTTCTTAACTTGTACAGCATCGGATACAGCTACCTGAGGTTGAAGAGCCTTTCCTCTATCTGCAGTAAAATCACCTTTAACAGGAACCTTCATACTCCCCCGATCAATTTCATGCTCTGACTTCACAGTAAATGTTGTATTTTGCAGATCTTCCTTCCCAACAGATCCCATACGAATGGGCTCCTTTGTGACAGCCGTCACCCCTTGAATGTGAACAGCAGATGAATTTGTTTTCTCTTCTCCTGTGAAGGGTTCATCTTTTGGCAGACTTTGTCTGCTGCTTAAAGGTGAGACCTGCGGAGGCTTTTCAAGGGCCTCTGAATGTCTTGTGTGTTCTTCAATGTTCTTCCCGGTAGATCTATCATGATTAACCATGACTGCAGGGGGGAGGAATACCTGCTGTAGCTGTGACTCGAGCGGTGGTGGGGCAATAGCTCCAAGCACTTCTTGAGGTAGACTGCTTTCTCCTCG
>Nelumbo_nucifera_newGene_1082
GTAAAATCCGAGTTTAGAGAGCAGTAGCACTCTATAGCAAGTCCAAGTTAGTAAGGGTGCAGTGTAGTCTTTTGGTGAGTACCTTCCAACTAATGTTAGTAAATGTAATTTTAAGTTACAATAGTGCACGTGTGTGATACATTGTCTGCCTATCCTTGTATTTTGTATGCTTTGCATTAGTAATATGCATAGCTATTCCCAGTTATATACATTTGCTTCTCTTTGCTTTTCCTATGTGGGCCCACTTGTTTGTTGGGTTTCTACAGCTCTTGGGGTATTTGTCATGTTGGTGTCTCTCGTTAGATTCATTGCGCATGCTGCAGGGTCTTATGGCTTCTCTGTATTTACCTTTGCGTGATGTTCCTCTTCATTATTCTTCTTTTATGCTTCACGATCTTCGCTTTCGTGGTGATTAACAAGGGTGCGGGAAAGGTTTTGTCGGGTAAAGGGTATAAGGATTATAAATTGGGGAACTATTCAGATCGGTTGCAGAAGAGGGTTAACAACAACAAAAACTAGAAAAAAAAATAAAGAGTTGCTTGATGGATAGCCATGTTTGCAATAGTGGGATGCCACCGACACAGTTGAACAGTTTTATGCTTTGCACTTGTCATTGATTCAAGTGTGTAACATCATACCCTTGTTAGTATTGTTTTATTTATTCTTTCTATACTAATCTGAATGTGGGTACTTTTTTTTTTCAGATTTTGGTTTTGATGTTTCGTTTTCTGAGTATTAGCCATAATTTCTCAAAGAAGCAGAATCCGTTTTTATCTATATCTGCTTTGTTTTCTTCCTTTTTCTTTATCAACTTTGGGGATTTTGATCTTGAAACATTTTGGTAAATCCCCTCCCATTTTTGGATTTTCTACTTTTTTTTCTTCCTGTTTGATAGCATTATTCATTGAAACAGGCATTAGAGAAAATTTCCTTCAATTCTTAGTATAATTCATAGTTGGTTTGGGTATCTACTATCTATCACCACGACTGTATGATTGAATTTTCACTCTGGATTTATTAGAAAACTACTATTGAAACATGGATTTTTTTTGACTGATTGTTCAACATTGGGTTTGTAAAATGTTGGTTTTGTTATTTTTCTTGCTATTTCAATTTTGGTATCTCAATCTTTCCTGAGATCCCATTTAGATTAAAAGTTCAATTTTCTATATTTCACTTTGCCAGAAATCAGAATGTTGTTCTCCGTTTTCGAGTGACGGAGCACAGTTTTGATTTATAAGTTTTCTAGTTAAAAAATTGATATCCGCCGTTACTTCAAAATCTGATGCAGCCGTTGCTTGTTGTGATTGCAGTCGTGATGCTGCAAGCCTCCAACAGCATGATGCAATTTCCGGTAGAGAGGGCCGAGAGGCCAACTGTCTAGAACAAAACAAACACAACAAGCACCCTCACTGATTGCGCTGCTTGGGACAACGCCACTAGAGAGCTCTGCTTCAACTACTTCAATAGGGAGCTGATTACCTTCGAGCGGTGTGATCACCGGAACGAATGCCAATGCTGGAGAGGAGTCTGGATCTCCTGCCCACGAGAACTCTGCCCACGTTTAATGCGGGGGGATTCTGATCTAAGATGGAAGCGGAGAGAGAGGGTCGAGAATTGAAGATGGAGCTAACATCCGTCCCGTTATCTCCGTACTAGTTGAAGATGGAGCTCGTGTGGGAGGACAGGTGTCTCGGTTTGATTGTGTGGGGCGTTTGTGGGGCGCCCAATGGTGATTTGAACTCATCCCTGTTCCCCCTATTCTCTTCTCGCTCCCTCCTTGCCTCCGCTAGCTCTCTCTCTCGACCTATCACCGGTTGTGCCACCCTGCAACCTCCGACGCCCCTACAACCGGCGATCGAAGCCCATCGTTTCTGCCACCTCCTCTGCAAGGGTTTGCAGCAGATCTGAGTATTAAAAGATGTGCTTGGTTTGAAAACTCTCAAAGAGAGAGAGAGCGAAAGAGAATGGTACGAAGAGGAGGTTTTGGTTAGTTTCGACACAGCGTTCCAGCTTACAGCAATCTTTCGTTTGACAGAAGTATATAGTCTTTGTATCTTGATAATTCGATGTAGATTCTAAACTAAACTCGCCTTGTATTTTTAGTTTTG
>Nelumbo_nucifera_newGene_1084
GCAGACAGCATCAATCATGCCCACCCAGTAACACACAGAACAAAAGACCAACTGCCTATCCACGGTTCCGCATTTCCCACCATTCTGTCTCCGGACTCATTTCACTGAATCCCCAAATTACGAACCAAGAATCTTCAAGAATTTCAGCTCTCAATGCTGCAAAATCTTTCTCACTGCTCTAATGGCATTTCTTTGTCATCTCTCAAGCTTCTTCCCATGCACTTCGCATGAGCTCTGCACATTTCATCGATCATCCTTCGTGATAGGCCAAGAACAGCGTCAGCGGCAGCTCAGATGGGGAACCCATTGCAACCCACCCCGCAGAGTTCTGATAACGATATCTGCTTCTTCCAGCAAGAAACCCAGGTTTTGTTTCTTGATTCTCTCTTTAATTGTTTATCTTTTTTGTTAATTTCTCTACTGCATGCGAGTTATTCGGTAATGCAGGGTTGGAAAGAAAGTGAAGAGCAACGTGGATCTCTGTAATGAACTCCGGGAGTTCGTATCAGCTGCTGGACTTCCGGAGGGCCATGTGCCGTCGTTGAAGGAGCTTTCTCATCATGGAAGGTCTGCCTGATTACTCTGTATTTGCTTCTATAGTTTTCTTTTAAGTTTTCCTTTCTTTTCCGGAATTTCGTTTCTTGGTTGTAGAGATGATTTATGTCGGAAATTGTATGTAATTATGTGCACCTGCAATTATTGCGAATTTGGATGTTCAGAAGCTTTAATCTGAACGATGTTTAACAAAGTTTTTTGCGTTCAATGTTGATTGAATCCTGCTAAAACAATGCGTAACCTAATAAGCTGCGATAGCATGACTGCAGTGGTGGTGATGGTTGCGTCAATATAGCAATTATTGGGATGGGATTCCATCTGCCATTTCTTTCTTCTTAAAAAATTTGAATATAAATAATGTTTTCTATCTACAGAGAGGGAATATATGGAAAGAAGTAAATGGTTTTCCTTAAATAAGGGATGAACCATAATAGCAATCCACAAGATGATTGGTACCGATGAAAAATCTTGAACCACCTGACAATGATAAGCTACGGCCCTTCATGCAAATGAAGGTTATTGTCATTTTTTATAGCAAATCTTAAGGTTCTACTAACTTCTGAAGCACAAAACATACACAAATAACATTCTTAAAGTGATCCTTCCACCTTTTTTTTATTGGAAATACTAGGTTTTTACACTGGTAATTGTTACAACAGAGACTCTGAAAGGGAACTGAATCTCATCATGTTGTCAATCGATGTTCCTTTTGGGGCCGGTTTAGAGTGGGTTGTATTTGGTTAATGGCAAAGAATTTTATTCAATAGAAAACTATATTTCCATGATTTCACACAATAAATGCATTTACCTATTTATCTATACAATAACATCATATGGAGGGACCATTACTTGGTGTAATGATAAAATCTTGGGCTGGCATGCTTGAGTCTGAGGGCAGCCATTTTGTGCCAAAAAAAAACAAGGTTAGGACCCTACCCAATATAACCCTCCCAAGACCCCAGATAGCTGGGACCAACATTGGGTAATTGCCTTTTTTGTTGTTTTTAAATAACATCATATGGAACTACAACAAGGATGATAGGATAATGTAATGAAAATGTTATATTATTAATCTGTTAACTTTGTTCAGGGAATATTACCTCATAATTTAGATATCAATATCATCTTTTTACATATATGAGAAAATGAAAAATAAAATAAAAGTAAAAGATATAGGACTTTTGAACCAATATCTTTTCGGTTAGATAACACATGCAACAAATATTGTATTGGTATTGTAGTAATTAAGGCAATGACTAGGCAATTCTAGACAACTTCAACCTAGGTATTCCCAAGGCAGTTGATACATCCAAGTTGATTGTGCAGCACCAGTCAGTAGATGCCAATGACAAAGAAGATTGCCTAGTGATATATTTACATATCTCATCCAGATACCCAATTGTATCTGGTTTTCAAGCATGAGAACATGGGTTTGAGTCTGAGAGCGGCCACTTTATGCAAAAAAAAAAAAAAAAATTGCTGAAGGTTAGGACCATATCCAGTTCTCCCCTCCCAAGACCCCAGATAGCTGGGACCAACATTGGGTAATGGCCTTTATTTTATAGCATAATTTGTTAAGATATACCACTTTACATAATACATATTTTAAAAGTCTCATTGCCAGAGTATATTTTGAAGTATCCATGCAGTATCCGGTATCGTGTTCGCATGGATACACAAAATATACTGAAATCATAGCCCTCCCCACATGGATACACAATATTGTGTTAGCATCTGAATATACTGAAATCATGTATGCCTAGCCTGGGGAAGCCAAAATGCACAGACATCACCAAGCTTCCTTGATTACATTATTGGCAACACATGATTACTATTGTTTGAAAACTAAAATTCTAACTCATCCACAATCAATATGGATTTATTGCATAGGAAGAAAATGATGAAAAGATAGATTTTGTACTATCAGTTTATGTGTCATGGTATTTGGCCTAGATTGCTAACTGACCAAACTTCACCTTCAGGTTCAGTTGGGCTTTGATGGCTTAACTTATTAAGAGTTAATGATGCATATTTTGTGGGTAATAATATGGATATTGAGTGTGGTTTGAGCATATCGTGTTTTTTGGTAAAACCAGATGAAGAGACACAGAGTACTGGTGTTTATAAGGATAGAAACCATTACTCTCTGACTAATTATCAGGGGCCTGCTCCTTCTATCAAAAAATTCGTTATGCTCACATCATTCCCTTAGATATTCTCAGGTTGTTACTGGATGGATAGTTGATGGTAATGATAGGCTTTGGTCCCTTACAAAATCACATCAGGGAGACAAGATGATTGTCATCTACAATGAACACTGTTGTTAGGACTGTTAATAGTGTCTTTTCTCTGTTAAGTTGTAATCAGGGGTACTCTTGTAATATTCCCTCTTATTTTAAACACCTTAATACATAAGTCAGTGAGGGCACCACCATTGATGCTTTTTGGCAAATATTCTCCTCTTTTTTCTCTGTTGTTTCTCTCCTCTTCTTTCTCGTCCATTCTAGATGGTATCAAAGCAGGTTGGACAGAAGTTTGAGGCTGGAGTGGGTCTTTCTTCCTCTTCTTCTTTATTCTCTCTGGAAAAGACTGAAACTTTCCAAATCTGAAAAGGATCTGATCGGGAAAGGAGTGTTTTGCTATTCTTTGTTTTTTTCTTTTTGGTCGTAGGACCTAAAGGGTGATTGTTTGGGTGTTTCTCTCTTATCCTGTGATGAGGCTTTGAGTTTGTTGAGAGGTAGCTCTCAGTTTTTGCTGGTTTTGTGGTCTGAGATTCATTCTGTTGTGTGGTGTGTCTTGTTTTATGGATCTCACACCAAGTTTCAACCTAGGCAATCTGTGTAGTGGTGTATTTGATGCTTGAGGTGCCCATTTTTCCCCTTGAAAATTGATTTTTTTGGAAGTATATAAGCTATGAGAATTGGCTGGAGGTGTTTTTTTTTTCTTTCCTTTTTTGGATCAGTGGTGTTTGAAGTTGTTTCTACTGCTGGTTTCACCTTTGTGGAAGGAGTTTTATGTCTTCCAGCTGATAGAAGTGTGCAGTTAGCAGACAAAACAAACCTTTTTTTCTCTTGTTGGTGTTGTTTTTCTTTCCTGGTATAAGTTTTAAGTGTGGTTGCTACCTTTGTTGTGTTTGGGCAATGTCTATTGATGATTCAGCCATATCAGAAGTCACTGGAAGTCAGAATTTGGTCAGTCCAGGTGCTGAAAGTTGGGGTTTCCCTGTGGCTATTACTGTCCTTGATGGACTGAATTATTTGGAGTGGTCGAAAAGTGTTAAATTATGTGGGATCAAGAGGAAAGCTAGGATATTTATCTGGTGATGTTCCTGAACCCAAGGAGGCTGGTTCATCTGTGATAAGTGGGATCAAGACAATTATTTGATTATGTATTGGCTTGTGACCTCTGTTCACCCTAGCTCGAGGAAGAACTTTTTGTGGGCTGATACAACAAAGGAGATTTGGGATCAAGCTAAGGATACTTTTTCTGATCAGAGACACTATGCTCGTATATATCAGCTTCAGGTTGAGTCGTCCACTTGTAAATAGGGGAAGAAAAGTCTATCATCCTACTATTCTTTTCTTGCCTTGATGTGGAAGGAGCTTGATTATTATCAAACTGTTGACTAGAAGAATGAGTTAGATGCAAAAGAGTATAAAAGACTTGTGAATCAACATCGAGTGTTTGCCTTCTTGGCTGGTCTTAACCCTAATCATGAGCCCATTCATGTTAAAATTTTAGTGAGTAAGGAGCTCCTATCACTTGAAGAAGTGTACTCTCTGGTTTAGTCCGAGCAGAGTAGGAGGATAGCCATGGCTCCTCTAGAAGGGGAGCAACAAATTGATCTCTTAACCAAGGGAAGTGGTGGAAATAAAAAAGGTGGTGTAGGGCTGAAGATTGAAGAATTTGACAAAGATAAGTTAAAATATTCTCATTGTGGTAGACCCCAACATACCAAAGAGACATGTTGAGACCTTGTTGGCAAGCTGAAGAACTTTCAATCCCTCCAGAAGAAGCAACCACAATAGTCTGAGAAGAATTCTTATTCAGCTAATGCAGTTTCTGGTGGCTCATCTCAGGAGAGTATATCTCCATAGGTTCTAGATCTAAGGAGGGAATGTTGAATATCTTACATGATTAATCGGAAGAGTATGGTAGGGGAGATCACATCAGTGATCCACATGCACATCTCAGCGTGCATTGGGAACATCTCTCATACACAGTTGGTATGTGCTGTGGGGCGCTGATGGGAACTCATGGGAGGGCTCTCTGTCATCTTGAAGAGACCTCTATGACTCCTTTTACCTCACATGTGTCCACATTAGGTAACTAGGCCTCTGCATACCATGTGTCTACTTCATCCTCCAACCCTTGGTCATTGATTTTGGGTTAACCAACCACTTGACTGGTAAGCTAAATTTGTTTTCAGCATACCATTTACTTTCTGGTAGAGACAAAGTAAAGCTAGCAGATGGTTCTCACACTACTATTGCTGGCCAAGGTACTGTGTCCTTACAAAATGGGGTTCACCTGCATTCAGTCTATTATGTTCCCAAATTTCCTACCAATCTTTTATCCATTAGTTGTATTACCAAATCCTTAAATTGTAGTTAACCTTTTCTTTTCCTGATTTATGTGTTTTCTAGGATTTGATTTATGGGAGAACGATTGGTAAGGGATGTGTGGTTGGTGGTCTCTACATCTTGGATGCGCTGTTGCTTTGGAGTCGAGTAATGCAAGTTTTGTGAGTGAATTTGAGAGTCCTTGTAATAAAGCCTAGATTTTACTTTGGCATCATTGTTTGGGCCATTTGTCTTTTTCTTCTTTGAGAGTCTTGTTTCCTGTAGAGTTGATGGGCTGAATGGGCCTTAGTCCTTTTATTTTATGGGTGCAGTTATTGGTATGCTATGTTTTCAATTAGTGGGCCTTAGTTTATTGAGCTAGTTTTTTTTTCTTTTTTTTTGTTTATTTAGTAGCCGCCTTATTGAGGACACTCTGATCATTGTACTGGTTTTTACAATTAGTAGATTAATAAAAGTAATTAGGGGATTGAAG
>Nelumbo_nucifera_newGene_1085
GCAGATTGTGTCACGGTTATCCAACGAATAACCCATTTACTATTAATATTTCGGAGTTTTCCTGACAATTTTGGAAGATGTTTCCAATGCACTCTGAGATATGCATGTGGGGCGCAGATTTGATTTTCTCTCTTCTTATGGTTGATTGCATCAAAGTCAAACCAAGCAAAGAGGTACCAAAATCTGAGGTTGAATATGATATTTACAGAATTCTGCCTTCTTTTGTTTTTATTAGTTTTTGTAATTTATTATAGAGTTCACAGTTTTTCGCTTAGCTTCTTTAGTTGATTTCCTATGTACCAGTTCCTTTCTGGTTCACTCTCGCCACCTTACCAGGTAACTCCCAACATCAACGTCGTGGAAATTGAGTTTCATAGAACCCATGAAAGAGTACCCACCTTAGATTTGGGTACCATGGAAGAACTCTCAAAAATTACTTTATAATGAACTCACAAGACCCGATTACTTCACCTTCTCCTTTGTTCTTAAGTCGTCTGCAGAGTTACCATGACTTCTAACTGGAAATTATAAAGAGTTTAAGAATTCGATTGGAATATGATTTGTATGTCGACAGGATTTCATTGATTGATATGCATCTAAAATGTGGTGAACAAGGTGATGCTCATAAACTGTTTGATAATATGCATGTAAAAGATATTTCAACATGAAATTGAAATGCTTTGATTGCAGGTTACGGAGTCATTCAAATTGCTGATGCGTTGTTCCCATGAATGTCAAAATATTGTTTTTTGGACTGCTATGATATCCGTGTACACTTAGAATGGGCTCACAGAACGAGCAATGAGTTTTGTTTTTGGAGATTTTGGTGGATTCGAAGGTAAGCACCAACTGGGCAACTATCATATGACACGAGTGTCCTTCCGGCGCGTTTTCGTTTTTCTGCTCTGGAATGGGTAATTATCATAACTGAGTTTGTTTGATCTCTGCGATTTTTATTAATTTCCATATTTTTATATCTTCTGTAATTTATGCTATTTTCAGTATTTTTGTATTTTTTATAACTTTATTGTTTTTCTGTAGTTTCTGTTTTTTTTTTCAATGTGCTTCTATATTTTCTGTAATTTCTGTTATTTTTCTTCATTTTCTATGTTTTTCTATATTTTTTGCAATTATTATTATTACTTATCTATGATTTTATATTTTACTGTAATTTATGTTTCTTTTCTGCATTTTTCATTGTTTTTATCATTTTTATATTTTTTTGTAATTTGTGTTATATTTTTCTACAATTTTATACATCTAATTTAATGAATAAAAGACTAATGGGTTGGGTTAAGGTGAATTTGGGTTGAATCCTACCCATTTAATTTTGTTTAAATGGGTCGATTGGGATTGGGTTGAGCTTAACCCAACCCATCTAACCCACCAACCCATTAATGACCCATTGATGATTCTTCATATGTTTCCTTTCTTCTAAATTGTTCATTTGAATTATTTGACAACTTTTTGAAACATGGAATGTAAAATGTTTATAATTGTTAGTTGATTAGTTATTGTTTTATTTAATACTTAAACGATGAAACTTATTCTTCATAAAATTTTATTTCACGGATATTTTTACAAGTTCTATCATTCTAACTTAGTAAGTTAGTATATTATATATTATTTTATTCAATTCATAAACGTTAATTAATTTTGTACTTAAGCTTCAGTCTTATGCATCACAGCACCTTAAGGTTTATGCCTCACATTTTTGGGTCATTACACCTTAACTACACCTTTAACCTTTTAAAGCCTTGACCATTAGTGGATTGAATATTCAAAATTCAAACCCTCCTTGCACATGAAAATGAAAAACCCTCCCCAATCCTACTCTCCATGCATTTGAGGGTGGGACGGGTCATGTTGGTGGGTTGGGTCCACAACTTGCATCTAATTTCCTTTTATTTTCTATTATATATATATATAAGTAATAAACAAGTAAAATAACATGATCAAATATCAAAAGTTTCAATTATTTGATTAAAACATATAAAAAACGAATTATCCTTCACATAAAGTTCAAAATATTATGGTAGCTGAAATTAGGGAAAATCTAGATGCCCATAAACTAGTAGAGTTAGGTTATCCACAAGTAATTATCAAAGGAAACTCGAAGATCACGACTGAAGTAATGAGTGGGATGTGTAACACTACATGGAGATGCCATATCATAGAGAGAGAATTCAAGAATATCAGAGAGAATGTGTAACACTACTTGTCTTTTTTAATTGTTTCCTGTTGTATCAAAAAATATTATTAAATTCAATAGCTAATACATAAGTTCATAAGCCTACTAACAACTTGTGGGTTGGGGGGGATTGGGTTAGCTTAATACCATACCCTACCCATACCTATACTGGTTGTATAACCCCAAAAGCCAAAACCCATTCCTGCCCTAAAATCCATTTTTCAAGCAAAAAAAATCCTCCCCAGAATGGGTACCAGTCGGGTAGGGTAGGAATTGTCATCCCTACTCAATAGATATTTGACTATGGACAATTTGCAAAACAGAAGTATTGATGTGAATCGTGTTGCACTTATGCCGTTGATAGCAACATTAAATTTATCGATACAAATTTCGTGTATAAATCCAAATACAAGAAAAATGAAGATAAATTCAAATAAATTGTTTTTTTATATTTGAAATAAATGGGACACAAACTCTTTGCATTTGATACTTTCTTACAAAAGAGATAGAACCATTGATTCTCTTTTGGTAATGTACTTCTTGCAACTTAAGGATTTGGGTTGAGTTGAAGTCGAGAGTCAGATAACATGCTCCCATACTTTAGAAAATGACAAAAATTGCTTCCTCCAATTGGGCTTTAAAAGCTTGATCAAAAGAATGATTCTACAAGAACTCCGAGAGTGTTGTAGCTTTGTTCTTTAGAAAGTTGTGGATGCATTTCCTCTTCCAGGAGCTTTCTCACTTAGTTTCTCCCTCCAAAAGTCACTTCCCTCTTGATGGGAACCCTTATTTATAAATCTCTTGACTCATCTCTTAGCCCCCTTGATTAAGGATTTGGTTAGCTCTTCTTACCCTTTTTAGAGAGTGAAAGGTTGTGATTATTGCCATTCTTGGAGAGAATAATTTATCATCAATTATTCCCTCTTTAATCATTGACTAATTTCCATATATGGGAAGTTGTGCTTTGATTAACTAGATATTTGATTAGCTCTAGTTTCCTTTCATAAATAAGAGAGTTGGTAATTTACCATTTATATAGATAATGATTTTTAATCAATTATTGACTAGATTTCCATTTTTAGGGCTTGAAATGGTTCTAGTTGGATAAACCAATAAGATTTGTAATTTACATTTGAATTTAAACTTGACTTCATAGTGGATCCCACATGGACCATTTCTTTATGCTAATGAATTTACAACAGCAAAGCCCAAATGTTAGGCCCATGCACATATTTGAGAGAGTATGGAGTATGGTCCAAATAGAAGGACTCATACTAAGGCCCACAAACAAATTTGAGTTTATGGGAATAAGGCCCATTTAGGATTCCATGAAAATTTTAATGTCTACACGTGTCATCATCATCCAAACCCTATCTTAACTATATGGGGTCAAGTTAATGAATTCCAAGATTTTTTCTGAATAAAGGAGAGACAATGGACATGTTAATTAGTGAATTAAAATCAAGGTTGATATCTTGGTTGTGTGCACAGTCTTTTCAAGGGATGCAAATTCACCTTTTTTATGGGTGTGTTTGGTTATAATGCAAACTTATTTGTAGTGATGCAAATTTATGGAAGTGCAAATGATTTGGGTGCAAATTCTGATTTATTTTTGTTTCAAATATTATCTTATTTTGTTTGTTTGCAGTACAAAAGAAGTAAAATAAGACCTAAAGCAGAATACAGATAAACCAAAACAATATTGATGAAGGAAGATTTGGCCCGACCTCGTAACCACTCAACACGTGGCAAAGGCAACAGCTCGGCACAAACAGCACGCCAAGGCGCGAGCTCCGAAATGAGGAACCAGCGGTCCGAACTCCCCGTAAGGAGCCCGAGCTCTCCCTTAGGCCCCGAGCCTTACGAACACAAAGGGCAACAACCCGAACTGGCCTGCCCCATGGCAGTTCGGGTCACACCTCTATCCGAACTCGAGACTTAACCTCGCACACCACTCCAACACTTCGCCTCCAGGACGTTGAACTAAACAAACCGCACCGTACCTGACACCAATGGGGTCCGTATCCAGGGGCGGCACACCTGACTGACTTGGGATCTGACACTTGACAGCCGCACTTCAACAGCCACCTGCCACTGCCACCTGCCACCGCCATCTCCAGTTACAGAGACGGCTCCAACAAAGAGAACAGTGACGGTTATGCCCCAGCAGAGGTGATGACACCCGAACTGGCAGAAGCATAGAAGTAATCATACCCGACCTGATAGAAGCTTAGGAGTGAGTGCGTGAAGTGGTTATAAAAGGCTCTCTACCCCCTAAGAACAAGGTATGTGAACTTTGCGCCATCTGGTTTTATCTTGCCTTTGAGAGAGTACTAAGTTGAGCTTTGGAGCAATATCACCGGGTTCCTCCCCCGAGAATCCCCACTTTCTTCTCCGTTTCAGGCCCCCTGTTGCTCCGGTCAGAGGCAAGGTCGTTGGCAGCTAGGATCGGCTGGATTGCGCACCATTAATTGGCGCCGTCTGTGGGAACGCTTCTAAAAGCCTCCCTCTAAAACTCTCATAACCTCCTTTTTCCAAAAACCCCAACACTCATGGCTTCTTTCAGCAATGCCGGACGTGGCACGAAGATGAACACCATTGGGGAACAATTTCAAGTCCCCGTGGTGTGCATCGGACAGTTCACCATCCCCCTTCCAGTGGATGGGATCCCCAGCTTGAATGTGCCATAAATAGTGACGCCCGTAAACCTTTCTGCCATGAACGTCCCATTTCC
>Nelumbo_nucifera_newGene_1090
GCCGCATGTAGTGCAGTGTGTTCAATGCCAAATGCAGCCTTGATCTTACTGTGTATTGCTAGTTCTATTTCGGCCATCCTTTCTGGTACCATCGAAGCTCATTATGGGCATGTTCTGATTCACTTGAAGGTATGTAATTCAATGGTTCTCTGCTCAGTCCTATTAACCATTTGTTTTTTGGTCGCAGTGAGCTGTGGTAGAATTCCTAATGCATCTGAAAACCATATTTAATACTTTTCTCAGTCCAATTAACCTTACTTCCTCTATCCGAATTTCTATGTACTTCTACAATTGAACTTTGCTTTTTCAAAGGGTGAATCCGAGAGGCTGAAGCAATGGGTGTCTATAGGGCTTATTTTACTTGGCATAGTCACTATTCTTCATCTTACAGATGGTGAGGGACTGAGGTCCCTTGTTTTTAAGTATCATTTCTGAAATGGCTGCATTTTGATACACCTGGTCTAGGGTCTTCCTTTTCTTTTAATGTCTGCATTCATGCTTGTAGCTAGCTATATATTCCTCTCAACAAAAAGCTGTACAGCTTTAGCTACGTTTGTTTCACAGCAGGTGCAGCTGGAATTGTATTTTCTGGGCTCTACATCCTGGTACAACACTTTTCACTTTTTACTGTTCTGTGGTTTTCAATCCACAAACCAACTTTGGATCTTCCCTAACCTTGCTCATTTTGATGAACACAACAGTCAACAGATTGATGTTTGGGGTCTTCGAACTCCATTTCTAGTCCTCGAATGGATTGGAATGAATGCAATGCTAGTGTCTGTGAAGGCGCGCAGCACAAGGTATCTTTGCAGCATTCGTAAATGGATGGTAATTATGAATACCCCTAATAACTCTCTTGTAAGTAGTACAATCTTTTATTACATTTCAAAGAAAAAAAGAAGAAGAAAATGAAAATATTCAATGTCAGGTCCATTGGATCCAAAAGCATGTGTTCATTAATGTTTGGCAGACTGGCACTTTGAGAAGGAAGACTGCTGTATGTGATACGTGATATTTGCAGAGATCACCTTCTGGGGAGTTATTGCAGGCATATTGCACAAATTGGGCATCTACCGGAAGTTATGAGAAGTGGGAATTCATATCAAGCTGACCAACATATTGATTGGTTGGTGGCGCAGTGGGTTCATTGAAGAAGAATCAGTGTATTTGTAGAAGAAACATAGGTTTCATTTTCCTTAACCACTAAGTAATTAATTGTACGTTGCACTTCTCTGTAATATGTATGCCAG
>Nelumbo_nucifera_newGene_1093
GTTAAGCTTTTGGTGGTGTGTCCGAAAATAACATCAATTCTCCCAAAAATCTTACAGGCAAAAATGACGGTGATGTCCTGTGTCAGACCGTAACAATTGGTCCCTTTACACGCAATTAGCTTGTCCCGTGTGCGGGGTTAACGGGATATCTCGGTGGAGAAGGAAGGAGCTGTGAATAGAACTTCCAAGGTGTTTTCATGCGCGAAGGAGAAGCTGCTTTGACGGTTCGTTGAGGAAAATCGAATCTGGACTGTTTTTTTAATTGTTCAGAGACGGGAACTTGGACTTGGGGAGCAACGATTCCAAGCTCTCAAAGAATCGAAGCCTGTTCCCGCGTCATAATCCTCGGATTTCTACGATCATCTTCGAATCTGATTCGAGAACCAGCGGAGATCCTACAAAAGAAATACTAGTAAAATCCTCGGTTATTCGTTCTTCCTTCTTTGCTTTCTGGAAGCTTTCTTTTTTCAATTTTCTTTCTCTTTTGAGAGCTTAGATTCTTGGTGGAGAAAAGATTAGGTTCTTTTGTTCTTTACTTCCTTGACTGGTAGTTGCTTGTTGCATTTCTGCTTGCTACGTTCTGAGTCGCTGGGGAAAAGAAGGTGATGCTTTATATATTGCCGAAAGCGTTTTCAGAAGAAACTTACAAACTCAATGTAGTGTTGTGTAGGAAGTAGGAACCTTTCAAGCGTACGTACGTAGAAGAGCTTTGAAGAGGTGAAGTGGAGTCTCTGATCCTAAAATGTACGAGTTTTTGCGGGATTTAGAAGGTGAAATCGGTTTAGCAGAGACACTAAATTCTAGCCAGAGTTCGATGAGCAGCGATAGCTGCAGTAGCATCAGTCGTCTTTCATTTGATGATCTCGAAACCTCCGCCAAGACTTCGTCTTTTACTCGCCTGAGAGCTTTACCTTCAAGCCCCACCGGTTGTCGGACTTCGCGTGGGAAGCTATACGTTCTGCCATTTCCCGCTGCAAGAGCGGGTTGACTTTCAGGGATTTCAAGCTCGTTCGCCAAATTGGAGCGGCGACATTGGGAGCGTCTACCTGTGCGGCTGTGCCGTCTCAGGACCTCCAGTGCTGGTGATGATAGCTGCTATTACGCTATTACGCCATGAAGGTTGTGGATAAAGAAGCGCTTACGTTGAAGAAAAAGGTAGAGAGGGCGGAGACGGAGAAGAGGATTCTGAAGATGCTGGACCATCCATTCCTTCCTACTCTCTATGCAGAATTGGAAGCTTCGCATTACGCTTGCGTGTTCATGTTGTTCTGCTCTGGTAACTGAATGAAGTAATAGCAGCTCGCCCGACTGAATGAAGTGTAGCCTGGTGCCTCGACGGCTGGTATTACGTTGGGTAACTGAATGAAGTGTAGCCAAATATCATACACATAAGAATAATGTTGGAGAATACCCGGTCAAGGTGAACTGACCGGAGCGGCCGCCGGTGCCGAAGAAGGAGAACTCGAGTGAGGGGGGAAGAGCAGAGTTCAGGGTACCGGCAGCTCAAGCACGCGAGAATGTTTGACTCGGTTTTGGGCTAGTTTTGGGGCTAATAGGACGAGCTAACGGCCATCCCGTTAGCCCCGCACGCGGGACAAGCTAATTGCGTGCGAAGGGATAGATGGCGGACACTCGGCGTGTGGGGCGTTTGTGGGGCGAGAGCCGGTGGGACGCAGATTTGAACTCCCCTTGAGGATGATGGCGTTAAAATATCTCTTTTTTTTTTTTTTGTGGAAATGAGAGAATTTATTGAAAAACTAAAAGCACCCCACCAAGGGGCAAGGGGGAAAGGTAGCAATCGTAGTCAGAGTACATCAACGGGTGGATCCAGAGATAAAACGAGGTGGGATTTCGCCCACTGGGCTACACTGTGGGCCAAGTTGTTTGGCACGACGTGGGATGTAGGAGAAATTGAGAGTCTGATTTTCAGGAAAGAAACCCAGGACATCTGCTATTGTGTTAAAAAGACGATGGAACTTTGTTGCCTTAGGGCTGTTAATTAGCTCTATCGCCAGTTTGGAGTGTGATTCGACGACCGCTTCTACCTGAGCAAAATCCTTAGGCTGAGTTTGAAAAAAGTATAAATACAAATATGTAGAGTGTAAAACCTTATAGGTTGTACATATTTGCATTTATATTGCTTCTAAACTGAGCCTTAACTTCTAACACTCCGAACCTGATAGCTCTGAATTCCGCGTCCAAGGCTGAAGAGCATCTAGCTTTCTGCACTCTGCCACCGATGGCTCTTCCCTCGCAAGAGCAGCTGTGCCCGACCTCAGCACAAAAGGCTGCATCACAATTAATTACGCAGTTTTCAGGGGGAGGAATCCAGCCTTCTGATACCAACGGAGGAGACTGAGGAGCATAGCTACTATCGTCTGGGAAGAGGCAGCATTCCTTGAGGAGCTTGGAAACTGAGAGAGCTATGGCTTCCGGTTCCGGGCTTGAAGATGATCCATTGAAGACTGGCCCTTCCAGAATTCCCAAAACGTTAAGGCTATCATGGCGAGCCAGCTCACTTGCTCAGCCTATCGTGAGGATCGAAATTCATTTGGAACCAAGAGGATATCCAGTCATCTATATGTTGGAAATGCACTTCTCCAGAACGGTAGCTAGGCAGCAGGACTGATGAGCCAAGGGTATTTTAAGTAATTTTTTAAATAATAGGGTAATTTTTTGCATATAATATTTGTTAAAACAACTGCTATTTGTGACGAGACAAACAGTGCTTCAGCTCTTAGGATTACGCCAAAAAAACAGTAGTTAAAGCATTCTTAGTTAATTGTGTAAAATTTTCACCATGATTTGCAGCG
>Nelumbo_nucifera_newGene_1094
ATACTTTTGCAAGTCTTTGGCTGTGAAACATGAAGAATCTAGGCACACCCTTCTCTGCACTTGGCCTTCTTTGTCTACTTCTCATCTTGAATTCAAGATCAACCACCTCTCAGGAAAGTGGTAATGGCCAATGCAGATTAGTCTTTCTTTTTTCTTCAATTCTCTAGTTTGAGGTGTGTCAAAGAAACTAACTTCATGTATATGTAAATCGTGCTTGCAGAGGATGAGAAATCATTTGATTATGTGGAAGGGAGCAAGAAGGGGCCTGATCACTGGGGAGAGCTCCGTGAAGAATGGGCGGCCTGCAAGAAAGGACATATGCAGTCCCCAATCGATTTGTTGCATCAAAGGGTGGAGGTGGTGCCAAACTTAGGGCAACTAAAGAGAAGCTACAGGCCTTCTAATGCAACCCTCAAAAATAGGGGCCATGATATAGAG
>Nelumbo_nucifera_newGene_1095
ATTCATTGTAAAGAAGTAAAGGGCTAAAGGCCAAACTCGAAAGTGAGTGATTCCTGCAAGGAAACCTGAAAGCTGAAGCATCAAAATCGGAGAGAGAGAGAGAGAGAGCAGAGGGAAGCATCCAGCAGCCATTTCCGTTGCTCTGCTTTAATCTTTCTGGTCGTGGACCTACCATAATATTATTATGTCAATTACATCCCCCCTTTCTATCTGCCCCATCTCTTCCACGTCCCGTAAACTGCCCAGCTCGGGCTATTTCTTTTCACCTCCCATCAGTCGATTCCGCTCTAGCTGCATTACCATACCTTCCACCTCTCTCCACCTTTCTTCCTTATCCCGTCAAAGAGGCAAGAGAGGCACCGTCTGTTGCTCCTCCATGCCACTAGAGCAGATTTCCTCTCCACAGGTTTGTTGCTTCTCCTTCCCCATCACTCATCTTCATCCCCTTATACAGAATTGAACACTCTTGAATCGAATGAAGTTCTAACAGACCCATTTATAACTGCAATATAATTTAATGATGGACAGTCTTTATTTGCAATGTCTTGCAGTTGCAGTGTAGCTTGTTATATTCGAGAGCATACTGGGTTACGAGATCTCTAATTGCATGGAACATCGATATCGCAGATGGTTCTTGCTATCTCTACGCAAGTAGAACTGCTGGCTTAGTTGTTACGGAGGACGGTATTCAAGGTTTGGAAATTGGATTGCTTTTTGTTTGATGTTTTGCTTAATGAAGTTAACTTATTTAGTTCTGATGGAGGAGGCAGAACCCATCTTAACTCATCCTAGCAGAATCCTGTCAACGTTTTCTACGTTTGAATCTAAGACGGTCCACTTTGCACTGTAAATGCTCCCTAAATTTGCAATGCCTTACTGGATATTCATTCTAATGTTACACTTAATTCCCATGCTAACAGGTCACGAGGTGAAAATTAAGCTTGAAGTAGAAAACAGCGGGTTACCTTCCAATGTGAGCTGTTGGTTTGTTTAAACATTACATGATTACATACGACAATCGTTAATTTTCCCTGTGATCTATGGTTTTATTTGGTGGCACTTTGTTTTTTGGTTGAACATGAGCTCTGTTGGTTGTTTCACATAAGAAACACCCTAGTAAATTTTGATGACTCAGGCCCAGTTTGGCTCGTGGGAATAGGGGTCTGGAATCGGAATCGAATGGGCTATTCCTATTCCTACCGTTTGGTTGGGCGGAATCGGAATTCCATTCCCCATCCTGTTGGAATGGCATTCCCCCATTTGAGGGAATGGCCATTCCCTGCCCCTCCCTGGGAATGAAATTCCATTCTTGCTGATTCCAATTCCCATTCCCATTCCTATCTGAACCAAACAGACTATGGGAGTAGACCATTCCGATTCCAATTCTGAAGGACTTCGATTCCGACTCCGAATTTCCGATTCCAACTGCAAACCAAACGGACCCTCAATTTGGTATCTGATTGGTTTCCTTCTTACAGTTAACATCTTATTTCAGGTCGTTGAGAAGTTTCCTCACATTCGACATAATAGAGTTTTTAGAGTCCCAACTTCTGTGGATGTCAAGAGCCTTGTCAAATGCCAGTTAGCAGTTGCTTCTTTTCATTGTAAGAATTAGTGACTCTCTTTGTCTCAATTCAGTCTTGGCCCCTTCTTGTAGATTGAAGTATGATGATTGTATAAAATGCTGGCTCTAAATGGTCACATTAAATCACATCCAATTGGAACATCAATAGTTTACTTTGGGATTGCATCCATGTTAATTGCTTTGAACTTATGCATCAAACATTGAGCTCCAAATAAAATCATTGGCATGATGCTAAGTGTGATTTCTTAGTCTATATTTTTCAGTTTAGTTTTCCATTACAGCATAATAATTAGTCAATAGGTTGTGAATAAATTGCAATTCAACTATTAATAGGCAGAATAAGGAGAACAAACTTATAAAATACATCTAATAGAGGGAAAAATAAGTGAGACCCTGGCCTTCAAAACTTCTCAATTTTTTAAACATAAATGGTATTACAAACCAAAATAAGTAAATTGCCCCAAGACTGTGTACTATGTATAAGAAACCAATCTAGAGATGCCAGTATGCCCTTATAGGGTTCCTACACAATAATGTTAAAAAATATCATTCAGTTAAGTAATGATGTACATTAAATAACTCACTTCAATTTGGATGTGAAAATTCTGGCATATCTAATCTGATAAGTGATAACTATCTTTAAATGCCTCTAGGTTTATTCCTGAGCCTTTTTTTTATCAGCAGATTTATCCCTGCCCCCCCTCATCCATCAAATTATAGCATTAAGATCTCCCTTGATGCATACAATCTGACGACCCTATGCTAATGTTAGAATTTCACCCTTCATGGGATCCCCTGTGCTTACAGATCCTGATCCAACTAAAATGATCATTACTATAACTATTTCCTCTTTGCCTCTGCATCCCCAAGGGCCATTTGTTACATAAGAAATAATCATCAAATTAAATTAAATGCTTAATGTTGTTGTCAATAGGGGCTTCCGTTGTTGAATCATTGCACCATGTGAGATGAGAATTTGGTCATTATATCCTAATCTTTTCTATCCAATCGATTATTTTGATATTAACTAGTTCACTCATTGCCTTAGAGGGATCTCTTCTTGTTATGAAATTCTAGCATTTAACGTTTATTTGTTTCTAAATTCTAAATGCTCCTGTTGAGTGGGCCGACTTGTGTTTAGTTTATTTCCTTTTAAATTAAGATGTTGTTGGGCCCATTAGTCTTTATTTCTTAAAGAGTTGTAATTACTTAGGTTGAGTTGCCGCCCTACTGAGGGCATTTTTGTAATATCTCATACTTAAAGTTAATTATAAATAGAATGAAGGGCTGGCGGCTAGGGTTAAGTCAATCTATCCTAGTCGACCTTCTTCTCTTTTCTACCCTTTCCTTTGTCTCTTGCTGAAATCCCCAACTTTCTACTCTTCCTTTCACAAGAAGCTTGGCCGAAATTAGCACATAAGGTTTTCTACTTGGTATCAGAGCAGGTTGAAGGTTCTTGAAGAGATTTGTTCCTGCAGCCCTAGATCGGCCGACTGCATGGAGATTTAAGAGGCTGATCGAAGCTTTCAGGTAAGCCCAGTTTTTGGATTTTCTTGGTGGATCTGTATGCCCTATAGCTGGTCTAGGGTTTCTCANNNNNNNNNNNNNNNNNNNNNNNNNNNNNNNNNNNNNNNNNNNNNNNNNNNNNNNNNNNNNNNNNNNNNNNNNNNNNNNNNNNNNNNNNNNNNNNNNNNNNNNNNNNNNNNNNNNNNNNNNNNNNNNNNNNNNNNNNNNNNNNNNNNNNNNNNNNNNNNNNNNNNNNNNNNNNNNNNNNNNNNNNNNNNNNNNNNNNNNNNNNNNNNNNNNNNNNNNNNNNNNNNNNNNNNNNNNNNNNNNNNNNNNNNNNNNNNNNNNNNNNNNNNNNNNNNNNNNNNNNNNNNNNNNNNNNNNNNNNNNNNNNNNNNNNNNNNNNNNNNNNNNNNNNNNNNNNNNNNNNNNNNNNNNNNNNNNNNNNNNNNNNNNNNNNNNNNNNNNNNNNNNNNNNNNNNNNNNNNNNNNNNNNNNNNNNNNNNNNNNNNNNNNNNNNNNNNNNNNNNNNNNNNNNNNNNNNNNNNNNNNNNNNNNNNNNNNNNNNNNNNNNNNNNNNNNNNNNNNNNNNNNNNNNNNNNNNNNNNNNNNNNNNNNNNNNNNNNNNNNNNNNNNNNNNNNNNNNNNNNNNNNNNNNNNNNNNNNNNNNNNNNNNNNNNNNNNNNNNNNNNNNNNNNNNNNNNNNNNNNNNNNNNNNNNNNNNNNNNNNNNNNNNNNNNNNNNNNNNNNNNNNNNNNNNNNNNNNNNNNNNNNNNNNNNNNNNNNNNNNNNNNNNNNNNNNNNNNNNNNNNNNNNNNNNNNNNNNNNNNNNNNNNNNNNNNNNNNNNNNNNNNNNNNNNNNNNNNNNNNNNNNNNNNNNNNNNNNNNNNNNNNNNNNNNNNNNNNNNNNNNNNNNNNNNNNNNNNNNNNNNNNNNNNNNNNNNNNNNNNNNNNNNNNNNNNNNNNNNNNNNNNNNNNNNNNNNNNNNNNNNNNNNNNNNNNNNNNNNNNNNNNNNNNNNNNNNNNNNNNNNNNNNNNNNNNNNNNNNNNNNNNNNNNNNNNNNNNNNNNNNNNNNNNNNNNNNNNNNNNNNNNNNNNNNNNNNNNNNNNNNNNNNNNNNNNNNNNNNNNNNNNNNNNNNNNNNNNNNNNNNNNNNNNNNNNNNNNNNNNNNNNNNNNNNNNNNNNNNNNNNNNNNNNNNNNNNNNNNNNNNNNNNNNNNNNNNNNNNNNNNNNNNNNNNNNNNNNNNNNNNNNNNNNNNNNNNNNNNNNNNNNNNNNNNNNNNNNNNNNNNNNNNNNNNNNNNNNNNNNNNNNNNNNNNNNNNNNNNNNNNNNNNNNNNNNNNNNNNNNNNNNNNNNNNNNNNNNNNNNNNNNNNNNNNNNNNNNNNNNNNNNNNNNNNNNNNNNNNNNNNNNNNNNNNNNNNNNNNNNNNNNNNNNNNNNNNNNNNNNNNNNNNNNNNNNNNNNNNNNNNNNNNNNNNNNNNNNNNNNNNNNNNNNNNNNNNNNNNNNNNNNNNNNNNNNNNNNNNNNNNNNNNNNNNNNNNNNNNNNNNNNNNNNNNNNNNNNNNNNNNNNNNNNNNNNNNNNNNNNNNNNNNNNNNNNNNNNNNNNNNNNNNNNNNNNNNNNNNNNNNNNNNNNNNNNNNNNNNNNNNNNNNNNNNNNNNNNNNNNNNNNNNNNNNNNNNNNNNNNNNNNNNNNNNNNNNNNNNNNNNNNNNNNNNNNNNNNNNNNNNNNNNNNNNNNNNNNNNNNNNNNNNNNNNNNNNNNNNNNNNNNNNNNNNNNNNNNNNNNNNNNNNNNNNNNNNNNNNNNNNNNNNNNNNNNNNNNNNNNNNNNNNNNNNNNNNNNNNNNNNNNNNNNNNNNNNNNNNNNNNNNNNNNNNNNNNNNNNNNNNNNNNNNNNNNNNNNNNNNNNNNNNNNNNNNNNNNNNNNNNNNNNNNNNNNNNNNNNNNNNNNNNNNNNNNNNNNNNNNNNNNNNNNNNNNNNNNNNNNNNNNNNNNNNNNNNNNNNNNNNNNNNNNNNNNNNNNNNNNNNNNNNNNNNNNNNNNNNNNNNNNNNNNNNNNNNNNNNNNNNNNNNNNNNNNNNNNNNNNNNNNNNNNNNNNNNNNNNNNNNNNNNNNNNNNNNNNNNNNNNNNNNNNNNNNNNNNNNNNNNNNNNNNNNNNNNNNNNNNNNNNNNNNNNNNNNNNNNNNNNNNNNNNNNNNNNNNNNNNNNNNNNNNNNNNNNNNNNNNNNNNNNNNNNNNNNNNNNNNNNNNNNNNNNNNNNNNNNNNNNNNNNNNNNNNNNNNNNNNNNNNNNNNNNNNNNNNNNNNNNNNNNNNNNNNNNNNNNNNNNNNNNNNNNNNNNNNNNNNNNNNNNNNNNNNNNNNNNNNNNNNNNNNNNNNNNNNNNNNNNNNNNNNNNNNNNNNNNNNNNNNNNNNNNNNNNNNNNNNNNNNNNNNNNNNNNNNNNNNNNNNNNNNNNNNNNNNNNNNNNNNNNNNNNNNNNNNNNNNNNNNNNNNNNNNNNNNNNNNNNNNNNNNNNNNNNNNNNNNNNNNNNNNNNNNNNNNNNNNNNNNNNNNNNNNNNNNNNNNNNNNNNNNNNNNNNNNNNNNNNNNNNNNNNNNNNNNNNNNNNNNNNNNNNNNNNNNNNNNNNNNNNNNNNNNNNNNNNNNNNNNNNNNNNNNNNNNNNNNNNNNNNNNNNNNNNNNNNNNNNNNNNNNNNNNNNNNNNNNNNNNNNNNNNNNNNNNNNNNNNNNNNNNNNNNNNNNNNNNNNNNNNNNNNNNNNNNNNNNNNNNNNNNNNNNNNNNNNNNNNNNNNNNNNNNNNNNNNNNNNNNNNNNNNNNNNNNNNNNNNNNNNNNNNNNNNNNNNNNNNNNNNNNNNNNNNNNNNNNNNNNNNNNNNNNNNNNNNNNNNNNNNNNNNNNNNNNNNNNNNNNNNNNNNNNNNNNNNNNNNNNNNNNNNNNNNNNNNNNNNNNNNNNNNNNNNNNNNNNNNNNNNNNNNNNNNNNNNNNNNNNNNNNNNNNNNNNNNNNNNNNNNNNNNNNNNNNNNNNNNNNNNNNNNNNNNNNNNNNNNNNNNNNNNNNNNNNNNNNNNNNNNNNNNNNNNNNNNNNNNNNNNNNNNNNNNNNNNNNNNNNNNNNNNNNNNNNNNNNNNNNNNNNNNNNNNNNNNNNNNNNNNNNNNNNNNNNNNNNNNNNNNNNNNNNNNNNNNNNNNNNNNNNNNNNNNNNNNNNNNNNNNNNNNNNNNNNNNNNNNNNNNNNNNNNNNNNNNNNNNNNNNNNNNNNNNNNNNNNNNNNNNNNNNNNNNNNNNNNNNNNNNNNNNNNNNNNNNNNNNNNNNNNNNNNNNNNNNNNNNNNNNNNNNNNNNNNNNNNNNNNNNNNNNNNNNNNNNNNNNNNNNNNNNNNNNNNNNNNNNNNNNNNNNNNNNNNNNNNNNNNNNNNNNNNNNNNNNNNNNNNNNNNNNNNNNNNNNNNNNNNNNNNNNNNNNNNNNNNNNNNNNNNNNNNNNNNNNNNNNNNNNNNNNNNNNNNNNNNNNNNNNNNNNNNNNNNNNNNNNNNNNNNNNNNNNNNNNNNNNNNNNNNNNNNNNNNNNNNNNNNNNNNNNNNNNNNNNNNNNNNNNNNNNNNNNNNNNNNNNNNNNNNNNNNNNNNNNNNNNNNNNNNNNNNNNNNNNNNNNNNNNNNNNNNNNNNNNNNNNNNNNNNNNNNNNNNNNNNNNNNNNNNNNNNNNNNNNNNNNNNNNNNNNNNNNNNNNNNNNNNNNNNNNNNNNNNNNNNNNNNNNNNNNNNNNNNNNNNNNNNNNNNNNNNNNNNNNNNNNNNNNNNNNNNNNNNNNNNNNNNNNNNNNNNNNNNNNNNNNNNNNNNNNNNNNNNNNNNNNNNNNNNNNNNNNNNNNNNNNNNNNNNNNNNNNNNNNNNNNNNNNNNNNNNNNNNNNNNNNNNNNNNNNNNNNNNNNNNNNNNNNNNNNNNNNNNNNNNNNNNNNNNNNNNNNNNNNNNNNNNNNNNNNNNNNNNNNNNNNNNNNNNNNNNNNNNNNNNNNNNNNNNNNNNNNNNNNNNNNNNNNNNNNNNNNNNNNNNNNNNNNNNNNNNNNNNNNNNNNNNNNNNNNNNNNNNNNNNNNNNNNNNNNNNNNNNNNNNNNNNNNNNNNNNNNNNNNNNNNNNNNNNNNNNNNNNNNNNNNNNNNNNNNNNNNNNNNNNNNNNNNNNNNNNNNNNNNNNNNNNNNNNNNNNNNNNNNNNNNNNNNNNNNNNNNNNNNNNNNNNNNNNNNNNNNNNNNNNNNNNNNNNNNNNNNNNNNNNNNNNNNNNNNNNNNNNNNNNNNNNNNNNNNNNNNNNNNNNNNNNNNNNNNNNNNNNNNNNNNNNNNNNNNNNNNNNNNNNNNNNNNNNNNNNNNNNNNNNNNNNNNNNNNNNNNNNNNNNNNNNNNNNNNNNNNNNNNNNNNNNNNNNNNNNNNNNNNNNNNNNNNNNNNNNNNNNNNNNNNNNNNNNNNNNNNNNNNNNNNNNNNNNNNNNNNNNNNNNNNNNNNNNNNNNNNNNNNNNNNNNNNNNNNNNNNNNNNNNNNNNNNNNNNNNNNNNNNNNNNNNNNNNNNNNNNNNNNNNNNNNNNNNNNNNNNNNNNNNNNNNNNNNNNNNNNNNNNNNNNNNNNNNNNNNNNNNNNNNNNNNNNNNNNNNNNNNNNNNNNNNNNNNNNNNNNNNNNNNNNNNNNNNNNNNNNNNNNNNNNNNNNNNNNNNNNNNNNNNNNNNNNNNNNNNNNNNNNNNNNNNNNNNNNNNNNNNNNNNNNNNNNNNNNNNNNNNNNNNNNNNNNNNNNNNNNNNNNNNNNNNNNNNNNNNNNNNNNNNNNNNNNNNNNNNNNNNNNNNNNNNNNNNNNNNNNNNNNNNNNNNNNNNNNNNNNNNNNNNNNNNNNNNNNNNNNNNNNNNNNNNNNNNNNNNNNNNNNNNNNNNNNNNNNNNNNNNNNNNNNNNNNNNNNNNNNNNNNNNNNNNNNNNNNNNNNNNNNNNNNNNNNNNNNNNNNNNNNNNNNNNNNNNNNNNNNNNNNNNNNNNNNNNNNNNNNNNNNNNNNNNNNNNNNNNNNNNNNNNNNNNNNNNNNNNNNNNNNNNNNNNNNNNNNNNNNNNNNNNNNNNNNNNNNNNNNNNNNNNNNNNNNNNNNNNNNNNNNNNNNNNNNNNNNNNNNNNNNNNNNNNNNNNNNNNNNNNNNNNNNNNNNNNNNNNNNNNNNNNNNNNNNNNNNNNNNNNNNNNNNNNNNNNNNNNNNNNNNNNNNNNNNNNNNNNNNNNNNNNNNNNNNNNNNNNNNNNNNNNNNNNNNNNNNNNNNNNNNNNNNNNNNNNNNNNNNCTTTCACAAGAAGCTTGGCCGAAATCAGCACATAAGGTTTTCTACTGCTCCAAAACACCATGTTTAGATTGATGTATCTTCAGATGTGTCAATATATCAACCTTGTTGGCTTTCCTTTTTTCTTCCATAATTGGGATGAAAACAATCTTGCATGTTACAGATAAATCTCTTTTTATTGTCTAACGTGTCTACTACTCATGTGGCATCCATACATATGAGCTACACAATAGAAGGATGTAATGGTGCTTGGTTAGCACTTTCCTGTCTTCCTAACTCTTTTCTCCTTGTTTTTCTTATTAATACAGATTACAACTTTGTATCAGAGCTATTTTTTTTTTATGAATGATAATAAATTTATTAATTCAGAAGCAGATTTAGAGTGANNNNNNNNNNNNNNNNNNNNNNNNNNNNNNNNNNNNNNNNNNNNNNNNNNNNNNNNNNNNNNNNNNNNNNNNNNNNNNNNNNNNNNNNNNNNNNNNNNNNNNNNNNNNNNNNNNNNNNNNNNNNNNNNNNNNNNNNNNNNNNNNNNNNNNNNNNNNNNNNNNNNNNNNNNNNNNNNNNNNNNNNNNNNNNNNNNNNNNNNNNNNNNNNNNNNNNNNNNNNNNNNNNNNNNNNNNNNNNNNNNNNNNNNNNNNNNNNNNNNNNNNNNNNNNNNNNNNNNNNNNNNNNNNNNNNNNNNNNNNNNNNNNNNNNNNNNNNNNNNNNNNNNNNNNNNNNNNNNNNNNNNNNNNNNNNNNNNNNNNNNNNNNNNNNNNNNNNNNNNNNNNNNNNNNNNNNNNNNNNNNNNNNNNNNNNNNNNNNNNNNNNNNNNNNNNNNNNNNNNNNNNNNNNNNNNNNNNNNNNNNNNNNNNNNNNNNNNNNNNNNNNNNNNNNNNNNNNNNNNNNNNNNNNNNNNNNNNNNNNNNNNNNNNNNNNNNNNNNNNNNNNNNNNNNNNNNNNNNNNNNNNNNNNNNNNNNNNNNNNNNNNNNNNNNNNNNNNNNNNNNNNNNNNNNNNNNNNNNNNNNNNNNNNNNNNNNNNNNNNNNNNNNNNNNNNNNNNNNNNNNNNNNNNNNNNNNNNNNNNNNNNNNNNNNNNNNNNNNNNNNNNNNNNNNNNNNNNNNNNNNNNNNNNNNNNNNNNNNNNNNNNNNNNNNNNNNNNNNNNNNNNNNNNNNNNNNNNNNNNNNNNNNNNNNNNNNNNNNNNNNNNNNNNNNNNNNNNNNNNNNNNNNNNNNNNNNNNNNNNNNNNNNNNNNNNNNNNNNNNNNNNNNNNNNNNNNNNNNNNNNNNNNNNNNNNNNNNNNNNNNNNNNNNNNNNNNNNNNNNNNNNNNNNNNNNNNNNNNNNNNNNNNNNNNNNNNNNNNNNNNNNNNNNNNNNNNNNNNNNNNNNNNNNNNNNNNNNNNNNNNNNNNNNNNNNNNNNNNNNNNNNNNNNNNNNNNNNNNNNNNNNNNNNNNNNNNNNNNNNNNNNNNNNNNNNNNNNNNNNNNNNNNNNNNNNNNNNNNNNNNNNNNNNNNNNNNNNNNNNNNNNNNNNNNNNNNNNNNNNNNNNNNNNNNNNNNNNNNNNNNNNNNNNNNNNNNNNNNNNNNNNNNNNNNNNNNNNNNNNNNNNNNNNNNNNNNNNNNNNNNNNNNNNNNNNNNNNNNNNNNNNNNNNNNNNNNNNNNNNNNNNNNNNNNNNNNNNNNNNNNNNNNNNNNNNNNNNNNNNNNNNNNNNNNNNNNNNNNNNNNNNNNNNNNNNNNNNNNNNNNNNNNNNNNNNNNNNNNNNNNNNNNNNNNNNNNNNNNNNNNNNNNNNNNNNNNNNNNNNNNNNNNNNNNNNNNNNNNNNNNNNNNNNNNNNNNNNNNNNNNNNNNNNNNNNNNNNNNNNNNNNNNNNNNNNNNNNNNNNNNNNNNNNNNNNNNNNNNNNNNNNNNNNNNNNNNNNNNNNNNNNNNNNNNNNNNNNNNNNNNNNNNNNNNNNNNNNNNNNNNNNNNNNNNNNNNNNNNNNNNNNNNNNNNNNNNNNNNNNNNNNNNNNNNNNNNNNNNNNNNNNNNNNNNNNNNNNNNNNNNNNNNNNNNNNNNNNNNNNNNNNNNNNNNNNNNNNNNNNNNNNNNNNNNNNNNNNNNNNNNNNNNNNNNNNNNNNNNNNNNNNNNNNNNNNNNNNNNNNNNNNNNNNNNNNNNNNNNNNNNNNNNNNNNNNNNNNNNNNNNNNNNNNNNNNNNNNNNNNNNNNNNNNNNNNNNNNNNNNNNNNNNNNNNNNNNNNNNNNNNNNNNNNNNNNNNNNNNNNNNNNNNNNNNNNNNNNNNNNNNNNNNNNNNNNNNNNNNNNNNNNNNNNNNNNNNNNNNNNNNNNNNNNNNNNNNNNNNNNNNNNNNNNNNNNNNNNNNNNNNNNNNNNNNNNNNNNNNNNNNNNNNNNNNNNNNNNNNNNNNNNNNNNNNNNNNNNNNNNNNNNNNNNNNNNNNNNNNNNNNNNNNNNNNNNNNNNNNNNNNNNNNNNNNNNNNNNNNNNNNNNNNNNNNNNNNNNNNNNNNNNNNNNNNNNNNNNNNNNNNNNNNNNNNNNNNNNNNNNNNNNNNNNNNNNNNNNNNNNNNNNNNNNNNNNNNNNNNNNNNNNNNNNNNNNNNNNNNNNNNNNNNNNNNNNNNNNNNNNNNNNNNNNNNNNNNNNNNNNNNNNNNNNNNNNNNNNNNNNNNNNNNNNNNNNNNNNNNNNNNNNNNNNNNNNNNNNNNNNNNNNNNNNNNNNNNNNNNNNNNNNNNNNNNNNNNNNNNNNNNNNNNNNNNNNNNNNNNNNNNNNNNNNNNNNNNNNNNNNNNNNNNNNNNNNNNNNNNNNNNNNNNNNNNNNNNNNNNNNNNNNNNNNNNNNNNNNNNNNNNNNNNNNNNNNNNNNNNNNNNNNNNNNNNNNNNNNNNNNNNNNNNNNNNNNNNNNNNNNNNNNNNNNNNNNNNNNNNNNNNNNNNNNNNNNNNNNNNNNNNNNNNNNNNNNNNNNNNNNNNNNNNNACTGGTGAGGTATTTGAGGTCGGCAACGGGTTGGTGGTGAATATTGGCATGTCTCTGGCATTTATCACATTTTCTAACGAGTTCGATGGCATCTGCCTTCATCGTTGGCCAATAGTACCCTTGTCAAAGCGCTTTCTGGGCGAGGGCCCTGCCCCCCAAGTGTCCGCCACACAGGCCCTCATGGGTGTCGCGGAGTACAAGTTCGGCTTCGGAAGGTCGCAAGCAACACAGGTAGGGGAGTGTGTAGGATCTCCTGTATAGCCGCTCGTCTATCATGATGTATTTAGCTGCTTGACGTTGCACCCTTCTGGCTGCGTTGCGCTCTGTAGGGAGGGTCCCGTAACAAGAAGCTCATGAGTGGGTCAATCCAGCTCGGCTCTGCTTGAACGACAGGAGCGACCTCCTCTGTCCCCCTGAGAATGCTAGGCCGAGACAGGTCCTCTATGTACACGGTTCTCATGGTGATGTCGCTAGTGCTGGCTATCTTGGACAAGGCATCGGCCTCGGCGTTCTCCGACCTAGGGATTTGTCTGATGAAGTGTGACTGGAAGTTGAGCAGGGCCTCTCTGACTTTGGCTAAANNNNNNNNNNNNNNNNNNNNNNNNNNNNNNNNNNNNNNNNNNNNNNNNNNNNNNNNNNNNNNNNNNNNNNNNNNNNNNNNNNNNNNNNNNNNNNNNNNNNNNNNNNNNNNNNNNNNNNNNNNNNNNNNNNNNNNNNNNNNNNNNNNNNNNNNNNNNNNNNNNNNNNNNNNNNNNNNNNNNNNNNNNNNNNNNNNNNNNNNNNNNNNNNNNNNNNNNNNNNNNNNNNNNNNCTTTCTTAATCTCTTCTTCCTCGAAATCCCTTTCCAGCCACCTTGCCACTCCGTCATCAATTCTTGGCCATTCCACCCCTTCCATGACTTCTCTCTCACTCAAAGGTCTTTTATAAATTGATCTGAAGTGGTCCACAAATTTTCTGGCTTTGTCATCCTGGTTGGTAATCACCTCCTCTCCTATTTCTAGCTTGGTCACAAGATTCTTTCTTCGTCCCCCATTTGCCAAATCATGGAAAAATCTAGTGTTCCCATCGCCTTCCTTAATCCACTTGTGTCTAGATTTTTGTCTCCAACTGATTTCTTCCCTTANNNNNNNNNNNNNNNNNNNNNNNNNNNNNNNNNNNNNNNNNNNNNNNNNNNNNNNNNNNNNNNNNNNNNNNNNNNNNNNNNNNNNNNNNNNNNNNNNNNNNNNNNNNNNNNNNNNNNNNNNNNNNNNNNNNNNNNNNNNNNNNNNNNNNNNNNNNNNNNNNNNNNNNNNNNNNNNNNNNNNNNNNNNNNNNNNNNNNNNNNNNNNNNNNNNNNNNNNNNNNNNNNNNNNNNNNNNNNNNNNNNNNNNNNNNNNNNNNNNNNNNNNNNNNNNNNNNNNNNNNNNNNNNNNNNNNNNNNNNNNNNNNNNNNNNNNNNNNNNNNNNNNNNNNNNNNNNNNNNNNNNNNNNNNNNNNNNNNNNNNNNNNNNNNNNNNNNNNNNNNNNNNNNNNNNNNNNNNNNNNNNNNNNNNNNNNNNNNNNNNNNNNNNNNNNNNNNNNNNNNNNNNNNNNNNNNNNNNNNNNNNNNNNNNNNNNNNNNNNNNNNNNNNNNNNNNNNNNNNNNNNNNNNNNNNNNNNNNNNNNNNNNNNNNNNNNNNNNNNNNNNNNNNNNNNNNNNNNNNNNNNNNNNNNNNNNNNNNNNNNNNNNNNNNNNNNNNNNNNNNNNNNNNNNNNNNNNNNNNNNNNNNNNNNNNNNNNNNNNNNNNNNNNNNNNNNNNNNNNNNNNNNNNNNNNNNNNNNNNNNNNNNNNNNNNNNNNNNNNNNNNNNNNNNNNNNNNNNNNNNNNNNNNNNNNNNNNNNNNNNNNNNNNNNNNNNNNNNNNNNNNNNNNNNNNNNNNNNNNNNNNNNNNNNNNNNNNNNNNNNNNNNNNNNNNNNNNNNNNNNNNNNNNNNNNNNNNNNNNNNNNNNNNNNNNNNNNNNNNNNNNNNNNNNNNNNNNNNNNNNNNNNNNNNNNNNNNNNNNNNNNNNNNNNNNNNNNNNNNNNNNNNNNNNNNNNNNNNNNNNNNNNNNNNNNNNNNNNNNNNNNNNNNNNNNNNNNNNNNNNNNNNNNNNNNNNNNNNNNNNNNNNNNNNNNNNNNNNNNNNNNNNNNNNNNNNNNNNNNNNNNNNNNNNNNNNNNNNNNNNNNNNNNNNNNNNNNNNNNNNNNNNNNNNNNNNNNNNNNNNNNNNNNNNNNNNNNNNNNNNNNNNNNNNNNNNNNNNNNNNNNNNNNNNNNNNNNNNNNNNNNNNNNNNNNNNNNNNNNNNNNNNNNNNNNNNNNNNNNNNNNNNNNNNNNNNNNNNNNNNNNNNNNNNNNNNNNNNNNNNNNNNNNNNNNNNNNNNNNNNNNNNNNNNNNNNNNNNNNNNNNNNNNNNNNNNNNNNNNNNNNNNNNNNNNNNNNNNNNNNNNNNNNNNNNNNNNNNNNNNNNNNNNNNNNNNNNNNNNNNNNNNNNNNNNNNNNNNNNNNNNNNNNNNNNNNNNNNNNNNNNNNNNNNNNNNNNNNNNNNNNNNNNNNNNNNNNNNNNNNNNNNNNNNNNNNNNNNNNNNNNNNNNNNNNNNNNNNNNNNNNNNNNNNNNNNNNNNNNNNNNNNNNNNNNNNNNNNNNNNNNNNNNNNNNNNNNNNNNNNNNNNNNNNNNNNNNNNNNNNNNNNNNNNNNNNNNNNNNNNNNNNNNNNNNTCTGTTGGGAACTTCATAGCCAAGTGGTAAGTGGAGACCACTGCCCGTAGGACATGGGTGATCGGTCGACCTATTATGGCATTGTAGGGAGAGGGTGTCGCTACTACCAGGAAGTTGTGTTCGAATCTGACCACACAAGGCCATGTGCCGATCTCTACAGGTACTGTTATTTTCCCAAGGGGCCGGACCTCCTCTCCGCTGAAGCCTACCAAAGGAGTGTCTGCGGGCTTCAGGTCACTTTTCTGCAACTGGAGCTGGTCAAACGCGGCTTTGAAGAGTATGTCGGCCGAGCTGCCCGAGTCGACGTGTATGCGCCTAACCTCGAAGTCGTTGATTCTCAGCTTTATTATGAGCGCGTCGTCGTGGGGGTAATGGACCCCTCGCGCATCGTCTTCTGTGAAGAAAATTGGCTCTTCTGTTCTTGGCCGCTTTGGGGGGTTCTGCTCCTCCCGGGCGACCTCGCGAACCGACGTCCGAGCTGCCGCTGAGGTGCACCCTGCAACGATGGAACCTCCCACTATCATGTGGATGGTTCTGGGAACTGGCCTCTCCTCTGGAGGCTGCCTCTGCGGTTGTTCGGCCAGCCTGCTGCTGGACTCGGGAGCATCTTTGTTGTGCTCCCCTTGCCGACCTGTTCTATTACTATTGCTATTATTATTATTATTTTGTACAAAGTTTCTCAAATATCCGCGACGGATGAGCTCTTCTATCTCGTCGCGGAGGTTTTTACAACTCTCGGTGCTGNGAAGGGAAGAGGAGTTTTCACAGCTTTAGGACCATTTTCTTCGCCATTTCTAGTCTTCCTGCCACCTGCCTCTTCAATCTCTTCCTCTAAAAACAACAGCTTTGTATGCAAACTTTCTATTTCAAGTAAATCATTGTTGCTTTCCGGAGACAGACTTCCCAAACTTAAAGTTTCGTCTCTATCATTGTATCAGAGCTAATTGAGTGGTAAATCTTTTTCTTTCTTTTGTATCCAGTCAATTCTACCATCAATTATGGTGACTTCTGATGCACATGCAAAGGGCTATTTTATGTGGATTTCTTGCATTATGTTCATGCTTTCCTCGTACACATTAATAATTTTATTCATTTTGGCTTTTTCTTCCTTAGTGAAGACTACAAGTGTTTCTTTTTCATTATCCTTGATTTAGAATTGATGCAAATTTGACTTGTCTATCTTTTCTCCTATGTAGCTGATGGGCAATGCAGTAATGCCACTGGTTTACAGTTACCTGGTGTTATAGATGACTTATTTGCATATGGTGGCCCACTTGGTGCTGTGTTTACAAAAGAAGCTGTATCACTTTACCTTTGGGCACCTACTGCTCAAGTATGACATATTTCCTGTGACCTTAAAATGATCTCTCTCTCTCTCAATATCCCTCCCTCCCCTCCCACTAGGCTGGTAACTTAAAGTTCTGTGCCTCTTTTATTTCTGCAAGCAGGCAGTATCGGCTATTATCTATGGTGATTCATCAGGCGGTGTTCCCTTAGAGAGTGTCCAGCTTGAGGAGGTTGATGGTGTTTGGAGTGCTCATGGACCAAGAAATTGGGAAGGCTGTTATTATGTGTATGAGGTCTCTGTCTACCATCCTAGTACCTTGCGAATTGAAACATGCATGGCGAACGATCCATATGCTAGAGGGTATGCTGGCTTGTCAGTTTATAACACTAAAGTGGCTAATGTAATCTTTTAGTAAGGCTCTAGGTGTGTATGAAAACTCTGCTTGCATATGCAGATTTACATATTATGTTCACCTTTCATTTTGTTTGGATAGGTAGTGCCTCCATATGTAGTATGCATTTTTGTGCGTACGTTTTCATAGTTTCATCTTGTTGCACAGGCTCTCATCAGATGGCAAACGGACATTGTTGGTCAATCTTGATTGTGATGCATTAAAACCAGATGGATGGGATGCTTTGGCAGATGAGAAACCCAAGCTTTCTTCTTTCTCTGACATCAGTATTTATGAGTTGCATATAAGAGATTTCAGGTCAGTAATCTGTTTTTTCCTTTTAGCATCTTTTCTCGTATGTTTAATACTAATATTCTCCAGCATGGGACTGAAGGATGACTTGTTCTATATTCTGAATTAATATTATGTGTAAATCTTGGAGTTGAAATGTATGCTTGGTAAGAGGTAGAAATTGACACTGTCTTTAATAACTACAACTCTTTGGCTTGACAAAATTCCCCATGCATTAACTCTCACTCTTCTCTCAACCTCAAATCATTTTGTGATTTAGATTTTAGAATTTTGTGAAAATAATGATTCCTCCCTCTCCAAAGAAGGGTTGAGCCTTGTGTGGGAATTTCTTGGTTTCTGCATGTTAAATGTTAACCTAAACACTCACCGAGAATACTTGATTTAGGCACATCCTGAGACCTAGTTCAAAATTCAAATTAACTGTGTTCACATTTATATTTTTCTATTCCTGTTAATATTTGCTTTTCATTCCAGTGCCAGTGACCAAACAGTGCATCCTGATTTCCATGGTGGTTATCTTGCTTTCACCTTACAGGTAGTGTTTAACCTTGTTAACCAACATTTTTGACTTCTAAATAATTTTCTCAGATATTCTCTCTTCTTTCTCTGTCTCTCATTCTCTCTCTTTTTATCTATCATATTTACTTTATTTATGCTTTTGCATGTTCCCTGCTATGAGACTTGGTTCTATAGCAGTTACCCTTTTCAGGCTACCAATAAAAACATCCTGATGGTTATTAAATATTCCTAAGTTTTCTTTGAGATTATATGTTGAATTTCTAACAGCAATTAACATGCACATAGACCTAGTATACTGTTCAAAAAACATTCTTAAATTTGTCTTTTATTTCTGAGAACTATGGTAATTAAAAAAAGGTTTTATGAGTTAATATGGAGTGCTGTTCATTAATGTTTGCTGATGTGGCGCGATCCGGGCACTCCTAGCTGGCGGTTGACAGGCTCCTTGCTGGCAACGAGCGGCACCTGAGAAGATGAAAGGAAGGATTCCCGGGGGTTTGCCCGATGGGAATACTCTGATGCTTAAGTTAGTACTGTGTATGGAAGTAAAGAGGGCAAATGAAAGCTAAGAGTGGAGGTCGCGCTTATCACTATACTTGAGAGGTTGGAGGTCTCAAGAGAGAGTTTCTCCTCTGCCCTGGGGGCTTTTATAGGAGCGTTCTTGCGAGATCAGGCATAACCGCCACTGGGCTCCTGCCACAGCCGTTACCTGCCAGGTCTGCGCAGGTGATCGTTACAGTGTACTATCCGCTTGGTTGAGTGACACGTCCCAAAGGGGCAGGCACGCCTCCATCTGTCGAGAGACGTGGGTACAGACTGTCGAAAGAANTAGAGCTGAAGTTGTTGGAACTGTTGCATTTGGGCCTACATGGCCTTCATGCACTGCATCAGATCCTCCAGCTGGTTCGGGCTGGCCGCTGGGGGCACGACCGAGGGTTTAGTGAACATCGTTCCGACTGTAGCAGGGAGTGGGGCGACGACAGGTGCCATTGTGAGAGGCACGTTCAAGCTGGGGATTCCGTCCGCTGAGAGGGGGACGGTGAACTGTCCGATACAGATAGTAGGAGACTGGGGCTGTTCCCTGGAGTTATCCATTTCCGCGCTTCGTCCGACGTTGCTAGAAGAAGCCATTTGCGTTGGATTGTTTCAAGGAAGAAGAAGGAATTGATAGAGTTTGGAGGGAAAGGCTTTTTGAAGCGATTCCCATAGACGACGCCAAATGATGTGGCGCGATCCGGGCACTCCTAGCTGGCGGCTGACAGGCTCCTTGCTGGCAACGAGCGGCACCTGAGAAGATGAAAGGAAGGATTTCCGGGGGTTTGCCCGGTGGGAATACTCCGATGCTTAAGTTAGTACNNNNNNNNNNNNNNNNNNNNNNNNNNNNNNNNNNNNNNNNNNNNNNNNNNNNNNNNNNNNNNNNNNNNNNNNNNNNNNNNNNNNNNNNNNNNNNNNNNNNNNNNNNNNNNNNNNNNNNNNNNNNNNNNNNNNNNNNNNNNNNNNNNNNNNNNNNNNNNNNNNNNNNNNNNNNNNNNNNNNNNNNNNNNNNNNNNNNNNNNNNNNNNNNNNNNNNNNNNNNNNNNNNNNNNNNNNNNNNNNNNNNNNNNNNNNNNNNNNNNNNNNNNNNNNNNNNNNNNNNNNNNNNNNNNNNNNNNNNNNNNNNNNNNNNNNNNNNNNNNNNNNNNNNNNNNNNNNNNNNNNNNNNNNNNNNNNNNNNNNNNNNNNNNNNNNNNNNNNNNNNNNNNNNNNNNNNNNNNNNNNNNNNNNNNNNNNNNNNNNNNNNNNNNNNNNNNNNNNNNNNNNNNNNNNNNNNNNNNNNNNNNNNNNNNNNNNNNNNNNNNNNNNNNNNNNNNNNNNNNNNNNNNNNNNNNNNNNNNNNNNNNNNNNNNNNNNNNNNNNNNNNNNNNNNNNNNNNNNNNNNNNNNNNNNNNNNNNNNNNNNNNNNNNNNNNNNNNNNNNNNNNNNNNNNNNNNNNNNNNNNNNNNNNNNNNNNNNNNNNNNNNNNNNNNNNNNNNNNNNNNNNNNNNNNNNNNNNNNNNNNNNNNNNNNNNNNNNNNNNNNNNNNNNNNNNNNNNNNNNNNNNNNNNNNNNNNNNNNNNNNNNNNNNNNNNNNNNNNNNNNNNNNNNNNNNNNNNNNNNNNNNNNNNNNNNNNNNNNNNNNNNNNNNNNNNNNNNNNNNNNNNNNNNNNNNNNNNNNNNNNNNNNNNNNNNNNNNNNNNNNNNNNNNNNNNNNNNNNNNNNNNNNNNNNNNNNNNNNNNNNNNNNNNNNNNNNNNNNNNNNNNNNNNNNNNNNNNNNNNNNNNNNNNNNNNNNNNNNNNNNNNNNNNNNNNNNNNNNNNNNNNNNNNNNNNNNNNNNNNNNNNNNNNNNNNNNNNNNNNNNNNNNNNNNNNNNNNNNNNNNNNNNNNNNNNNNNNNNNNNNNNNNNNNNNNNNNNNNNNNNNNNNNNNNNNNNNNNNNNNNNNNNNNNNNNNNNNNNNNNNNNNNNNNNNNNNNNNNNNNNNNNNNNNNNNNNNNNNNNNNNNNNNNNNNNNNNNNNNNNNNNNNNNNNNNNNNNNNNNNNNNNNNNNNNNNNNNNNNNNNNNNNNNNNNNNNNNNNNNNNNNNNNNNNNNNNNNNNNNNNNNNNNNNNNNNNNNNNNNNNNNNNNNNNNNNNNNNNNNNNNNNNNNNNNNNNNNNNNNNNNNNNNNNNNNNNNNNNNNNNNNNNNNNNNNNNNNNNNNNNNNNNNNNNNNNNNNNNNNNNNNNNNNNNNNNNNNNNNNNNNNNNNNNNNNNNNNNNNNNNNNNNNNNNNNNNNNNNNNNNNNNNNNNNNNNNNNNNNNNNNNNNNNNNNNNNNNNNNNNNNNNNNNNNNNNNNNNNNNNNNNNNNNNNNNNNNNNNNNNNNNNNNNNNNNNNNNNNNNNNNNNNNNNNNNNNNNNNNNNNNNNNNNNNNNNNNNNNNNNNNNNNNNNNNNNNNNNNNNNNNNNNNNNNNNNNNNNNNNNNNNNNNNNNNNNNNNNNNNNNNNNNNNNNNNNNNNNNNNNNNNNNNNNNNNNNNNNNNNNNNNNNNNNNNNNNNNNNNNNNNNNNNNNNNNNNNNNNNNNNNNNNNNNNNNNNNNNNNNNNNNNNNNNNNNNNNNNNNNNNNNNNNNNNNNNNNNNNNNNNNNNNNNNNNNNNNNNNNNNNNNNNNNNNNNNNNNNNNNNNNNNNNNNNNNNNNNNNNNNNNNNNNNNNNNNNNNNNNNNNNNNNNNNNNNNNNNNNNNNNNNNNNNNNNNNNNNNNNNNNNNNNNNNNNNNNNNNNNNNNNNNNNNNNNNNNNNNNNNNNNNNNNNNNNNNNNNNNNNNNNNNNNNNNNNNNNNNNNNNNNNNNNNNNNNNNNNNNNNNNNNNNNNNNNNNNNNNNNNNNNNNNNNNNNNNNNNNNNNNNNNNNNNNNNNNNNNNNNNNNNNNNNNNNNNNNNNNNNNNNNNNNNNNNNNNNNNNNNNNNNNNNNNNNNNNNNNNNNNNNNNNNNNNNNNNNNNNNNNNNNNNNNNNNNNNNNNNNNNNNNNNNNNNNNNNNNNNNNNNNNNNNNNNNNNNNNNNNNNNNNNNNNNNNNNNNNNNNNNNNNNNNNNNNNNNNNNNNNNNNNNNNNNNNNNNNNNNNNNNNNNNNNNNNNNNNNNNNNNNNNNNNNNNNNNNNNNNNNNNNNNNNNNNNNNNNNNNNNNNNNNNNNNNNNNNNNNNNNNNNNNNNNNNNNNNNNNNNNNNNNNNNNNNNNNNNNNNNNNNNNNNNNNNNNNNNNNNNNNNNNNNNNNNNNNNNNNNNNNNNNNNNNNNNNNNNNNNNNNNNNNNNNNNNNNNNNNNNNNNNNNNNNNNNNNNNNNNNNNNNNNNNNNNNNNNNNNNNNNNNNNNNNNNNNNNNNNNNNNNNNNNNNNNNNNNNNNNNNNNNNNNNNNNNNNNNNNNNNNNNNNNNNNNNNNNNNNNNNNNNNNNNAGGCTCAAATCGCTCGGCTTACTGAAGAGAGCGCACGCTATAGGGAGGAATCGTCGAGGATGGTGGGGGAGAGGGAGCTCCTCAGGCAACAGGTGTGGGACCTGGAGTCCACTCTTCTAAACCGGACCCGAAACTTTGACCAGATGGTGGAGGCTGAGCGAGAGAGAGCAGTCTGGGATTTTAAGGACTCCCAGGAATTTCATGACCTCTAGGCGGAGTATGGCTCGGGTTCGTACCGCTAAGGGTTTAAGCTGTGCCAGTGGCTGGTTTGGAAGAAGTTCTCCGGGCTTAACCTCGACGGCATTACTATGAAGGGCCTGTCCCCCGAGACAGAAGACCAAGCGGATGAAGAGGAGCCTGACTCTCCGGAGGATGAGGAGGCGGATCCTTGAGGTGGCGTTTCTCTGGGCTTTTGTGGCTTCCGGGTGCCGTAAACCCGGTCTTTCACCAGTTTTTTTGGTTGGGCGGTTGTGCCCTATGATGATCAAACCTTTCCCGAGCTGTTTAGCTCGGTTNGCGAGCTACTTTGTAGCAAGCTCTTTGGGGTACTTCGAGGTGACCCTCATCAAGGTTGGTCTTTGGGGCAGTCTTCTGCCCAGGTGCTAGAGCGAGCTGGTTTCCCTAGCTCGCGAGCTGAAATATTCTTGGAGTATTCCCTTATTGGTAGCTCGGGGAACCTGGAGCTCGCGTTGTAGCGAGCCTCTCCTTTACCTTGCCACCGCGTAGCGGGCTGCTTTATGAGCCTATCACTTAGCCGTACCGGAACACAATGTTGAGTTGTCGCTTACATTGAGTCAGTGTCCAGGTGTCGCCGTTTCATAGGTCGGGTCAAATCATCCTTCATCATTTGCAACTCTAAAAATCTATGTATTCTACTAGATAATAATTTTCTTTTACACATCATCATTTGTTTATACTTAGATAGGTATTATTTATATTCCGATGCATTGTTGTCTTAAATTAGATGACTAAAATAGTGGTAAGTCTTTTTTATATGCTTATGCTTAATTATTCTATGCCTCTTGTAGTGTATATTATGTGTAATCAAATTATGTATGGTGCATTTCTTAAGTAAGAGTTGCCAATACTCATCTGAAATACACACACACACACAAACATATTCTAGTTGCAAGTTTGCAACTAGAAACCTTCATTTTAGGTAGTTATTTTGTTGACAGATTTATTTCTTGGCAATGCACATTCTGCTTGCAGGATTCTGCTGGTGTGCTCCATCTAAAGAAGTTAGCTTATGCGGGTCTCACACATGTGCATCTGCTGCCAACCTTCCAATTTGCTGGTGTTGATGATGAGAAGAAGTGGAAGCACGTAGGTAGGAGTTCTGTTTCAAGTTTCAACCCAGCCTTTGTTCCTAAATACTTCTTCAGGTGTAAGGGCATAGGCATGTGAACCAACACAGACCTGGTTTAATTCATCCTGATTGAAACTGAGTCAGCTGGGTCCAATGACTAACCCCGGTTACCAAGCAGTAATTCAGAACAAATTATAGGAGCAGTGTAAGAATAAACTAGTGCCTGATAGCTGGCCACCTTGGCTGACATGGCATAGAAGATTTCAGAAAAAGCTTCCACTCAAGTAATGAGGAAATATATATATATATATATATATACTGGAAATGGTAACTTTCATTAATACAAAAGTTTAAGGCGTACAACTGTCAACCACCCTCAACAAGTGTTGACCCCTAGTTTTCTCAAAGATTACAACATAGCCCAAAATAAATTGTTTCTAAGGGTTCCTTGCTTTGCCAAGGTGTCAGCTAAACCATTAACTGACCTCCTGGTCCATTTGAAGGTTGCCTCAGCTTCCCTTGCTAAGCAAGAAATTTCCCTCATTTGTTGTTTGAATGTCCAAACTCCCAAACTCTTTATTTGCAGCCAGCCTACTAGTATTCTAGAGTCTCCTTCAATCTCAAGATTGTGAAGTCCCCATTGCTTAGCCAGTCTCAAGCCTTGGAGTAGTGCCAAAATCTCAGCTCTTAGTGAATCACCCACGCCTACTGGTCCAGAATATAGTGCAATCAGTTATCAGTCTATCCTCCCCATCTCTGAACACTCCCCCAATTCTAGAGGGACCCGGGTTACCTAAGGAGCTTTGATCAAAATTCAACTAAACCCTCTATTGCACTAAAGGGATCCATTGTTCCTAGATCACATTCTTTGTACTTGTAGAATTTTCCACTATAGATCATCCTCTAGAGATGTCCTCAATCGAGTAGTCTTTAAATAGCTCGATCGATGTCAACCAATGTATGATCCTATGCCATATTTTGTTACCTTTTCTTCATTAGGTTTAAGCTAGGATTTTGGGTTTAAGAGGGGGTTGAGGTATAATGAGTGTGAGGCCCTTATTCAACTGGTAGACAAACTTCAATCAACTTTTTTGGTTCAATATGTGGAGGATACCGGAGTTTGGTCTACCACTTTTGATGGTATAGTCACTTGTGCTTCTTTCTTCAACACTCTTGTGCAACCTCCTACGGGGGGGGGGGGGGAAAGCTTCTCGGTAAAAGAGATATGGAGTAAGTCATTCCACCCAAAGTTCAAGCACTGTGTTGGGAGGTTTTCCTTGATAAGGTGAACACTTGTGACATGCTTCAGAAAAGGAGGCCAAACAAATGCCTCTCCCCTAATGTGTGTTTTCTTTGTTGATAAAGTTCAGATCTGTATATCTGTTAATTTCAGAATAATAGAGAAGAAAAGATAAAGAAGAAAGAGGAAGAGAGGAGAGAGTGAAGAGAAGGAGAGAAGAAAGAAAGGCTGGTTCGAACTAGAGAGAAAAATCTACTCTCTAGTCGGCCAGGTCATATTTATAGTTTTCTATATCAAAAAACAAATTGACTCTTGTTCCCCTACTTAAGTATGGGACACATCACTTAACATTACACCTCATACTAAACATAAACAAAAAGACTAATCTGCCCCTATATACTTTGCACTAACACTCCCCCTCAAGCTGGTGAGTATATATCATATAATCCCAACTTGTTGCATATGTAGTCCACTCTCGCCTGACTCAACCCTTTGGTGAACAGATCTGCCCATTGGCTTCCTGTGTTAACATATGTTGTACTTATTACTCCACTAAGAACCTTCTCTCTCGCAAAGTGACAATCAACTTCTATGTGTTTTGTTCTCTCATGAAAAAATTGGATTAGAGGAGATGTGGACTGCAGCTTGGTTGTCACAATAAAGCTTCATTGGAGTGTCAATTGAGTACCCCATATCCTGTAGAAGGTTTCTCAACCACACTAATTCACAAGTTGTATGTGCCATAGCTCTGTATTTAGCTTCTGCACTGCTTCTTACCACCACTATCTGTTTCTTACTCTTCCATGTCACCAAGTTACCCCCAAGAAAGGTACAATAACTTGTAGTGGACCTTCTGTCAGATACAGAACCAGCCCAATCAGCATCAGTGTATCCTTCTGTTTCAAGTTTTCCTCCACTCTTGTATAGCAAGCCACGACCAGGAGCTCCTTCAAATACTTTACAATCCTTAGAACTGCATCCCAATGTGGAACCCAGGGGTTCTGCATAAATTGACTCACCACACTAACCACAAATGAAATATTTGTCCGAATAATGTTAGGTTGTTTAGCTTACCCACCAACCTTTTGTACCTTCCTAGATCTTCAAACTCCTCACTTGTATCACTATTCAACTTGACATTCAATTTCATGGGTGTTTCATTTTGTTTGGCACCCAACAACCTTGTCTCCTCTAGTAGGTCAAGGACATATTTCCTCCGGCACAAGTTGATACCATACTTGGACCTCGCTACCTCTATCCCTAAGAAATATCTTAGTTTACCAAGGTCCTTTGTTTGGAAGTGTCATGCAAAAAAGTTTTCAACCTATCAATCTCGAACTTGTCACTGCTGGTAATAACAATATCATCTATGTACACCACCAACAAAATCTTCCTAGCACCAGACTCATAGCTGAATACTAAATGATCGACTTGACACTGTTTCATGCCAAATTTCTTCACTATTTCACTGAATCTTCCAAACCATGCACGAGGGGACTGTTTAAGTCCATAAATAGCTTTCTTGAGCTTACACACTTTACCATTCTCCCCTTGAGCAACAAACCCGGGTGGTTGCTCCATGTACACCTCAAGAAGATAACCAAGCAAAAAAGCATTCTTAATATCAAGCCGAAACAAAGGCCAATCATACATAGCAGCTAGAGAGATCAAAACACGAACTGAACTAATCTTGGCAATAGGAGAGAAAGTCTCTGTGTAGTCAATGCCATATAACTGTGAATCACCCTTGGCAACCAACCGAGCTTTCAACCGCTGAACACTACCATCAGGTAAATACTTGATAGTGTATACCCACTTACATTCGACAACATGCTTACCTGGAGGAAGAGTGGTGAGATCCCACATATGATTATGAGCTAGAGCGGAGAGTTCTTCCATCGCTTGACGCCACCCTGGAGAGATAAGGGCTTCCTGGACATCCTTAAGAATAGAAACAAAAGATAACAACGAAACAAACTATCGATGGGAAGGAGAAAGGTGAGAAACAGAAACATAATTAGAGATAGGATGAAGAGTACAACTACGCTTACCTTTCCGCAGGGCAATGGGAAGGTCAAGGTCAGAAACGGGGTGTGATGGTATTGCGGAAACCACTGCCGGATCCGTTGACGATGAAGTAGTTGGAGGTGCCGGTGCATGTTGATGCGTATACACTTGCTGGATAGGTGGCTGTGCAGCGGGGAGTGGCATCGGAGGCAAAGGCTTAGTTGCAACTGGAACAAGTGAAATGGGGTTTGCAACAGGGACTGGAAGCAGAAGAGAAGAAGAAGAAACCATTAGCAAGGGTGACAGTGTGGGTTGTAGAGGATGAAGAAAGAGAAGAGAACACACCTGGAGTCCCAATCATATGATCGGAACCTCTAGAATCAATGATCCAATGGGAGGGTTTGGATGCCAGACAAGCCATACTTGAGTGGGCAAGTGTAACTGTACTCGGCTGAGAAGTAGCATGGATCAATCGCTCATATTCATTACGTGAAGTACTCATCATCTCTTGTCTGGAGGCATCTGTAGATGGAGGTGTCTGACCGGCCTGTTGACTCTCTTCTCCCATACCACCACTAGGCACTGCATGATTTGCCTAGGTTGAAGGTGGGCCATGTAGATCATAGCAAAAATTAACAATATGTTCATCCATACCACAATGTGAACACCTTCTCGGACCATTACTATGTCCTTTACCACGAGCTCCCCTGAATCTTGACTTCCAACACGCCCACCACCACGACTGTACATGTGTCCACCTCCACCATGACTGTACATGTGTCCACCACTACCACCACAGCCTGGCTGACCCTAATGAGTTACTCCTCTACCACCACAACCTCCCCTTCTTGTCAGTGCAAAAGCAGACCTATCTGATATGGTGGGGTTCTCCGGATGTCCAATGGAAGTCCTCCGGATACGGGCAAACACCTCTACAAGGGAAGGGAGGGTAGACCCACCTAGTATTTGTGCTCCCGCTGGTTCGTATTCAAACTTCAATCCCACAAAAAATCTGGTTACATCAAACTGCTCTCTCTGTTGTTGCTGAATTTTGACATCAGATGTAAGGGGATGATACGCATTCAACTCATTCCTTAGATTCCTCAGACTAGCATAGTACTCAAGATTTTGATTATCCTGCTGCAAATTAAAATACTCTTGGTAGAGCTGGTATACTCTAGTGGTATTGTCCTGCCCTGAGTAACATTTCTTTGCATGATCCCAAATCTCCTAGGCTGTGTCTAAGAACATGAAGTTCACACTAATCTTAGGTTCCATGCTATTCCATAAAAGTCATAATCTGTGCATCTTCTTGTTCCCAATCATTGTACTCCTGAGAGTCAACTAGGGGTTTGTCTTCTCTCACATGCTTTACTTTCTTCTTAGCTTTGAGAAACACTTCAACAGATTTGGCCCAAGGCACGTAATTCTCTCCATTCAATTTGATGGAGGTCATTTGCACATTCAAGTAATCAGGGGGAATCATAATAGACTTGTGTTCACTACTGTCTCCCATAGATGCCAATTTTTTTTTTCCTTCCTCACACTAATATGTTACTCTACCTCACCAATAATCACCACACTGCACTCCTATAGCTGAACGATCACCACTGTTTCACTCTTACGTCTGACCATTGCTGAAACATTCACTATCACAGGTTTCAGCAATGGTAATCACCACTATTCTCCACTTTTGGCACCACACAAAAACCATCACACACAAAGACATCACACCAACACTCCACACATCTGGTACTAGATCTTTGACCACCTATCTGAACCACACATCTGAACATAGACCACGGAACTACTGTAGCAACCCTTTTCGGTCCATCGGAGGGTTTCCTACCAGCCACCTGAAGCCACCACACCACAATCAATTGGAGGCATTAAAACCTCCAGAAGAAAAAAACGACCACTCCTTTTCAGCCTTTTTGTCAAACTCCAAGAAACCTAAGAGACATCTACAAAATACTCAACTAGGGTGCACAGGAGACTATACAGATCTGAACTGATCTAACCTCGCTCTGATACCATGATAACGTTCAGATCTGTATATCTGTTAATTTCAGAATAATAGAGAAGAAAAGATAAAGAAGAGAGAGAGGAAGAGAGGAGAAGAGTGAAGAGAAGAAAGAAAGGCTGGTTCGAACTAGAGAGAAAAATCTACTCTCTCTGGTCGGCCAGGTCATATTTATAGTTTTCTATATCAAAAAACAAATTGACTCTTGTGCCCCTACTTAAGTATGGGACGCATCACTTAACATTACACCTCATACTAAACATAAACAAAATGACTAATCTGCCCCTATATACTCGACACTAACATTTGTTTTGAAAATGGTGAATGTGAATCCCTACCCCATTTACTGCTTTATTGTCCTGTTGTGCTATTTGTTTGGAGTCTTTTTGCTCTCTCTCTGGGTGCAGGTGGATCACTCCTCAGAATGTAGTGAGTCTCTTCAGCCCAAATTTCCTAAGGCAGCCAACGAAAAGAGGAAGAGTGATGTGGAAAACAATTAGGGTTGCGGTGGTGTGGACTGTTTGGGAGGAAAGAAACACATGGGTCTTCAATAAGAAGCACAAGCCAAAGGAAGAAATTATGGAAACTATAAAGATAAAAGTTGCAGAATGGATAAAAACATTAGAGCTATTCCAAAGTTGTTCAGCGTCTGACATGATAAGAGCATGGAATGAAGTGGCACACTCTTCTAATGTAAAAGAAAAAAATGTGATGGAATGGAACCCCCTAGCTAGCAATAAAATCAAGCTGAACTTTGATGCGTTCTCTTTATGAATCTCAGGACTAGTAGGTACTGGTGGTGTGTTTAGAGATTCCTCAAGTAAAGTGTTGGCAATGTATTCAAGCCCTTTAGGGGTAGGAGATTTGCTAAAGGCTGAGCTGTTAGTGTTGCTACAAGGTCTAAAACTTGCTAAGCAAGCAAATCTACAAAACTTAGAGGTCGAAGGGGACTCTAAACTGGTTATCTCTTGGACTACCACAAGGAATAATGTTCCTTGGATTTATAGACATACCCTGAGGGAAGTAAAAGCCTGACTAGGGAACTCAATGTCACTTTTTCTTGAATCAGAAGGTTTGCAAATGGGATGGATGACACATTAGCCAAGTAGAGGGTCTATAGGCAGCAATTGTTTTGGGCCTTATTGTAGCCTGTTTTTTGGGCTTGATTGTGATATATTGTAATCCTGTTTTTTTTTTCTCGTCTTATTAATAAAGTTAACTTTCCTTGTTGATAAAAAAAAACCAATGGTATAACCTTAATAGTTATGTAGTCAATGGGGAAGTCTAGGATATAAAGAGAGGGATGAGGCTACTGTTTGGGATTGCATATTGAACAGGGCTATCAATTGGGCTAAAGCATTGCATCTTTTCTCACAATTCTCTTTTGTTGACATTTGGAGAATCTGGGAATTGGTTGCAAAATCTTCTTTGGTTAAGAACAAACCTATTGTAGCTTGGAAGCCCCCTGAAAAAGGCTAAATCAAGCTAACCCTTGATGGTAGCAGCCTCAGTAATCCTGGGTCTTTTAGTCTTGGAGGAGATTTCAGAAATGCAGAGGGTCAGATACTCAGATTGTTGCCTTATTCTCTGGTCCAATTGGAGTGGGTGATGCAGTTAGTGCAGAAGTCCAAGTAGTTCTACAGGGAGTACAGATTGCTAGAGTGCTGAACTATGGGAGATTGCTCATTGAAGGTGATTCTAAACTGGTATTGGGTGGCTGATGGAGCCGGATACTGTAGCTTGGTCCTTTGGGGGGGGGGTGATGACTGATGAGAAGATGCAAGTGCTTCCAGGTTGCATCTTGTGCCTCTTCGTGGGAAACTTTATGCTGTATTGATAGTTCATCTTGATTAATCTTGATAAAATGCTTATTATTACTTATCAAAAAAATTTCTAGATGTAGCACTGGAAGTATACATTTAGACTTGAACCTTGTTGCAGATGATATGTTAGCTTTAGATTTTGATTAAAAAGTGAGAATTTACTAAAAATAACAAGAAGCAGGTATAGGTGCTAAGAAATCACTGACAAAAAGAAAATAAGCAACAACCCTCATCCAAACATTGCACCACTTCCAAGACCATCCAGACTACATATGAAGACTCTACAAACTAAACTTCACTAAATCTTGAGCACAACAATAAAAGATCCCTAACAGAAAAGTCATTAGGAAACCAAGATGAATTATTTCATTCATCTCCACCTTAAATTTCCCTTAAAACTGTTGTACATCAAACTAAACCTCTTGTACATCAAAAACGTCCAACTCCACCCTAATACTTCTCATCATCCCTATTTCTGCTACCTAATCAGGAGTTATATAATCTTATCTTTATATTATTGTTGGATATTTAACTAGATTTCCTTTAATTGTGATGGGAATAATATTAACTCATGCTTGCTTTTATGGGTTTTATCTGCAATGGTTTAAGATCATCTGGAATTGTCATGCATGGTTGGCATTTTCTCTCTATTTAACATGACAACTTCTACAGACACCGATATGCTGGCCACATTACCACCAGATTCGGATCAGCAACAAGCTCGAGTTACAGAAATTCAAGACGATGATGGATATAATTGGGGGTAAGATTTTATGAATCTGGATTCTATTGAGTGAATTGATTAATTGTAGTTTGGTGCTTATGCCCATTCTTATTAACCTGCATCATTTTTTTACAAAGATACAATCCTGTTCTTTGGGGAGTCCCCAAAGGAAGCTATGCAAGCAATCCAAATGGTTCATGTCGTACAGTTGAGTTTCGGAAGATGGTACAGGTACTTCTACATCTGATATTATCCATATATAAATCATAGATATATCATTTATTTGCATACACTTGAGTTCTGGTTGGTTTGTGCTTACTTGTTCATAGCTTTATTGATTATCTCAATTTCAGGCACTTAACCGAATTGGTCTTCGTGTTATATTGGATGTCGTCTATAATCATTTGCATGGAAGTGGCCCACTTGATGATTACTCTGTACTTGACAAGGTCATGATTTGATTTCTATGTTCATATCCATCTATAGTTTCCCTGTTAATCCCCAAAGCGTGGCAAGTTGGCAACCTGTAGTGCCTATTTTACTGCTTTACTATCTTATTTGTGTCTTTTTTATTAGTTTAGTTTCTATTCTTATGACTCTGATTTTGTTTGTAGGTTGTTCCAGGTTACTATTTAAGAAGGAATTCTGATGGATGTATTGAGAACAGCACATGCATAAATAATACTGCTAGTGAACATTTTATGGTAGAACGTTTGATTCTTGATGATCTTCTCTGCTGGGCGGTTGATTATAAGGTGGTCCTTGAAACCTCTGTGATGGTGTTGCTAAAACAACTCTAGTGTTTACATTTTTTTTGGTGAATCACTTGAAAATTTTATTGAACTGCTACTGTTTACATTTTATTTTATCTACTTTAGAAGATCCTACTACTTTTTTAGTCAGTAAGTGAGATATATTTATGAGAAAGAGAAAAGTGCACAAAATGCAAATGAAAAGAAGACTGAAAGAAGCTCCAAGCTGAAACCCAATGAATCCAAGCCAACTACAACACCTCATCCACCCCTCTGCTTCCCCATAAAAAAGGAAAAGAAAAAGAAACATACTTATGCAGCAAAGTATTGACCCTTACGAAAGGAGTATTAACTAGAAGCACAAAATACCCTAGGAGCCCTCAAACAAATAAATGCAACCCAACTTACACTCTATTTGAAGAAAACCTTCTGTAAAAGGGAAACTACCTAAAGATTGTTTTTTTAATTGTGGCCAATGGTTTTTTTATGGTAATAAATAAAAAGAAAATTTTATTAATAAAAAATGCACTTAAAGTTGGTGATGAGGCATCACCCCAAAACAAAAAGAAAAGACATAGTACGAGACTTATCTCCCAAGATCAAGATCTAAAACAGAGGAAAAATTACAATTAAAGTCTTCATTTGTGATTCCCTCATATTCTGGAAGGAACAATGGCCAATCCCTGAACCTCTATCCACATAAGAAAACAATTTGGTCTCAGTGCTTTGATTGGTCATCAAATATTCTTTTGCTTCGTTCCTTCCAAATATCCCAATAGATAGCAGCGAAAGGGGATGTGGCTTCAAACTATCTTCACCTTTTTACTTCCACAAAAGCTGAAAAAGGCTGAAGTAATGCCCCCAAGCATACTTGGAAAAACAACAATCAATAAACAAATGCATCACACTCTACCCTTTTGCTAGGCAAAGGTAACTTCTCCCTGCCAGTTGAATTCCTCTTCCTTTAAAATGATCTTGTGTAAGAATGCTGTCTAAGGTCAGTAACCACGCAAAAGCTTCCACTCTAGGGGAACCATATTTCCCTAAATCCTGATGGCATTAGATTTCCCCACTTGGTTCCTTGCCAAAGCATTATAGAATGATTTAACACTACTAGTATTGCTAGATTCTCCGCCATTAGAATCCTCTTCCTGCTGTTCATTTAATATTTTTTTTCAAAATAGTTTTCCATCTTTGTTTGATTTCCTCATCTTTTACCAAGGCCGTTTGATTTTCATCTTTAATACACCTAACATGGTTTAAATCTTTGCCTTTCCTTTCTCTCAGCTTTTCTAGTTTATACATTCCTTTTTCTCCCTCTTTAGTGCCTAATTTATGGTAAAGCTCATCATAAGCCTTACATTTAACTAAATTTACTTTCTTTTTAACTTCCTTTCTTATGGTTTTATATTTTTCTCAATTTTCTACATTTCTAGCTTTTTGCCATTCTTTGTAGCATGCTCGCTTTAACCTATTTATATTTTGAACCTCTTCATTCCATTACTAGGTTTCTTTAAGTAGAAATCTGCTGAATTAAAAAATATGAAAGAAAAGTAGTTTCTTGAAGAGAGAAGGAAGAGAGAAGGAGAAGAAGAGAAGAAGAGAAGTTGAAAAGAAGAGCAATAATCTGGCCGCCTCCTTCACTTATTATTTATACTAAAATCAATAGAGCAGTGCAAAGACAACTATNCCTTCACTTATTATTTATACTAAAATCAATAGAGCAGTGCAAAGACAACTATGCCCTTATAGGGTGGCAAAACATAAAACAACATATATAACACTCAAAAACATAATAAAATTTGGACTCACATAACTACTGTGGTCCCCCACCTCCTATCTAACAACTATTATAAAACATCTACTTAGAAAAACATCATAAAATTGATTAATCTTCAACACTCCCCCTCAAGTTGGGAATTAATGTCACACATTCCATACTTGTGTAGATCATGTTCAAGCTTGTTCTTTGCCACCCCCTTTAGTGAGAACATCAGCCAGCTGCAACTTTGAAGAGACATAAGGCAAACAAACTTCTCCAGTTGTTACCCTTTCTCTTATAAAGTGTCTATCAACTTCAACGTGTTTTATCCTATCGTGCTGAATTGGATTGTGGGCAATATTGATTGCAGCCTGATTGTCACAGTATAACATCATAGGTTCCTTTGCTTTCACCCCAATCTCATTCAAAAGAGATCTAACCCAAAGAAGTTCTGAGACACCATGAGCCATGGATCTATACTCAGCCTCTGCACTTGACCTTGCCACAACCGCTTGCTTCTTATTCTTCCAGGAGGTCAAGTTTCCACCTACAAAGGTACACACTCCTGATGTAGACCTCCTGTCATCTAAGCATCCTGCCTAGTTTGCATCTGTATAGGATTCTAGCTTCAGATTCTCATGATTTGAGAAAAGAATGCCTTTGCCAGGGTGCTTTTTCAGATATGCAAGTATTTCTCTCAATAGCTTCCTAGTGCTGAACCCGAGGTGCATGCATGTACTGACTCACAACATTGACAGCATAAGAAATATCTGGTCGTGTCATACACAAATACAACAATCGACCCACCATTCTTTGATATCTCCCCACATCCTTTACCAACTCACCATCCACACCATTAATTCTGTGATTTGGATTAATAGGAGCGTTTGCTGGTTTGGTCCCGAGCTTCCCAGTCTCCCGCAATAGGTCAAGTACATACTTTCTCTGTGAAATGAAGATCCCATGCTTGGATCTTTCAACTTCAATCCCCAAGGAGTATTTGAGCTCACCAAGATCTTTGATCTCAAATTCTTGCTGCAATGATTTTTTGAGATCATCAATCTCCTCTAGATCATTTCCTGTCACCACTATATCATCCAGATACACAATCAGAATTGACACCAGATCATCTCTCCTATTCACAAAGAGGGTGTGATCAGACTGTGCCTGTGTGTATCCAAAACGAACGAGTTCCCCTCTAAACCTGTCAAACCAAGCCCTAGGTGATTGTTTCAGTCCATACAAAGATTTTCTGAGTTTGCACACCTTTCCTTTACCAACATTTTCATAAAAGCCTATTGGAATGTCCATATATACCTCCTCTTGTAAATCACCATTAAGGAAGGCGTTTTTGACATCAAGCTGGAACAAGGGCCAGAATAGGTGGCTGCTAGAGATAAAAGGATACAAACTGAACTCATCTTAGCTACTGGTGCAAAGGTTTCCAGATAATCAACACCATAGGTCTGAGTATACCCTTTTGCTACCAACCTTGCCTTGTACCTCTCTATCTTGCCATCGACCTTATACTTCACTGTGAATACCCATCTACATCCGACTGTCTCCTTGTCTGGGGGGAGATCAATTATTTCCCAAGTTTGGTTTTTGACCAAAGTATCAATCTCATCTTGCATGGTTGTTTTCCACTCAGGTTTGGAGAGAGCATCAGTAACATTCTTGGGTATAGGCACATAATTCAGGGAAGAAAGAAAAGCACGGTAGGAGGGTGATAAGGCACTGTAGGAAAGATGGTGTGAAATGCAATGGGCTGTACACTTTCTCTTCCCCTTACGAAGTGCAATGGGAAGATCAATGTCAGTGGGATCAGCTGCAACAATGGTGTTAGGGATAGGAACATTATTATTAGAAAACATAACAGGCTCAGGCTCAAGAGGAATACCTGGAACTGTATCTGCCGAATCTGGAGTTTCAGAAGGATTGATAGAGAGTGGTGTGGAGTCAACCATTATCTATTGGCGTTGATATTTCTGTGAGGCTGCCCGTAGTGGCTCAGGTAATGAAACTGGAGGTGCAGGTGCTGGCTGAACTGATGCAGGCACCAAATAAACAGGAAGAGGAACATATTGTGAGTTATCCTCCTAAAACTCTCCCCCTGAGGAGAGCCACTCGAGAAGAAGGTGGATTCGAAGAAGGTAACATCCACAGTGACAAATCTGCTCCTCGACACTGGGTCATAACAGCAATACCCCTTTTGGTTCTGAGCATACCCAAGGAAAACACATTTCTTGGCCTTAGGATCCAATTTCTTGCGATGAGGGCCAAGAATGTGAACAAAGGAAACACAAACAAAACCCCTCAGAGGTATATGAAATATCTCCCGATTTGGAAAAAGAAGACTAAATGGCACCTTAAGCCCCAAAGTCCGTGAATGAACACGGTTAATCAAATGCACGGCTGTAAGAACTGCACAGGAACTAAAGAACACACCATAAGACTCCTTGCCACCTCCACAATGTGTCTGTTTTTCCTCTCAGCAACTCCATTTTGTTGTGGTGTATATGCACAACTACTCTGATGAATTACACCATGTTCTAAGAGATACGTGGTCAGGTCCTTCTCAAAGTACTCTCTGGCATTATCTGATCTAAAAGCCTTAGTTCTCACTCCAAATTTCGTAAGAACCATCTGGTGGAACTGTAGTACCAAGTTAGGAACCTCATCACGTGATCTCATCAAATATATCCAAGAATATTGTGTATAATCATCCACAAACAAGAGAAACTAACGGAATCCTCCCATGGTCGGGATATGATATGGCCCCCATACATCAGTGTGAACAATATTAAAAGCAAAAGTACTTCTTTTATTACTTGGTTTAAAAGACTGTCTACAATGCTTTCCTAATTGACAACTCTCACACTTCAAAGTAGATAACTGAACAGACTCAAACAACTTTGGGAAAAGACATTTCAAAGAACTAAAAGAAAGATGTCCCAAGCGATTGTGCCAAAGCATAATCTGGTTCACTGACTTTGACCCACTACTATTGCCGTTGCTAACATGATGGCCCTGATGTCTCGAAATCTCATCCAGAAGGTAGACTCCATTCACCTTACGTCCACTCCCAATCATCTTCTTTGACTCCAGATCCTACAAAACACAATTACTAGGAAGAAAGGTCACGGAACAATTCAAATTTTTTGTCAAAGAACTAATAAACAGTAGGTTGGTATGAAGTGTAGGGACATGTAAAACAAAATATAGAGTTATATCATTGGTCACTCTAACTGTCCCCTTCCCAACAATGGGAATATGTGAACCATCTGCTGTAGAGACTCTGTCTCTACCAGAGCACAACTGATAAGAGCTGAAAAGGGTAGGGGCATTAGTCATGAGCTCAGATACTCCTGAGTCTATAATCCAGGGAGATCCCTCCTTACCTGAAGTGGATGCAAGATTTGCAATTGCATATGAACTACCAATATGTGCAAAGGAAGTGGTGTAGTTGGCTCCTGCATTCTATTATCCATCTGGAAGGCTAGAGCTAGGTGAATCTTTCTTACTCATAAGCTGTCCAAACCTCTCCAATTCTGTTCTCACTGCTGCTCCTGCAATGGATTCCCAATCAGTTTGGGAAAGAGGGGCCGAAAAGTCTCCTATAGTGGCTACATTTGCATTTCCCTTCTTGTTCCTTATCCAGGAAGGCATAAGATTTGGATGAAGCTTCCAACAAGTGTCTCTGGTATGCTTAGGCTTCTTGCAATAATCACACACCAAGTCCTTCTTATCTTCCCTTCTAGTCTCACTACTTGAGGGGGAGTGTAGAGAACACTGATGTNNNNNNNNNNNNNNNNNNNNNNNNNNNNNNNNNNNNNNNNNNNNNNNNNNNNNNNNNNNNNNNNNNNNNNNNNNNNNNNNNNNNNNNNNNNNNNNNNNNNNNNNNNNNNNNNNNNNNNNNNNNNNNNNNNNNNNNNNNNNNNNNNNNNNNNNNNNNNNNNNNNNNNNNNNNNNNNNNNNNNNNNNNNNNNNNNNNNNNNNNNNNNNNNNNNNNNNNNNNNNNNNNNNNNNNNNNNNNNNNNNNNNNNNNNNNNNNNNNNNNNNNNNNNNNNNNNNNNNNNTTTTTATTTACTTTATTTGTCATGTAAGTACTAAGGGCAGATCTGTCCTTTTCTCTATGTACTGAACATAACCTATAAATACTAAGAGAGTGGCGGCGGCAGATGTGTTAGAATTTGTCCCTTCTTTCAAACCTTTGTGTTCTCCTGTTCCTCTTCTCTCTTTTCTCCTTCCTCTCACTTTTCTTCTACTTAACCTAAAATCTATTAGGGTTCAAGGCTGATTGCAGTCTTGATCTTCTAATTGGTATCAGAGCCTATCTAGGGCTTCTCATGTGTGTCTAGTCCAGCCGGCCACATGAGAACCAGCTAGGGCTGGAAGCTTATGAACCAGTATTCGTCGGCTAATTCTTGGAGATTATTAGGAGAGTTTCGCAGCTGTTGAGGACTTGCCACGGCTTGCAGAGTGTTGGTAATCAGGAAGAAGCAACGAAGGCTAGGGTTCAGGCAACCCTGGAAGGCAGCGAACAACATTCTTTGAGTAAGTTTTATTTAGTTTCCAGAGACTGCTATCAGTCGAGATAGGTTGGACCTATCTAGAAGGAGAGGCCGAACTGCTTTAGGATTTTTCTCTCTAATCTAGAAGGAGAGGCCGAACTGCTTTAGGGGTTTTTCTCTCTAATCTAGGGTTTGACTGTTGGACCGAACCCTCTTTATCTTCTTGGAAAGTGATTGTTTTAGGGTTTTCTCTCAGAGGTGATCAGTTTTAGGGTTTCACATTGACCCTACGACAGGTCCTAACTGTACGGACTGCTTGGAAAGTGCGGCTGAGCACGTATTTCAGACCTACGATTAAAACCCTAACTCTGCTCCAGCATCTCAGATTGCTCTCTAAGCTGGTTTCAGACCTATTTTTGGCTTCGAGCTCTCCTAGGGGATAAAAACTTCTACGGACTGCTTGGTACTGTGATTGCCGATTGATTTCAGATCAGATTTGTACTGGTTTCATGCATATACTGTGATTGTCGATTGGTTTCAGATCAAACCTGCAACTACGTCATGCATATACCGTGATTACAGATTGGCTTCAGATCAGACCTGCATTAATTCTATACTGTTTTCTGATTGTGATTGACTGTCCAAGTGCTGTTTTCTGGTGTAGTGACTCTAGCAGTTTGTAGCTACTGATTCTTGACCAAAGATGGAGTTTAAAAATCAGGGAGAAAATAGTTTTGGGAACAAAAGTTATGGTAGTGTATCTGAAACTGGGTTTCAGATTACAACTGTGAGATTTGATGGGTCAAATTACTTGGAATGGGCCCAATCAGCCATGATGGCTATTGGGAGAAGGGGAAAACTGGGTTACCTCTTGGGAGATGTGAAAGAACCTTCCAAGGAGGACCCAATGTACACCAAGTGGGTTTAAGAGAACTATTTGGTTATGGCATGGCTGTGTAATTCTATGCAGCCACATATCAGCCGAAATTACTTGTGGGAAAAGACAGCTAAGGAGAGTCCCAAAGATGCACAGACTCACAGAAAGCAAGTCGAGAGAAATAGGGTGTTTGAGTTTCTGGCTAGCCTGAATTCAGAATATGACATTGTGTGGCAACAGATACTGACCAGAGATAGTGTGACCCTCTCTCAAGCATACTCCCTGGTGCATAGTGAAGAGACCAGGAGGAAAGTCATGATGCAACCTCAACCCCCTTCCCCAGCCTTGACAGCTGTTAAACCTAAGTCAGGGGGTGATCCAGAAAGGGACAGGAAGAAGGAAGATAAACGGGACCTGGTATGTGAACATTGCAAGAAACCCAAGCACACAAAAGATACTTTTTGGAAGCTACATCCTCATTTGGTCCCAACAAAACTAAGAAATAAGAAGGGTAATGCTCATGTGGCTGTGAACACTGATTCAACATCCTCATNNNNNNNNNNNNNNNNNNNNNNNNNNNNNNNNNNNNNNNNNNNNNNNNNNNNNNNNNNNNNNNNNNNNNNNNNNNNNNNNNNNNNNNNNNNNNNNNNNNNNNNNNNNNNNNNNNNNNNNNNNNNNNNNNNNNNNNNNNNNNNNNNNNNNNNNNNNNNNNNNNNNNNNNNNNNNNNNNNNNNNNNNNNNNNNNNNNNNNNNNNNNNNNNNNNNNNNNNNNNNNNNNNNNNNNNNNNNNNNNNNNNNNNNNNNNNNNNNNNNNNNNNNNNNNNNNNNNNNNNNNNNNNNNNNNNNNNNNNNNNNNNNNNNNNNNNNNNNNNNNNNNNNNNNNNNNNNNNNNNNNNNNNNNNNNNNNNNNNNNNNNNNNNNNNNNNNNNNNNNNNNNNNNNNNNNNNNNNNNNNNNNNNNNNNNNNNNNNNNNNNNNNNNNNNNNNNNNNNNNNNNNNNNNNNNNNNNNNNNNNNNNNNNNNNNNNNNNNNNNNNNNNNNNNNNNNNNNNNNNNNNNNNNNNNNNNNNNNNNNNNNNNNNNNNNNNNNNNNNNNNNNNNNNNNNNNNNNNNNNNNNNNNNNNNNNNNNNNNNNNNNNNNNNNNNNNNNNNNNNNNNNNNNNNNNNNNNNNNNNNNNNNNNNNNNNNNNNNNNNNNNNNNNNNNNNNNNNNNNNNNNNNNNNNNNNNNNNNNNNNNNNNNNNNNNNNNNNNNNNNNNNNNNNNNNNNNNNNNNNNNNNNNNNNNNNNNNNNNNNNNNNNNNNNNNNNNNNNNNNNNNNNNNNNNNNNNNNNNNNNNNNNNNNNNNNNNNNNNNNNNNNNNNNNNNNNNNNNNNNNNNNNNNNNNNNNNNNNNNNNNNNNNNNNNNNNNNNNNNNNNNNNNNNNNNNNNNNNNNNNNNNNNNNNNNNNNNNNNNNNNNNNNNNNNNNNNNNNNNNNNNNNNNNNNNNNNNNNNNNNNNNNNNNNNNNNNNNNNNNNNNNNNNNNNNNNNNNNNNNNNNNNNNNNNNNNNNNNNNNNNNNNNNNNNNNNNNNNNNNNNNNNNNNNNNNNNNNNNNNNNNNNNNNNNNNNNNNNNNNNNNNNNNNNNNNNNNNNNNNNNNNNNNNNNNNNNNNNNNNNNNNNNNNNNNNNNNNNNNNNNNNNNNNNNNNNNNNNNNNNNNNNNNNNNNNNNNNNNNNNNNNNNNNNNNNNNNNNNNNNNNNNNNNNNNNNNNNNNNNNNNNNNNNNNNNNNNNNNNNNNNNNNNNNNNNNNNNNNNNNNNNNNNNNNNNNNNNNNNNNNNNNNNNNNNNNNNNNNNNNNNNNNNNNNNNNNNNNNNNNNNNNNNNNNNNNNNNNNNNNNNNNNNNNNNNNNNNNNNNNNNNNNNNNNNNNNNNNNNNNNNNNNNNNNNNNNNNNNNNNNNNNNNNNNNNNNNNNNNNNNNNNNNNNNNNNNNNNNNNNNNNNNNNNNNNNNNNNNNNNNNNNNNNNNNNNNNNNNNNNNNNNNNNNNNNNNNNNNNNNNNNNNNNNNNNNNNNNNNNNNNNNNNNNNNNNNNNNNNNNNNNNNNNNNNNNNNNNNNNNNNNNNNNNNNNNNNNNNNNNNNNNNNNNNNNNNNNNNNNNNNNNNNNNNNNNNNNNNNNNNNNNNNNNNNNNNNNNNNNNNNNNNNNNNNNNNNNNNNNNNNNNNNNNNNNNNNNNNNNNNNNNNNNNNNNNNNNNNNNNNNNNNNNNNNNNNNNNNNNNNNNNNNNNNNNNNNNNNNNNNNNNNNNNNNNNNNNNNNNNNNNNNNNNNNNNNNNNNNNNNNNNNNNNNNNNNNNNNNNNNNNNNNNNNNNNNNNNNNNNNNNNNNNNNNNNNNNNNNNNNNNNNNNNNNNNNNNNNNNNNNNNNNNNNNNNNNNNNNNNNNNNNNNNNNNNNNNNNNNNNNNNNNNNNNNNNNNNNNNNNNNNNNNNNNNNNNNNNNNNNNNNNNNNNNNNNNNNNNNNNNNNNNNNNNNNNNNNNNNNNNNNNNNNNNNNNNNNNNNNNNNNNNNNNNNNNNNNNNNNNNNNNNNNNNNNNNNNNNNNNNNNNNNNNNNNNNNNNNNNNNNNNNNNNNNNNNNNNNNNNNNNNNNNNNNNNNNNNNNNNNNNNNNNNNNNNNNNNNNNNNNNNNNNNNNNNNNNNNNNNNNNNNNNNNNNNNNNNNNNNNNNNNNNNNNNNNNNNNNNNNNNNNNNNNNNNNNNNNNNNNNNNNNNNNNNNNNNNNNNNNNNNNNNNNNNNNNNNNNNNNNNNNNNNNNNNNNNNNNNNNNNNNNNNNNNNNNNNNNNNNNNNNNNNNNNNNNNNNNNNNNNNNNNNNNNNNNNNNNNNNNNNNNNNNNNNNNNNNNNNNNNNNNNNNNNNNNNNNNNNNNNNNNNNNNNNNNNNNNNNNNNNNNNNNNNNNNNNNNNNNNNNNNNNNNNNNNNNNNNNNNNNNNNNNNNNNNNNNNNNNNNNNNNNNNNNNNNNNNNNNNNNNNNNNNNNNNNNNNNNNNNNNNNNNNNNNNNNNNNNNNNNNNNNNNNNNNNNNNNNNNNNNNNNNNNNNNNNNNNNNNNNNNNNNNNNNNNNNNNNNNNNNNNNNNNNNNNNNNNNNNNNNNNNNNNNNNNNNNNNNNNNNNNNNNNNNNNNNNNNNNNNNNNNNNNNNNNNNNNNNNNNNNNNNNNNNNNNNNNNNNNNNNNNNNNNNNNNNNNNNNNNNNNNNNNNNNNNNNNNNNNNNNNNNNNNNNNNNNNNNNNNNNNNNNNNNNNNNNNNNNNNNNNNNNNNNNNNNNNNNNNNNNNNNNNNNNNNNNNNNNNNNNNNNNNNNNNNNNNNNNNNNNNNNNNNNNNNNNNNNNNNNNNNNNNNNNNNNNNNNNNNNNNNNNNNNNNNNNNNNNNNNNNNNNNNNNNNNNNNNNNNNNNNNNNNNNNNNNNNNNNNNNNNNNNNNNNNNNNNNNNNNNNNNNNNNNNNNNNNNNNNNNNNNNNNNNNNNNNNNNNNNNNNNNNNNNNNNNNNNNNNNNNNNNNNNNNNNNNNNNNNNNNNNNNNNNNNNNNNNNNNNNNNNNNNNNNNNNNNNNNNNNNNNNNNNNNNNNNNNNNNNNNNNNNNNNNNNNNNNNNNNNNNNNNNNNNNNNNNNNNNNNNNNNNNNNNNNNNNNNNNNNNNNNNNNNNNNNNNNNNNNNNNNNNNNNNNNNNNNNNNNNNNNNNNNNNNNNNNNNNNNNNNNNNNNNNNNNNNNNNNNNNNNNNNNNNNNNNNNNNNNNNNNNNNNNNNNNNNNNNNNNNNNNNNNNNNNNNNNNNNNNNNNNNNNNNNNNNNNNNNNNNNNNNNNNNNNNNNNNNNNNNNNNNNNNNNNNNNNNNNNNNNNNNNNNNNNNNNNNNNNNNNNNNNNNNNNNNNNNNNNNNNNNNNNNNNNNNNNNNNNNNNNNNNNNNNNNNNNNNNNNNNNNNNNNNNNNNNNNNNNNNNNNNNNNNNNNNNNNNNNNNNNNNNNNNNNNNNNNNNNNNNNNNNNNNNNNNNNNNNNNNNNNNNNNNNNNNNNNNNNNNNNNNNNNNNNNNNNNNNNNNNNNNNNNNNNNNNNNNNNNNNNNNNNNNNNNNNNNNNNNNNNNNNNNNNNNNNNNNNNNNNNNNNNNNNNNNNNNNNNNNNNNNNNNNNNNNNNNNNNNNNNNNNNNNNNNNNNNNNNNNNNNNNNNNNNNNNNNNNNNNNNNNNNNNNNNNNNNNNNNNNNNNNNNNNNNNNNNNNNNNNNNNNNNNNNNNNNNNNNNNNNNNNNNNNNNNNNNNNNNNNNNNNNNNNNNNNNNNNNNNNNNNNNNNNNNNNNNNNNNNNNNNNNNNNNNNNNNNNNNNNNNNNNNNNNNNNNNNNNNNNNNNNNNNNNNNNNNNNNNNNNNNNNNNNNNNNNNNNNNNNNNNNNNNNNNNNNNNNNNNNNNNNNNNNNNNNNNNNNNNNNNNNNNNNNNNNNNNNNNNNNNNNNNNNNNNNNNNNNNNNNNNNNNNNNNNNNNNNNNNNNNNNNNNNNNNNNNNNNNNNNNNNNNNNNNNNNNNNNNNNNNNNNNNNNNNNNNNNNNNNNNNNNNNNNNNNNNNNNNNNNNNNNNNNNNNNNNNNNNNNNNNNNNNNNNNNNNNNNNNNNNNNNNNNNNNNNNNNNNNNNNNNNNNNNNNNNNNNNNNNNNNNNNNNNNNNNNNNNNNNNNNNNNNNNNNNNNNNNNNNNNNNNNNNNNNNNNNNNNNNNNNNNNNNNNNNNNNNNNNNNNNNNNNNNNNNNNNNNNNNNNNNNNNNNNNNNNNNNNNNNNNNNNNNNNNNNNNNNNNNNNNNNNNNNNNNNNNNNNNNNNNNNNNNNNNNNNNNNNNNNNNNNNNNNNNNNNNNNNNNNNNNNNNNNNNNNNNNNNNNNNNNNNNNNNNNNNNNNNNNNNNNNNNNNNNNNNNNNNNNNNNNNNNNNNNNNNNNNNNNNNNNNNNNNNNNNNNNNNNNNNNNNNNNNNNNNNNNNNNNNNNNNNNNNNNNNNNNNNNNNNNNNNNNNNNNNNNNNNNNNNNNNNNNNNNNNNNNNNNNNNNNNNNNNNNNNNNNNNNNNNNNNNNNNNNNNNNNNNNNNNNNNNNNNNNNNNNNNNNNNNNNNNNNNNNNNNNNNNNNNNNNNNNNNNNNNNNNNNNNNNNNNNNNNNNNNNNNNNNNNNNNNNNNNNNNNNNNNNNNNNNNNNNNNNNNNNNNNNNNNNNNNNNNNNNNNNNNNNNNNNTTCTCACTCAGTTTGGGGCCAAAATCAAAGTTCTTAGATCTGATAATGCAAAGGAATACTTTGCTAAGTCATTGACCTCCTACCTCCTTAGCCATGGAGTTATTCACCAGAGCACTTGCCCTGATACACCGCAGCAGAACGGGGTTGCCGAAAGGAAGAATAGGCACATCTTGGAGGTGGCTAGAAGCATTATGTTTACCTCCAATGTACCTATTCGCTTCTGGGGTGATGCTATCCTCATGACAGTATATCTCATTAATCGGGTTCCTTTCCGGGTTCTTGATATGAAAACCCCTTTTTCCCTTCTATACCCAGACGAGGAGTTGTTCACCGTTCCCCTTAAAACCTTTGGTTGTACTTGTTTCGTTCAGCTTCTCGGGCCCCATCATTCCAAGTTTGAACCTAAGGCCTCCAAATGCATTTCCTCGGTTATGCACAAACTCAAAAGGGTTATTGCTGCTATGGTCCTATTTCAGGGAAAAGGTTTGTCTCCATGGATGTCACCTTCTTTGAAGAGACACCCTATTATCCTAGGGTTTCTCCTCAGGGGGAGAGTAGTGAGAGTGGGATTTTGAGTCTCTTTCCTCAGGGGGAGCGCAGTGAGAGTGTGATTTTGAGTCTCTTTCCTCAGGAGGAGCACAGTGGGAGTGGGGCTGTTCCTTTACCTATTCCACTGGGTGATGAAGGCTGTAGTGGTGAGGGTGGTCAGAGGGATCAGGAGTTGAGAGTCTATCACAGGCGATGCAGGCAGGTTGATCCTAGTCATCGGCAGTCCAGGCCAGCTCCAGTTCCTTCTGCGGCTCCAGATCCAGGTATTACAGTCCAGAGCCCACTGAGACACCTTCCACTGTTGCTACTTCCCCTCCTGTGGATGACCTTGATCTCCCTATTGCCGTCCGCAAAGGGAAATGACATTGCACCACATCTACAGCTCACTACATTTCACAGTTTTTATCCTATGATCGCCTATCTCCCTCTTACCGGTCCTATCTCACTTCCATTGCCAATGTCCCTATTCCAAGAACAGTGCAAGAAGCCTTCTCAGTTCTAGAGTGGAAAGATGCAATGCAAGTCGAAATGGATGCCCTGTTGAAAAATAATACTTGGACACTGGTTGACCTACCCAAAGGAAAGAATCCGGTTGGATATAGATGGGTATTCATTGTGAAGCATAATGCTGATGGCTCCATTGAAAGGTACAAAGCCCGGCTGGTTGCAAAGGGGTTCACCCAGACTTATGGTATAGACTACTTGGAGACCTTTGCCCCAGTAGCCAAGATGACCANNNNNNNNNNNNNNNNNNNNNNNNNNNNNNNNNNNNNNNNNNNNNNNNNNNNNNNNNNNNNNNNNNNNNNNNNNNNNNNNNNNNNNNNNNNNNNNNNNNNNNNNNNNNNNNNNNNNNNNNNNNNNNNNNNNNNNNNNNNNNNNNNNNNNNNNNNNNNNNNNNNNNNNNNNNNNNNNNNNNNNNNNNNNNNNNNNNNNNNNNNNNNNNNNNNNNNNNNNNNNNNNNNNNNNNNNNNNNNNNNNNNNNNNNNNNNNNNNNNNNNNNNNNNNNNNNNNNNNNNNNNNNNNNNNNNNNNNNNNNNNNNNNNNNNNNNNNNNNNNNNNNNNNNNNNNNNNNNNNNNNNNNNNNNNNNNNNNNNNNNNNNNNNNNNNNNNNNNNNNNNNNNNNNNNNNNNNNNNNNNNNNNNNNNNNNNNNNNNNNNNNNNNNNNNNNNNNNNNNNNNNNNNNNNNNNNNNNNNNNNNNNNNNNNNNNNNNNNNNNNNNNNNNNNNNNNNNNNNNNNNNNNNNNNNNNNNNNNNNNNNNNNNNNNNNNNNNNNNNNNNNNNNNNNNNNNNNNNNNNNNNNNNNNNNNNNNNNNNNNNNNNNNNNNNNNNNNNNNNNNNNNNNNNNNNNNNNNNNNNNNNNNNNNNNNNNNNNNNNNNNNNNNNNNNNNNNNNNNNNNNNNNNNNNNNNNNNNNNNNNNNNNNNNNNNNNNNNNNNNNNNNNNNNNNNNNNNNNNNNNNNNNNNNNNNNNNNNNNNNNNNNNNNNNNNNNNNNNNNNNNNNNNNNNNNNNNNNNNNNNNNNNNNNNNNNNNNNNNNNNNNNNNNNNNNNNNNNNNNNNNNNNNNNNNNNNNNNNNNNNNNNNNNNNNNNNNNNNNNNNNNNNNNNNNNNNNNNNNNNNNNNNNNNNNNNNNNNNNNNNNNNNNNNNNNNNNNNNNNNNNNNNNNNNNNNNNNNNNNNNNNNNNNNNNNNNNNNNNNNNNNNNNNNNNNNNNNNNNNNNNNNNNNNNNNNNNNNNNNNNNNNNNNNNNNNNNNNNNNNNNNNNNNNNNNNNNNNNNNNNNNNNNNNNNNNNNNNNNNNNNNNNNNNNNNNNNNNNNNNNNNNNNNNNNNNNNNNNNNNNNNNNNNNNNNNNNNNNNNNNNNNNNNNNNNNNNNNNNNNNNNNNNNNNNNNNNNNNNNNNNNNNNNNNNNNNNNNNNNNNNNNNNNNNNNNNNNNNNNNNNNNNNNNNNNNNNNNNNNNNNNNNNNNNNNNNNNNNNNNNNNNNNNNNNNNNNNNNNNNNNNNNNNNNNNNNNNNNNNNNNNNNNNNNNNNNNNNNNNNNNNNNNNNNNNNNNNNNNNNNNNNNNNNNNNNNNNNNNNNNNNNNNNNNNNNNNNNNNNNNNNNNNNNNNNNNNNNNNNNNNNNNNNNNNNNNNNNNNNNNNNNNNNNNNNNNNNNNNNNNNNNNNNNNNNNNNNNNNNNNNNNNNNNNNNNNNNNNNNNNNNAGAATCTGTCCCTTCTTTCAAACCTTTGTGTTCTCCTGTTCCTCTTCTCTCTTTTCTCCTTCCTCTCACTTTTCTTAACCTAAAATCTATTAGGGTTCAAGGCTGATTGCAGTCTTGATCTTCTACTAAAGAAAAGTAGTTTCTTGAAGAGAGAAGGAGAAGAAGAGAAGAGAAGTTGAAAAGAAAAGAGAGCAATAATCTGGCTGCCCCCTTTCACTTATTATTTAGACTAAAAATAATAGAGCAATACAAAGACAACTATGCCCTTATAGGGTTGCAAAACATAAAACAGCATATATAACACTCAAAAACATAATAAAATTTGGACTCACATAACTACTGTGGTCCCCACCTCCTATCTAACAACTAACATAAAACATCTACTCAGAAAAACATCATAAAACTGATTAATCTTCAACACTTTAGTACCTTGCCACTTGCCTTTATATTCTCCTAAGACATCCTTGTTACTTTTTTTTAAAATATTTTTTTCCATTTCAAGACAAAAATAATTAATATTTCCATCTAAATTCCAATTCCCTTCAATTGTCTATCTTTTTTTTGATTGGAAATGGTAACTTCATTACTACATAATTAAGATACAATTGTCAACCCCTAATAAAGGTGTTGAGCCCAAGTAATCTGAATTACAAAACTGCCCAAAACAAACTTTTCCTCACAGTCCCTTGTTTGGTTAAGGTATTCGCCAGACCATTAGCTGATCTTCTTCTCCACTTGAAGCGTGCACCCATCTCCCTTGTTATATTGAGAATTTCCCGTATGGGCTGTCGATACATCCATGCTCCTAACTTGCCTAATTGCAGCCAACATTAACAATTTAGAGTCTCCTTCTATCAACACTTGGTGTAACCCCAATTGTTTGGCATATCTTACACCTTGAAGCAGAGCCATCACTTCCGCTCTCAATGAGTCTCCCACCCCTATTGGCTCAGAAAAGATAGCAACAATTCTCCCATCTCCATCTTTGAATGCTCCCCCTATACTTGAAGGACCTGGGTTACCTCTAGAGCTCCCGTCGAAGTTCAACTTTATTCTTTGTTGTGTTGGTGGGGACCATAATTCCTGCACAATAGGTTTTGTGGATGTTGTAGCTGCCAGCACTCCCCAATTCCTAAATATGTCCTCGGTTGAGAAATCTTTAAACAAATCTAGAGTTTTCAACCAATGAATAGTCATAATGGTTATTCTTTCTACAGTTTCCTCCTTGGATTTCTCCACTCCTTTAAAGATCTTGTTATTTCTTTCTTCCCAGACTGACTAGAGTATAGTTGTTCTTGTGGCTCTCCACATGGTTCTACCACACCTTCGGTTGCTTGAAAAATCTTGGGTCAAAAGGCTTCCCACATTCGGGGCAGGTGTCCACCTGCAACCGAAGAGAGAAGAGAACTAGGACCATATAAAGTGCACAAAAGGACAAGATATTAATAGGTGTGTGATCGTCTCACCAGAATCCAAGCAGAGGGTATAAATATGGCATTCTTGGAGGGTCGCCTTGCCCAAACACATACATATTTATATGTAAGACACCACACAATATTTTATATTTTTATGTAATGTTATTAATAGTAGTACAATAGATATTATTAGACTAAATTGTTCATATTGTGGGTTTATAGTATTAATATTGTTATTGTTATACTAGTTTCCTTTTGTTATTTTCTTATTTGTTTGGGTTTAATCGAGACACAAGTTAGTGACATGGTCTTGAACCCTTTAGGACTTTTAAACCTGACTTGATAAGTGAAAACTGGAAGATTTTATCCAATTGACACACAAGAACAATCAATATGACTTTTTTTTTTTGAGAGAAGGTAAAGTAAAGATTTGTATTAAAAGTAAGCTGTAAACACAAATAACAAGTGTTGACAGATCAACCATGTACAACCAGGAACTATACATCGGAATTCACAAAAAGATCCCAAAAAGTTTTAACAAAGAACATCAGAAGCAAGATTAAAAAAACTTATCTGCTTATCTGATTAGCCAAAAGGATGCTGTTTTCAAAATACTGATCGTGAGAAATTATTCTAAAGAGATCTGCGGCTGAAAGCCAGGAATGGATTGAAGCCACAATCTGATGCACCTTGTCCAGAGCCCAGCTTTCTTTGTCAAAAATTCTTCTCTTTCTCTCCTTCCGCAGTCCCCAACAAATGGCATGGGGGATTGTGCTCCACAAAATCTTCCCTTTTTGATTTAAACTCAGCAGTTTCCAGGACTTCAGGAGATCAAATAAGCACCTTGGTTGGCTCCACCTTACATTTAGCAGCCCACAAACATGATTAAAAAGGAAACTTGCTACTTGACAGTGCAAGAGAAGATGGTCGGTGGATTCTGTTTCTTGACTGCACATCACGCAAGCCAAAGAGTTCAAAGGCATACCTACCTTTGATAGGCACTTTCCATTTACAGCTGTCCACATGAAATTTATCTTAGAAGGGATATGATCATATGAGAGACCCAAATCTCCTTCCAAGGAAAATCTAAGGGGGGTGAGTGAACCAATTCCTCAGAGAAGGATTTGACAGAGAAGTTTCCATCTTTGGACCATCTCCACAATCTTCCCTCCTGCCGATTCGTATCAGGTAAATGTGCCTGAATGAATTGGAGAAGGCTTACCAGATAAAAAATCTCCCAATCATTAAGTTGCCGCTGATTCTGATCAATAGGACTTCTTCTTCTTCTTCTTCTTCTTCCTAAGATCAAAACAAGGGCTCAACCCTTATTTTTTGTATGTTTATTTCCTTATTTTTCTACTCATAAATATGTTCACTTTCTATATATTGATATGGGGTTTATACTTATTTCATGAGAATTATGGCGATTATTAGTTAAAGATCACACTACTTATTACTATGAAACCTAGGGATCTACCCTAAGATATATATATACAAAATAGATAGATAGATAGATAGATTTTTTTGCCTAGCTTAACCTTGGTGCCTTGAAACAAGAGTAACTAGTTCATTCACCATTGCCATTTCCGACTCCCTTAGTCTTCCCCTCAATCCCAAGTCCCTGGAAACCTATCACTAAGGGGAATCTCTCCAGCTCAAACATCTTCCCAAAACAACACTTTGTTTCCTGCATAGGCATCAAGTTTAAAGTAAGGAAGGATGAAAGGCAATATACCATGAATAGCTTTCCAGGGAGAACATCGAGAAGCCCTAGGGTCAACTCCTGCATCCCAACCATTATCTGCCAACCACATATGCTGCCAAGCACCCTATGCCGTAGTCTATCCTGTTCCAACGGCGACCTCCATAACCATTTCCCCAATAATGCTGTGTTTCTCATCCTAACATTTCCTATTCCTAGGCGTCCTTCACTAGGTGATCCTTCTTAGAGTCTCCTGGTTCCCAAAGGAAGTCCATAATTTTCTCTAACGGGTTTGCCACTTTCACATGGTAGTCAAATAGAATTGATGTTGTTCCTTTTGTTCATACAACATATTGCGACATTGAAGTCTTAGAATAGGATTTCTACCAAAAAAAGAAGTCTTACAATGGGATTAGTCAATCAATTCAAGCATGAGAGATGCACCTTGTTCTTTGGAATGTTGTTGTTCATTATGTGAGGTTCTTGTTATAAACTTTAATTTCAATGACATTTCATTATGTGCCATTTTCCAGGTTGATGGTTTCCGGTTTGACTTAATGGGACATATAATGAAAAGTACCATGGTAGGCATTTCTCTGACTATTTTGTTTATTGACTTCAAATTGTGAGGGATAAAATTGAAAAGGAACAATTGCAACTATTATGCAAACATTACCATACGTGGATACAGCATTGATAGTGTGTTGCAAGCTTGTCTCAGGAACACCACCATCCATGGACATACTGAAATACAATTTATATGCTATCTTCTTCTTCTTCTTCCCAAAAAAAGAAAAAAAAAACAAAACCAAACAAAAAAAGGGGGGGGGGTATGAAAGAGAAGACCAGAATTAGATTATCTTGATTTTTCATGCTAAATGAATTTTATATTTTGTAATCAGAATAAAAAAATCCTTTATGGGAGCATATCTTGACATCTTGTTATGCTACTCCACTCTCCTGATGATATTATTTTATTGATAAATCTTTGCAAATCTCCATGGTTGTAACCTAATGAATGAACCTAACAATAATCATCTCAATCAATGTTTAACAATGTTTCACCTAATTCTAGAATGCTTTTGCATTCCTCTCCTTTCAAGTACTCCACAACTGTGCATGCAGTAAAGCTCTCCACCTCTTACTGGGTGCATTGAGAGGGTGATCCCACCAATTTAATATTCTTTAGTTTGTAATACCCAATAAAGATGTGACTGCAAGACAGATTTAAACATTTACTTTTATCTTGAACACAGGTAAAGGCAAAGAATGCTCTCCAAAGCCTATCCAAAGAAAAGAATGGAGTTGATGGTTCTACGATCTACATGTAAGGATAAAGCCACCAGGTGGCTCCTTTTTCTTCTAAATCCAAAGTCTAATCTTTTGTCATTTTTTTGGTAACAAGATCATGCATGCATTAATGAAAACGAAGAGGTAAAAATTACATAAATTCAAGCTTACTCTCAAAAGAGAGGGCCTGAGTCATAAACCCTCTACACAAACATCATGAATGCAACCTGGTCAATAAACTCCTGGATGATCGTTAACAAGACCTTCACAGGTATCAGCTATGGTGATCTTGATAGAAAATCTTTTGGAAATTCTGCACTCATCTCCTTTTGTTCCATAAATCAGTCCAGCTCTCTCTTAGGCCCAGAAATGCTTCTGTACTGCATCACGATACCAGTCTAAGCCCCCATTTGGGAGTGTTTATTAGATAAATAAGTGCTTATGAGTGTTTGGTGAAAAAGCACTTCTTTCAAATGGGGATAGTATAGGTATTATGAAAATTATGTGGTGGGCCAAGTTCGGCCAGAAATGTAAGCACTTGTTGAAAAAATGCTTAAAAATAAGCCAAAAGAATAAGCACTATCAAACGGGGGATAAGAAGAGACCAAGAGAATCCCTTGGATTCTGGAATTGGGGAGTAATTTTAAATCCTGAAGGTAGCCTGCAGTGGGTCTTAAGTGGCCCAACCACTGCATCAGATGGTTCAGAACCTGAGGTTAAAGCTCTTCTTAAAGGCCTCCAGATAGCCAAATCTCTACAAGCAGAATCTATGTTATTAGAAGGTGATCCAAAGATGTTATTGTCCGGGTTAATATGAATGGGACAGAATTAATCAAGTGGCTGATCTTTTGGCTAAATCAGGGTTGGTAAGGGATCTTTAGTGCAAATATTTTACCTGCTTCTTGATTGGGCTTTGATTTTTTATTTTAAGCCCTCCTTTTCGTATATCATTTCATGTATATTCCCTCATTTTGTTTGAATGAATTTCCTTCCCCCCCCCCCCCAAAAAAAAAAAAAAAAAAAAAAGGAGAATATCTTAGTGAAGGTGGCTCATTGGGTTAAAATGGCCATTATCCGGGAATGAGATTGTTAGAGGTTGGTACAATATAGCAAACAGCTCATCTGCAAGGACAGCATTGTACCCCTTGCAGGTCAGCCCCTGGTAGTAATTTTATTAAGCTTAATTTTGATGAGAGCAACTTGGGTAACCAGGACTGTTTGGCATGGGGTGTATTCAGAAATGGAAATTGGAATGTTTTGGTTTCGTATACAGTAGTACCCTTAGGTCAAGCGGATTCATTGAAGGATGAACTGATGGCAGTTCATCAGGGTTTGAAATTAGCTAAGAATTGTGGAAGGTGACAATAGTGTTGTACTAAGCTGTTTACTGAAGAATAGACCAGGACTGTAGCAATATAGACATGTGTTCAGAGAAATAAGGAAGTTGTATCCAAAATTAAGGGTGGAGTTTCAATGGATAAAGAGGGAGGCAAACAGCATGGCTGATGCTCTAGCCAAAGAAGGGAACATAGGGCATGCATGTACTTGGGGTGGACAGGGGAACATAATGCTTTTGGGACTGAAAGTTGATGTGGTTGTAATTAACCTTACGGTGTCTAGCTCAATCCTATTTATCTAAAATTCTTGTTTAATTAATAATTTTTTTTTCAATTAATCCAAAAATCCAATAGGATCTGAATCCAATCTGCCCCCTAAATGTGATTGTTATTGGATGGATCAAATATGGATTTTAATCGAATTGTACTCAGATGTGGCTGGATCTGATCTGAATTCAAACTGATTACATCCCTACTCTAGACTTGAAACTAAAGCAAGGGTTCTTCCTACCTTGATTGGCATTCCCTACATGCAATTGTGTCATTGTCATGTTATAAAAGGGTTAGCCATTTATGCATCTTATTAGTCTTTCTGGTTGTCTCCTTTAGTTATATTTTTTTACTTAAAATTTTAACTGATAAAGTTCCTGGTTTTTAAGATATGGTGAAGGATGGGATTTTGGTGAAGTTGCTAAAAATGGCCGTGGAATCAATGCATCACAATTTAATCTTTGTGGGATTGGCATTGGGAGGTATTATGGTTTTCAATACGATTCTGCATCTTCTACACATTGATAAGTTCCATGTTTGAAGGCTTTTCTATACTGTGACTGTTTCTGAAATTTAATTAGTTATTGTTTATCTACTCCAATATTTGCCTCTACTTCCCTTTAATGTTAAATGCGCATTATTCATTTTAATAAAATTTTTCCTTTTGCTTTGGCGTAATAAGTTTCTTTTAGTTATCAAAAAAGAAATAAAATTTTATTCATGAAATCTTAGTTCCCTAAGAAAAAGGTTCCAAAAAATGGAGAGAGACTTCCTTTTAGAGAAACGTACTTTGTTTATTATAAAACAAAACCTACTCTCAGGATGTGCAACATCCCGAATTTCAGTTTATGTTACTTGGCTGGGTTTGGTACTGCTTAGGGTTCAGTCTAATCCTAAGATTGATCACCATTCACAATTGTCAAGAAATATTTGTGATCTTATAATATAAACAGTTCCTAAGAGGCTATCATTTGATGAAATTTAATTGAAGTAATCCAATAGTGGTATAAAACAAATTTAATTTATAATATAAATTTATATTATAAATTTAATTTATAATATAAACAGGAATGAGTCTAAACTTTTGCAACTCTCTCATGCCAAATAGCCATGCTTTCCTGGTGCATTGTGCACAAAGGCTTTTAATGTGATTGTGCATGCAATTAGTTTTGTAATAAACTGGGACTTGAATCTTAAGGATTTCCCACGTTTTAAAAGGAGGGATTTTCTGTATTACTGGCCAGCTATTTTTAGTGTAGAAGGTGGTACACTTTTAACTCCTCTTAGGAGCTGTTAACAGTACTTTTTTTGGATAGGTTAGTTAACAATAAATTTATACATTTTCATATATCTCTTTGGCTACCATTCAGAAAAAAGTAGAAAGCCTGCTAGGGATTTCCCTTAGAAAATAAAACTTTCAATATCCATAATTAAGAATAATTCTTTCCATAAATTATAGAAAAGACCTAAACAACTCGAAACATACTAAAAGTATATATATTTATTGCCCTACACGCAAATTCATACTTCATCTTAGATAACATATACTCTTGTGGGAGTCTTGATCTGCTGCACTTTTTTCCTGCAGTTCCATTCATTCTGTAATAGGTGTCTCATTCACACGTCTGAGTCTCATGTGTATGGGTATTTACACACATGTAACGGGACACCTGTCAGAGTGAATGGAAATGCAGGAAAAAGTGCAGCACATCCTGACTCATAGGCCTAATGTTCAAATCCTAAAAAGAAATCCAAAATATCTGGGCCCATTTTTGATCACTAAATATCATTTTGTTTTTTTTTTTCGAAGAAACACTAAATATCAATTGAATTTAAATAATAGCACAAATTGACTCTTTGGATGGGTGCAACATGCTAGCGGACCTCTGGTTAAGGAGGATCAGGCTTTGAATTTTGGCCTGAATACATGATTTGACTCAACTCGACTCACGCAAACCTTGTCCCATGGGGTCAGCTACACGAATCCTGTTCCACCATTCTATTCTGTTCAGTGCCATATCCATTGTTAAGCTATGGGCCCTCAAATCATTTCTCACCACTCCAACTCATATCCACATTCCCATTAAATAATTTCTCACCAAAGGATTTGACTTGCAAGGAAAAATGGATTTCTGTAAATGCTAGATGATGCTTTGTGCCTCTACAACCAATCTGACATTTTGAAAAACAAATTAATAGGAATGTGTATTCGTTACATATTTAAAAGTTAATGTGATCCATAATGTGATCTGATAACTGAATGCAAAAATATAAACCAGATCCCACATTTTTCATTTTACTTGACTAAGAAAAATGTTCAGCTAACTAGCGCAGGTAACCCAGGTCCCTCTGGTATTGGAGGGGTGTTTAGAAATAGTGAAGGCAGATTTGTTGGTTTATTCTCAGGCCCAATTGGAGTAGGTGACTCCTTAAGGGCTCAGGTTGTGGCTGTTATGGAGGGATTGCAAAAGGCAAAGGGCATAACTTTAAGAAAGCTGATTATAGAAGGTGATTCAAAGATGGTAGTGGAGTGGCTGCAAAAGGAAGAAAAGGATTTCTGGGTTTTTACTAATGAAAAGAAGAGGTTCAAGTGGCTGACATGAAATATGGATGTGAAATTTAGTTGGATTGAAAGAACTGCAAATGGGTTTTCTGATGTACTAGCAAAACATGGGGAAAGTTTACCCTCCTATTCTTGTAATTAATGCTGATAAAGGATTTTCTATGGGAGTCAGGTGCTAGGAAAAAAGATCATTTGGTGAGATGGGGGGAGGTAACTAAAATAAAAGAGGGGGGGTGAATTGGGACTAGGAAATATAAGCAAGAAAAATTAGGCTCTTCTAAGTGAGTGGCTATGGCACTTCCCATTGGAAGCAGGCTTTCACCATGAAAGCTTGTTAACTCCGTGGTTTCGAGATGGTTAGAGAGTTCTTCATGGATTCAAGTGAAGGAGCTCTAGAAAGGGTGAAATGGTTAGAGATATGTCTGGTGGGACGTTTTGTTAACTCCGAACCTAATGAGTTAGAGGTTCAAAGCTGGGTTAGGTCAGAGTGGAGCTCGAAAGAAATCCAGGTGAGGAAACTAAATGCAATTTTTTTTTCTTTTCATTCTCAGCAGTAAGGAGGAGGCAGATGAAGTTCTGGATCGAGTTTCAAGTAGTTTCAGAATGCCTGAACTCAGGCTGGTTAAATGGAAGTATGGAACCCTCTAGTAGGGGCAATACGAGAAGTGGGGCATTGGAGCTTGGTACGGTCTGCGCTGTGGGAAACACCTGTGGTTGTTCAGAAGAATTGATGCCTACACATACAAGATGAAGAATCTGGTTGCTGCGAGAATCCTGGTCGAAGTTGAGGACATTCACTTGGTTCCGTTGAGTCTGGTGCTAAATTTCGCTGGGGAATGGTATGACCTGAGAGTGATGGTCAAAGGCTGCATACCACTTCGATGGCTTGAGGAGGATACAGTGGTAATACCGAATCGATGTCAGGACCATATTTTCCGTGAAGAGGATAAGGGGGAGCTGCAGCTGCAGGTCTTTAGGAGTCCAGAGGAAGAAGATGTTGGGTTGGGAGACTAAGAGATGGGGAGTTGGAGAGCCGCATAGAGGAGAAAGGGGAGATTCTAGAGAGGTGGGAGGTTAAAAAGGAATTTTGGGCGAAGGAGATGAAGGGGCATTAGTTGAGAAGGGACACCTTGTCACGGGGCTGATCAACGGGGCCCCGTGCGGCGCTCGATTGGGGTCGAGAAAGCCTACAAATGCAAGCAACAACACACAAAAGGAAACAAGAGTGCACACAAATTAGACAAAAGGCAACTTGTATTGCATTAATNNNNNNNNNNNNNNNNNNNNNNNNNNNNNNNNNNNNNNNNNNNNNNNNNNNNNNNNNNNNNNNNNNNNNNNNNNNNNNNNNNNNNNNNNNNNNNNNNNNNNNNNNNNNNNNNNNNNNNNNNNNNNNNNNNNNNNNNNNNNNNNNNNNNNNNNNNNNNNNNNNNNNNNNNNNNNNNNNNNNNNNNNNNNNNNNNNNNNNNNNNNNNNNNNNNNNNNNNNNNNNNNNNNNNNNNNNNNNNNNNNNNNNNNNNNNNNNNNNNNNNNNNNNNNNNNNNNNNNNNNNNNNNNNNNNNNNNNNNNNNNNNNNNNNNNNNNNNNNNNNNNNNNNNNNNNNNNNNNNNNNNNNNNNNNNNNNNNNNNNNNNNNNNNNNNNNNNNNNNNNNNNNNNNNNNNNNNNNNNNNNNNNNNNNNNNNNNNNNNNNNNNNNNNNNNNNNNNNNNNNNNNNNNNNNNNNNNNNNNNNNNNNNNNNNNNNNNNNNNNNNNNNNNNNNNNNNNNNNNNNNNNNNNNNNNNNNNNNNNNNNNNNNNNNNNNNNNNNNNNNNNNNNNNNNNNNNNNNNNNNNNNNNNNNNNNNNNNNNNNNNNNNNNNNNNNNNNNNNNNNNNNNNNNNNNNNNNNNNNNNNNNNNNNNNNNNNNNNNNNNNNNNNNNNNNNNNNNNNNNNNNNNNNNNNNNNNNNNNNNNNNNNNNNNNNNNNNNNNNNNNNNNNNNNNNNNNNNNNNNNNNNNNNNNNNNNNNNNNNNNNNNNNNNNNNNNNNNNNNNNNNNNNNNNNNNNNNNNNNNNNNNNNNNNNNNNNNNNNNNNNNNNNNNNNNNNNNNNNNNNNNNNNNNNNNNNNNNNNNNNNNNNNNNNNNNNNNNNNNNNNNNNNNNNNNNNNNNNNNNNNNNNNNNNNNNNNNNNNNNNNNNNNNNNNNNNNNNNNNNNNNNNNNNNNNNNNNNNNNNNNNNNNNNNNNNNNNNNNNNNNNNNNNNNNNNNNNNNNNNNNNNNNNNNNNNNNNNNNNNNNNNNNNNNNNNNNNNNNNNNNNNNNNNNNNNNNNNNNNNNNNNNNNNNNNNNNNNNNNNNNNNNNNNNNNNNNNNNNNNNNNNNNNNNNNNNNNNNNNNNNNNNNNNNNNNNNNNNNNNNNNNNNNNNNNNNNNNNNNNNNNNNNNNNNNNNNNNNNNNNNNNNNNNNNNNNNNNNNNNNNNNNNNNNNNNNNNNNNNNNNNNNNNNNNNNNNNNNNNNNNNNNNNNNNNNNNNNNNNNNNNNNNNNNNNNNNNNNNNNNNNNNNNNNNNNNNNNNNNNNNNNNNNNNNNNNNNNNNNNNNNNNNNNNNNNNNNNNNNNNNNNNNNNNNNNNNNNNNNNNNNNNNNNNNNNNNNNNNNNNNNNNNNNNNNNNNNNNNNNNNNNNNNNNNNNNNNNNNNNNNNNNNNNNNNNNNNNNNNNNNNNNNNNNNNNNNNNNNNNNNNNNNNNNNNNNNNNNNNNNNNNNNNNNNNNNNNNNNNNNNNNNNNNNNNNNNNNNNNNNNNNNNNNNNNNNNNNNNNNNNNNNNNNNNNNNNNNNNNNNNNNNNNNNNNNNNNNNNNNNNNNNNNNNNNNNNNNNNNNNNNNNNNNNNNNNNNNNNNNNNNNNNNNNNNNNNNNNNNNNNNNNNNNNNNNNNNNNNNNNNNNNNNNNNNNNNNNNNNNNNNNNNNNNNNNNNNNNNNNNNNNNNNNNNNNNNNNNNNNNNNNNNNNNNNNNNNNNNNNNNNNNNNNNNNNNNNNNNNNNNNNNNNNNNNNNNNNNNNNNNNNNNNNNNNNNNNNNNNNNNNNNNNNNNNNNNNNNNNNNNNNNNNNNNNNNNNNNNNNNNNNNNNNNNNNNNNNNNNNNNNNNNNNNNNNNNNNNNNNNNNNNNNNNNNNNNNNNNNNNNNNNNNNNNNNNNNNNNNNNNNNNNNNNNNNNNNNNNNNNNNNNNNNNNNNNNNNNNNNNNNNNNNNNNNNNNNNNNNNNNNNNNNNNNNNNNNNNNNNNNNNNNNNNNNNNNNNNNNNNNNNNNNNNNNNNNNNNNNNNNNNNNNNNNNNNNNNNNNNNNNNNNNNNNNNNNNNNNNNNNNNNNNNNNNNNNNNNNNNNNNNNNNNNNNNNNNNNNNNNNNNNNNNNNNNNNNNNNNNNNNNNNNNNNNNNNNNNNNNNNNNNNNNNNNNNNNNNNNNNNNNNNNNNNNNNNNNNNNNNNNNNNNNNNNNNNNNNNNNNNNNNNNNNNNNNNNNNNNNNNNNNNNNNNNNNNNNNNNNNNNNNNNNNNNNNNNNNNNNNNNNNNNNNNNNNNNNNNNNNNNNNNNNNNNNNNNNNNNNNNNNNNNNNNNNNNNNNNNNNNNNNNNNNNNNNNNNNNNNNNNNNNNNNNNNNNNNNNNNNNNNNNNNNNNNNNNNNNNNNNNNNNNNNNNNNNNNNNNNNNNNNNNNNNNNNNNNNNNNNNNNNNNNNNNNNNNNNNNNNNNNNNNNNNNNNNNNNNNNNNNNNNNNNNNNNNNNNNNNNNNNNNNNNNNNNNNNNNNNNNNNNNNNNNNNNNNNNNNNNNNNNNNNNNNNNNNNNNNNNNNNNNNNNNNNNNNNNNNNNNNNNNNNNNNNNNNNNNNNNNNNNNNNNNNNNNNNNNNNNNNNNNNNNNNNNNNNNNNNNNNNNNNNNNNNNNNNNNNNNNNNNNNNNNNNNNNNNNNNNNNNNNNNNNNNNNNNNNNNNNNNNNNNNNNNNNNNNNNNNNNNNNNNNNNNNNNNNNNNNNNNNNNNNNNNNNNNNNNNNNNNNNNNNNNNNNNNNNNNNNNNNNNNNNNNNNNNNNNNNNNNNNNNNNNNNNNNNNNNNNNNNNNNNNNNNNNNNNNNNNNNNNNNNNNNNNNNNNNNNNNNNNNNNNNNNNNNNNNNNNNNNNNNNNNNNNNNNNNNNNNNNNNNNNNNNNNNNNNNNNNNNNNNNNNNNNNNNNNNNNNNNNNNNNNNNNNNNNNNNNNNNNNNNNNNNNNNNNNNNNNNNNNNNNNNNNNNNNNNNNNNNNNNNNNNNNNNNNNNNNNNNNNNNNNNNNNNNNNNNNNNNNNNNNNNNNNNNNNNNNNNNNNNNNNNNNNNNNNNNNNNNNNNNNNNNNNNNNNNNNNNNNNNNNNNNNNNNNNNNNNNNNNNNNNNNNNNNNNNNNNNNNNNNNNNNNNNNNNNNNNNNNNNNNNNNNNNNNNNNNNNNNNNNNNNNNNNNNNNNNNNNNNNNNNNNNNNNNNNNNNNNNNNNNNNNNNNNNNNNNNNNNNNNNNNNNNNNNNNNNNNNNNNNNNNNNNNNNNNNNNNNNNNNNNNNNNNNNNNNNNNNNNNNNNNNNNNNNNNNNNNNNNNNNNNNNNNNNNNNNNNNNNNNNNNNNNNNNNNNNNNNNNNNNNNNNNNNNNNNNNNNNNNNNNNNNNNNNNNNNNNNNNNNNNNNNNNNNNNNNNNNNNNNNNNNNNNNNNNNNNNNNNNNNNNNNNNNNNNNNNNNNNNNNNNNNNNNNNNNNNNNNNNNNNNNNNNNNNNNNNNNNNNNNNNNNNNNNNNNNNNNNNNNNNNNNNNNNNNNNNNNNNNNNNNNNNNNNNNNNNNNNNNNNNNNNNNNNNNNNNNNNNNNNNNNNNNNNNNNNNNNNNNNNNNNNNNNNNNNNNNNNNNNNNNNNNNNNNNNNNNNNNNNNNNNNNNNNNNNNNNNNNNNNNNNNNNNNNNNNNNNNNNNNNNNNNNNNNNNNNNNNNNNNNNNNNNNNNNNNNNNNNNNNNNNNNNNNNNNNNNNNNNNNNNNNNNNNNNNNNNNNNNNNNNNNNNNNNNNNNNNNNNNNNNNNNNNNNNNNNNNNNNNNNNNNNNNNNNNNNNNNNNNNNNNNNNNNNNNNNNNNNNNNNNNNNNNNNNNNNNNNNNNNNNNNNNNNNNNNNNNNNNNNNNNNNNNNNNNNNNNNNNNNNNNNNNNNNNNNNNNNNNNNNNNNNNNNNNNNNNNNNNNNNNNNNNNNNNNNNNNNNNNNNNNNNNNNNNNNNNNNNNNNNNNNNNNNNNNNNNNNNNNNNNNNNNNNNNNNNNNNNNNNNNNNNNNNNNNNNNNNNNNNNNNNNNNNNNNNNNNNNNNNNNNNNNNNNNNNNNNNNNNNNNNNNNNNNNNNNNNNNNNNNNNNNNNNNNNNNNNNNNNNNNNNNNNNNNNNNNNNNNNNNNNNNNNNNNNNNNNNNNNNNNNNNNNNNNNNNNNNNNNNNNNNNNNNNNNNNNNNNNNNNNNNNNNNNNNNNNNNNNNNNNNNNNNNNNNNNNNNNNNNNNNNNNNNNNNNNNNNNNNNNNNNNNNNNNNNNNNNNNNNNNNNNNNNNNNNNNNNNNNNNNNNNNNNNNNNNNNNNNNNNNNNNNNNNNNNNNNNNNNNNNNNNNNNNNNNNNNNNNNNNNNNNNNNNNNNNNNNNNNNNNNNNNNNNNNNNNNNNNNNNNNNNNNNNNNNNNNNNNNNNNNNNNNNNNNNNNNNNNNNNNNNNNNNNNNNNNNNNNNNNNNNNNNNNNNNNNNNNNNNNNNNNNNNNNNNNNNNNNNNNNNNNNNNNNNNNNNNNNNNNNNNNNNNNNNNNNNNNNNNNNNNNNNNNNNNNNNNNNNNNNNNNNNNNNNNNNNNNNNNNNNNNNNNNNNNNNNNNNNNNNNNNNNNNNNNNNNNNNNNNNNNNNNNNNNNNNNNNNNNNNNNNNNNNNNNNNNNNNNNNNNNNNNNNNNNNNNNNNNNNNNNNNNNNNNNNNNNNNNNNNNNNNNNNNNNNNNNNNNNNNNNNNNNNNNNNNNNNNNNNNNNNNNNNNNNNNNNNNNNNNNNNNNNNNNNNNNNNNNNNNNNNNNNNNNNNNNNNNNNNNNNNNNNNNNNNNNNNNNNNNNNNNNNNNNNNNNNNNNNNNNNNNNNNNNNNNNNNNNNNNNNNNNNNNNNNNNNNNNNNNNNNNNNNNNNNNNNNNNNNNNNNNNNNNNNNNNNNNNNNNNNNNNNNNNNNNNNNNNNNNNNNNNNNNNNNNNNNNNNNNNNNNNNNNNNNNNNNNNNNNNNNNNNNNNNNNNNNNNNNNNNNNNNNNNNNNNNNNNNNNNNNNNNNNNNNNNNNNNNNNNNNNNNNNNNNNNNNNNNNNNNNNNNNNNNNNNNNNNNNNNNNNNNNNNNNNNNNNNNNNNNNNNNNNNNNNNNNNNNNNNNNNNNNNNNNNNNNNNNNNNNNNNNNNNNNNNNNNNNNNNNNNNNNNNNNNNNNNNNNNNNNNNNNNNNNNNNNNNNNNNNNNNNNNNNNNNNNNNNNNNNNNNNNNNNNNNNNNNNNNNNNNNNNNNNNNNNNNNNNNNNNNNNNNNNNNNNNNNNNNNNNNNNNNNNNNNNNNNNNNNNNNNNNNNNNNNNNNNNNNNNNNNNNNNNNNNNNNNNNNNNNNNNNNNNNNNNNNNNNNNNNNNNNNNNNNNNNNNNNNNNNNNNNNNNNNNNNNNNNNNNNNNNNNGAGGCTGGTCACGCAAAAGCTTTTTGCTCCTTTTCAAGTATGAATTTGGAGCTAAGCAGAAGTGGGGCCCACGTGTTGAGAAGGGACACCTGGCAGGAAGAGGATTTAAAACAGAGGCTGGTCACGCAAAAGCTTTTTGCTCCTTTTCAAGTATGAATTTGGAGCTAAGCAGAAGTGGGGCCCACGTGATTAGCAGAGATTTGTTATTGACTATGGGTGGTGCTGAAGCCACAACAAAGGAGTCTTCGTTTAAAGGTAAGGTTTCAGAAGTCAATTATTTAAAGGAAAAATTCCAGATTAGTACCCTGTACTTTGGGTCTAGTGCCACTTAGGTACTCAAACTTTAAAATGCGACAATTTAGTACCCGAGCTTTCAAAATGTGCCAATCTAGTACCTGCCATTAACCAGCCCGTTAACCAGCCGTTAAGTGCCATTTGAAAAGACAAAAATACCCTTCGAGTGTCATCTAATTCTCTTTATCAACTATCCAAACTTTGACAAAAAATGAACAGTCCCAAATCCTTGCCTCTTCTGTTAAAAAAAGTTGGGGTCACCAGAATGCCCACTGAGACATAACCCCAACTTTCTTGAATAGAAGAGGCAAGGATTTGAGACTGTTCATTTTTATCAACATGTAAATGGTTGATAAAGAAATTTTCTTCTTCCTAGTTTACTTGGATTTGAGAATTAGAAGTACGCTTCTGTATGTATTTACATTGGTCCCTTCTTGAGTTCCATTGACTGCTTTCAGGTAGCATGGATTGACACCTCGTAGGTGGTGACCAAACTGCTTTTTCTCCATTCTCAGGTGCATTGCTGGGAATGGACTTTCCCAACACATCATAATGTACCAATCTTTTATCTTTATCTGATACAAGTTGACCAAGCAAGGATTATTTATAGATTCTGCAACTGTGCTTGTCCAATCATTATTTCCACTTTATCTTAGAACTTTGGTTACTTGTTTTAGGCTTTGAAGCAACTTTATAGTATTATTTTTCCAACTATAGAACTCTGTCAGAGTTTTGACTATTCTACATGTTTCCAATGGTGCTGTTCTTTTCTCTTTGTTTATGAGTTCCTTCTTAAATCCTTTACAGCTTCAATGACCGGATACGAGATGCAGTACTTGGGGGATCTCCATTTGGTCATCCACTTCAACAGGGTTTTGTGACTGGCTTATCTTTGCAGGTAATTAATATTTCTGTATTATGATCTTAAAAATAAATTGCCTTAGTTTTTATCTGCGACAAGTGCATATGATTCCATTTTGTGTTAGTTTTCACTTTTCTGTAATCCATACCTATATGGAATAAGAATAAAGAATTTGAAAATATTTTCAATATCAAGGAGAATATCAATGAAGGACAAGTTTTTACCTTCCAAAATCATGTGATGTCTTCGTTTATTTTCAAAATCATTACAAGCTTCTCTTGGAGAGGTGCTAGATGCAACCTCTCTGAATAAAAATAGTCAAAGCATTATAGAATACATATTACAACTAAGCCCAATAGAATTGAACCCTGTTGACCCCTTGCTTAGCTAAACAATCAACCATTACATTGGCCTCTTCCCCCATCTATTTTTATTCTTTCTTTTATGTGAAATGGTAACTTTCATTAAACTTAAAAGGAAAATTAATACAGCTGTCACCTTCAGGGGCGAGGTGACCCTTCAAAATAAAAAACAACTTACAAACAAGCCCAGAATAAGGGACCAAGTGCCCTCCTAGTCTATTTAAAATGTGCTTTAAGCTCCCTTGCTAGGTTCATTATATCCGTTACAGTCTATCTAAGGAACCAAGTGCCCAATACTTCTGCTCTAAGTGAGTCACCCAACCCTATTGGGCTAGAGAAAAAAGGCTAGAACTCTTCCTTCCACATCTCTACAAACATCCCCAATTTCAGAGGAGGCAGGATTACCTACAAAGTTCCCATCAAATTTCAATTTCACACTATATTGTAAAGGAGGTGGCCAATCCTTGAGTGGTAATAGATGAACAGGAAGAACCCGCTATTTGTGCTCCAATCTCTAATCAAATCAGCTACTTAGAAGTCCTTGAAAAGATCCAAAGTTTTCAGCCAATAAAACCTTGATGGTGATCTCTTCTATGAGTTCATGTACAGTTCTTTCTTGCCCTTCAGAAATCCTGTTATTTCTCTCTTCCCATATTGCCTAAATAATTGCTGCCCTCGTTGTTCTCCACATTGCCCTTCCCCTTTTCTTTGGTTGTCGGAAAAAAAAAAAAACTAGATCAAAAAGATATGCCACACTTGTGGGAGGATTCCACTTGCAACCAAAGAGAGAGAACCAATCCCAAATTTGAGTAACAAAAGGACAAGAGATTAATAGATGATTTACCATCTCACCACTCTTCAAGCAAAGGCTACAAACATGTGGGGATAAACATTGGCTTGGTCTTTTTCTTTGAAGCACATCCAAGGTGTTAATTTTTTGGAGAACCACTTCCCAACAAAAGGCCCTCACTTTTGGAGGTATAGGAGCACACCACATTTCTTTGACAAGAAAAGAGGTAACCAAGTTAGAAGATTGCAACAAAGCATTGAAAAATGAAGAGTAAGAGAAACAACTTGAGGAGAACTCTGACCAAATTCTACTATCAAGACAAGACTGATCAAGAAACATTGGGTTTTGAAGAGAAAAAAATTCATCTATGAAACCTACTTCTAAATCCCTTAAACTTCTCCTTAAATCTAGATCCCATGAATCCGCAGAGACACGAAAACAGGATATGACTTTAAATTTGTTTAAAGAAAGAGAATAGAGGATCTTAAGTCTATCCTTAAGAGTATGGTCCCCAATCCAAGTGTCCTCCCAAAAGAGAACCTTATTACCCAAGCAAGCATCATACTTGATGAAAGGAAAAAAAGTGGGTAGGACACCAACGGTGTCTTTCCACGGGAAGGAATGAGAAGCTCTAGGGTCGAGACCAACATTCCATCCTTTAGCTTCCATTCCATATATACTTGGCTACACCATTTACCAAAATGGAGTAGTGGCAAGTAGATAAACAATCCTTGATCCAGCTACACCATCTTTCTCCAAACCCTCTATTTCTCAAAACTTCAAGCAAAATGCCCCCGTCCACCAAATCATAAGCCTTTTCCAAGTCAAGTTTGAAAATCAGCCCCTTTTCTCCTTGTCTTTTCTATAATCCACACGTTCATTGGCAACAAGGATCTGATCGGTAACTTTCTCCTAGACACAAAAGCTCCTTGGTTTGGAGAAATTAGGGATAGTAGTACTTTTTTGATACTTAAGGCTAAGACCTTAGAGATGACCTTATACATACTACCAATCAGGCTAATGGGTCTAAAGGTAGCATTTCTTGAGTTCATATTATCCCTATATCAGCATATTACTGACACAAGTTCCTCCAGCCACCCCACTACCACTTTAGAGTCACCTTCAATAATTAAGTTCTCCATGCTCAGCCTGTTTGCAGTCTGAACTCCTTGTGTAGCACCTAGCAATTCAACCCTTATAGAGTCTCTTGTACCCATTGGTTCCGGGAACAAAGTTTTTACATCCTTGTCTCTTATAACTCCAACTCTAGATGGCCCTGGATTACTTTGACTACTCCCATCTAAATTCAGCTTCATGTATCCTTCCAAAGGAGGTGTCCACACCAAGTTTACCCTAGTCTTCTTTGAAGAACTTCTTGCCACCATATAACAATCATCAAAGGAGATTTGGCAAAAGAACTCCATAATTCTTAACCAGTGTATTACCCTGCCATCACACTTTTCTTGACCTCTTGTCCACTTATATCCTTTTCTTGGAAGACTCTTGTGTTTTTTTGCTAAATGGTCTAATCACTGCTGCTTTTGTACACCTCCACATTATTCTTTCCCTTCTCATTGACCAGGTAAATGTAGATGGATCAAATAGCAAACTTCTGTTGTCAAGTTTCACTTGCACCCAAACAAAGAGGAAAACCAATCCAAAATATTTGTAGCAAATGGACAGGAGATTAGTAAGTGGTAGCAATTTTAACAATTTGATTCACACATGATGCACTAGTTTGGGGACATACAAAGAAAGTTTTTTTTTTTTTTCTTTTGCAAACAATCCAAGGTGTTTATTTTCCCATAGAACACTTCCCAGCAAAAGGCCTTAATTTTAGGAGGGATCGGCCTGCAGTGCACCAAACTTCCTTGAAGGGAAAGACCTGAAGGTTGGAAGGCTGAGAAAGGGACTTAAAAAAGGAGGCACAAGAAAAACGACATTTGGGTGAGGAATGGGGCTCAAGACAAACTCTAGTCAGAAGATGCAAAAGCTTTGTCACTGAAACAAGCTCTTTATTCCTCAATCATCTATGAAAATTAAAATCCCAATTATGACCCAATGGAAGTAATGGAAGGATTAGGAATTTTTAAATAGCCTCATTTTTATTATATGCTCCATAATATTACTTTAATAAAATTCCACAATCTACACCACTGTTCACATTTTTGTTAATGTGAAATTTTAATAGTAATTACATGATTCAGTTTTGCCCTTGAAGCTTTATGTTCATATTGATGCATAAGTCATAAAGTGCATCCTAAGAGTACTTTTATTCATTTTTATAGGTGTTGTAAGCCTAGTGTTTTTAGATGGTTGTATTGACTTGAGGCCAGAAAGTGTTTTGGAATGGTAGAATACTGATATTGTTTCATTCTATTGCCAATGGGCATATTTATACAATAATCTGCTGCAATAAATAGAAAGAAAAGAAAATAGAAAGAAGAAGAAATAGAAAGAAGAGAAAATAGAAAGTACAAAAACAGAAAGAAAGAAATAGAAAGAAAACTTTCTAAATCAATCATTCCACAATCTTAGGAATATATACAGTTCTATTTTCAGATCTGAACTAGTAACCCCACGTTTTCCAACAGAAAGTATAAGCTTTATTTAGTAAGGATGCTTCATACCTTAGAGTCTTAGACTACTATGCCACTATGCCAGAAAATTGCTGGAGAGTCATGATAAGATGTGCATTCAAAAGAACGTCAGAGACTTAAAGGGTCCTCCAAGAGGGTTCTAGCTTCTAGAATGAATATCTTTTTATTTGTATAAAATGTAATTATTTGTTATTCTGCATGGTGCTGTTGGTGGGGAATTTGCCTCAGGTGAATCTCCCAACCTCCTGCACTTCTTCTAATCCTCTATAATAGAATTTTCTACATTGCTGAATGGTGATGAGAAAAGGAAAAATAGATTAGGTAGTGATGGTAAGACCAGATCATGGCTTTACTTGCTACTATAATCATGAAAACCATTTTGAATGGGATTCTCTTTAAAACAAAATTTGCAAGAAGAGGCATAACATTTTCAATTCTTGAGTTTCAAATATTCCTGAAACTTAATTGCCCATGTTTGTGGTTTTTATGCTTGTTCCACATGATGATTGGAAGTAGAGTATTTGGTTGTTGGTTACTAACTTCTTCTCTCACAGCCTAACTCACACGACCATGGTGATAAAACTTCCATGGACCACATGCTTGCAGTGTCACAGGACTACATCCAGGTGCGTCTTTTTATTACACAGATGTTGTGCATAGCCTGCACATTTTGCATAATACTATAATAGATGTGAACTTTAACCAAAGCTATCTGGTGGTTAGCAACAGTGTAGTTGAGGTGGCTAAGCATTGCTTAGGTGTTCCTGCCTGGCAAGGCAAGTTGAGGCCTAGGTGAAAAAGTAAATATTATATGTATATATAAATCATTTAAATAGAAAGGTTGTTACAAGATCTGATGATATGATATCTATAATTGTTAAGGTGCATAAGCAAGTCTATGCTACAGTGGAGCACCTAGTTGCCTAGGCAATAGAATTTTATAAAATAGAAAAAAATAAATTCTAGGTTAGTTTTCTAGTTTTATATACCAATAAGCATGCATCTAAATTGAAAAAAAAAATTCACAACCTTAATTTTTTTGATAAGTAATAAGAAGCATTTTATTAAAGATCAAATAAGAACTATCAAAGGATACAGCACAAAAAATCCATAGAGGTGCAAGATGCAACCTCAAAAACAAATCAAGATTACGATTGAGCCCAAAATAAATGATCCCTATTCACCCCTTACTTAGCTAGAAGATCTGCCAGCCCATTAGCCAATCTCCTCTCCCACTGAACTCTCACTATTATGTTGGAACCAGCCATTTGAATCTTTTCATTGTCCCCTAAAGGACAAAGCTACAGTTCAGCTCCTTCAACGGTTCAACCACCAACTACTAGTTTGGGATCACCTTCAATCTTTTTTGGTAAATAAGAATCACCTTCAATTAGCATACTCCCAAAGTTTAGCTCTTTATCAATCTGTGCTCCCTATAGAGCTACTTAAACCTCTGGCCTAACCACATCCCCCACTCCAATTGGACCAGAAAATAAGGCAACAATTTGATCCTCTGCATTTCTAAAAACTCCTCTAATACCGGAAGGCCCAGGATTACTGAGGCTGCTGCCATCAAAGTTTAGCTTGATAAAGCCTTATTCAGGGGGTTTGCAAGCTACTATGGGCTTGTCCTCAAAGAAAGAAGATTTTGCAACCAATTCCTAGTTTCTCCAAAGGTCAACAAAGGAGAATTGTGAGAAAAGATCCAAAGATTTAGCCCAATTGATAACCTTCTTCAAAATGCAAACCTAAACAGTAGTCCCTTTCTTTATCATTAAAATCCTAGCATTTCTTCCCTCTTGAACCTTCCATACCAAAGCATCCCTAGCACATCTCCACAAAACTCTCCCTATTCTTTTAGGCCACCTGAAGGTAGTCGGGTTGAAGGGTCCACCAATTTGCAGAGGCACTGTCCACTTCCATCCAAAAAGACCAAAAATCTTTTCCCAAAGTCCAAAAAGAGCAGGAGATTAGTAGGTGGTAACAACTTTCTTCATTAGCTTTGCCAAGGAAAAACTAGTTTGGTGAGATACTAAGATTAGGTCTTCTCTCTTGCAGGTTATTCAATGTGTTTAATTTTCCAAGAGAGCCTAGCAAAGGGCTCCCACTTTAGGGGAAATAGGTTTGAACCAAATTTCCTTGCAAAAGAAAGGTTGAGGATTAGGGATAGAGCACAACTAAGAGAAAAAAGAAGCTTAGGAAAACAGACCCCAGAGGGTTAGGAGTGCATAGATGGGCATCGGGTTTAGAGTGATCCAAATAAACAGGGTCAAGAGTTTTGAGAAATGAAGCAACCAGGTCAAGATTTAAAATATTCAAATCTCTTCTAAAACTATATTCCAACTGAAACCAGAAGAATGGGAAAGTGAAACAAACCTCTGAATGGGTTCATTTTTAACGAGGGACAGGGAATATAGGATGGGAAAAAGGTCCTTGAGAGTGGAAATACCACTGCAAACGTCCTCCCAAAACAGAACCCTATCTCCTGTACACACATCATACCTGATAACAATGTTTTGAAAATCGTAATCGTATTGTAAATCATAGAGAAAGTTGAATCAAATTGAATTGTGAATCGTATCGTAAGTTGTATGATTATTTCTATTTTATACAAACTTGTCAAAAAATTAAATATTGATACATATATATATAGGAAAGTGATTTTACCCTATTTTTGATCTATATCTACCATATATGTACTTAAAACAATAGAATTTACCACTTATACAATAGAAGTCTAAGATGATATAATCAAGTTTGACTTGAAAATCAAACAAATATACATACAATGTCCCTTTAACTTACATATGATAGAAAATAAACTCAATTTCTAGTCTTGAATAATGTAAATAAGTCGTTTTCTAGTAAGGGCTAAAAAAGTCTCCCATGGCAAAACAAAACATAAAAAAAAAAAAAAAAAAAAACAAAACAAAGTAGAGAACTAGTTCTTAATTGAATTTATATGAACCATAGTGAATCATAAAAATTGTAAGATTTATGAATCGAATCATAGGATTTAAAAAAAAAATCGTAAGATTTTTGCAGAAAAGGATTCAGACATAAGATTTGAATTGAAACCCTTGGGATTCTTGATTCAAATCATGAATCGTAAGATTTTGACAACATTGCCTGATAAGGATTAGGAATTAGGGAAGAGTACCATTAATAGCCTTCTTCTGAGAGTTTAAAGTGGCCTACCCAGAAATACCAGTATCCCGACCATTACCTGCACACCGGTGAATATTTCCTACTACATTATGTGAAAGTGTGTTAGAAATCCCCCATACTCTCAGGCCCTTCCTAAGGGCCATCTCCATAGCCATTTACCCAATAAAGCTACATTCTTCTTCCCTAAATTGCTTAAGCCCAAACCCCCTTGCTCCATACTTCTACACTCTTACTCCCATCTCACCAAGTGGTCCATTCTTCCTTCACCAGGCTCCCATAGTCCTATTAGAAATCCCCCATTATCTTCTCTATTTTCACACCTCCCTTTATTGCATCTTAAAGATGGAGAAATTAAACCAGAAGATTTGCTAAGGTAGGCTTTATCAGAGTAATTTGACTCCCAAGAGACATAATTTCTCTTCCAAGCTGACAATTTCTTAGCACAATTTTCAATAATTGGACTCCAAAAGCTTCCTTCCTGTGGGTTATCTCCTAAGGGCATACCTAGATACTTCAACGACCAACTAGCAATAGGATACCCTAAGACCTCCGCTACCCCGACCAGCTCCTCCTCCCCCAAATTCAACCCCACCATGCAACTTGTTTTCCTCAAAATTAATCTTCAATTTAGAGATAAGTTTAAACAATTGTATCATTAGCAAACTGCAAGTGTGTTAGAACTATACTCTCCCTCCCTACCCTCTAACCTCTAAAGAAATCCAAACTATCAGATCTCAGTATAAATCTACTGAACACCTCAACTACCAAGGTAAATAAGAAAGGAGAGAGGGGGTCCCCTTGCCTCAATCCTTTGGTGGCTAGAAAGAATTCTCTAATCACTCAATTAACTATAACCTAACAATGACAAGTTTTCAAACACCCTTCAATCCAACCACACTGCCTCTCTCTAAACCCATAGTTTCTCAACAAATCCAACAGAAAATACCAATCATACATGTCAGCAAAAGATGTCTAACTCTAAAGAGAATGAGGGTTCAAGGCACAGTTCATTGTGACACCGGAGACTGTTATCTCTGGTGACAAATCTCAGGTAGGAGCAAGACAGCTGCTGAGCAGAAAGTGGTGGACTGGCTTAAAGGCTTCGTAGATGGTCTACTTTATGCAGAAAAAACACAAGGTTGGGAAAATGAAATGACTTATAAAGGAAAGAGGTTCACAGTAGCAAACAAAAGAAATAGAAATGGAGGATTCTTAGTTTTAACAGAGTTCTTTGGGAAGGGGAGAAAACAAACAATATGTATACCAGAGGGACAAGCTAAACAGGGGTGGAGGGTGATTGCTGGAGCACTTGAGGAATTCAACCAGGGAAAATGGGAGTTACTGGACAACGAACAGCAAGATAGAAGTAAAGAACTTAACTCAGGGGTCATAGGTGGGGGAAAATTTGGGAAAACAAACCAGCTTAATATCTCGTTCTTTCCCATTTCAATACTCTCTACTGAAACCAATTCGAAGGTGTAGGTTTTCAAGACTGCTATTCAGTCTTGACCACTAAGAGATTTCAGGTTCGATGAGAAGAGAAAGTGAAGAAGAAGTAGAAGAAAGAGTGGTGAAAGAGCAGTAGAACACAGATTTTGAGGAGAAGAACAGAATGTNNNNNNNNNNNNNNNNNNNNNNNNNNNNNNNNNNNNNNNNNNNNNNNNNNNNNNNNNNNNNNNNNNNNNNNNNNNNNNNNNNNNNNNNNNNNNNNNNNNNNNNNNNNNNNNNNNNNNNNNNNNNNNNNNNNNNNNNNNNNNNNNNNNNNNNNNNNNNNNNNNNNNNNNNNNNNNNNNNNNNNNNNNNNNNNNNNNNNNNNNNNNNNNNNNNNNNNNNNNNNNNNNNNNNNNNNNNNNNNNNNNNNNNNNNNNNNNNNNNNNNNNNNNNNNNNNNNNNNNNNNNNNNNNNNNNNNNNNNNNNNNNNNNNNNNNNNNNNNNNNNNNNNNNNNNNNNNNNNNNNNNNNNNNNNNNNNNNNNNNNNNNNNNNNNNNNNNNNNNNNNNNNNNNNNNNNNNNNNNNNNNNNNNNNNNNNNNNNNNNNNNNNNNNNNNNNNNNNNNNNNNNNNNNNNNNNNNNNNNNNNNNNNNNNNNNNNNNNNNNNNNNNNNNNNNNNNNNNNNNNNNNNNNNNNNNNNNNNNNNNNNNNNNNNNNNNNNNNNNNNNNNNNNNNNNNNNNNNNNNNNNNNNNNNNNNNNNNNNNNNNNNNNNNNNNNNNNNNNNNNNNNNNNNNNNNNNNNNNNNNNNNNNNNNNNNNNNNNNNNNNNNNNNNNNNNNNNNNNNNNNNNNNNNNNNNNNNNNNNNNNNNNNNNNNNNNNNNNNNNNNNNNNNNNNNNNNNNNNNNNNNNNNNNNNNNNNNNNNNNNNNNNNNNNNNNNNNNNNNNNNNNNNNNNNNNNNNNNNNNNNNNNNNNNNNNNNNNNNNNNNNNNNNNNNNNNNNNNNNNNNNNNNNNNNNNNNNNNNNNNNNNNNNNNNNNNNNNNNNNNNNNNNNNNNNNNNNNNNNNNNNNNNNNNNNNNNNNNNNNNNNNNNNNNNNNNNNNNNNNNNNNNNNNNNNNNNNNNNNNNNNNNNNNNNNNNNNNNNNNNNNNNNNNNNNNNNNNNNNNNNNNNNNNNNNNNNNNNNNNNNNNNNNNNNNNNNNNNNNNNNNNNNNNNNNNNNNNNNNNNNNNNNNNNNNNNNNNNNNNNNNNNNNNNNNNNNNNNNNNNNNNNNNNNNNNNNNNNNNNNNNNNNNNNNNNNNNNNNNNNNNNNNNNNNNNNNNNNNNNNNNNNNNNNNNNNNNNNNNNNNNNNNNNNNNNNNNNNNNNNNNNNNNNNNNNNNNNNNNNNNNNNNNNNNNNNNNNNNNNNNNNNNNNNNNNNNNNNNNNNNNNNNNNNNNNNNNNNNNNNNNNNNNNNNNNNNNNNNNNNNNNNNNNNNNNNNNNNNNNNNNNNNNNNNNNNNNNNNNNNNNNNNNNNNNNNNNNNNNNNNNNNNNNNNNNNNNNNNNNNNNNNNNNNNNNNNNNNNNNNNNNNNNNNNNNNNNNNNNNNNNNNNNNNNNNNNNNNNNNNNNNNNNNNNNNNNNNNNNNNNNNNNNNNNNNNNNNNNNNNNNNNNNNNNNNNNNNNNNNNNNNNNNNNNNNNNNNNNNNNNNNNNNNNNNNNNNNNNNNNNNNNNNNNNNNNNNNNNNNNNNNNNNNNNNNNNNNNNNNNNNNNNNNNNNNNNNNNNNNNNNNNNNNNNNNNNNNNNNNNNNNNNNNNNNNNNNNNNNNNNNNNNNNNNNNNNNNNNNNNNNNNNNNNNNNNNNNNNNNNNNNNNNNNNNNNNNNNNNNNNNNNNNNNNNNNNNNNNNNNNNNNNNNNNNNNNNNNNNNNNNNNNNNNNNNNNNNNNNNNNNNNNNNNNNNNNNNNNNNNNNNNNNNNNNNNNNNNNNNNNNNNNNNNNNNNNNNNNNNNNNNNNNNNNNNNNNNNNNNNNNNNNNNNNNNNNNNNNNNNNNNNNNNNNNNNNNNNNNNNNNNNNNNNNNNNNNNNNNNNNNNNNNNNNNNNNNNNNNNNNNNNNNNNNNNNNNNNNNNNNNNNNNNNNNNNNNNNNNNNNNNNNNNNNNNNNNNNNNNNNNNNNNNNNNNNNNNNNNNNNNNNNNNNNNNNNNNNNNNNNNNNNNNNNNNNNNNNNNNNNNNNNNNNNNNNNNNNNNNNNNNNNNNNNNNNNNNNNNNNNNNNNNNNNNNNNNNNNNNNNNNNNNNNNNNNNNNNNNNNNNNNNNNNNNNNNNNNNNNNNNNNNNNNNNNNNNNNNNNNNNNNNNNNNNNNNNNNNNNNNNNNNNNNNNNNNNNNNNNNNNNNNNNNNNNNNNNNNNNNNNNNNNNNNNNNNNNNNNNNNNNNNNNNNNNNNNNNNNNNNNNNNNNNNNNNNNNNNNNNNNNNNNNNNNNNNNNNNNNNNNNNNNNNNNNNNNNNNNNNNNNNNNNNNNNNNNNNNNNNNNNNNNNNNNNNNNNNNNNNNNNNNNNNNNNNNNNNNNNNNNNNNNNNNNNNNNNNNNNNNNNNNNNNNNNNNNNNNNNNNNNNNNNNNNNNNNNNNNNNNNNNNNNNNNNNNNNNNNNNNNNNNNNNNNNNNNNNNNNNNNNNNNNNNNNNNNNNNNNNNNNNNNNNNNNNNNNNNNNNNNNNNNNNNNNNNNNNNNNNNNNNNNNNNNNNNNNNNNNNNNNNNNNNNNNNNNNNNNNNNNNNNNNNNNNNNNNNNNNNNNNNNNNNNNNNNNNNNNNNNNNNNNNNNNNNNNNNNNNNNNNNNNNNNNNNNNNNNNNNNNNNNNNNNNNNNNNNNNNNNNNNNNNNNNNNNNNNNNNNNNNNNNNNNNNNNNNNNNNNNNNNNNNNNNNNNNNNNNNNNNNNNNNNNNNNNNNNNNNNNNNNNNNNNNNNNNNNNNNNNNNNNNNNNNNNNNNNNNNNNNNNNNNNNNNNNNNNNNNNNNNNNNNNNNNNNNNNNNNNNNNNNNNNNNNNNNNNNNNNNNNNNNNNNNNNNNNNNNNNNNNNNNNNNNNNNNNNNNNNNNNNNNNNNNNNNNNNNNNNNNNNNNNNNNNNNNNNNNNNNNNNNNNNNNNNNNNNNNNNNNNNNNNNNNNNNNNNNNNNNNNNNNNNNNNNNNNNNNNNNNNNNNNNNNNNNNNNNNNNNNNNNNNNNNNNNNNNNNNNNNNNNNNNNNNNNNNNNNNNNNNNNNNNNNNNNNNNNNNNNNNNNNNNNNNNNNNNNNNNNNNNNNNNNNNNNNNNNNNNNNNNNNNNNNNNNNNNNNNNNNNNNNNNNNNNNNNNNNNNNNNNNNNNNNNNNNNNNNNNNNNNNNNNNNNNNNNNNNNNNNNNNNNNNNNNNNNNNNNNNNNNNNNNNNNNNNNNNNNNNNNNNNNNNNNNNNNNNNNNNNNNNNNNNNNNNNNNNNNNNNNNNNNNNNNNNNNNNNNNNNNNNNNNNNNNNNNNNNNNNNNNNNNNNNNNNNNNNNNNNNNNNNNNNNNNNNNNNNNNNNNNNNNNNNNNNNNNNNNNNNNNNNNNNNNNNNNNNNNNNNNNNNNNNNNNNNNNNNNNNNNNNNNNNNNNNNNNNNNNNNNNNNNNNNNNNNNNNNNNNNNNNNNNNNNNNNNNNNNNNNNNNNNNNNNNNNNNNNNNNNNNNNNNNNNNNNNNNNNNNNNNNNNNNNNNNNNNNNNNNNNNNNNNNNNNNNNNNNNNNNNNNNNNNNNNNNNNNNNNNNNNNNNNNNNNNNNNNNNNNNNNNNNNNNNNNNNNNNNNNNNNNNNNNNNNNNNNNNNNNNNNNNNNNNNNNNNNNNNNNNNNNNNNNNNNNNNNNNNNNNNNNNNNNNNNNNNNNNNNNNNNNNNNNNNNNNNNNNNNNNNNNNNNNNNNNNNNNNNNNNNNNNNNNNNNNNNNNNNNNNNNNNNNNNNNNNNNNNNNNNNNNNNNNNNNNNNNNNNNNNNNNNNNNNNNNNNNNNNNNNNNNNNNNNNNNNNNNNNNNNNNNNNNNNNNNNNNNNNNNNNNNNNNNNNNNNNNNNNNNNNNNNNNNNNNNNNNNNNNNNNNNNNNNNNNNNNNNNNNNNNNNNNNNNNNNNNNNNNNNNNNNNNNNNNNNNNNNNNNNNNNNNNNNNNNNNNNNNNNNNNNNNNNNNNNNNNNNNNNNNNNNNNNNNNNNNNNNNNNNNNNNNNNNNNNNNNNNNNNNNNNNNNNNNNNNNNNNNNNNNNNNNNNNNNNNNNNNNNNNNNNNNNNNNNNNNNNNNNNNNNNNNNNNNNNNNNNNNNNNNNNNNNNNNNNNNNNNNNNNNNNNNNNNNNNNNNNNNNNNNNNNNNNNNNNNNNNNNNNNNNNNNNNNNNNNNNNNNNNNNNNNNNNNNNNNNNNNNNNNNNNNNNNNNNNNNNNNNNNNNNNNNNNNNNNNNNNNNNNNNNNNNNNNNNNNNNNNNNNNNNNNNNNNNNNNNNNNNNNNNNNNNNNNNNNNNNNNNNNNNNNNNNNNNNNNNNNNNNNNNNNNNNNNNNNNNNNNNNNNNNNNNNNNNNNNNNNNNNNNNNNNNNNNNNNNNNNNNNNNNNNNNNNNNNNNNNNNNNNNNNNNNNNNNNNNNNNNNNNNNNNNNNNNNNNNNNNNNNNNNNNNNNNNNNNNNNNNNNNNNNNNNNNNNNNNNNNNNNNNNNNNNNNNNNNNNNNNNNNNNNNNNNNNNNNNNNNNNNNNNNNNNNNNNNNNNNNNNNNNNNNNNNNNNNNNNNNNNNNNNNNNNNNNNNNNNNNNNNNNNNNNNNNNNNNNNNNNNNNNNNNNNNNNNNNNNNNNNNNNNNNNNNNNNNNNNNNNNNNNNNNNNNNNNNNNNNNNNNNNNNNNNNNNNNNNNNNNNNNNNNNNNNNNNNNNNNNNNNNNNNNNNNNNNNNNNNNNNNNNNNNNNNNNNNNNNNNNNNNNNNNNNNNNNNNNNNNNNNNNNNNNNNNNNNNNNNNNNNNNNNNNNNNNNNNNNNNNNNNNNNNNNNNNNNNNNNNNNNNNNNNNNNNNNNNNNNNNNNNNNNNNNNNNNNNNNNNNNNNNNNNNNNNNNNNNNNNNNNNNNNNNNNNNNNNNNNNNNNNNNNNNNNNNNNNNNNNNNNNNNNNNNNNNNNNNNNNNNNNNNNNNNNNNNNNNNNNNNNNNNNNNNNNNNNNNNNNNNNNNNNNNNNNNNNNNNNNNNNNNNNNNNNNNNNNNNNNNNNNNNNNNNNNNNNNNNNNNNNNNNNNNNNNNNNNNNNNNNNNNNNNNNNNNNNNNNNNNNNNNNNNNNNNNNNNNNNNNNNNNNNNNNNNNNNNNNNNNNNNNNNNNNNNNNNNNNNNNNNNNNNNNNNNNNNNNNNNNNNNNNNNNNNNNNNNNNNNNNNNNNNNNNNNNNNNNNNNNNNNNNNNNNNNNNNNNNNNNNNNNNNNNNNNNNNNNNNNNNNNNNNNNNNNNNNNNNNNNNNNNNNNNNNNNNNNNNNNNNNNNNNNNNNNNNNNNNNNNNNNNNNNNNNNNNNNNNNNNNNNNNNNNNNNNNNNNNNNNNNNNNNNNNNNNNNNNNNNNNNNNNNNNNNNNNNNNNNNNNNNNNNNNNNNNNNNNNNNNNNNNNNNNNNNNNNNNNNNNNNNNNNNNNNNNNNNNNNNNNNNNNNNNNNNNNNNNNNNNNNNNNNNNNNNNNNNNNNNNNNNNNNNNNNNNNNNNNNNNNNNNNNNNNNNNNNNNNNNNNNNNNNNNNNNNCGAAAAATGGAGAAGTTGGATTTGCAGTGGGTTTCCCGACGAAGTCTGGAGGAGCTTAGCCCCATGTGACGCTCCTCAGAGAGGCCGAATCCAAAATACGCTAGGGAAAGAACTGAAGAGAGAGAAGAGAAGGATGAAGGCTGGGTGCAGTGCAGTGAAGGAGATGAAGAATCGGAGGACTTTTCTGTTGATGGTACTAGCGTGGGCAGTGTAAACGATGAAGGTAGTTGTGCTGGAGGTGACATGGATGGGGGGAATATTGCAAGCTTGTTTCAGGGTGAAGATTGCAATCGGTTTAACTCATTCCCAAGACTACAGAGTGTGCAAGGAATATCAGAAGGGGCAAACCGAGAGAACCGGAAGCAGAGCAGGAACACACCATCTAGGGGTGAACCAGGGGTAGAGTGGAAAGATCACCAGGATGACCAAAGGACATAAGTACTTCCCAACCAACTCAAGGAGATAGATGTTTACCAACCTTTGGAACAAGAGAGGGAGGCCGGGAGCAGCCCTTTTCTAGCCTGTCCATCAGTCCCAGGTAACCAAGTGATTTCGGTTTGTGCTACTAATGTGTCTTTTGTGTCTTTGGTTCCAGATTTTGTTTTTGTTCCATGTCCTGTAGCCCATGAATATGCAACCAAGCTAGTAGGCGGGCTCTCCGAGGAGGGGGAGAGGGGAAGGAAGGAAAGTGGGAAGGTGCAGGAAGGAAAGTATAGGAGTGAAAAAGTGTGGGAAATGTGAGGGGAAGAAGGAGATCAGAACAAAGAAGAGGAGATTGAGTGAAGTAGAGAGACTGAAGAGAGATGTAGAAGGAGACAAGAAGCTCGGGGTAAAAAGGAGATAGAAGGAAAGGGGGAAAGTAGTGGGTAGGTGGCAAGAGGTTTAAAAAAGAAGCGGAATGAAGATTCTTAGTTGGAATGTGAGGGGAATTGGGAGTGCAAGGAAGAGAGCGACAATAAAAGAGGTAATAAGGCGGTATGACCCAGACATTGTGCTGTTGCAAGAGTTTAAGAGAATGGAGTTTAATAACAAATGGGCAAGGAGTGTATGGAAAGCCAAGGGGATTAGTTGGGTGGCTACTCCCTCGTGGGGTGCTTCCGGGGGGATTGTAACAATGTGGAAGAGGGATGTGGTTGAAGGTTTGGAGGAGTTGATCGGAAAGTACTCGGTTTCCATGAAGTTTAAGCAGCGAGAGGATGATTATATGTGGGTGTTCACAAATGTATACGGACCGAATGACTACAGAGAGAGAAAGGAGTTGTGGGAGGAATTGGCGGATGTTAGAGGGTTGTGGGATGGGCCCTGGTGCATGGGCGGGGATTTCAATGTGATCAGATTCTCGGAGGAATCCAATAAGGTTGATCAGAGGGTGACAAAAACCATGAGGAAGTTTAACAGTTTTGTGGATGCCTTTGAGCTTAAAGAGATTCCCCTAGCCCATAAGACATTTACATGGTCAAATCTCCAATCTAGACCCATTTGCTCTAAGCTGGATAGATTCCTGTTCTCTTTGGATTGGGAAGAACATTGGGGAAGCTTGGCTTCTAGAGCTCTCCCAAGGGTGACCTCGGATCATTGGCCCATAGTGTTATGTAAGGAGGAAAGAAGGTGTGGAGGTCCTACCCCCTTTAGATTTGAAAATATGTGGTTACTTCATCCAGGGTTTTCTAACAAAGTGAGGGTGTGGTGGTATGAGTGTAACCCATTGGTGGAATGGGAAGGGATGACATTCCATAAGAAACTACAATTCTTGAAAGCAAAAATCAAGGAGTGGAATTTGGTGGAGTTTGGGAGAATAGAAGAAAGAAAGGGAGATCTGATGGATAAGATTGAAAGCCTTGACTCTAAAGGAGAAAGGGGAGAATTTGGAGAGGAAGACAATGAACTCAGGAGAGATTTGAGAAGACAGTTAGAGGACTGCCTGCACAAGGAGGAAATTAGCCGGGAGGCAAAAATCTCGGTGTAAATGGTTGCAAGAGGGAGACGGAAACACTAGGCATTTCCACTCTTTTGCAAATGGCAGGAGAAGGAAGAACTTTATCTCCAAATTGGTAGTAGATGGAGTTGAGTTAATACAACAAGAGGAGATAGTCGGGGCCTGTGTGGAGCACTTCAAATCTATTCTAAGAAGGCTTGTGAGTAGAAGGGTGTGGGTAGAAGGATTGGATTGGCCAGATNNNNNNNNNNNNNNNNNNNNNNNNNNNNNNNNNNNNNNNNNNNNNNNNNNNNNNNNNNNNNNNNNNNNNNNNNNNNNNNNNNNNNNNNNNNNNNNNNNNNNNNNNNNNNNNNNNNNNNNNNNNNNNNNNNNNNNNNNNNNNNNNNNNNNNNNNNNNNNNNNNNNNNNNNNNNNNNNNNNNNNNNNNNNNNNNNNNNNNNNNNNNNNNNNNNNNNNNNNNNNNNNNNNNNNNNNNNNNNNNNNNNNNNNNNNNNNNNNNNNNNNNNNNNNNNNNNNNNNNNNNNNNNNNNNNNNNNNNNNNNNNNNNNNNNNNNNNNNNNNNNNNNNNNNNNNNNNNNNNNNNNNNNNNNNNNNNNNNNNNNNNNNNNNNNNNNNNNNNNNNNNNNNNNNNNNNNNNNNNNNNNNNNNNNNNNNNNNNNNNNNNNNNNNNNNNNNNNNNNNNNNNNNNNNNNNNNNNNNNNNNNNNNNNNNNNNNNNNNNNNNNNNNNNNNNNNNNNNNNNNNNNNNNNNNNNNNNNNNNNNNNNNNNNNNNNNNNNNNNNNNNNNNNNNNNNNNNNNNNNNNNNNNNNNNNNNNNNNNNNNNNNNNNNNNNNNNNNNNNNNNNNNNNNNNNNNNNNNNNNNNNNNNNNNNNNNNNNNNNNNNNNNNNNNNNNNNNNNNNNNNNNNNNNNNNNNNNNNNNNNNNNNNNNNNNNNNNNNNNNNNNNNNNNNNNNNNNNNNNNNNNNNNNNNNNNNNNNNNNNNNNNNNNNNNNNNNNNNNNNNNNNNNNNNNNNNNNNNNNNNNNNNNNNNNNNNNNNNNNNNNNNNNNNNNNNNNNNNNNNNNNNNNNNNNNNNNNNNNNNNNNNNNNNNNNNNNNNNNNNNNNNNNNNNNNNNNNNNNNNNNNNNNNNNNNNNNNNNNNNNNNNNNNNNNNNNNNNNNNNNNNNNNNNNNNNNNNNNNNNNNNNNNNNNNNNNNNNNNNNNNNNNNNNNNNNNNNNNNNNNNNNNNNNNNNNNNNNNNNNNNNNNNNNNNNNNNNNNNNNNNNNNNNNNNNNNNNNNNNNNNNNNNNNNNNNNNNNNNNNNNNNNNNNNNNNNNNNNNNNNNNNNNNNNNNNNNNNNNNNNNNNNNNNNNNNNNNNNNNNNNNNNNNNNNNNNNNNNNNNNNNNNNNNNNNNNNNNNNNNNNNNNNNNNNNNNNNNNNNNNNNNNNNNNNNNNNNNNNNNNNNNNNNNNNNNNNNNNNNNNNNNNNNNNNNNNNNNNNNNNNNNNNNNNNNNNNNNNNNNNNNNNNNNNNNNNNNNNNNNNNNNNNNNNNNNNNNNNNNNNNNNNNNNNNNNNNNNNNNNNNNNNNNNNNNNNNNNNNNNNNNNNNNNNNNNNNNNNNNNNNNNNNNNNNNNNNNNNNNNNNNNNNNNNNNNNNNNNNNNNNNNNNNNNNNNNNNNNNNNNNNNNNNNNNNNNNNNNNNNNNNNNNNNNNNNNNNNNNNNNNNNNNNNNNNNNNNNNNNNNNNNNNNNNNNNNNNNNNNNNNNNNNNNNNNNNNNNNNNNNNNNNNNNNNNNNNNNNNNNNNNNNNNNNNNNNNNNNNNNNNNNNNNNNNNNNNNNNNNNNNNNNNNNNNNNNNNNNNNNNNNNNNNNNNNNNNNNNNNNNNNNNNNNNNNNNNNNNNNNNNNNNNNNNNNNNNNNNNNNNNNNNNNNNNNNNNNNNNNNNNNNNNNNNNNNNNNNNNNNNNNNNNNNNNNNNNNNNNNNNNNNNNNNNNNNNNNNNNNNNNNNNNNNNNNNNNNNNNNNNNNNNNNNNNNNNNNNNNNNNNNNNNNNNNNNNNNNNNNNNNNNNNNNNNNNNNNNNNNNNNNNNNNNNNNNNNNNNNNNNNNNNNNNNNNNNNNNNNNNNNNNNNNNNNNNNNNNNNNNNNNNNNNNNNNNNNNNNNNNNNNNNNNNNNNNNNNNNNNNNNNNNNNNNNNNNNNNNNNNNNNNNNNNNNNNNNNNNNNNNNNNNNNNNNNNNNNNNNNNNNNNNNNNNNNNNNNNNNNNNNNNNNNNNNNNNNNNNNNNNNNNNNNNNNNNNNNNNNNNNNNNNNNNNNNNNNNNNNNNNNNNNNNNNNNNNNNNNNNNNNNNNNNNNNNNNNNNNNNNNNNNNNNNNNNNNNNNNNNNNNNNNNNNNNNNNNNNNNNNNNNNNNNNNNNNNNNNNNNNNNNNNNNNNNNNNNNNNNNNNNNNNNNNNNNNNNNNNNNNNNNNNNNNNNNNNNNNNNNNNNNNNNNNNNNNNNNNNNNNNNNNNNNNNNNNNNNNNNNNNNNNNNNNNNNNNNNNNNNNNNNNNNNNNNNNNNNNNNNNNNNNNNNNNNNNNNNNNNNNNNNNNNNNNNNNNNNNNNNNNNNNNNNNNNNNNNNNNNNNNNNNNNNNNNNNNNNNNNNNNNNNNNNNNNNNNNNNNNNNNNNNNNNNNNNNNNNNNNNNNNNNNNNNNNNNNNNNNNNNNNNNNNNNNNNNNNNNNNNNNNNNNNNNNNNNNNNNNNNNNNNNNNNNNNNNNNNNNNNNNNNNNNNNNNNNNNNNNNNNNNNNNNNNNNNNNNNNNNNNNNNNNNNNNNNNNNNNNNNNNNNNNNNNNNNNNNNNNNNNNNNNNNNNNNNNNNNNNNNNNNNNNNNNNNNNNNNNNNNNNNNNNNNNNNNNNNNNNNNNNNNNNNNNNNNNNNNNNNNNNNNNNNNNNNNNNNNNNNNNNNNNNNNNNNNNNNNNNNNNNNNNNNNNNNNNNNNNNNNNNNNNNNNNNNNNNNNNNNNNNNNNNNNNNNNNNNNNNNNNNNNNNNNNNNNNNNNNNNNNNNNNNNNNNNNNNNNNNNNNNNNNNNNNNNNNNNNNNNNNNNNNNNNNNNNNNNNNNNNNNNNNNNNNNNNNNNNNNNNNNNNNNNNNNNNNNNNNNNNNNNNNNNNNNNNNNNNNNNNNNNNNNAAAAAAAAAAAAAGAAGATAGAAACAATAATTTCTTTCACCTGTGAGTGGCACCCTCTTCCCTGTTGTAGCCAGAAAAGTATTCTGTCTCTAGCCAATTGGGTTTGAATGTGAGGAATGCCAAGTTTCTGAAGGTGGTCCAAACTTTAGAGGCTAATCTGCCAAAAATAAGGAGATGACCTGTGGACTCTACTCTCCGATTAGCATGATATACACATGCTGAAACCAAAGGAATGCCAAGGTGTCAAATGCTGTCATCTGTAGGAATATCCCCTTTCAACAGTTTCCAAGCAAAAAGAAAAAGAGATTTTGGGGGGTATTCTTTTGTTCCAAACCAAGGAATGCCAGGGGTTAATAATATCTCTCTGATGGAGAGAATACCAAGCTGATTTACATGAGAAATTACCACTTAGATAGAGTTTCCATAACTGAATGTCCAAACCATCTTTCGGAAGGGATGAAAGAGAAGTCAAAATGTGTGGCAGTAGGTTGTTTTCAATTCAGTCCCACTGCCACACACCATTTCTGTCCTGGATATCATTTATTTTCAGCCTGGGATCAATTATGTTAGGGTGTAGAGCATATCTGAATAGAGGCTCATTGCCCCACCAATTTTCTATCCAGAAAGAAATATTGCCAGAACAAATATGCTAAGTGGTGCAATCAAAAAGATGATCAAGCATACCAATAGTAACTACCCAGGTTAAGGATCCCTTATAGTCTCCCTGCAAATGCCATCTAGAAAAGAAATTGGCTTTGAAGAATTCGGCCCAGCAGCTATCTTGATTCTGTGTTCTCCTTTACTTGCATCATTATATTTCTCCAATTTTTTTTATAATTCTCTTTTTTAGTTTTTCTGTTTTTTACCTTTCTGTATTTAACTATGCTTATGGTTGTAATTTTGTTCCATTTATTTCTACTTCAGGTTGGCATGGCTGCAAACTTGAGGGACTTTGTTTTAACTAATCATGAAGGGGTAGAGGTAAGGAATAGAGCTGTATTGGAGACACTATGATGCATTTCTTATATGCCCGTACTTTCTATGAGGAACACATTATGTGGAATGGAACCCTTAATTCACAATGCAGTTCCAATGCGATGTTATATGAATGAGAAAGCTAGCATGTTACTTTTCTGGTCACCCTTTATCTCAAGAGAGGTGGTATGTCTTAGGTTTGCGATCATAGATACTGTAATCCACTGATGTAGGACAAGTTAGCACTTCGGAGTCTTACAATTTTCAGATCTGATGGTGAGCTTGTAGGGTGAAGACAATTTGGGTGATTTATGATGAAGAACAGATATGGAGAAGTAAATAGACAGCTTACTATCCATCAGAGAATGAGCAGGATATTAGAAAGAAAGAGAAGAACTCTCAGGGGTGCAAATTGGAGAGAGAGAGAGAGAGAGAGAGAGAGAGAGAGGGATATTCTTAGGTAACCCATAGGGATACTTAAACAACTCTAATAACTCATTACTACTCTTACAAAAACTAAGAAAACCAAAAACAGCTCCAAGAGTAGCCAAGAAATAAAACCGAAATCCCATCATTGATGAACAACCTATCAACAGAACAGCTATATCTCTCTCAAAACATACAGATTTACATAGTACCAGTTTCATTGGTTAGATAATGATGCCAAAATTATGCAAAACAGAAAATCTCTGGTCCTTGAGAAATAGGCTAAAATAAAAGTGGCATTATCCAAACTTCCAAATTTTCAAAATAAAAAAAAAATATCTAATAAGACTTATTAAACTATTTTGACCCTTTAAGATAACTAACCTTAGCTCTATGGCATTAATAAACTAGAAAATGAATTTAGAAAGAGAAAACTCAAAAAAAAAAAAAAAGTAACTCCTTTGCCGATTCCATATCTCTTGAAGGAGTTAGTAGACAGTTTATGATGTGAGGTGAATACCCACTTTGATAAAGGAGAAGTTTTCATGTAAAAGGAGCCCATCAGGGCAGTGGGAGAGCAGTTGTGGGCTACCTCAATAGATCTGTACTTTTGTGTAAAGAGTCTTTACACTTGTACCTTACACTGTACATTTCTGATACTTGATAAAAATTTTACTAGTTACTGATTAAAAAAATGAATATCTCAATCACAAAAAAAATATGAAATTGGTATAGAAATTGGAAGAAAATTGATTTGTTCTCCATGGATTCTTTCCTACTTCATATCTGCATTATTTATACTCAACTCAACTGCACTACCCAGTCCCCCCAAAGGTTAAAGCATTGTCTTTGGTGGTTACTCTCCGTGGATGGTACCTTGGTTAGTGATCATTTTGGTTTTTTGCTAAGAAGACCAGTTATTGATCATTTGTTGAGTATAGGCTTTTGGATGGCCAGTTTATGTTTTGATTGTCATAAGATATTCCTCATTTTGCCCTAACTTTTCTTGAAGTATGTAGACAAAGATCCTTTTGAGTGCTTTCCCTTCTAATCTGATGAGGAATTTGAGGAGAAAGAAATAGAAGATTATTGAAGGAAAAAGAAAAAGTGGTTAAAGAAGCTTAATTCAAGAAACTATCTTTGGATTCCCCTCTCCTTCTCATAAAGTTGTTCTACCGGCAGACAAGAAATTGGATATGGGGCAATTTCTATTATGTTGGAAGGGTTATGATATTGGAACAACTTTGACTAACCAGACCCCCCTGGTGAATTTTGATGAATGCCAGCTGATTGGTTACCGCTTTTATGATATTGATTATTGGTTATCAGTTTTCTAGGTATCATGCCTTTGGGGTCAGAATCACTTTCTATTTTCATGAAGCCTCTTTAGCATTCTTCTGCTGTAGCTGTAATAATTGGTAAATTTGCTATCATTTTCAGTTTATTATATTACAAAATTAAGATGTTCCTTCCCAGGTGAAAGGATCTGAAGTTCTAACTCATGACCAATTGCCTGTTGCATATGCTTTGTGCCCCATCGAAACTGTAAGTATTGTTATAAGATTTTCCTGTCTAAACAATCTTAGTGAGCTAGAGCTTGTGATTCTATCCCGCTGATTTTCCATTTCTATTCATAAACCAGATTAATTATGTCTCTGCTCATGACAATGAGACCCTGTTTGACATAGTGAGCATGAAGGTACATTTCACTTAAAACGATTAAAGTTTTTTGTCTTAAACATAGTAGAAGTTGGAGTTTTTATATTCCCTTTTATGGAAGTCTTAACTCATAAGCTATTGTATTTGTATAGACCCCAGTGGAAATTTCTGTTGATGAGAGATGCAGGATAAATCATTTGGCAACAAGTATAGTAGCACTTTCACAGGTTCTTTCTATCTTTGTGGAATCTTTTGTTTCTAAAGATGATGATTATCTGGAAAAAAGCACCAAGATAGTGTGTGCTTTGATTTTCTTAAAACTGATGTAATTTTTTTTGTGTTCTTCAAGCAGCCCTATTAATCAAAATAAGCAATAAAAGAATTGAACAGTAATATTTAAAGAAGAATGAGAAGAAAAATTGTGCTAATAGAAACAATCGGTGCATTGCTTTATCAGCCATGCGCAGCATGATGCTATGTCCTATTGTTAGAGTCGGCTATTAAGGGGTAGTTTGGTCATTTTGTCTTACATTAAGTGTGTGGTGTAATATCTTTTATAGTTTACTTTAAGTGTTATGTCTCATACTTAATTAGGGGTGTAACTGTCTTTGTAACACTCATTAGAAACATATAAATACTACTTGGCCGACTAGAGAGGGTGATTTTTCTGTAGTTTGAACCAAGGTTTTTCTCTCCCATCTCTCCTCTTCTCTTCTCTCTCTCTCTCTCTCTCTCTCTCTCTCTGTTCTTTTTCTTTATCATTCTAGGACTGAAACCAGTGCATATCAGATCTGTAATACTTATCATTAAATAAAAAATCAAGTCTATGTTATTTCATGATTTATCCTTTTCCTATTTCCCTTTCTATAATCTTATTAATTTCCTATGATTAACACCTTGTCATATTTAATGAACACCATATGATCAATCTATGTACAACTAGTCCATGTTGCTAGAAGCCTAGAAGTGTCTAACCAAGTCTTGCTGATTGCTTTAGCATAGTGTTTTCTTAAGTCTACAAACTTACCATTTATTGTTAGGCAAATTGAAGTACAGAAATATCCCACTTTAATCATTACAAAAAACTGAAAGACTATTTTATATAACGCAATAGATCAAAGTGGAGTTGTTTCATGGTCTAGAATATCAAATGAAGAATATAGCAATAATGAGAAAGAAACAGAAATAGAAGGATCTAAGTTGGGTTTTATCTTGGGAAAAAGTTTATCTCGTCTCAACAAAGCCTTATCCTAAATATGTGGTTGGCTACTTGAATCCTGTTTTATCATTACACTGTCATGGGCCATGTCCATCATGGGAAAGTTCCCACAAAAATTATGGTATTAGCAAAATGATGATATTTCTGGACATATCATTGATATTTTGGAATATTGTAATAGCCTGAACCTTGCATAGAAGACCTACTACTGTAGAAATAAGGGTTTACTTAATGCAACTTGATGGTTCTAAAAGAGCCAGGAGAAGGCCAAAAGGGACATGGAATTATCTGGTTCTGAGGATTGGCATTTTAGTAGAGGCTATGGCCCTTGATAGGGTTAAATAATAAAACAGAACATGTAGGGAAGATTGATATGGTTGAATAGAGCTCTTTTTTTTGTTAGTAACAGATCAAGGAGATTTTATGATGTGGACGCGTATTGGGAGCAGCAGCAGCAATGATCCAGTGTTCTCATCCTATCCAATTCGGCAGCAACAGTCTTATCCATTCGGCAGATTAGATTAGACTATCTTGTTATTCTTATCTTATCTTATTAAGTTAGTAGATTAGATTATCTTATCTTATNGATCCAGTGTTCTCATCCTATCCAATTCGGCAGCAACAGTCTTATCCATTCGGCAGATTAGATTAGACTATCTTGTTATTCTTATCTTATCTTATCTTATCAGTCTTATCTTATCAAGATAGAGCTGGAGGTCTCCCTATTCAGCAAGGAGTCTCCCTAAGAGCAGGACTCTTGTAATCTCCTATTTAAGGAGCCACTATTATTGAATGAAGGCATCGAATATTCAGTCAAGAAGAGAGTAAGGAGAGTTGGTGATCTCTTGAACAAATCACCCCCTAGGCGCCAAGATAGGTACCTCAAGAAAAGGAAGGGACAAGGGAAAACAATAGGGTTTTCCTGTGGACCGACCCGTGACGAGATCCTATTCCCGGGCCCATAACAACTTGGTATCAGAGCAAGGCGTCATGGGTGATCTGGAGCAGCTGTCGTCCAGGGTCCACAAACTCGAGCACCGGCTCGTGGAGACCAGCTCGGAAGTACGGGAAATGAAGGACGAAGTCAGGGAGCTACGACTCTGATGGAGTTATTCCTTTCTAGCAAGGAGAGGAACACAGAAGGGGCGGCAGCCACTAGCATCCGCCGACCGGATCTGTCGGAGTCTTCCGGCGAGCAGCAAATCGTCAACCAGGGGGCCACGGTCATTCCCAAGTACAGCAGGTTGGAATTTCCGTCGTACAACGACAACGGAGATCCCTTGGGTTGGTTGTATCGGTGCGAGCAGTTTTTTCGCAATCAACGGACAGACGACCGAGACAATGTAAGCCTAGCCGCCTTTCACCTAACGGAGGAAGCACAACTCTGGTTCTATCGATTGGAACAGGAAGAACCCGGGCTCAGTTGGACCCAGTTCAAATCCTACTGCCTTCTTAGGTTTGGGCCCCCACTGACNNNNNNNNNNNNNNNNNNNNNNNNNNNNNNNNNNNNNNNNNNNNNNNNNNNNNNNNNNNNNNNNNNNNNNNNNNNNNNNNNNNNNNNNNNNNNNNNNNNNNNNNNNNNNNNNNNNNNNNNNNNNNNNNNNNNNNNNNNNNNNNNNNNNNNNNNNNNNNNNNNNNNNNNNNNNNNNNNNNNNNNNNNNNNNNNNNNNNNNNNNNNNNNNNNNNNNNNNNNNNNNNNNNNNNNNNNNNNNNNNNNNNNNNNNNNNNNNNNNNNNNNNNNNNNNNNNNNNNNNNNNNNNNNNNNNNNNNNNNNNNNNNNNNNNNNNNNNNNNNNNNNNNNNNNNNNNNNNNNNNNNNNNNNNNNNNNNNNNNNNNNNNNNNNNNNNNNNNNNNNNNNNNNNNNNNNNNNNNNNNNNNNNNNNNNNNNNNNNNNNNNNNNNNNNNNNNNNNNNNNNNNNNNNNNNNNNNNNNNNNNNNNNNNNNNNNNNNNNNNNNNNNNNNNNNNNNNNNNNNNNNNNNNNNNNNNNNNNNNNNNNNNNNNNNNNNNNNNNNNNNNNNNNNNNNNNNNNNNNNNNNNNNNNNNNNNNNNNNNNNNNNNNNNNNNNNNNNNNNNNNNNNNNNNNNNNNNNNNNNNNNNNNNNNNNNNNNNNNNNNNNNNNNNNNNNNNNNNNNNNNNNNNNNNNNNNNNNNNNNNNNNNNNNNNNNNNNNNNNNNNNNNNNNNNNNNNNNNNNNNNNNNNNNNNNNNNNNNNNNNNNNNNNNNNNNNNNNNNNNNNNNNNNNNNNNNNNNNNNNNNNNNNNNNNNNNNNNNNNNNNNNNNNNNNNNNNNNNNNNNNNNNNNNNNNNNNNNNNNNNNNNNNNNNNNNNNNNNNNNNNNNNNNNNNNNNNNNNNNNNNNNNNNNNNGAAGAGAGTAAGGAGAGTTGGTGATCTCTTGAACAAATCACCCCCTAGGCGCCAAGATAGGTACCTCAAGAAAAGGAAGGGACAAGGGAAAACAAGAGGGTTTTCCCGTGGACCGACCCGTGACGAGATCCTATTCCCGGGTCCATAACATTTTATTGTTGGAAAAGGAGCAAAGAGCAATACAAGAAATCATAAAACTTGCTGACTGATACAATTTGCTAAAACCTAATAGATAGATATCCCAGAAACAAATTATCACCTTATCACATTCGCCTATAATCTAGGGCCATAGTGGAGGCCCCTGATATAGGGAGCTTCCCTATCAACAAGGTTCAAAGATATGATATGCGCCATATCAGGCGTAATTGTATTAATAGGCCACTGAAATGCTTAATATTAAGAGTTATAAGATTTGATGTTTTCAAACGTTAAATACATGTTTTATAATACCCCTGTAAAAATCTGAAACAAAAAATAATAGATAAAAATAGTATAATGGTCACCAAAAACGCACAATATACCTATTTGTGCATATTGATACTTCGAACTTTTCCTATCAAATTTTTCCTAGATAAAAGTAGGCAGAGCTTTGAAGCCATCTAAACAAGAAAAATCAAATCTGTGGAAGGAAAAACTCATAAAAAATTCAATTATAGAAAGACCCCCATTTAGTGAGAAAACTGCAATGACAAGAGTGCCCCTGTCCCAATAATATGGATATGATAAAATCCACTCTAAGTTGACTGAAAGCTTTAGTAAACAGATCTGCAAGTTGATTTTCTGATTTGGTGTGAGTGGTGATATCTTTACTATGGACCTTACAAACAAAATGGTAATCAACCTCGATGTTTTTTCCTCTCTCATGAAACACAGGATTTATAGGTGTGTGGTAGCTTGATTATCGCAGAGAATGAAAGTGGAAAAAACCTTTTTTTCTTGAAAAAGATTCTTCAGACACATTAAATCCCATGTCTTATGATTCATAGCTTGATATTCTGTTTCAGCACTTGATTTAGCACCCATGCTCTGTTTTTTACTTTTCTAGGTCACAAGATTCTCATCATCATCATCATCATCAAAGCCTTATCCTGACCATATGGGGTCAGCTATGTAAACCCTGCTTCACCATTCTGTTCTGTTTAATGCCATATAGTGGATTTGCAGCTAGAGTGTGAATTTTCCCAGTCTTCATTAGTAAAATCAGATATATGTTCCTCAGGAAAAAGAGAGTGGTGCCGCTCCGGTGCTTGATGGAAATTTGGACAATTCTTTAACTCAAGAAAAGGAAATGATTGTTGGAGATGGTGGGGATGTATTCAAGAAGCAGTAAGAAGATTCAGAGCTGAAAACCGGAGGGAGTCTGGAAGAAGCAGTGAAAACATTTAATACAGTTTGAAGGTTCAGAGCTCAAAAGGCAGGGGTTGGATGTATAATTCAGTATAGGGATGGGAACATATGTTGGACTTTTAGTGGCCCGAATGGTTCTGCTAACTCTACAAAGGCAGAAATAGTAGCAGCCTTCACGGGTCTTTATTGTCCCAAAATGCTTGGAATTTACTCCCTAGTTATTGAAGGTAATTCAACCAATACAATAAGATGGCTAATAGAAAAAGACAATGGACCTTGGAATTTGGCTCATCTTTTGGCAGAAGCTAGAGATATTTTGAACTCAATGCAGGCTAAATTGAACTGGATTCCTAGGGAACTGAACACTGTAGCAGATGGATTAGCTAAATCTGGTGCTCATAGAGATTGCTTATTTAGTGATAGTGCTCTTCCTTTGTAATCCTTTCTTTTTTTTCTCTCTGGTGTACGAAGGAGGCTAGAAGAACATTCTCATAAAGCTGATAAGAGTTTTTGAGTGGGAGTCCTGGTGGGATTGGGTATTAGGTGTGCCATTCCTGCGGGTGTTGATTTTGGTTTGTAGGGTCTGGGTTTTGCATTAGTGTTGCAGATTGGTTCTTGTTTTTGCTGGTTTGCAAGTATTATTCAGTTGTTGAGCTGGTTTTCTTTTTGGAGCTTGGGGTTTTTTTGCTTGGTTTTCTGGGTTTGTCTCCTCGGGTGATTGCTTATCACCACCTTCTTTGTAATTGTTTTTTGTTTTAATAAAATTTCTTTTATTTATCTTCAAAAAAAGATTTTATTGTCATAATCTAAGCAAGATATTCTTTTTAAGGCAGAATGTTTAGTTGTCTAATGCCTTTTTCATACATAAAACTCATTCTGCCAGATCAGGAGCTCTGCCACTGAATGGTGGTATCAAGGAGTACTTTCATTGGGTTTTGTACCTTCCAGACTATAATGCTGTATTTACTGGTAACTATGGGCTTGTAGAGTCTTGCAATCAAGGTTCCCAGATTGTGAGTGATAGTTTGGATAGAGGCCCTTGGAGACTCTCACCATATCAGAGAGGTGAAATCTTTGATAGCCAAAGTGAAACTACTAACTCCACTTGGTTCTTAGATAAGCTAGTTTGATTTCAGACATCTTGGCAAGAGAGTGATATTAAGGAGTGGCTTTTTATTTACTTATTTAGTTTTCTTGGCATGGTTTTGTTATAGTCTTAGGGGTTATGTGCTATATTTCATAGAAACTCAACTGAGGGTCTTGGGTAGCCATGAATTCATTATTTTCACATGGTATTCCCTCATACTTCTAGCCACCTCTACATTAACTTATAGTATGTATTTTTTATTTGTTTCTTTAGTTAAAGATATTATATAACATCTGAGTTCTTTTTCTTCACTGTTAGGGATGTCTAGATACCAATTACACATTATCTTCTGTCATTTGTTTACCTTTTTTGCCCCATCTATTGTATTTATGTTCTACCATTAACTAAGGTTTCCTTTTCCAGGGAATACCTTTTTTCCATTCTGGTGATGAGCTATTACGCTCTAAATCACTTGATCGTGACTCATATAACTCAGGCGATTGGTTCAACAGGTTTGTTATTCTAAAATGCCCGCCACATTAGTATGAGGCTCATTATATGTGTTTCTTGGATGGTCAGGGTACTGTTACTATTGACTTGATTAAAATAAAACTCCCATTCTCTTTGGTAATACTGCAGCCACATTTTGATCATGGACTTGCAGATTGTCATAGTAGTCATTTTCTAGTCCTACCATCATTGGATGAGATGACCTTATTCCTACTGCTAACATATACTAAAGTCTTAGTCTTCATCCTTTCCAGGCTAGACTTTAGCTATAACACGAACAATTGGGGTGTCGGTCTTCCTCCCAAGGAAAAAAATGAAAAGAACTGGCCATTGTAAGTGTTTATTAATATTCATTTAGTTCCTCTCTATTTTTCATCAGTTTCTGATGTTTTAATGTTAATTGATGGTTCATCACTTTGGGCTGATCAATTTCTCAGGGCAAATGATGTGACAAAAAAAATTCTTGCTGACTGCTTTCCACTCATAATGTTTCACTTATTTCTAGCATGGGGCATTATCTTATATTTATACTAAAGGTTCCTAGATGCTGATCTGCTTCTGTTTTCAGGATTAAACCACGGTTGGCAGATCCATCCTTCAAGCCTCAGAAAAGACACATCCTTGCTGCTGTAGAAAATTTCTCAAACATGTTAAGGATTAGGTATTCTTCACCACTTTTCCGTTTAAGGACAGCAAATTCCATCCAGGTGAGGCATTATTAATGGAACACTTTTATGTCAACTTATGTCTATTTCTTATACTTAAATTTCCAATTTATCAGAATTGGTTAGGTTATAAAATATCTTTTGGGACATTGGAGTATCTATTTTTTTTCAACCAAGCTTCCTCAAATTAGCTATGCATTTGTTTGCATTTTAGCCTCTCTACTTGCTAAGTGGTGATCCACAATATTGCAAATGGTTGGGAGTGCTTCAAATTCAATTCAATTATAGGTCTGCTAGGCCCAGCCAGACAAATTGTGTTTTAATAATAAGATCCACATCCATACACATGTATAATGGATAAACATGATCTGACATGTTCAACGTATTTGATAATTATGTATCTATATATACATATACAGAAGGATGGTTTTAAATTTATACTCAAACCACATTATATTGGCCAGGAACAAATTTGATCAACTACAAGATGTCAGACCAGAAATCCCCTATTTATATCAAACTTCGTAAAGCTTCACTAATTTGATCAAAATTTTTGCATTTCATCACACCTGATGATCTTAGAATCCCCCCCAAGATCAAACAGACACTGTTTGTGTTGAGCATTGTAACAATTTGCCTTTTGCCTTTCAATCAAAATGTTTGCATTTCCCGGTCCATACACAGACTGGTACAAATTAGGCTTTTCTCCCAAGATCTAATGGCTAGATGTGATATTCTTTTCCTGTTCAGAGAAGAGTACGTTTCCATAATACTGGTCCATCATCAGTCCCTGGGGTCATTGTGATGAGCATTGAAGATGGATATGAAGGGATGCCAGGGTTAGCTCAACTAGATCCCATGTGGGTTAATATAAACTTAGTATCACATTCTCCTTACGTCAGTTCTGCAACCTGCAAACTCTTAATGGATAATATATTTTATATTGCTTTTCTTTTCCCAACAGCTACTCTTGTATCGTCATCATCTTTAATGTATGCCCAACAGAAGTCTCATTTGGGTGCCCTGCACTGCAGAAAAGAACTCTTAAACTGCATCCCGTACAGGTAACAGTGTTTCTCTATTAGGAAGATATTGTCTGTTTCATTGAAGTGCTTTTTCATCCTTTAATCGGAAGCATGTCTGGAATTATAAAACAAAGGATAAAATAAATGGAAAGGTGCTGTCCTTTGAGAAATTAATGTTTTCTCTCTTTGGTCCTGGTGCAGTTGACGTCCACTGACCAGATAGTCAAAAACTCAAAGTACGAAACCTCCTCCGGGAGCTTCATTGTGCCACCAAGGACAACATCAGTCTTTGTGGAAAGTCGTGACATTTGATTGATTTGGTGATAGAATTCAGTTTATCAAGAATCAGAACCAGAACCTAAAGAACAGTATTAGATCCCAAGGGTCAAGCAGCTAGCTAAACATTAAAAATGGCAAGTTCATTCCTCACCTTGAAAATGGATCTTGACCTTGAAGCTGTTTCTCATCAGGTACAGTTTCTAGTCTTATGCACTGATGTTAGTTATATACTTTATGGATTTATTCCAGAACAGTATGACAATTAGATTATTTTCAATGCTGATGTGGAACAGAGGAAAGTTGAAATAGTCTTATCTGAGGTTGGAGTGAGAGAAGGAAGAAGCTAAAATAATGTACATATTGCTCAAGAGGAATAAGCTGCTGAACCAGTTCACGCATCTTGCTAGAATAAAGCTAATTGTAAAGACTCCTGGTGAGCGGAGCACAAGAAATACATCATTATCTAGAGTGCTTCCACTGTATTAATTAAGGTACCAAAGTAGAAATTCTTTATTTTGTGTTTTATTTGGAACAAAATCGCACTAAAATGTCTAAAACTAATGGAATAAAGGAAAACCACTCTTAGTCTCTTACTGATTGGATGTCAAACGTAAAAATGCTAAATTCAATTTTGTGCTTTTTTTTAGATTTTTTTCATTGTTGTGAAACGTCCTCTTGACACCAGGTTAAACTCTTTTTGTCAATATCTTTCATTGCTAAATTGGACGGTTCAGACCCTTGGATCCAGGGCAAATGTGCAAAACGCTGGAGATGGAATTTCTCCAATCAAGGCTACAACATGCATCCTTGGGTACTATAATTTGCCATTTGTTGCTTTTCAGGGATCAAGTACACCCTTGGATGAATCTATGTAAGGAGTGCCCACCCTGCTGGTAGCAAATCTGTTAAATGTTGTCACAAGACTTGGACTGGACTAAATGGTTGAACTGTCAAAACTAGGGACCGGTTGTTATTCTGGTTTTTTGAGAAATGTTTTTCAAATTTCTGAAACCCTAGATAACCCGTTATTAAGCCTATGAAAACTATCTGGGTTTTAAGATTTTAACTCAAGACCTCTCCTCAAATGTATTTACCAAAAAAGACCTTTCCCCTATTTAAGTATATATATGGCAGTTTTGAAAAACAAAACCATTCACATGGCAGAAACTTTATATATGGCAGTTTTGAAAAAACAAAACCATTCACAATGGAAGAGTGGCCATAGGCCCTTGTTTGGAAAATGCAGTGGCCATGTGATAAGCCACATGTTGGTGGAAAATTGGTTATGCTATATTTTCACACAACTAAAATGGAAAGCTATTTAGCTTGGTTTAGGCTAGGTGATCAAGTGATGAGATCTTTAGTTAGTGAGACACTTGTTTCAATCCGGATGGGATTGAATTGGTTTGTTGAGTGTCTTGTTCCCAAGGTTCAGTTTGGAAAGAGTACAAATGCAAATATGTACAGTACAAATAAATACAATTTAGGCTAGGTGATCAAGTGATGAGATCTTTAGTTAGTGAGACACTTGTTTCAATCCGGATGGGATTGAATTGGTTTGTTGAGTGTCTTGTTCCCAAGGTTCAGTTTGGAAAGAGTACAAATGCAAATATGTACAGTACAAATAAATACAAATTCCAAGGTTTTGCACTCTATATGTTTGTATTTGTACTCCTTCCAAATTGAGCCCAATGTGCAAATCAGTTATGTTCTTCACCTTATAAACAACGAAATAGATATTGCGTTAAGCCATTATATAATAAATGGCATCTCATATACGAGATAACAAGAAGGGCAGTAACCTCCCAATGTTTTCAGCCCAATTCGGATTGGGTAGCTCTATTGCGTACTGCTCTAATAGGCTCTGTCTCGGATACTTTGTTTCTTGCAGGTTAGATTGCCCCAGCCACAGCCGTCCATCACAGGGAGCATCCAAATCTGATCGTGTCTTCACCCATGACCCAGTAGCCTTTCGGTTTTACAATTGGTAAATAAACAAACTTTCATAATTCGAG
>Nelumbo_nucifera_newGene_1096
TATACATATACACTCTTAAGCACTCCCATCGACTCTCTCTCTCTCTCCAGCTCAAAATCATTCCTTTCATGGTTTGAAGTTTGAACCCCATCATCTCTTAATTAAGTCGTAAAGCTCTCTCTTGTCATCCTTTACTCCTGAGTTTAAACTTTGTGTAAGAAAGAAGGAAAGATGGTGAAGAACAATAACAAGAATATTGGCGTTCGTAGTTCAACTCCAGCGCGCTCATACTACAGCCTCTGTGGGGTTAGAGCTGTTCTCATAACTCGTAGGAATAGTCCCCAAGATCTAATCCTGCGTCGTCTCAGACGATACCTTCTCTACTGTAAGCTCAGATCTTTGATACCCCCAAATCTTCAGGTATATTATGTACAACCCATTAGAACTCTCTCTCTCTCTCTCTCTCTCTCTCTCTGTGTGTGTATGTGTTCTCTCTGAAAGTAGTCTGAAACTTCAACTTCATGCAACAGCTAAGGACTGAAGGTGGGCTTGGAGGAGCAAATGGAGTTGAGGTGGAGCATCACGAAACCCAGTTGGGCGATTCATCTGATGAGGAAAATTGCAGTATAGAAATGGGTTTAGACGACTCTGGCAAATCTCATGGAAACAATCAGAAAGAAAATCATAATAAGAAGGGTACTGAGGAAGATGATGATCAGGAGTTACAACCTTTTGTTCCTTCTATCAAATTCACAAGGTTTGACAGTTCCCTTCTTATCAGTACTGTAGTGCTCAAAGACATCGCTTTGACCTCGGTCCTCTTCCACATTCTAGAAGAAGAGAAGCTCGCTATTGTGTCTGAGAATCAGTACAGAACAGAAACCAAAGTTTCTCATACCGTTCTGGTGAGTGACTCCTCTCCCCCATGTCACATTAGTGAATCAGTCTGTATCAACCTTTTTATAAATTTGTTTCGTTAACTTCTGTCATGGGTGCAAATTATGATCAGGTGAGAGTGAAGCCGGATTACGACGTAGATGAATTGGAGAAGAAGCTTTGCAGGTGGGCAGGGAAGCCCATTTAACAAGCCTGTGCGTGTAGAGTTCCGATGGATATGCCATCACATCCTCTTTAACTGAAAGTTGGCCGTGGATGGATTCGTTCTGCTTAATTACTCACTAATTCGTCATTTGTTATCTTGTTCAGTTTATTGACTCATCAGTCATCTAAAAGTCTAGAATTAATTTATACCTCTAGCTAGTTGATTTAGATAGAAAATAACCTTGACAATACTTCCCCTTTTATCTCTCTCAGAATTTGAGAACCCGTTTATACATAGGAGTATAAGAAGGATTCATAGGGTGTTGTGGTGGCAAGTATATCTGTTTGAGGGTGAAATCCTTCTCGATTGTAAGGTTTGAACTTTGATATGATATGAC
>Nelumbo_nucifera_newGene_1099
CAAAAATCCGCCACGTAAATCTTGTTTGTAGGGTTTTAATTTTGGTTATACTACAAAAAGGAATAGGTAAGTGGAGCAACTTTGCTTCTTTCAGTCTGTTTACCATATTTCTGGGAGGTTGCATCGATTATTTCAAAGCTGAGAGCCAATTGGCGGTAGCGAGGATGGAGGAATCGGGGGAGCATCCTGGGAGTTCTTCTGATAGTTCTTCAGGTGAGGTCTCTATTGGACATGGAGTGGAAATTGTTGAAGGCGGCAGTGGCCGTGAATTGGGAAGCAGAGAGGCAGTGGGCAGTTCTTTATCTAACAGAGGGAGTTCTTCCTCAGGTTGGTGGTTGTTGCTTCTCCGTTTCATGAAATTGGTCGAAACGAGTTATTATTTTCATGTTTTTATCAATTCTTGAACTTGGGGAGTGAGTCTTTAGTTTATTCAATTAGTTTGATAGTTGAAAATTCTCTAATTCGATTTTAGACTTTAGAGCTAGTTGAACGTTAGACTAGTCGTGGTTCTTGTTCACGTCTCAGTATGATATATGGCTGCTTAATGAACAATTTGTTTCTGGTGACCACAGTTTCTGTATTTTGGAGGGCAGAGAAGGAATAGTGTTTGCTCAGTAAAAGTAACTGGATTGTGGTTGCGGTGAAGTTAACCAGAAACGTTTCAGGACGTTTTTTTCTTTTTCTTATTTTAGTGGGGGGGGGGGGTTGTTCACCAATATGTATGATTTTGTTTTTCAAAACAAAAAGAACTGTGCAGCTGCTTTTATTTTGGAAAAGCAAAATCATACATATTGGAGAATACCCCCTTAAATAATTCATATCGAACTATTCAACTAAACAGAATTAAGGTCGCTAGACATTAGAATGGAGTCCGGATTTGCTAGTAACTGCCAACGCTTGGCACATCACAGTCTGTGCCACCTATCCTCACAGATGAGAGTTTTCAAAAAATAATTTGGTCCTACTTGTAAAATCAGTTGTTAAAACTTTCATGGTTGCAGCAATGTGTAAGATACTATTTACCCAAACTCAGCATTAGGTGTCTCCTTGTAGGACATGTTTGATAGGTAAATACATGCTTTAATATCTCTTTTTGATCAGCAAGATTTTAGAGGGTATCTAGTATTAAATTGTGTGAATTATGAATAACTCTTAAAGCTTTACTTAGAGAATGTTTCCATTGACTATCAAAACCCTAAGGGAATTACGACAAAGGCCAATTGACATCACATAGTAATTTCAATGCATATTTGGAAAATATGCACCAGTGCAAAATTCAAATAAATGAAATCACATTTATGTTTCTTATCCTCCCTGCAAGCTGATTGTGCTGGATGAAGATTGTAGAGGTTGATCTGAAGCTGTAAAAGACAAACCAATGTGTGACATTTACTGAAAACCTCAGGGAGTTGATCAATACCATTAACAAAGCCAATGGCAATCAATGTGACTAGTTGTTTGTGAGCAAAATGACAATCAATTTTAATGCGTTTGGACAAGCACAAAAGGCGGGAGTTGCAGCAAAGTGAATTGAACTAATATTATCATAAAGCAGTGCAAAAGGGTTGGGTAAAAGTCAATATCATAAAATTTGGTCTTTGCTCTGTAGTTAGAAACAATGAGATGCTCTTCAGAATGCCAAAAGGCAGATTTAGAAAATGAGTATACAAAAACAAAGGTGGAGGAAGAATAACCATTGAGGCATCCAGCCCAATCAGTACCACAGAAGGCCAAGTATGAAAGATTGCTTTTGATGGAGACACAGACTGATGATGTGTAATTGTGTACTTGAGGTATCTTAAGATGTTTTTAGCAGCAACAATGTGAATGGTTGTAACTGCCCGCATGAATTGATAGTTTTTCTTATCACATAAGAGATACTGGGATGAGTCACATTAATGAATTGAAAAATTCCAACAGGATACAAGACTATGGAAAGAGGATGCCTATGGTCAATAGAGGGTTTTGATCCTGGAAATATGGGGTTAGAAAAGTGTTTTTATTGATGAAGTTGATCAAGGGTATATTTGGACTGAGTGATGTACATTCAGTGGCAGTACTGGACATTCCTATGCGAAGAAGTTATTAGGATATTCCCTTCTTATCAAACTTGGACTTTAAAATGCAAGAAGAAAAGTAACGGCTGTGGTGTTGGAGCTTGTCAAAGTGATGATTGATGCCAGTGACATATTAAGAGTAGCACAAGCATATCATGACAAGCGGGCACAGGAGTGTCAATCTAGCCATAGATGAAATTAAGTTTGTAAAGAAAAGACCTATACTTCTGATTCCGGGTGGAGAATAATTAAAGACATGGGTGGTTCTATTATAGGCAATAAACATAATCTTGTGTCCTTTTATCAACAAAAATTCAAGGTTGTAAAATCTTGGGCTGACAAGTGCGAGAACATGACTTTGAGTCTGAATGGTGCAAGCTTGTGTTGAAGATTAATCAGTTTTACGATGTTTTTCTGAGTAGATGTTTTATGTTAGTTGTTAGATAGGAGGTGGGGATCATAGTAGTTATGTGAGTCCAAATTTTATTATGTTTTTGAGTGTTATATATGCTGTTTTATGTTTTGCCACCCTATAAGGGCATAGCTGTCTTTGTACTGTTCTATTATTTTTAGTATAAATAATAAGTGAAGGGGGCAGCCAGATTATTGCTCTCTTTTCTTTTCAACTTCTCTTATTCTCTTCTTCTCCTTCTCTCTTCAAGAAACTACTTTTCTTTCATATTTTTTATTCAACGTATTTCTACTTGGTATTAGAGCATCGGCTAGGGTTTCTTGAAGCATTCTCATGCAGCCCTAGATCAGCCGACTGCATGAACTAGGAAAGGGCTGATCGATCTGCTATAGATTGCCCAGTTCTTGGATTTTTTGGTGGGATCTAGTCATCAGGAAGGTGATCTACTGCTCAACATCAAAATCAGGAAGAATTAGAGTATGGGGAAGAGTCCCAGAAAAGTTGGATGCTTTGTTTTTGATCTGATCTTGGGCGCCCAAGTATTGTTAGTTTTCTTTTGATTTTCCGAAGAGGGCAGTTTGGTTTTTGGAATTTTCTAAGCCTCTTGGAGTGATCGAATCACTCTTCTCTCTGTTGGGAGGCGTGGGGAGAAGAGAGATTTCTCTCTAGCTAGGGTTTTTTTCTTCCGGAAGGGTTGGTTTCTGTGTGTGTGATATTAAATTATTTTTTGAAGGTCTCTAATCTACTTTTTCTTATTGTTGAACTGTTTGAAGTAAGATGGAGAGTTGGAATACTGAGATGAAATCTACCGGTACTGTGGGACTGGGTATTGGAGGTAGTAGTGATTTTTTTGGGTCTGAGATCATTACTATAGTAAAACTTGATGGTACAAATTATTTGGAGTGGGCACAATCAACTAAGATGGCTATTGGTGTCTGTGGAAAATTATGGTATCTCACTAGGGAGGAGAAGAAACCTGATACAGACTCTTCCCGATGGGTGCAGGAGAATTACATGGTAATGTCCTGTCTGTGTAATTCTATGTTACCTCATATTGCAAAAAAATTCCTATGGGCTAATATTGCTAAGGAGATTTGGGATGGAGGGACTGAAACCTACTCTCAGAAGCAAAATGAAGCTAGAGCCTATCAGTTAAGAAATTAGGTGATAAGTGTGAAACAGGGAGAAAAACCTCTTGCTGTGTATTTCTCCATGCTGAAAGTCCTATGGCAGGAAATAGACCACTTGGAAACTGTGGTATGGGAAAGTGTAAATGATGCAGCAACTTATCACAGACTGGTAGAGAGGAATAGGGTTTTTGAGTTCTTAGCAGTGTTGAACCCTTAATTTGACATTGCTAGGTAGCATATTCTTTCTAGGGAGGGTGTGACACTCTCTCAGGCCTATGCTTTTGTCTCTGGAGAGGAGAGTAGGAGGAATGTAATGCTGAGACAGCTTGAGATTGACCAGTCGACTATGGTTGGTACAACAAAACCTAAGCTGAATGGAGATAGGGGGAGTAGTGAGACTAGAAGGGAAGATAAGAAAGACTTGGTGTGTGATTCTTGCAAGAAGCCTAAGCATATCAGGGGCACTTGTTGGAAGTTTCATCCAAATCTTATGCCTGTTCGGATAAGGAATAAGAAGGGAAATGCAAATGTAGCCACTATAGGAGACTCTTCGACCCCTCTTTCCCAAACTGATTGGGAATCCATTGCAGCAGCAGCAGTGAGAATAGAATTGGAGAGATTTGGATAGCTTATGAGTAAGAAAGATTCACCTAGCTCTAACCTTCCAGATGGACAGCAGAATGCAGGAGCCAAGGACACCACTTCCTTTGCACATACAGGTAGTTCATATGCAACTGCAAACTTTGCATCCACTTCAAGTAAGGAGGGACCTCCCTGGATTATAGACTCAGGAGAATCTGAGCACATGACTAATGCCCTTACCTTTTTCAGTTCCTATTAGTTGTGCTTTGGTAGAGACAGAGTCTCTACAGCAGATGGTTCACATAGGCCCATTGTTGGGAAGGGGACAGTTAGAGTGGCCAATTATATAACTCTGTCTTCTGTTTTACATGTCCCTAGACTTCATACCAACCTATGAGCTACATCTCCCTCTACAAAACTGGATTATAAGTTTTTGAACTAGAGGAAGGATGACATAAAGAGCAAAAAGTGTTGGAGACAATATCCAATTTTCAGGGATTTTTAGTTGGGACCCCTAAGCATCCCTACTATAGAGCTCATTACCTCATCTGCCCCTAAAGGCCTTCAAGTTATCCCTTTGGAAGAGGTTTCTTAAAAGATTCATAAACTCTTTGGAGATATTAAAAGTAGCACAAGCATGTATTATTATAATAAAAAGAAGCATGCATTATAAGTTTCTGATATCGTGCTAGATTCTTGTGCATTTTCTACCATTCAGTAGGTGGCAGAGTCTTGGATGATTCAATCAGGTGATTCTCTTCGACTGCATATACCTGAACCTCTCTAAAAATTAGAGTGAGAAAACTAGGAGTATAAATTTATAAGTAGCAAGAATGAAAAATTGCATCATCTGAAAATGACTTGTCCCAATCCGGAACTGCATCTGCTATAATTGATGGTAGTGACACAATGTCAACAACTCTACAAAGCTGCAGATTAGCCTTGGTCGCTGGTAAAACTGGCTAAGATGTTTCCTACCTTACTGAGTTCCTTCTCAACAAGGGCTATGAGGTCCATGGCCTTATCCACTTCTCCTCCAACATCAACACCCTGTGCATCAACCACATCCACATCAGTCTTCACAATTCCTAGAAGGCCTACTCACTGCCCAGTCTCATGTTGCTGTCTCCTTTGGGATCCCTTACTATTGCTGTTATTGTTGCCACTGGTGCCCTCTACTTCCTTGAAGCTGTTGAATCCCACATCTGTGCCACCAGCTGCAATTGCATCCACTATTATCTTGCCGAATCTTCCAGAAAGTTCTGATCCATATCATCTTCTCAATCAGAATCCTCCCAATTTCATCCCTAACTGCCATATGCAACATCCAAGTGTGCTGTGTGTTGGTACACCATCAATTACAGAGAAGCCTACAGCATTGCCTGTAACAGGATGCATGACTCACAAGATAGCTCAGTCAGTAGGCTGGACCAAGGTTGGGCCTCAGGACAAAAACTGTTGAGCATTTTGTAGTCAATATTTTTAAAAAATTACTATCAAAATATTTTTTTTTGATCAGAAGAAAATAAATTTATTAAATTTTATTAAAAAGTAGTTGATACAACTTGATGATCAGAATTTCCGGGGCTGTGAACTTAAAGGACTTGAATTCCACCTTTATTACCCTTATCCCCAAAGTTGCTGGGGCTGTGAACTTAAAAGGAATTCAGGCCTATAAGCCTCCTCAACAGTTTTTGTAAAATCCTGGCATAAGTCTTGGCTGAGAGGTTGAAAATGGTATTGCCCAATGTGATTTCTGAAAACCAAGGTGCCTTTGTCCCAGGAAGACAAATGTTAGATAGTGTGTTTATTGCAAATGAGCTAATTGACTCTAGCAGGAGGGATGGTAAACCTGATCTGGTCTGCAAATTGGATATTGAGAAAGCGCATGATCATGTAAACTGGAGATGTCTTGATTTTGTGCTTGAAAAATGAATTTTGGGTGTAAATGGAGGAACTGGATGAAAATTTGTGTTACTTCTCCTAAATTTTCAGTTTTAATCAATGGGAAAGTGGTGGGCTTCTTTGAAAGTTCTAGAGGTATTATGCAAGGGGATCCCCTCTCCCCCTTGCTTTTTATCTGCCTCATGGAAGTTTTTTTCTCAGTTCAGTAAGTTGGTTGTTGTAGATGGTTTGTGGGATGGATTTGAGATTTCTCCAGGTGGGAAGAAGGTTCATCTTCTTCAATTTTCTGATGATACCCTATGCTTTATTGATGCTTCCCCAGATCAGCTGGAAACTATGCTTGGCATCCTGTGTTGGTTTGAAGTTGTGTCAGGCCTTGAAGTAAACTCAGGGAAAAGTGTAATTTTTCCTGTAGGGCAAGTTGACAATCTGGATGATTTGGCTGAGATTTTGGCTTGTCAGGTGAATCATCTCCCAGGGAAATATTTGGGGCCCCCTCTTGGGGAAAAATGCACTAGTTGTGGAGAGAATGGAGAAGAAGCTGGCTTCATGGAAGGCCAAATACCTCCCCTCAGGGGTCAGAGTGACCCTTCTAAAAAGCACTTTGTTAAACCTTCCTACCTATTTTCTTTCCTTCTTTCCCATACCCTCCAAAGTATCCAAGAAATTGGAATCTCTTGAAATAATTATTTTGTGGAGGGGCTGGGAAGAGGATAAGAAAATCCATCTTGTAAATTGGGACCAGGTCTGTTTTCCTGTGAAGGAAGGGGGCCTGGGAATAAGGAAGTTAAAGGTCTTTAATTCTGCTCTCTTGATTAAGTGGATTTGGAGATTCGGCTCTGAAAGAGATGCTTGGTTGAGGACTCTAATAGCTGCTAAATATGGTGTGGACTGGGGCAATTGGAAATCTTTGGATTCCTTTCAAGTGTGGGGATGTTCTCTGTGGAAGGGCATTATGAAGGCTTTCCCTGCATTCTCAGAAGGGCTGGAGTACAAAATTGGGGATGGTAATAGATTGAGCTTTTGGAAAGAACCCTGGTGTCTGAACATCCCTCTTGCCGAGGCCTTCCCTAGTCTCTTTTAGTGTGCCCTTAACCCTGATGCTTCAGTTGCTGATTCCTATGATTGGATGGAAGACTCAGTTGCTTAGTGCCCCTTCTTTAGACGAAACCTCTATGATTGGGAATTGGACCAGCTGCTGGAGCTATTACAGCTGTTGCAAAGTCGGTCTGTTTCAGAAAATGTGGAGGATGAGTGGAAGTGGAAATGGAGTGGAGATGGCTGTTTTTTCAGTCAAGTCCATGGCTTCTAAACTGAATCAAGGCAACACTATTGGCTTCCCTAGTAAGCAGGTGTTGAATCCAACTAGCCCCTCTAAGGATAACTTTCTTGTCTGGGTGCTGGCTTTAAATAAATGTCTCTCAAGAGCTAATCTGGCTAGGCATGGAGTCCAGATTTCAGATTTGAATTGTGGCCTATGTGGACTGTTGCCAAAGACTGGATCATCTCAGCATTCACTGTCCTGTGTCTGCTAAAATTTGGGAGCACTTCATCAAGGCGGCTGGCATTAGCTGGGTCATGCCTGGGTTTTTCAAGGATGTTTTGTGCTGTTGGAAGTTACCTGGTCTGAGAAAGAAAGGGAAGCTGGTCTGTAAAACTATTCCTGCAGTGATTTTAGTGTCTTCATGGTCAGAAAGGAATAATCGAGTGTTCTGCAACAAAGCTAGAGATCCCGAAGACCTAATACGGATTGCAGTGAATAGGCTTGCCTCTTGGCTTTCTGTTTTATCCGAATTTAAAAACCAGAATGTATTTCAGCTTCTTAGCTCTCAATCAATTTGGGATTTGTAAGCTGTATCTCTCCTCGGTGAGGTTCACCGGGAAGCTGTTGTAACTCTTCTATTATCAATAAATTTCTTACCTTAACTTTTCAAAAAAAAAAAAAAGACAAAACAACTTGATGATCAGAGTGTCATCCCTAAATTTCACATTCAAGTTACATAGAAGCCCCAAAATACATCAGATTACAGCTTTTCCCAAAATAAACCAGGCCTGTTAACTCCTTGCTTTGCCAAAACATCCACCAACCCATTTACAGTCCTTATTCCAAATATCCAGCTAAAAGTAGAATCGAATCTCTTTGCTAGGATATCAATTTCCCTCATAGCATGTCTGTATTTCCAGGGAGCCGAACTGAAAATTTTGGTCAATGAGATGAGTAATTGTAAGTCTCCTTCGATTTCCAAATCTCTTACTTCTAGCTGTACTGCGATTCTCAAACCATGTAAGAGAGCCAGGATTTCAGCCTGAGCTGAATCTCCAAAATCAATGGGTCCTGAGAATAGGGCAAAACCACTCCTTGGTGGTTTCTAAAAACACTTCCTATTCTTGCCCTTCCTAGATTACCCATTGAACTGCCACCACAGTTCAACTTTAACTTATTCAAAGCTGGAGGTTTCCAAACCAATCTTACACTTTCAGCAGAACTTACTGTTTGTGCCACTTCAGTCCAGGATCTTAATATGTCATTTGTTGAGAATTCTCGAAAAAGATCTAAAGTTTTTACCCAATGTGCCATTCTTGCCGTTATGGCTTCAATTAAATCCTCCTTAGATTTGCTCTTCTCATTAAAGATTCTCTGATTCCTTTCTTCCCATACAGTCCATACCAACGTTGCTCTTGCTGCCTCCACAAGATTCTTCCTCTAATTTTCTGTTGCCTAAAGAAACTGGATTTGAACATGCCTACCACATTTTGTGGGGGTCCATCTGCAACCAAAGAGAGAACAAAGGTGTTTCCAAGTACAAGACACGAAGGAGCAGGAGATTAACAAATGAAGGAGGGTTTTACCACTTTCCTTGCAAAGGACACACATATGAGGAGAGTGTCAACTAGAGAGTTAGAACAAAAGGAAGACAAATAGTTTCAGGGTGTCAATAGAACAGTCAACCCCCACCCCAAAGAGCCTCTATTAGTATTTATATTAGGGCATCCCAATTAATAATAAAAGAAAGTAAGATTACAAGAATGCCCCTGTGGCACTAAAGAACAGAAAAGAAAACAAATAATTAATTAATTAAATAAGGAAAATAACTAACTAACAGATTTCAACACTCCCCCTCAAGTTGGGACATAGATGTCAATCATGCCCAACTTGTCATATAAATCATTGTGCCACAGATGATGTAATCCCTTGGTGAAGATGTGTGCAAGTTGATTTGTGGAACTGACATATGGAGTACACATGTTAGAAACTTGCTTAACTCAGGGCTCTTCGAGGGAGCCAACCTCCTGAATTCGTGGTAGGGAAGAGGGAGAGAGAGAGAGAGAGAGAATTAATGCCGAAAGATTCATGCTTTATTTCTCTTTGTGCTTCACTATTTATACAGGTTTACACTCTTTAATTCCTTTCTGTTACAGCTGTTGCAAGTGGATAATTAGTTGTGTTGATGTGGCCTTCTCTTGTAAAACTGACCAACTACTTTCTGTTGTTCTGTTCCAGCGGTCTTAACAATCCCTCCCTCCTTTAGAGCGACCTTGCCCTCAAGGTCTAATGTGGGAAAATTTGATTGCAGATCCAAGTAGGATTCCCATGTTGCGTCCTCTTCTGGGAGTTTAGAC
>Nelumbo_nucifera_newGene_110
CCCCTGCTGTTGAGTGAAGCATTCCTCGAAAGATAGTAGAGGATGAAGAAGAGAGAAAACTGAACTCTTTTGCTGAGAAAACAATTAGTAGAAGCAGGGTGATCCTCTTGAATTTATGAAAATTTAATGGAAATTCTCGAATTCGATCTCTTTTGCACAGAGAGGTAATGATTGTCTTATGCTCAACATCTATTCACTGATAAAACCCTGCAGCTTGATTGATTGTTTGCTTGTTCACTTACATGGATGAACCACTGTTTCTGTATTGTCTGCTTTTCTTTTCTTATGTATATTTTCTTCATTAGTTAGGGTTTATGTTCTTTGGTAATTTCTACCTGGAATAGTTGGCACTCGGAAGTCCCGAAGTCTAGTGGCTTTACTTTTCGTTCTTCTTCTACAATTCAATGGATATATTCGTCTATTCAGTTTGGACTGGATTGGATTTGACAAGGTTGTTGATGATTTTCAAGTGTGCTTTGGTTTGCTTACTGTTGTGATTCATGCGCTTCTGATGTTTGTTAGGGTAACAAAATTTGACGTCTGTGTCTTCGTCTAGTTCTATTAGCATTTTGTTGTTTTCATTTGTGATCCTTTTCAAGTGCATATACCATTATCTTTGTCCTTTAATTTGGGAATCAGAAAAATCTTCTTCTAGGAGGTGTTCGCCAATATGTATGATATGGTTGTTCTGATATAGCCGTTGTTTTGTTTAAAAAACAAGATCATATGTATCGGCCAATACCCCCTTAATTTTAGAAAATAGATGGCTGGTTTTGGATTTTTTTAGCTTGTGTTTTGTTATTGAATGTTTTGCGTTGTCTTGTGTTATGGTCAATATATTAGTTAAGTGAAGTTGAACTTTTTAGTTTAAAGATAAAACAGTTATAGTGTTCACTGCAATTTCGGTTGAGGGAGGCAGAACGTTTCAAATGATTTCAAGATGCTAGTGGTGGACTGAATGTTCAAGGAAATAAAAAAAAAGCACCTGCTATCTATGTTTTTATTTTTTTTTCTCGTTAATTATTGTGATTTTTAGACTTAACCAGTGGTTTGAATCAGTAATCTGAATTCTCAGTTGTATGCACCAAATCACTGCAAATTCCAAGTGGAGAGTGGTGGACCAGACTTACAGGGTTAAGAGTCCATGAGCAATTAATTGGCCTTCCTTGGGGGTGAAGGAGATACTTTAAGCAGAAATTTGGTAACAGGTGATAATGCTGAAAAAGTAGCAAGTTATGGGTTTGGCACTGGTTAAAAAAGCCTTAAAGGAGAAAATGCTTCTACTAGTACTCTGGTTGTATGTGTTGGGATTGAGAATACTTCTACCTACGAACCATGGATGACATTGAATCTCTTGTGAATACCATGCTTATGACACTTTTATGGCTCTAGGTGTAATGGGCTATGGGGAAAAAGGTTTGATTATCTCACTTGATTAAGATTCTACACAAGAAAATGTATTTTCTGAAGATAGGCAATGCTGATGAACATAATATAATAACCTGTGAAGTACTATGGCAGAAGATATGATTTGTTAGTCTCTCTCTCTCTCTCTCTCTCTCCAGTTGTACAAAACCCAAATTCCAAGTTATGTTGAAATTCTGAAGCTATTGAAAATTTAGAAGCTGAGTTACAGTCCATAAATTTTTTCTATTGAATTTAAACCACCCCAAATGATGTAGATGCCTAGATGGTAGGGTGAAGTTTTCTTTCTCTTTAAATACCAAATCTCGAAATTAGTACTTTGTTTACTAGCATTAACTTATCTTGAGTTCACTTTTTCTTCCTTGTTTTGGCATGGTTTTGCGTCCTCCACAATATAGAAATTGTGTGTGAACCATATAAGTAGAATTTTGATTAGCTGCTCTTCTCTGTATCATTAGATTCAAGATTCAAAGTGTAGAGCTCCCTGAGAATTGATTCTGACCGATCTCTTTCACTTGCCTTTTTTTTCTGGATATACCACTTGCTGGAGGGGTGTGGAAGCTAACCATAGCTCCATTTCACCATATTTTCATCAGTGAATCTTGCATGTAATCATGTTTAAGTTGATCTTCTATGTAATTATGTGCATTGCTATTTAAGAAAAAACTATGCCATTCAGTTCAGATATAGTTATGTCAAGCAATGTGGTAGATTGGTTGTGCAATTGTGCAAATAAATTATGCCATGTTTTATCATAATGCATTACTAGAGATAAAAGAAGGCTGCAAACTCTCACTAGCTGATGTATATCCTTAGGACTCCACAATTCATGCTGTTATTCGTGGTGTATAATTTGTGTATGCAATGTTGATATGGTTACCTCAATGTCCTTGAGCAGTCTAAATGGCAAAAAACTGTGTTCAGGCAAGTTCATGACCTTGAAAATGTTTCATGATATATTATGTGTTTTTCTTGCAAGGGTGTGGTACCTTGCATACATTGTCATGTGACACAACAATGCTTATTAGTTGGGATATTTGCCCAATATCTTGGACAGGATCATACTTCAGTCAACACATTGATACCCAATAGAAATCAGGTCCTCCTTGAGTTTACTAAACTAGCAGCTAACAAGGATATTAGTGCATATTGAGCCTGGCGAGACCCTTGACCAATGGATATGATAGGATCTCTGTCTGGATAAACCTTGACCTAAACCTGGCTCAACTATTGACACCCCTAATTCTTACCATTGGAGATATTTTTTCATATTAGAAGTGTTGTTAGGATGCCAAAAGTCCAAGAAATGATGATTTTCTGCTTCTTTTAATTTGAAAGAGCAAAATTGGTCCAGCTTTCTTGCTTATCAAAACTATGCTTTTAAATTTGATGATACATTACGTTCTTGCTTCTAGAAATGATGATTTTCTAAGTTAGTAGTTCCTATTCCTAGAAATAAGGCTGCATTTGTTATTTGAGAATCTTTGTGACAGTCATGGCTTCAAATAATTGTTTCACTTATCTTTTCATTTGGTAGCATTTGTTTGTGCTGCTATGCTGAAGGACAGGAGAAAAATGCACAAAGGACCAAAGCTTTCACTGGATAGCAGAGAAAATTGAAAGACATGGGAGGTTGCTGTTGTTGTTGTTCCTCAAGAAGATCTCAACTGGATGGGACACCAATATGCTATTATGTCAGTAGTTTCTGACCCTTATTAAATTACCTTCTTTTTGGTTTGCTATGGTTCATGTTCTTTGTCAATGAACTTCTTTATGCTTTTGGACTTCGAGCAAAATTGTATCTATATACCAAAAGAATGTTTTTCTGCTTCAACTTCATGGTTTCTTTTTTGTATATCTGTGGCTAGGATTCCTTTTCTCTTTATTTTTGCCTGAGTTCTGTTTCTTTTTCTTACTATGATAAAGTGATAAAGAAGCAACTGTCTTCAGTTATCCAAAAAAAAGAAAAAGATACAACTTATAAGAAATTATTGAGAAGGAAGGGAAATGATAGAAAGGAAGATCTGTTACTTTTCTTGTTCATATCTATGTCATTCTTTTCTGAGTCAGCTGGGAACTGGAAATGAAGTCAAAGACCTCATATAATCTAGTTTCTGAAGAGCAATCATCTCCATTCTTTATAAATTTAGTATTGATTTCACCCTCTTTTTGGCTGACGTTAGGTGATCATTTTTCTTTGAAGGGGACAATAATGTATTAAAAATTTATGTGTGGAAGTATAATTACTTTATAAAATATAAAGGGTTGCTTGTATTTTGGGAGGACAGTTAGCAACTCTCTATTTCAACATTGTTAGAGTTAGCCGAATAAGGGTAGATTAGTCTTTTCATTCAGTTTAAGTTATGTGCTTATGTGGCAGTTCTAATATTACTCTTGTAGACTTCCTGTCCCATACTTAAGTGGGGGCAGTTTAGTCATTGTACTCTAATTAGAACCCCTAATCCATCTTATGGTTGACTGGTAGGGTTTAGGCTACCAAGTTTGTCTTCTTCTTCTTCTCTTGCTCCTTCACTATCTTCTGGTTCGAACTACTGAAGCTACTGAAATAACATGGTATCAGAGTGCTAAACAAAGGAGAAGAAGGCTGTGGCACCAAGGTTCATATTGTGATTTCTCCTTCTTCTGGGTTCCTCTTCTCTAGGCTGCAAAATCTGAGCTACTCAATCTAGTTATTGCAGCAAGTTTTTTTTAGGACTGCCGTAGTCCTTGTTTCAAGTGGTTAGGAAGGTGCGGCAGTCCTAGGCTATCAGTTCCATATTGCTGTCACCATGTGCGACAGCTTTGGTTGTGTGGTGGTGGTTGTGATGTTTACCCTCTATTGAGCAGTTTCAAGAGGGTTTGTGTGTGGTTAGTTGAGTTGTTGAGTTACTGCCATGGTGATTTATGGTTATGTGTAATCAGTAGTGGTGTGCACAAGAACAAAAGTCTGTGTTTTTGTGCTGGAAGGAGTGACCGAATTGTCTACATCAATTTTCTGACTTGTTGCTGTCTGAATGCTAGTTTACCTTTTTTTTAATCTGAACTGATAGCTGAACCTGTCTGAAACATCAAGCTCTTAATCTGAATGGTAATTTACATATTGGTGATTGATTGTAACTGGTTGTGAACCTATTATCTTTGTTTGGAGACTGCTGTCGTGTCTGAAACATCAAGCTCCTGACAGTAGTACTCGGTTGGTGACTGGGGATTCAGCATTAGAAGTAGCATTGGGAGGACATCATGACAGTAACTGGAGATGGTTGTAGTGATCAGAAACCTGGTGTAATGATTCCCTCCGACTATTTGGGTGTGCAAATGACTTCAATTAAACTTAATGGTGAGAATTATGTGCCATGGGCCAAGTCAGTGGAAGTTTTTCTCAAGGCAAAGAGAAAAGTGAAACACGTGAAGCAAGATAAACCATCAACTGACTCTCCAGGGTTTGATGAATGGGAACAGGAAGATGCTCAAATCATGACATGGTTATGGAACAGTACGGAGCCCAAAATAAGTGCCAACTTTATGTTCTTAAACATAGCTAAGGACATATGGGAACATGCCAAGAAGCTTTATTCTGGGTAGGATAATACTACGAGGGTATATCAGTTCTATCAGGAGTATTTTGATCTGCAGCAAGGGAATAAAACCTTAGAAGAGTACTATGCCAATATGAAAAATCTCAGGAATGAACTCAATGTCTATCATCCCCTAAATCCAGATGTTAAGGTTCAGCAACAACAGAGGGAGCAACTGGATGTTACTAGGTTTTTAATGGGGCTGGAATCAAAGTATGAACTAGTTAGAACCCAAATATTGGGGGGCTCTACTCTTCCTACACTTAAGGAAGTGTTTGCACGACTTCACAGGATTTCTTTGGGATCTACAGAGAGTACCACACTGTCTGATAGATCAGGATTTGTGGTAGCCAGAGGAGGTGAATGTAGTACTATAGGGGGAGGACATGCATCTCGAGGAGGTCATGGTAGTTCCGTATTTGGCCGTGGTGGTGGTCGTGACTCAGGGGGAGGCCGTGGTAAAGGAAAAAAGTAACTCTACTAGGAAGTGTACCCACTTTGGCAAGGAAGGACATTCAGTGAATTTCTGTTATGATCTCCATGGTCCACCTTCTACATGGGCTAATCATGCATTAGCTAGTCGTGTTGATGTCAATAGTGATAACCAACAGACAGATCTCATACCTTACCACATCCACATTTGTTTCCGGGAAGGAGATGATAAGTGTACCGAGCGATGAGTATGAGAGGTTCCTTCAGGCTACTTCACAACATACTATAGCCACTCTTGCACACTCAGGTATAGCTTGTCTAGCATCCAAACCCTCTCCCTGGATTATTGACTCTGGAGCCTCTGATCACATGATTGGGACTCTAGGTGTGTTCTCTTCTCTCTCTGAAACCTCTACATCTCAAATTGTTACCCTTGCCAATGGTTCATCTTCTCCCATCTGTGGTGTTGGTAATGTTGGCATGGCTTCTCTTTCTTTATCATCTGTTCTATATGTACCTAAATTTCCATTCAATCTTATGTCAGTTAGTAAATTAACTAAGACCCTTAATTGCTCTATTACATTTTTCCCTTCCTTTTGTGTTTTCAGGATCTCAAGACGAGGAAGAAGATTGACGGAGGGCATGAAGCCGGTGGATTGTATTATCTTGACGGTGGTGGATCGCCTGTTGCACTTCAGACTTCCCTCACTCTTCTACAATGGCATTGTCAGTTGGGACATCCATCTCTCAAGGCACTCAAGATACTAGTTCCATCTTTGAGTCGTGTTAGTATGGGGAAGACCATCGGGTTTCCTTTAGTCCCAGGGTTGATAGTCGTATGTTGAGTCATTTTGCTTTAGTTCATTCAAATGTTTGGGGTCCGATTAAAATAGAGTCTTATAATGGTTACAAGTATTTTGTCACTTTTATTGATGATTGTTCAAGGATGACATAGATTTATTTAATGAAAGAAAGGAGTGAACTATTTTCTATTTTTCAAAA
>Nelumbo_nucifera_newGene_1102
AGGGATGAAATGCCAAATTTACATCATGTCTATTATCTAGTAAGGAATGAAGAGGTTAGGAGGAAAGAGATGCAAGTTGACACTCAAATACAGCCAGCCGAACAGCCTGTTGAACATTCAGCCCTGATTTCTTCAAACCAAAAGGGGAGCAAGCATTCAGACAAGAGGCATCTTAAGTGCTCTCATTGTNATTCAGCCCTGATTTCTTCAAACCAAAAGGGGAGCAAGCATTCAGACAAGAGGCATCTTAAGTGCTCTCATTGTGGTGGTGAAAGGCATGTAAAAGAGACTTGTTGGGTTCTTATTCAAACAAGAGGCATCTTAAGTGCTCTCATTGTGGTGGTGAAAGGCATGTAAAAGAGACTTGTTGGGTTCTTTATCCTCATCTGAAACCAGCTGCGTTAAAGAAAGACAAGAAGCCCCAGAAGAATCAAACA
>Nelumbo_nucifera_newGene_1109
GCACATCTCAATCTCTCGCTCTCAATTTCATTCACGCATCGGCGGCATTTGGTTCAGGTAAAAATCCATTTCACTGTTTTTTAGGTTTTTTATTGTTTGAAAACATCAATGGTCGAGCAGCTCACCAAAGAGCAAACCTCAGAGCTCAATGAGGCTTTCAGTCTCTTCAATAAGTAACGTCATTGAACTCTGAGTTCTGCTCTTTCGAAGCTTATTTTCAAAATAAAGGAATAAAAATCATAAGTTCATAACCTAGTTTACTTTTTAATGTTTCAGAGAATTTGATTTGATTTTTCTATATATCATCATCTGTATATAGTAAGTAGACATTATAATTGTGAATAAAATATTAAGTTTCTTGGCTTGAAGCATGAGTTTGCTCCCTTCTATTAGGCTAGTAAATCTTCAAGTTATTTGACAACAATGGTTGTTGGAGTGGTTAAAAGTGGTTCGATGCTTGATGTTCTCTTCAGTTTTTACAACATTGGTTTCAATGTGTTTGTTTCACTTTCTCTTGCTATTAAGTAGCTTTTAAATTGAAGAATGCTTGTAAGGAATTTTCGAAGTGTTGAAATCAACTAAGAAATATTCATTTGTTGACTTTAGACTTTAGATTGAGTGTGATGGTTTATGAACTTAGTGAAGCTTTCACCTCATATAAGGATAAAACATCAATTCAGTGGCAGCCTTCACCTCATTGCAATGGTTTATGAACTTAGTTAACTCCTGGAATCATAACATAGAAAATAATAATTTATCAGTGCTGCAAACAAACTTTATGACAGAAAAATTAGAAACAAAGACATACAGCTTTGTGGACCTTTCCCATTTCATAATCCAAAAACTGAAAAGTAATAAACATTGGAGCTCTTCCCATTCCATAAATAGTCATGGCGATGCATGAATAGCCAAAATAATACCAGCCACTAGTTACTATCTACCAATAACTGAAACAAACTAACAAATGATAAGATATTTCATAAGTAATAAAATCAAATTATAAAGAAATATACTGAACTAAATAGATTAATAGAGATCACCTTAAGATAGTGTGGCATCACTGAGTAATTCCTTTCTTCCTATACTTGCCATTGGCATTCACTCTTCAAATAAAGGGATGCCAAGTGACCAATCTATTGGGCCATAGACCTCTGTTTTGTATCATATATAATTCCTTTCTTCCTATACTACAATTTCTGGCCTTCATAATCAAGTTTAGGTGGAAAGATCACCTAGGCATGATCATGGGCATGGTTTTTAAAAATGAACCGGTGATCGAACCGGTCAGAGGTTTGGATACCACAGAGCATGCATGGCAACCGATCGATTCAAGCCAAATGGACAACAATCATGAAACCCCTAGATGCCTCCATGAGATGGACGGATAAAGTTCTACTGGACCCTAACCCGGTTCCATTTGCTTCGTAACCGGGCATTTAAAAAAAAAATCTGTTGAAAAGTCAATAAATCATCAACATGTCCGTTTCAATCGGTGAACCATTCGACCCGGATAATGGTTAATGGGCTATGTATTAAAAAATATTTAAATGCAAATTAATGGTTATTTAAATTATATTTCTATTAATAATCAAATTTAAAAATTGGGATATTTTAATCGAACAAAAGTTTGATATTATCATTCACACTTTTAATAGAAGTATAGAATATTCTATACATTTTAGAGATAATACTCATCATTCATCAAATTGTTAATTAATGTTGTTCATGATAAAAAGGAAGGTGTAGATATGCTGTATGTAACAAAAACAATCGCTATATTAAAAGAAAAAGTGATCTATATATACTGAAGGATTAAATTAACCATTGCTATATATAACAAAAGCATCACTATATGTATTAAAAGTCTTATAATTTTTCATCTATATAAATATTGGACGAGTCTATACCATAGAAATAATCGCCCCTAAAATGTAATGAAGCCATGCATGGTTACAGAAATTAAAAACAATATAATTTTACATTTTTATTGACGATTAAAACCATCCATATAGTAATATTGACAACCAATCTATTGCTAAATATAAAACAAAACTGTCACTAAAAAGTATACATTGAATAATTTGTATAGAATTCTGAATTACATTCCCCATAATCTACTAATAGCCCCCTTATAAACCGCATCCTGCCCGTGGATTTGGCATCAATCCACAGTCAGGATTCATCCCCCCTGTATGGTCGGGCCAAAGAATGTATTTGTGGTTTAGAATAGACTTTGACAAGTCTATGCCCTTACACCTTCCTTTGGCCAATTTCCAGTAAAAATGTTATTTTTTAAACCTACTCAATTTCAAAAGAGATAATAAAGAAATAAGCAAGGGACTAAAACCACCCTTCATTTAAATAACATAAAATCATAATAAGGACCATATATAAAACCCAATGTTTTCGAGCTGCCGTTGACCCAGATGGTCGGACCGTTTGGCCTGGGAATCGTTCAGTCAACCGGTTCCCTTTTATCCAAAATCTAGAATCTGGTCAAAAACCATTTAAAAAGTCAACAAACTGTTGACCCGGGTAGTTAAACCGTCGAAATATTTAGCGGTTTTTGACTATTTTTTTATTTTTAATTATTTTTTATTTTTTTAATTTTGCTGTCAGAACGAGCCATCCATTCGAACTGGATAGTCAGGCCATTGACACAGAAATCGGTGGTCAGAATAATTCTATTTCTGGGTCGTTTTTTAAAACGTTGATAAAACCTTCCATCCACCATAATTAAACTCCACTTTCTTATGTATGGTCTAGCTGAGAAACAAATTTAGATTTAGAGAATGCTTATTCAATTGAAATCAAAGAAAATTCTGATCAAGCTTGTTTCTGTATAGTTTTTTATACAAAACATCTTAATTAAGACTTTAGGGATTTCTTGACAAGTTGAGAATGGGAATCAGACAACTTCTTTGACGCAGCATGACGCGCTCGACCGGGCTGACTATGCAAGCACCCGGATGATCGGGTCGGCTTCGATCTTGAAGCCTTATGAAAACTAGGCGTAAGCCTTTGGAAGAGAGAGAAAAGTTGGCGAAGAAAGATTCTGGTGTGTCTATTCGCTTGGAATTGTTGATATTTATAATACATCTTGGAACTCATAAAGTAAATAGGAAAGAGAAGTTGTAAAAGTCTAAAACAACTAAAACACCTAGTCTTCTAGCTAGGATCGAAGTCCTCCTTGGTGCTGCCTCGATCTCCTCCGTCCGATAGCCACCTAGCCACCGCCCTCCAATGATGCCTTGATATTCACTGTCCGATAGCCACCGCCCTCCCATGCTTATCCAATGCATGGGTTGTCACTATTATCCCTTGTGTGATTTCCGCTAGAGGGTACCGTCCGATGCATGATCTTCTCTACTCGTGGTGGGTGAGCTGGCCCTCCATCATTCTCCCCCACTTGGAAAGAACTTGACCTCGAGTCATGACTGGGATATGCAAATGTTGCCTCTGGTAAGTAACGATGACGATCAACAACATTAAAAGTTTTGGAGATACCCATGTGATCTAGCAAGTCCACGACATAAGCATTGTCGTTGATTTTCTTAATGATCTTGTATGGACCGTACTTCTGAGGATGTAGCTTGTTATACTTCCCCACGGGTATGCGTTCTTTCCTTAAGAATACCATGACTTCATCACCGACGTCAAACACTTGGTGCCAACGATGCTTATCAGCTGCAACCTTGTACTTTGCATTGGCTCGCTCCAGTTTTTGCTGGACTTCTTCCTATACAGACTGGATCTATTCTGCTAACTGCTTGGCAGAAGCGCCGAGGCCGGGTACCTTGGGTAGCTTCACTAAATCCAACGCATGGTTAGGTACCTTCATATAAATAATGGAAAATGGGGATCTACCTGTAGAGTTATGAACTGCATTGTTGTAAGCGAACTCTGCTTGTGCTATGGCAAAATCCCACTACTTCGGTCTCTCCCTGCAGATACTATGGATCAAGTTACCTAAGGTCCGATTTACCACCTTTGTCTGTCCATCTGTTTGTGGATGGGCTGTATTGCTGAAATTCAATGATGAATCAAATAGTCTTCACAGGTCATCCAGAAGTGACTTAAGAACCTCGTATCTCAGTCTGATGTGATGGTTTTAGGCACCCCATGTAAACGGACAATCTCCTTGAAAAATAGCTTAGCTATCGCTGTTGCATCTGTGGTCTTCTTGCAAGAGAGGAAGTGAGCCATCTTGGAGAACTGGTTAACCACTACGAAGACGGAGTCCATATTTCTTGGAGTCTTTAGCAAGCCTAGCACGAAATCCTTGGACAGGTCTTCCCAAATCGTAGTAGGAATAGGTAGGGGCATGTAGAGGCCGGTATTCTGGGTCTGTCCCTTAGCTGTTTAACAGATATAGCATCTACTCACAATAGTGATCACATCCCTCCTTAATTTAGGCCAGTAGTAACACCCCTAGACTGCTTCGATCGTTTTGTCTCTCCCGAGGTGTTCTGCTAATCCACCCCCATGCAGATCCCTGATGATCTTCTCACGGAGGGAGGTGCAAGGGATGCACAATTGTTCCCCCTTCATAAGGAACCCATCATGAATGTAGAAATCACCTGCTGGCTGTCAATTTGTGCATTTTTCCCACACCTGTTTGAAGTCCTCATCCTAGGCGTACAGATCTTTCAAGCATTCGAAGCCCACAATTTCAATGCTGAGAGTTTTGATGAGGGCTACACGCCTACTTAGAGCATCGACTACTGTGTTTTGCTGTCCAGCCTTATACACAATCTTGTATGGGAATTTATCAATGAAAATAGACCATATTGCATGCAGGTCACTCCTCAATTGCCTTTGCTTACTGAGATACTTAAGAGTTTGGTGATCGGTGTAGAGAACAAATTCTTTAGCAATTAAATAATGTTCCCAGGTTTTTAATGCTCTAACAACATCATAGAAGTCTTTATCATAAGTGGACCACTTCTTCCTGGCTTCGCATAACTTTTCACTAAAGAAAGCAACTGGTCTCTTTTCTTGTGACAATATAGCACCTATGTCGACTCCACTGGCATCACATTCAACCTCAAATACTTTGTCAAAACTGGGTAATGCAAGGACAAGAGCAGTGCATAATTTTTCTTTTATGAGAGCAAAACTTTGCTCATTTTCTTCTCCCCATTGGAACTTTCCCTTTTTCAAACACTCAGTGATGGGAGCTACAATACTACTAAAGTGTCTGATAAATCGCCTGTAGAAAGTTGCTAACCCATTGAAACGTCTTATGTCCATGACGTTTGTTGGGAACGGCCACTCCCTAATGGCTTTCACTTTTTTCTCATCCACCATAATAGCATCCTTACTTATAATGAACCCTAGGAACTACAAATTATCGCTCATGAAGGTGCACTTATTTAAATTAGCATATAATTTGTTTTCCCTCAATGCATTCAATACCTCCTTGATATGTCCGAGGTGCTCAGTGATAGATTTGCTGTAAATCAAGATGTCATCAAAATATACCACAACAAATTTACCAATAAAAGGGCGCAGTACCTGAGTCATTAGCCTCATGAAGGTGCTGGGTGCGTTAGTTAGTCCAAAGGGCATGACTAACCATTCAAACAATCCCTCTCTAGTCTTGAAAGCTATTTTCCACTCGTCTCCGGGACGGATCTTGATCTGATGGTAACCACTCCTGAGATCGATTTTGGAAAAGACTACAACTCCATCAAGTTGATCCAGCATGTTGTCCAGCTTGGGAATGGAAAACTTGTAGCCAATAGTGATCTTGTTAATGGCCTTGCTGTCGACACACATTCTCCAACTCCCATCTTTCTTAGGTGTTAATAATGCTGGTACTGCACAAGGGCTCATGCTAACTTGAATATGCCCCTTTCTTAGTAATTCTTCTACCTTTTCCCGTAAAATCTCATTTTTTTTAGGACTCATCCTATAGTGTGGGAGGTTAGGAAGACTAGCACCAGGAACAAAATCAATATGATGTTGGATATCTCGCATGGGTGGGAGCTCATTAGGTAACTCATCAGGAACTACGTCATGGAACTCATCGAGTAGCCCTTGCACTTCCACTGGAATTTTGTTTTCCTCCAGTGACTCATTCATGCTTTCTCCCTTCACCACCAACAAATGGACCTCGCGGGTATCCTTGCATTCCTTTACAAATTCAGCATGGTGATGTGTAATGGTAAGGAAATTTCTCTCCTCTGCCTTTGAAGGCTTTGGTGGATTCTTTTTTGCCATGGGTAAAAAGGTGTAGCGTACACCCTCTTTTTCGAGCTGGTAGGTATTCTTCCTACCTAGGTGTTTTGCATCTGCATCAAACTGCCAGGGTCTTCCTAGCAAAATATGGCAAGCATCCATATCCACAATATCATAATATACCTCGTCAGTGTACTTACCAATGGAGAATGGGACCTTGCAGTGTTCCTCCACTCGTACGCCGCCGACTTTCTTGATCCACCCAATTGTGTATGGGTTCGGATGCTTATCGTGAAGTAGGTGTAATTGCTGTACCACATCCCTGCAAATAATATTTTCTTGACTGCCACTATCAATAATTAAATCAAATAATTTATCCTGTACAGTGCATCTTGTGCGAAACAGTTGGTGTCGTTGAGTGGTATCTTTGCTTCTTTGGGACAACATCAGTTTCCTCACAACACATGTGTATTCTTCATGCTCATAGGAACCTTCTTCGTCCTCTCCATCAGATCCACAATATACTTCATCATCAACATCTTCTTCATCCTCCCTCTCTATCATGTTAACTGCCTTCCTTCTAGAACAGTCACTAGACCTATGCCCAACTTCATTGCACTTGAAGCACTTAAAAGGAGCAGGTTTTGCATAGGGATTACTGGGTTTATGAGGGTTTGAAGTGTTACCTCGAGTGTTTCCGTCCGTTGCGGCCTTACTGGCATTAGCTGTATTCGGCGGGTGGGGGGGTTGTACTCCTGGGGCTGCTTTGTTCTTGTCGACTGCTGCCGGTCTGTTGTCGCCCCCACTGTACCGTCGATAGCTTTCGGCCCGGGTCCTTTCTTGGAACATTAATTCAGCTTTCAGAGCTAAGTTCCTTGCTTCCTGTACACTGAGAACCATCTGGATGCCAATCTTGTCTCTGATAGCAGGTCTCAAACAACTCAGATAATGGGTTGCCTGCTGGTTATCACTTTCAAATAGCTGGTTCCGTTAAGCCAATCTCAGAAATTCTGATGTGTATTCATTTACGCTTATTGTTCCCTATTCACATCGTTGATATGATTCAAACATATATTGCTCATAATTAGGGGGTAAAAATCTACCTCTTATTAGCTGCTTCATGCGCCTCAATGTTTGAACTGGACCTCTTCCTTCTCTGATCCGAGTCTCCCTCATTCGTTCCCATTAGACAGATGCTCCTCCATTCAGTCGGAAAGCTACTAATTTCACCCTTCTTTCTTCTGGGATCTCCATGTATTCGAAGAAATGGTCGACCTCGGTAATCCAATCTAGAAGGCCCTCTATATCCAGTTCCCCACTAAAAGTAGGAGTATCCATCTTGAGTTTAAACTCATCATGATTCCGACGAGGATTAAAATTGCCGGGGTTGCGCCAATTCCAACCGTTTTTGTCATCGCCGGGAAGAACTGGAGCAATGCCGAGCTCTAGTTCATCGTCGCAATCATCATCAAGAATAAGATTTCGGGGTATGGGGTTGACGAGTGGTCTACCATGGTCGTCTCCTCCGGTTGGGTTATCTCGGTTCCTTGGAACATCCTCCCACAACAAGGTCTGCAGCTGTCCAGTGATCTCTACTAACTGCTGCTCAATGTTATGCGTGGCTGTGCGCTGCTCTTCGATTGCTCTCCAAACAACTTGTAACCCCTAATCTCCATCACGGGGTTGGTTGTGACTGCTACCGTCTTGGTTGGCCATCTGACTGGGCGAACTCCCGCTCTGATACCACCTGACGTAGCGTGATGCGCTCGACCGGGTTGACTATGCAAGCACCCGAACGATCGGATCGGCTTCGATCTTGAAGCCTTACGAAAACTAGGCGTAAGCCTTTGGAAGAGAGAGAAAAGTTGGCGAAGAAAGATTCTTGTGTGTCTATTCGTTTGGAATTGTTGATATTGATAATACATCTTGAAACTCATAAAGTAAATAGGAAAGAAAAGTTGTAAAAGTCTAAAACCACTAAAACACCTAGTCTTCTAGCTAGGATCGAAGTCCTCCTTGGTGCTGCCTTGATCTCCTCCGTCCGATAGCCACCTAGCCACCGCCCTCCAATGATGCCTTGATATTCACCGTCCGATAGCCACCGCCCTCCCATGCTTATCCAACGCATGGGTTGTCACTATTATCCCTTGTGTGATTTCCGCTAGAGGGTACCGTCCGATGCATGATCTTCTCTACTCGTGGTGTCGGATTATGATACCGCACTGGTACTCTTGAGTATCCACAACCTTCTCATCTCCTAAACATTTTTACCAAGACTTTCACTTCTCTTCACCTTTGAGGGCACTCTTCGTCTTTCAACAAGACCGCTTCCAACTTAGCTTCACCCCCCTCCTACACCAAGGAAGCTTCATCCGAACCAAATAATTTGGTGGTAGGATTATCTGGAAACCCAAGGTTAATAGTGGAGCATCTCCCTGGTAGAAGTAAGTTTCCAAACACCTCCGCTCACTCAAACATGATATCCTATGGCTCATCAATGATGTTGTAGATGTTGAGTAGAGATTATGTAATTTTTGCTGAAGTAGGAAACTGATAGAGTCCACCTTTATTGGGTCATTTGAGAAGCACTCTCACCGTATAATCCTTCAAGAGGAAAAGAGAAGGATGAAACAAAAATATAACAATGTTATCCTTGGTGAATTTACTGACTAATAACAATTTTTTTTTGTAATAAAGGGCACATGAGAAATATCTTGTAATTGAAAGTGATGACCACCATGAGAAATTAAAGAACCAATATTTTTAATTTGCAAACCTGCTCCATTACTGATTTTCACCAGATCAGANNNNNNNNNNNNNNNNNNNNNNNNNNNNNNNNNNNNNNNNNNNNNNNNNNNNNNNNNNNNNNNNNNNNNNNNNNNNNNNNNNNNNNNNNNNNNNNNNNNNNNNNNNNNNNNNNNNNNNNNNNNNNNNNNNNNNNNNNNNNNNNNNNNNNNNNNNNNNNNNNNNNNNNNNNNNNNNNNNNNNNNNNNNNNNNNNNNNNNNNNNNNNNNNNNNNNNNNNNNNNNNNNNNNNNNNNNNNNNNNNNNNNNNNNNNNNNNNNNNNNNNNNNNNNNNNNNNNNNNNNNNNNNNNNNNNNNNNNNNNNNNNNNNNNNNNNNNNNNNNNNNNNNNNNNNNNNNNNNNNNNNNNNNNNNNNNNNNNNNNNNNNNNNNNNNNNNNNNNNNNNNNNNNNNNNNNNNNNNNNNNNNNNNNNNNNNNNNNNNNNNNNNNNNNNNNNNNNNNNNNNNNNNNNNNNNNNNNNNNNNNNNNNNNNNNNNNNNNNNNNNNNNNNNNNNNNNNNNNNNNNNNNNNNNNNNNNNNNNNNNNNNNNNNNNNNNNNNNNNNNNNNNNNNNNNNNNNNNNNNNNNNNNNNNNNNNNNCTTTAACATAGGTTTAACAACAACTAAGTGATTATTAGCATTACTCTTGGTTTTTTGAACATAATCAAAAATAAAAGTTTACCTATTTTTAGACTTTGAAGTTCTCTCCACAGTTGGAGAACTATGGATCTAGAGTGTGAAGTGAACGAATCTTCTAATGCGCTCCAGACTTCAACCAAGGAGGACATCCCTACAACCCAGTCGAGTACACCTTTGATGAGTGATGAAACAATCCAACTCAGTTTCAGTTGGTCCAAATGATACTCAGTTCCGGTTGGTCTAAACAATCCAAACTACTACAAAGTAGTAGTAACTCCCAATGAAGGTGTTCACGCCCAAGGAGAAAACCAAAACCCACTTCCATTGAAGATGACACAGTGTGTAGTGAAGCAGGATCAGCAGGACAACTATTCAGCAAGAACCGAATTCTTCAGCAAGAATGGAGTAGAGGGCTGGTAAGCAAAACCTCAGATTGCTTCTTCTGCCAAGAAAAAATATCAAGAACAATTCTTGATCACTCCCATAAGTGGAGATCGAATTGGGTAGGGGCGGCAAGAACAGGGAAGAACTCTGTAGATTGCTATGTATTTTTTCTGGTGAATTTTTTTATGTCTATCCTGCTCTCTTATTTATAGCCTTAAAGAAACAACCTCCTAATCTGATTAGGAGTTTCCTGATCCAAATCTTTATTTGGATCTGGGCTCTTTAAGTGATAAGGATAATCTCCTACCTTATCTGCAATCAAGATCAACTTAATCCTAATCAAATTGGGAGTTTCTTGATCGAAATCTTTATTTGGATCTGGACTCTTTAAGTGGATAAGACTTATCCTCTTATCCTTATCTATTGATCCAAACCCAAATCCGCCCCTATTTAATTAATCTTATTAACCCAGTTCGAAATTGGGCTTTAGGCCCAATAAATTCATGTGCTCACTTAACCTCTTAACCTGCTGCTCAGTTGGCTCTCTTTGTATAGCGGGGACCCAAACATTGATCTACACATCTGCCACATGGGTAGGAGACAGTGAACTCCTGAGTCCATCACTATGGACTCTTAATGGGCCCAACATTCACACTAAATGGTCCTTGGGTCCAACCAACTTATGAAAACCCAAGGACTATGGGCAGATCCAAGATTAGCCCATCAGGTATTACCCTCAATGGTCTTATACTTAACCTCTCAGCCCATAATGATCAAACACTGCTCAACAAGAGAGGACCTCTCCCTCGGCTACAAGGAATAGTGTTGCACTCTCTACTCACAAGGATCCCGGGAATTAAAACATTTTGCAAACATTTTGAAACCATAATATATATATATATATGTATATCTCTATATAAATATATTTTGAAAAATAAATTTCAATGGTTGAAATCAATTGCCGACAGTTTAGGTTTCTATCAGAGAGAGTGCCTCCCCGATCATTCACTTTGTCCGACAAAGGGGCTGATCCTGTCACTATGATCACCCACTCAGATGAATTCTTGGACTGTCCCAACATACCTTGGTTTTGACCCCCTCTAAGGATCTCATTGATTGGCATATCAAAGACAGCCCAATCCGACACCTAGTGCAAAAAATAAATAAATAAATAAATAAAAGGAACAAAAAAAAAGTGTAATCCGATCGGAGTTAATAGTCTCCGAATCTTTCATTTGACCCTCAGACTTCTCGAGATAGGCCTTCTGTCTTAGCTGGCCGAATTCCATATACGCAGAATTCATCTGAAAGTAAATTTTAGATGGAACTAGTAATGAAAGTAAATCTTAGAATCTAAATGAAAGTAAATTTTAGAAAGGGAAAAAATGGAACTAGTAATGAAAGAACAGAAATTAAATCTAAGACTAATGGTTGGGATCCGAATCCATAGGTGGCAGTAGTGGCGTAGGCAAACTACAAGCAAGAACCCCTCGTCTTGCTTGGGCGTTCTCCTCTTCCTCTACCCTTGAACTTCTTAACATCAGCCTTCCGTTTTACCTGGGGGCAGAATCCAATCCCTTCTCAGGACTCCTTGGGTCCTTTTGATAGAGAAGGATGGATACAACTGGGATTAGAGAGAAAGAGGGGGCGGTAGCTGGGTTTTAGCAAAGATATGGGCACCTTAGGGTTTCTAATAAAGAGTTAGGATGGTTCTGGGTTGATCCTAAGGCTGAGAGGAGAAGGAGANNNNNNNNNNNNNNNNNNNNNNNNNNNNNNNNNNNNNNNNNNNNNNNNNNNNNNNNNNNNNNNNNNNNNNNNNNNNNNNNNNNNNNNNNNNNNNNNNNNNNNNNNNNNNNNNNNNNNNNNNNNNNNNNNNNNNNNNNNNNNNNNNNNNNNNNNNNNNNNNNNNNNNNNNNNNNNNNNNNNNNNNNNNNNNNNNNNNNNNNNNNNNNNNNNNNNNNNNNNNNNNNNNNNNNNNNNNNNNNNNNNNNNNNNNNNNNNNNNNNNNNNNNNNNNNNNNNNNNNNNNNNNNNNNNNNNNNNNNNNNNNNNNNNNNNNNNNNNNNNNNNNNNNNNNNNNNNNNNNNNNNNNNNNNNNNNNNNNNNNNNNNNNNNNNNNNNNNNNNNNNNNNNNNNNNNNNNNNNNNNNNNNNNNNNNNNNNNNNNNNNNNNNNNNNNNNNNNNNNNNNNNNNNNNNNNNNNNNNNNNNNNNNNNNNNNNNNNNNNNNNNNNNNNNNNNNNNNNNNNNNNNNNNNNNAGATGCTAAGAGGTCACAACAATGAATTTAACTGGGAAAAGAAAACACTTTGACTATTCTAAGGCCGAAAATACCCCTAAAATGATGCCCTTAAGGCATCAAAATATAGAGTTATCAGTCTCACATTAAGCATGCAGTCGAGCCATACTCTAAGAAAGACTCAGGTACCAAACTCAAAGGAGAAGGGTGACGAGCAAGCCATTGAAGTCTTTAATGGAGATCAATAAATTTCACTCCATAATATTCCCATGCATATACATTTAAAGGAAATCATGCCTCATGAAATCGATGTTATTAATACTAAACCCAAGGATGGTGCCTTGAGCTTTGGCAAATGTAAATGAAGGGTTACATTAAAATAATAGTTGCAAACCCAAATATTCACACCCTCAAGAATTAAACTCTAAAACTTGTGATCTCAACGTAAATGTCAGCATAGAAAGAGACATGTACTACCATAAGTTCTAAGAAATGTCCATTCATGAAAACCACAAGGAAGTAGGAAAAGCCAGCACCTTAGTGTGCACAGGCAATGATATTGCATGGGTGGATCTGGAGGCAAATGGATGGTGGGACCATTGGCTAGATTTGGCAACATCCAGTAGTAGTTGGAGCTTCTCACTAACCTCCTTCAGGTACTACCTTACTACCTCTTATCTCATTTTAGTTTCGGTAATTTGATTTCTTACACTGATTGCACCTTATTATTTTTTTTTCAAAGGTTGTTTATAATCTAAAAAAGAAAAATAAACTCGACCTAATAATCATCAAATATGCCAACGTGCAACATACCTAGTTCAATCCGATATTTTAAGAAAAAAAAAAAAAGAAAAAGACTTTAGATGGTCACTTTGTGCATGAAAAGATGCAACATATACTGCTAGGCCCTAGAAGACGGTCAATGGAAAGCTTATCTATTACCATTCAAGTTAAGCGAGAGTATTAACATCATTCAACTTCTATTACCGTAACCAACCACGTCCGTCACTCACCGGAAAGCTTATCTTTTCTCTCCCCTCCTTTTATCACATTTTTTTTTGGATAATATATGATGATACCTCAATCTCCTTCAGATATGCCAACGTGCAACACATGACACCATGGTTGAACTGTCGACCGAAAAACCAGTGGTCAGAATGATTTTATTTCCGAGTAGTCTTTTGAAATCATGCAACACATAATATGACCAAAATCTTATAAAATGTGGCTTATTCTTGGCATCTCTTCCTTTTCCAAGGACTGATTAAAAAAACAAGGTAAATATCTTTCACCTTTTCCGAATAATGGTGAGATTTTCTCATGGGTAAAGAAGATGGGGTATGCATCAGATCATGCCAATACCATGCAGTAAAACGTAGCAATGCCTTTGTTGGTCCTAAAAAGAAGAGAAAGTGATATTTGGAAGACTGGCATATTTTGGGCGAAGAGAGGTAATCGTGGGCCTTTGTTGGGATTCCTATATAAGCCCAATCTTCCCCCTCCTAGGCCCAATGGAGTAGCTGATCAGAGGTCTGTAATTCGAGTAATTTAACCAGGATGGCCCAAATCTGCCCATGTGCTAATTCGAGTTTCATTTACCTCTTTGGTGATGACATAGACATTGAAGAGGTCCACAAGACGCATGAATCAGGCAATGCCTTCAGTGATTATGAAGAAATTGTTCGCATAATCACTGACATCCTCAAACCGGCCTTCGTTGTTTATCGCAAGGTGGGTTCTCTTTCTCTTTATTGTTTTGTTCATTCTTTATAGATTGATAGGTAGATAGATAGGTAGATAGATTTTATAAGAATGTATAACTGGGCTTAACTATAATGCAGGTTGTTGAAGTGAAAGGTCCAGAGAATAAAGTACCTGAGTCTTCCAAGGTAATAATACCTCAAGAAATAACAAAAATGGGGCTTTATATAAAATGAACACTTTACTTTGGTTTTAGTGCATGTCATAAAAGTTAAAACATGTTGTTTATATTATGTTAATTGTATTGTATTTTTATGGGAAAATCTATGATGCCAGAAAGATATGATATCGAAAAAGCTTTGCCCAATCAAAGCACCCCCGGTGAATTTTTATTAATACCACCTGATTGATCATGACCTCTTTTGTGATACCCGTTGATTGGCCCTAAATTTTTCCGAAATATCATATCATTCCGGTATCATAGTTGTACCCTATTTTTATCCATTATTTGCACATGTACGGAATATGTCCCCTTACACTATAATTACCAAATGGGGCTTAATATATTTGGACTACGATTCTGCAGGATCCATTGAAACTAGAGCTTCTTCAAATAATTCAGGAGATCTATTGGAAGGTATCCAATTATCCATTATCCAAATATATGATAAGACAATGATTAATTTTGAAAAAGTGGAATTAGAACTACTGCACTGCAGTTTAAGCCAACTCTTTCCCTTCTATCTTAAAGATAGAAGCTGAATTAATGCTTGATACATCATCATTATCATCATCATTTTCATCTCCAACCCTTATTCCGTAGAGTTGGCTATATGCATCCCGTTTCACCATTCCATTATATTTAATGTCATATGCATTGTTAAAATATTAGCACTTAAATTATTTTTTTTTACTACTTACACCCATTATTTTTGCTCATGTCTATCCCTTCTAACTGCTTCAACTTGCAATAGATCATTTCTTCTTAAGGGAGTCGTTAATGGTCTTCCATGCACATGACCATACCATTTTAGTCAACTTTCTTTTTTCTTAATTTTTAATTTTTAATTTTTAATGAATAATTTATTACAAAAAATACCATATATATCAATCAATTTTCTCTCATTTTATAACTTACCGGTGCTACTCCTAAATTCCTATAAATGGCAAATACCTGAAATGACATTTTTTTTATTAATTTTTCTTTATTTTATTCTTACTAGATTCAAGTTGCAGGTCGGAAATATTGTGTGAATAGAAATAGTAATTGCACTAATTAATTAATAGAACTTCTGAGATCATCAACAATTTAGCTTAATTGGTTATATATATATGTTTTATTTTGTACCTTATTATCTACTCTATTGTGGTGGAAGTAAATTGTTTATAAATGGGGCAGATGTTATGCATGTGTTATTGTGAGGGCAAATCGCGTCTAGGTGTAGATGGAGATGAAAAAGAATGCATAAAATACATGTTTGGTTTAGTGAAAAAATACCCGTATGATGCAAAACTGCTTCTGGTGCTGGCTGCATTTGCCATGCTCTATCGTGAATACTTGTGGTCTACCCAAGACGACACTGCCCAAGTAGACTCCTATCGCAACCTCAAACAGCGCATTTTCTGCAAAGGGAAGCTCTCAGAAGATGAGAAGGAGCATCTTAAGAGTCTAAATTCTCTAGTAACCAAAATGCTGCATCTCACAAAACCAATTATCAGTCTCACCAGCTACACAAACATTGAATACCAAAGCTTGTATGTTAGGATCGTTGCTTACCACATGATTCGAGCTGTAGT
>Nelumbo_nucifera_newGene_1110
TGTTGATTTAATCAAGAAGTTGTTCATCAAGCCAGCTGGAGGAGCAGGACTCAAGCGGGATGGGAAGGCAGGAAGCTACTGACAGATGACAACCATAATTTAACTCAGGCCAATGCAAAGCAAAGAGCTAATTAACGTGCTGAAATTAATGCATGACTTTTGGCAGGATGTTCTCAATTTTGAAGTTCTCAAGGGCAAATCAGTTGGCTTATTCATCTCAGACTTGGACTACTACCAGGAGAACATTTCAGAAAAATTCAAGGCTCTAATAACAATTTATAAAGAATACAATAAGACATTATTCGAAGTCATCTGGTTTCCTATAGTAGAAGAAGGGAAAAAAGAAGACCCAGACCCAAAAGCTGATAAGAACCAAATGCCATGGTTCTGGTGCAAACCTTCAGCCGTCAAACACCCATTCAAGTGTTATATCAAGGAATGCTGGAACTACCAGAAGAAGCCCATACTGGTTGTCCTAGACAAAGAAGGAAAGATCATCTCCCCCAATGCACTTCCCATGATTGAGATTTGGGGAACTAGAGCTCACCCTTTCTCCAAGGATAAGGAAGTTGAGCTCTGGCGAAACGAAGAAGATCGTTGGAACAAGGAGAAATGGGCTCTCATCTTTAATCGCTTGGACACCAAAATTCTATCG
>Nelumbo_nucifera_newGene_1113
CTTACGAAGTGAAATACTGACGATCCGGACCGTCATTAATTTTTACGGAAAAGTACGGACAGGCCAAATGCAAAAATACTCGCCCGTGAATTGGAGCTGCTTCCGACGTTAGTATGTTCTGTTCTCTCTCTCACTCGAAGTTGGAGCTTCCGAGGTTTTAGGGTTTTAGCTCGGTGAGTGAATCTGGGAACAAATTCTGGGTTCTGTTGATCCAGATTGTTTTCTAAATTTCTTCGTACTTCTTTCTTTTATGGCGCTTGGGTTTTGCACCCGTTATGCTCTAAGTAGATCTTCGAAGCTCTTCCGGTTTCCACAGTGGCGATTTGCTTCAGTGCGTCTACTTTCAACTTCAAAGCTCTTCAGTAGTGGTAAGTCTGGAGCTTAAAGAAGGCTCTGTATTCTTTCCTCATTTTATTTTTTATTTCAGATTCTGTTAGAAGCAATTATGCTGTTTCTGAAACTTTCCTGTTGGAAACAGCTCGAGACATAGAGAAAAGCATCTACACAATTCTCACAATTCATCGTTGGGAATCCCTGAATCACATGGACTATAAATTGGCTTCGCTTAGAACTGTTCATGGAAAGCTGGCCTTAAAGTTCCTTAATTGGGTTATCCGGCAACCGGGTTTGGAATTCGATCACCTCACCCACATATTCTGCATCACAACTCACGTACTTGTCAAAGCCAGAATGTATGGACCAGCAAAGCTGATTTTGCGACATCTTTCNNNNN
>Nelumbo_nucifera_newGene_1114
ATTTCTCCACCCTTTACAGGGAAAGATCCCGCCTTTGCTCTGAGATTCGCTTCCGACTTTGCTTTACCCTCAGGGAACTTGTCTGAGTTTGCCTGCAAGAGGATGTCGAAGGAGTTGCCACGTGGAAAGGGGCTGGTAGAGTGATTCGACTCGGTATGCTGAGTTTGGGGCTCAGTTGTCTTCTCTACCTCCACAGAGGTAGAACCAGATGTTCCTGTTGAGTAAGGGAATCGATCTAGGGATAGCGTGAATGCCTCGACTTTTCACTTTGATTCTGGCCATATTCAAGTCGGAGAGGTTGAGCGTCTGAGGGTTCTTGGCAGGGCGAACTTTGGATGGGACGCAGGAGTGTCTCGATGGGCTACTTTTTCCTCACTGTGGAAAGCAAAAATCTATTCATAGTGTTCTTCACTAATTTCTCAGCTTCATCAGGTATGCTGTGTGTTCTGGGGAGGGTGTAAAATTTTGGGAAGATGTTTGGATTGGATGTTCAACTTTCAAGGATTTGTTCCCTTCTCTTTATTCTGTCTCTTTGTATAAAAATAAGTGTGTGTCAGACTTTCTTACTCCTATTCTTCCTAGGAGTCACAATTGGAATTTTGGGTTCCAAAGAGGGTTGAGAGATGCTGAAATTGCGGAGCTGAATGGGTTGTTGCTACTTCTTGAATCCATTTGTTTAGATCCTACTAATCTGGACAAGTGTATCTGGGTTCCTCATCCTAAAGGGTCTTTTACTTGTGCTTCCTTTCTTTAAATCTCTTTTCTTGTCCTCCCCTTCTCAGTCTTTCCCTGTGAAGGAAGTGTGGTATCGGCCTATTCCTATTAAAGTTGGAGCTTTTTGTTGGGAAGTGTATCATGGGAAGATTAACACTGGATATGCTACAAAAAAGAAGACCTTTCATGTGCTTATCCCCAAACTGGTGCACTCTATGTAAATCAAATGAGGAGAACTGTTTCCACTTACTAATTTCCTGTCCTTTTGCTGCAGATATTTGGGAATGACTTCTCTTTGTATGGTTGCAACCTTGCAGGCGGGCCTTGCCAACAGAGGTAGATAAGTCTTTTGACCCTTTACCTTAATTTAGCCTAAAAAGAGGGGAAGGATCATGTGGAGAAGTGCTAGAGCAGCAATAATTTGGACTTTGTGGGAAGAAATAAACTATAGAATCTTCTTAGGAAAGGAGAGAAGTAAAGAAGAGGTAAGAGATTGCATATTGGTGAGGATGATACATTGGCTTAGGAACCTGGCTTCTTTCTCTCATTGGTCCTTTGATGATTTATGGAGAAATTGGAAGGTAGTGGCGAAAAGCTCCTCCTCAACAGTAAAAGAGAAGGTTTTGTGGACACCTCCAGCTGAAGACTTTGTGAAATTAAACTTTGATGGGAGTAGCCAAGGTAATCCAGGTCCCTCAGGTATAGGAGGAGTGTTGAGAAACAAGGAAGGAAGCATTATGGCTCTATTCTCTGGTCCTGTGGGATCGGAGGACTCTGTGATGGCAGAACTGCTTACTGTCATGAAAAGGGTACAGATTTCAAATGAACTGGGTATAACAAATTTGGAGATTGAAGGGGATTGAAAGCTGGTAATTGGTTGGTTGAAAGATCCAGACTCGACAATTTGGTGTTATAGGGGTGAGATGAAATTTAAATGGCTAACCAGGAACATGAACTTGAGAATAAATTGGGTTAGGAGAACAACTAATGCTTGTATTTGTCTCAGTTAGCTAAACAAGGGGTAAACAGGGATAGCTTGTATTTGTCTCAGTTGTAATTGATTTCTGTTTTTTTCTCTGTTTTTTTTAATGTCCAAGTGAGAGGTAGCATCTCGTGCCTCTCTGTGGGAGGCTTGTATTGTTTATTTCTTATGACTATTAATATACAATCTTTTTACTTATCAAAATTTGTAAGAAAAATAATCTATAAATGATTATACTTATTATCACATTTTTTTTGATCATCAAAGAAGAATTTTATTTGAAATTAAATTTAAAAAGTTTTACAACTTTGTGTTTGGGACTAGAAATCCCATACTATTACATATTTCTGTTCCTTTTACAATGCAGCCCAAAACAATTGTTGCCTCAAAGCTCCTTGTTTAGCCCCTTGTACAATGCTAGCCCATTTGTACTCCTAACCCATTTGAATTCTGCCTCTACCTCCCTTGCAACATTTTCCACTTCCCTTATCACTTGTTTGAAAGTCCACTGAGTAGTTCTATTGTTTTTAGCCCAAGAGATGATCACCTTGGAATCCCCTTCAGCCTCAATATGCCTCATTCCTAGTTGCTTGGTTATCTTCAATCCTTGTAGCAATGCCATTAGCTCAGTTTTTAGAGAATTGCCCATGCCAATAGGTCCAGAGGATAATGCTAATATTCTCCTTTCAGAATTTTTGATTACTCCCCCGATACCTGACAATCCCGGATTTCCAAATGAACTTCCATCAAAATTCAGTTTAATTCTGTTACCATCTGAAGGTTTCCATTCCGTCCTTACTCTCTCTTTCACTCTTGAAGATTGTGCTATTTCTGTCCAGATCTTATAATGTCTGTGACTAAGAACTCTTGGAAAATATGCAAAGAGCTTACCCAATGGGCTACTTTAACTTTAATTGTGTCAATTACCTCCTCTGTTGTTCTACTCTTGTCTAAGAATATTCTGTTATTCCTTTCTTCCCATATTGCCCAACAAATAGCTGCCTTTGTAGCTTTCCACATAACCTTCCCTCTTTTCTTTGATTGCCTCAAAAAGTCTCGGTTGAAAAGTCCTGCCACATCTTGAGGGGAAACCCACCTGCAACCAAAGAGAAGACAAAAAGATTCCCAAATATGATGCACAAAAGAACAAGATAATAATAGATGTGTCAAGGTCTCACCACTTTCCTTACAAAGGAAGCACATGTGAGGAGAAAGGCAAGCATAAGGCCTTCTTTTCTGCAGCATATCACACGTATTAACCTTGCCAAGGAAAATTTCCCAACAGAAGGCTTGAATTTTTGGGGGGGATAGGCTTACTCCAAATTTGTTTTATAGGGAAGTCCCCAACCGTGTTATCACATTTTTGAACCCACATCTTGTGTCTAATTTTATCCTAAGCGTTTGGGGCTCTATATTCATATATTATAGATTTGATAAAGATAAGAATCCCCTCAAGTGTCATGATGGCGTCACTCTCTACATATTTCTGACATTTTTTCGATAGTAAAGGAAAAGAAAAACATTATTAAGATAAAAACAGTAATACATGCTCACTATGGAGTTTTCACCAGAACAGAGATCTCTTATGATGATTCCTTACAATAGAAAACATACAGAAATAAAAAACTGAAATCATTCAAATTCTGCTTAAGACTCCACCAACCCATGCTGATTGTAATTCTATTCTACTGATGTTTTTAAACCACCCTCATTGTATAGGGTCATTTTTGTAATTTTGGTTGTTTTCTTAATGTATACAATTTTTGAAAAAAAAACAGAAAAAAAATCCTTATGACCAATGCACCAGTCTACCACCACTCGCCAACTGTGTCTTTGTTCTTCAAAAGTTCATCTATTTCTTTATTTCCACACTCCCCAGCAGACTGCAAAAGGAATCACACTTCATGAAATCTTTGCCTTTTTTGGCTCCCACTGGTTCTAGGCCAATGAGATAAAAATTCAGATGACTGATTTGGAGCTGTCCTCTGCCTCTTCAAAGTTATAAAGAAAAACTCCCAAGTGAAATCCACAAAACTGAATTTGCAAAATAAATGAATCATACTGTCCTCTTTTCACGTTACATGCATATTAGGGAATTTGAAGGCCCCTATTCTTCAAGTGATCCACTGTCAGAATACTATCCATTAGACCAGCCATGCAAAGGCTTCCTGACTCTGAGGGATGGGATTACCCCCCTGAAATGGCATCTTTTCCCCTCTAAATTTCTGACCACTCTACCATAGAATGGATTAGTTGTGAAATTTCGGTTCTTGCTTTCTTCCCACTATCTCTCAAGTGTCATCTGGTTCATTGTTTTCCATTTTAACCACTTCCAGTCTAGTAATCCCTAATATACATTCCTCCACACCTGAATCTTGGACATCACACCACTTGATCTCCTCTCCTCCCAAAACATGGACTAACCATTATTTCCTTGTCACTTATCCTACCATACAGCCTTGGGCATAATTCATGTAACTTACCTTCACTAAACCATTATCCTCCCCAAATCTTACATTTTAACACTCCTCCTCTAACACAAACTTCATATAACTTTTAAATCCCAACTGGAAAATCATAAGTCCTTTTCAAATGCTTACTCCATATGTAGAAGTAGTTTCCCTTGTGCCCCACCCGAACCTCACCATGCCATACTTGCATCCCACCACTCTTCTCCACAACACCCCCTTTCCTTCCCAAATCTCCATAACCACTTGGACAGCAAGGCCTTATTGATTCTCTTACTCTCCTAATGTCCAATCTACCTTGATTGTTTTGGTCTGCTTACTTTCTTCAAACTCAAAAATGAAATCTTTTTCTTTTTCCTCCACCTTCCACAGAAAATCTCTTTGAATCTTCTCAATCTGATTATTAATCTCTGATGGAACCTTTGATAATGATAAATAATAAACTGGTATACTGGAAATTGCACTCTTAATAAGAGTAATCCTTCCCCCTAGAGACAGCTATTTGTATTTCCATGTGGCTTATTTCTTCCCGTCTATCAATACTTGAGGATGCTTCTTTCACTCCAATTGGCATTCCCAAATATGTGATGGAAAATGGCCTATCGTACAGCCCAATTCCACAACACACTTAAGTAAAGAACCCTCTATTTTCCCCACCCTACCATCATGCTCTTATTCAAATTAATCTTCACCCCTGATAAGCCTTCTAGGTTCATAGTAGCTTTAAGAGCCTAAATGTAGCCTTAATGAAATTTAATGTGTCAGCACATTGCAAGTGTGAAATAATTATTCCTTCCACACTTACTCTAAAAGCCTTCAACAAATCCTCTTTACCCATTTTTGTTATTTTACTTAGCACTTCCAAAGGAGACTTATGTGTTGTTCATCTCTGTGCTCCTAGCCTTCTACTGTCCTACAGTCCACACAAGCTCTATGCCCTACCTTGTTTTGCAATTTTGCTTGATCAATAATAACCCTCCAAATTTTGACTTTTATATATTTTAAAAGTTATCCATAGAAGAAAGGTTTATTTTAAATACATGGCAAGGTCTTTGGGCCAAAATTTGTTCCATGAATGTAGAGTGAGGAGAGGAACATGAGACTCCTTTTTGGCTACAAACTAGTTATGGTCATACTCACTAATTATTATTATTATTATTATTATTATTATTATTATTATTATTATTATTATTATTATTATTATAGTTCGACTTTATCAGTTTTCCTTGAAGACTTGTCTCTTTTTCTTTTCTACACAGAGAGACCCATTGATGTCACATTTTCGTAGACAGTATCCAGCACGTTCGTTCCAGAACTCTTCAATTCGGTCATCAAACCGTGGTCGAGTTTCAACCTCTGCAAGAATGGCAAGACCGAGAGCTAGCTTTCTTGGTCAATCTCCTATCATATCATCTAGGGAGAGAACTATTGAGTTTCCATCAACTATGGATTTTGAGACGGTATTTCTTCTTATTCCCCATATGCCATTTGATATTTGTTCATATAATTTCTTGTTACTTTTGGCTTCTTCACCAGTCTATTTTTTTTTTCTTTTTCTTTTCCTTATTGATTTCATCAATTGGTCATTTTTGATGTTGGAGCCATAGAGTCATAATTTGATTTCTGTGAATTCAGTACAATTGTGAGGTTGGATCATGCTAAAACTTATTAATGCTCTTTAATCATATGGTGGTATATCTTTTTTTTTGATCAGTAACCAGAAAATTTCATTAATTAATGAAGAAGATACAAGTGAACATCCCGGAGAGAGATAAACTCTCTTAACTCTCTCCAAGATGACAAAAACGTACAGCAATTACAGAACAGCCCAAAAGAGTTGATCCCTTTCCACCCCTTGCTTTGCCAAAACATCGGCAAAGACAATTGCACTCCTTTTAACCCACTGCAACTTGATCTCTATATCTTGAATTAAAGACTTAAACTTCCTCCTTTCATTGACAAATTTGCAGCAGCCAGTCTCATCTTTTTGCAGCCAGTCAACTACCAGCTTTGAATCCCTTCTATGATCAACCTTCTTATATTCAGCTCCTTGCCCTTCCATCACAGCCAAGATTTCTGCCCTCAAGGAGTCTCCCACATCTATTGGCCCTGAGTAAAGGGCAATAACACCTCCCTCCTCGTTCTGAAAAACACCTTCAATACCTGAAGGGCCTGGATTCCCCTCACTACTACCATTGAAATTCAGCTTAATAAATCTGCTAGGACATATGGTGGTATATCTCCATGAAAGGAAATTATGTGTTAGACAATCTGGTACTTGTGGCCGATAGGAAAAATTATAAATTATCTGAAGAACTCTAAGATTGATAGTCTTGATTTAAAATCCTCAAGAAGGATTGGGCATCTTTTTAATTTTTAACATTTTTAAAATTAATATAAAACATCAAAAACAACATGTTCTAAAAATGAGTGTAGTTGAGATGGGTGAGTGACAAGACCGTGAAAGGATGGAATTAGAAATGAGTGAGGGATAGATGATTGAGATGGTTTGGTCATGTGCATGGATGATCAATGACTGCACCAGTGAGGAGTGACTTGGTGCAAGTAGAAGGCTATAAAAGAGCAAGGAGAAGACCAAAGAAAGTGTTGATTGAAGTGGTAAGATATGATCTAAAGACTATCAATGGTAGGACAGGATTTGTATAGCCAACATAAAATAGTTGGATTTAAGGCTAAGTTTGAGTTGAGTTTAAAATTAATAGATCAAAGTCAGGGGGAAGTATAGTTATGCCTTTGATATTGGTTAACAAAATTAGGACATAATCTTCTTTATATTCATCTTCAATAGCGTTCAGAGTATGGTATATTGAAGCCTACTAACTTGTAACCTTCCATGTGCCTAGAAACATTAAGTATATTATTGCAACTCTGAAGATAAGAAATATGTTAATATGCTAGAGGAGGTATGCACCTGTCCAATCCATGGAGTTTAAACCATTCTTCATGATGATACTTGGGTATATGAATATGGTTGGTTTACTTGCCATGACAAAATACTGGGTATTGCATAATCACTTCTAGAGTATATGCATTTCTTTTATCGATAAAAGTATTGTTCTGATGGTTCAGATACAGCCTATTCAGAGAGAGAGAGAGAGGGAGGGAGGGAGAATTTGTCGAATAGGAGAGTCAATCCTTCTCCTAGTCGACCATAACTATTTACTATATTAATGAAAGATGCAAAGTCTAATATGCTCCTACTTAAGAATGGGACAAGTTACTTAAAACAAAACAGAATTGATAATGCACAACTTAAAATACAATGAAAAGACAAAGCTACCCCTACTCAGATGACTCTAACACTCCCCCTCAAGCTAGAGAATATATGTCATATAATCCTAACTTGTTACATATATAGTTCACTCTTCCTGAACTTAACCCTTTTGTGAACAAGCCTGCCCATTGACTACTTGAACTCAAGTGCTCTGTGCTTATCATGTTAGACAGTTTTGTATGCCCTTAGCTTCAATCAGAATGATGTACTTTATGAGTTTATTGTAAATGAATAAAAGTGCATATTTGATTCATNNNNNNNNNNNNNNNNNNNNNNNNNNNNNNNNNNNNNNNNNNNNNNNNNNNNNNNNNNNNNNNNNNNNNNNNNNNNNNNNNNNNNNNNNNNNNNNNNNNNNNNNNNNNNNNNNNNNNNNNNNNNNNNNNNNNNNNNNNNNNNNNNNNNNNNNNNNNNNNNNNNNNNNNNNNNNNNNNNNNNNNNNNNNNNNNNNNNNNNNNNNNNNNNNNNNNNNNNNNNNNNNNNNNNNNNNNNNNNNNNNNNNNNNNNNNNNNNNNNNNNNNNNNNNNNNNNNNNNNNNNNNNNNNNNNNNNNNNNNNNNNNNNNNNNNNNNNNNNNNNNNNNNNNNNNNNNNNNNNNNNNNNNNNNNNNNNNNNNNNNNNNNNNNNNNNNNNNNNNNNNNNNNNNNNNNNNNNNNNNNNNNNNNNNNNNNNNNNNNNNNNNNNNNNNNNNNNNNNNNNNNNNNNNNNNNNNNNNNNNNNNNNNNNNNNNNNNNNNNNNNNNNNNNNNNNNNNNNNNNNNNNNNNNNNNNNNNNNNNNNNNNNNNNNNNNNNNNNNNNNNNNNNNNNNNNNNNNNNNNNNNNNNNNNNNNNNNNNNNNNNNNNNNNNNNNNNNNNNNNNNNNNNNNNNNNNNNNNNNNNNNNNNNNNNNNNNNNNNNNNNNNNNNNNNNNNNNNNNNNNNNNNNNNNNNNNNNNNNNNNNNNNNNNNNNNNNNNNNNNNNNNNNNNNNNNNNNNNNNNNNNNNNNNNNNNNNNNNNNNNNNNNNNNNNNNNNNNNNNNNNNNNNNNNNNNNNNNNNNNNNNNNNNNNNNNNNNNNNNNNNNNNNNNNNNNNNNNNNNNNNNNNNNNNNNNNNNNNNNNNNNNNNNNNNNNNNNNNNNNNNNNNNNNNNNNNNNNNNNNNNNNNNNNNNNNNNNNNNNNNNNNNNNNNNNNNNNNNNNNNNNNNNNNNNNNNNNNNNNNNNNNNNNNNNNNNNNNNNNNNNNNNNNNNNNNNNNNNNNNNNNNNNNNNNNNNNNNNNNNNNNNNNNNNNNNNNNNNNNNNNNNNNNNNNNNNNNNNNNNNNNNNNNNNNNNNNNNNNNNNNNNNNNNNNNNNNNNNNNNNNNNNNNNNNNNNNNNNNNNNNNNNNNNNNNNNNNNNNNNNNNNNNNNNNNNNNNNNNNNNNNNNNNNNNNNNNNNNNNNNNNNNNNNNNNNNNNNNNNNNNNNNNNNNNNNNNNNNNNNNNNNNNNNNNNNNNNNNNNNNNNNNNNNNNNNNNNNNNNNNNNNNNNNNNNNNNNNNNNNNNNNNNNNNNNNNNNNNNNNNNNNNNNNNNNNNNNNNNNNNNNNNNNNNNNNNNNNNNNNNNNNNNNNNNNNNNNNNNNNNNNNNNNNNNNNNNNNNNNNNNNNNNNNNNNNNNNNNNNNNNNNNNNNNNNNNNNNNNNNNNNNNNNNNNNNNNNNNNNNNNNNNNNNNNNNNNNNNNNNNNNNNNNNNNNNNNNNNNNNNNNNNNNNNNNNNNNNNNNNNNNNNNNNNNNNNNNNNNNNNNNNNNNNNNNNNNNNNNNNNNNNNNNNNNNNNNNNNNNNNNNNNNNNNNNNNNNNNNNNNNNNNNNNNNNNNNNNNNNNNNNNNNNNNNNNNNNNNNNNNNNNNNNNNNNNNNNNNNNNNNNNNNNNNNNNNNNNNNNNNNNNNNNNNNNNNNNNNNNNNNNNNNNNNNNNNNNNNNNNNNNNNNNNNNNNNNNNNNNNNNNNNNNNNNNNNNNNNNNNNNNNNNNNNNNNNNNNNNNNNNNNNNNNNNNNNNNNNNNNNNNNNNNNNNNNNNNNNNNNNNNNNNNNNNNNNNNNNNNNNNNNNNNNNNNNNNNNNNNNNNNNNNNNNNNNNNNNNNNNNNNNNNNNNNNNNNNNNNNNNNNNNNNNNNNNNNNNNNNNNNNNNNNNNNNNNNNNNNNNNNNNNNNNNNNNNNNNNNNNNNNNNNNNNNNNNNNNNNNNNNNNNNNNNNNNNNNNNNNNNNNNNNNNNNNNNNNNNNNNNNNNNNNNNNNNNNNNNNNNNNNNNNNNNNNNNNNNNNNNNNNNNNNNNNNNNNNNNNNNNNNNNNNNNNNNNNNNNNNNNNNNNNNNNNNNNNNNNNNNNNNNNNNNNNNNNNNNNNNNNNNNNNNNNNNNNNNNNNNNNNNNNNNNNNNNNNNNNNNNNNNNNNNNNNNNNNNNNNNNNNNNNNNNNNNNNNNNNNNNNNNNNNNNNNNNNNNNNNNNNNNNNNNNNNNNNNNNNNNNNNNNNNNNNNNNNNNNNNNNNNNNNNNNNNNNNNNNNNNNNNNNNNNNNNNNNNNNNNNNNNNNNNNNNNNNNNNNNNNNNNNNNNNNNNNNNNNNNNNNNNNNNNNNNNNNNNNNNNNNNNNNNNNNNNNNNNNNNNNNNNNNNNNNNNNNNNNNNNNNNNNNNNNNNNNNNNNNNNNNNNNNNNNNNNNNNNNNNNNNNNNNNNNNNNNNNNNNNNNNNNNNNNNNNNNNNNNNNNNNNNNNNNNNNNNNNNNNNNNNNNNNNNNNNNNNNNNNNNNNNNNNNNNNNNNNNNNNNNNNNNNNNNNNNNNNNNNNNNNNNNNNNNNNNNNNNNNNNNNNNNNNNNNNNNNNNNNNNNNNNNNNNNNNNNNNNNNNNNNNNNNNNNNNNNNNNNNNNNNNNNNNNNNNNNNNNNNNNNNNNNNNNNNNNNNNNNNNNNNNNNNNNNNNNNNNNNNNNNNNNNNNNNNNNNNNNNNNNNNNNNNNNNNNNNNNNNNNNNNNNNNNNNNNNNNNNNNNNNNNNNNNNNNNNNNNNNNNNNNNNNNNNNNNNNNNNNNNNNNNNNNNNNNNNNNNNNNNNNNNNNNNNNNNNNNNNNNNNNNNNNNNNNNNNNNNNNNNNNNNNNNNNNNNNNNNNNNNNNNNNNNNNNNNNNNNNNNNNNNNNNNNNNNNNNNNNNNNNNNNNNNNNNNNNNNNNNNNNNNNNNNNNNNNNNNNNNNNNNNNNNNNNNNNNNNNNNNNNNNNAAAGAGAAGTCTTATCCAAATATGATTTGGATAAGCTGCTCCTAATTGGATTAGGAGCTGATCTTTTAGGTTAACAAAAGGAAGGGGGCGGCAGCTTTTAGAATACACACAACACATCAATTTTTCTTGAGTGCTGAAATCAAGAATAGAGAATTCTACACCCTGTGAATACTCTCTTGCCGCCTCCCTGCTCTTATTGCCTTGTTTTCCAGTTCGATCTCCTGTTGTGGGAGAAGTCAAGATTGGATCTTGACATCAGTTCTTTGAGAAAGGATTGAAAGGAAGCTGTGCTCACGTACCATCCNNNNNNNNNNNNNNNNNNNNNNNNNNNNNNNNNNNNNNNNNNNNNNNNNNNNNNNNNNNNNNNNNNNNNNNNNNNNNNNNNNNNNNNNNNNNNNNNNNNNNNNNNNNNNNNNNNNNNNNNNNNNNNNNNNNNNNNNNNNNNNNNNNNNNNNNNNNNNNNNNNNNNNNNNNNNNNNNNNNNNNNNNNNNNNNNNNNNNNNNNNNNNNNNNNNNNNNNNNNNNNNNNNNNNNNNNNNNNNNNNNNNNNNNNNNNNNNNNNNNNNNNNNNNNNNNNNNNNNNNNNNNNNNNNNNNNNNNNNNNNNNNNNNNNNNNNNNNNNNNNNNNNNNNNNNNNNNNNNNNNNNNNNNNNNNNNNNNNNNNNNNNNNNNNNNNNNNNNNNNNNNNNNNNNNNNNNNNNNNNNNNNNNNNNNNNNNNNNNNNNNNNNNNNNNNNNNNNNNNNNNNNNNNNNNNNNNNNNNNNNNNNNNNNNNNNNNNNNNNNNNNNNNNNNNNNNNNNNNNNNNNNNNNNNNNNNNNNNNNNNNNNNNNNNNNNNNNNNNNNNNNNNNNNNNNNNNNNNNNNNNNNNNNNNNNNNNNNNNNNNNNNNNNNNNNNNNNNNNNNNNNNNNNNNNNNNNNNNNNNNNNNNNNNNNNNNNNNNNNNNNNNNNNNNNNNNNNNNNNNNNNNNNNNNNNNNNNNNNNNNNNNNNNNNNNNNNNNNNNNNNNNNNNNNNNNNNNNNNNNNNNNNNNNNNNNNNNNNNNNNNNNNNNNNNNNNNNNNNNNNNNNNNNNNNNNNNNNNNNNNNNNNNNNNNNNNNNNNNNNNNNNNNNNNNNNNNNNNNNNNNNNNNNNNNNNNNNNNNNNNNNNNNNNNNNNNNNNNNNNNNNNNNNNNNNNNNNNNNNNNNNNNNNNNNNNNNNNNNNNNNNNNNNNNNNNNNNNNNNNNNNNNNNNNNNNNNNNNNNNNNNNNNNNNNNNNNNNNNNNNNNNNNNNNNNNNNNNNNNNNNNNNNNNNNNNNNNNNNNNNNNNNNNNNNNNNNNNNNNNNNNNNNTGGTCTTGTAATGGTTAGGTAGTTCAGCTTTCCCACTAATTGTCTATATCTTCTAGGATCATCAAGCATTTCACTTGCATCACTGATGAACTTAACATTTGGTTCCATGGGTGTTTCAATTGGCTTAGCACCTATCAACCCTGTTTCTTCCAACAAATCAAGAACATATTTTCTTTGGCACAAATTTATTCCTTGTTTCGATCTGGCAACTTCTATACCCAAGAAATACTTAAACTTTCCAAGATCTTTTGTTTGGAAATGGTCTTGTAGAAAGGCCTTTAGCCTGTTAATCCTTAGTCTATCATTACCAGTTATGATTATATCATCCACATAAACCACTAATAAAATCTTTTCGGCTTTAGAATCATAGTTAAACATTGAGTGGTTGATCTGACATTGTTTTATTCCGAAGTCTTTCACCACTTCACTAAACTTACCAAACCAAGCACGAAGAGGATGCATTTTTAATGTCAAGCTGAAACAAAGGCCAATCATATATAATTGCTAAGGAAATCAAGACGCGAAAACCAATATTAGCCACAGGGGAGAAGGTTTCCACATAATCTACCCCATATAACTGAGAGTAACCTTTAGCAACCAGTTGGGCTTTCAACCGTTCCACACTAACGTTTGGTAAATATTTAATAGTATACACCCATTTACAATCTACAACATGCTTACTTGGAGGAAGAGTGGTGAGCTTCCATGTGTGATTGTGTTGAAGAGTAGAAAGTTTCTCCTCCATTGCTTGACGCCACCTTGTTGACAATGGGAAGATCAAGGTCAGAAGAGGTAGGCAACACTGGGGTAGGAGCAACTACAGGATCTATAGACAAGGTAGAAGCCGGAGGAGGTGTCGGTGTCTATAGATGAGTATACATGTGCCGAATCAGTGATCGTTTAGTATGAATCTACACTGGAGGAGGTGAAGGCTCAGTCACAACAGGAATAACCGGAATGGGATCACCAACTGGAAGAGGAAGAGGGATCAATGGAGAAGATGACGATACATCAGGACTTGAGAAGAATGGCATAGACTCAAAAAATATGACATCAGGACAAACAAATGACTTCCGAACGGTAGGATTGTAACACTTATACCCTTTCTGGGTCCTAGAATAGCCAAGAGAGATACACTTAGTAGAACGTGTGTCCAACTTGTCTAAATCAGGGCCTAGATTACAGTAGAAAGCTTGCTAAATTAAAAAATATGAAATAAAAGAGTTTCTTGAAGAAAGAAGGAAGAGAGAAGGAGAAGAAGAGAAGAAGAGAAGTTGAAAAGAAAGAAGAGCAATAATCTGGCCGCTTCCTTCACTTATTATTTATACTAAAAATAATAGAGCAGTACAAAGATAGCTATGCCCTTAAAGGGCGGAAAGACATAAAACAACATATATAAGACACAAAAGCATAATAAAATTTGGACACACATAACTACTGTGGTCCCCATCTCCTATCTAACAACTAACATAAAACATCTACTCATAAAAAATATCATAAAACTGATTAATCTTCAACACTCTCCCTCAAGTTGGGAGTAAATGTCACACATTTCCAACTTGCGTAGATCATGTTCAAGCTTGTTCTTTGCCACCCCTTTAGTGAGAACATCAGCCAGCTACAACTCTAAAGAGACATAAGGCAAACACACTTATCTGGTTGTTACCCTTTCTCTTATAAAGTGTCTATCAATTTCAATGTGTTTTGTCCTATCCTGCTGAATTGTATTGTGGGCAATATAGATTGCAGCTTGATTGTCACATTATAACATCCTAGGTTCCTTTGCTTTCACCCCAATCTCACTCAAAAGAGATCTAACCCAAAGAAGTTTTGAGACACCATGAGCCATGGATCTATACTCAGCCTCTACACTTGACCTTACCACAACCGATTGCTTCTTACTCTTCCAGGAGATCAAGTTTCCACCTACAAAGGTACACACTCCTGATGTANNNNNNNNNNNNNNNNNNNNNNNNNNNNNNNNNNNNNNNNNNNNNNNNNNNNNNNNNNNNNNNNNNNNNNNNNNNNNNNNNNNNNNNNNNNNNNNNNNNNNNNNNNNNNNNNNNNNNNNNNNNNNNNNNNNNNNNNNNNNNNNNNNNNNNNNNNNNNNNNNNNNNNNNNNNNNNNNNNNNNNNNNNNNNNNNNNNNNNNNNNNNNNNNNNNNNNNNNNNNNNNNNNNNNNNNNNNNNNNNNNNNNNNNNNNNNNNNNNNNNNNNNNNNNNNNNNNNNNNNNNNNNNNNNNNNNNNNNNNNNNNNNNNNNNNNNNNNNNNNNNNNNNNNNNNNNNNNNNNNNNNNNNNNNNNNNNNNNNNNNNNNNNNNNNNNNNNNNNNNNNNNNNNNNNNNNNNNNNNNNNNNNNNNNNNNNNNNNNNNNNNNNNNNNNNNNNNNNNNNNNNNNNNNNNNNNNNNNNNNNNNNNNNNNNNNNNNNNNNNNNNNNNNNNNNNNNNNNNNNNNNNNNNNNNNNNNNNNNNNNNNNNNNNNNNNNNNNNNNNTGCATCTGTATAGGATTCTAGCTTCAGATTCTCATGATTTGAGAAAAGAATGCCTCTGCCAGGGTGCTTTTTTAGATATGCAAGTATCCTCTCAATAGTTTCCTAGTGCTGAATCCAAGGTGCATGCATGTACTGACTCACAACACTGACAACATAAGAAATATCTGGTCGTGCCGTACACAAATACAATAGTCGATTCACCATTCTTTGATATCTCCTCACATACTTTACCAACTCACCATCCACATCATTAATTTTGTGATTTGGATAAATAGGAGTGTCTGCTGGTTTGCATCTGACTGTCTCCTTGTCTGGGGGGAGATCAACTATTTCCCAAGTTTGGTTTTTAACCAAAGCATCCATCTCATCTTGCATGGTTGTTTTCCACTCAGGTTTGGGGAGCCTTAGTAACATTTCTGGGTATAGACACAAAATCAAGGGAAGAAGAAAAGCACGGTTGGAGGGTGATAAGGCACTGTAGGAAAGATGGTGTGAAATGCAATGGGTTGTACACTTTCGCTTCCCCTTACAAAGTGCAATGGGAAGATCAACATCAGTGGGATCGGCTACAACAATGGTGTTAGGGACAAGAACATTATCATCAGAAAGCATGACAGGCTCAGGCTCAAGAGGAATACTTGGAACTGTATTTGCCGAATCTAGAGTTTCAGAAAGACTAATAGAGAGTGGTGTGGGTTGAGGATGTGTGGAGTCAACCATCATCTACCGGCGCTGATATTTCTGTGAGGCTGCCCATAGTGGCTCAGGTAATGAAACTGGAGGTGCAAGTGCTGGCTAAACTGATGTAGGTGTTGGCTGAACTGATGAAGGCACCAAAGAAACAGGAAGAGGAACAGATTGTGAGTTCTCCTCCCCAAAGCTCTCCCCCTGAGGTCGAGAAGAGGAAGGTGGATTCAAAGAAGGTAACATCCATTGTGACAAATCCGCTCCTCGATACTGGGTCATAACAGAAATACCCCTTTCGGTTCTGAGCATACCCAAGAAAAACACATTTCTTGGCCTTAGGATCCAATTTCTTGCGATGAGGGCCAAGAATGTGAACAAAGAAAACACACTCAAAAACCCTTAAAGGTATATGAAATATCTCCCCATCTGGAAAAAGAAGACTAAATGGCACCTTAAACCCCAAAGTTCGTGAAGGAACACGGTTAATCAAATGCACAGTTGTAAGAATTGCATAGGAACTGAAGCACACACCATAAGACTCCTTGCTACCTCCACAATGTGATTGTTTTTTCTCTCAGCAACTCAATTCTGTTGTGGTGTATATGCACAATTGTTCTGATGAATTATCGTATATTCTAGGAGATACGTGGTCAGGTCTTCAAAGTACTCTCTGGCATTATCTGATCTAAAAACCTTAGTTCTTACTCCAAATTGTGTGAGAACCATTTGGTGGAACTGTCGTACCAAGTTTGGAACCTCATCACGTGATCTCATCAAATATATCCAAGAATATCGTGTATAATCATCCATAATGAAGAGAAAGTAACGGAATCCTCCCATGGAAGGGATATGATATGGCTCCCATACATCAGTCTGAACAATATTAAAAACAAAAGTACTTCTTTTATTACTTGGTTTAAAAGACTGTCTACAATGCTTTCCTAATTGACAACTTTCACACTCCAAAGTAGACAACTGAACAGACTCAAACAACTTTGAGAAAAGACATTTCAAGGAACTAAAAGAAAGGTGTCCCAAGCGATTGTGCCAAAGTGTAATCTGGTTTACTGACTCTGACCCATTACTATTGCTGCTGCTAACATGATGGCCCTGATGTCTCGGAATCTCATCCAGAAGGAAGACTCCATTCACCTCACGACCACTCCCAATCATTTTCTTTGACTCCAGATCCTACAAAACACAATTACTAGGAAGAAAGGTCATTGAGCAATTTAAATTTTTCGTCAAAGAACTAATAGACAGTAGGTTGGTATGAAGGCTAGGGACATGTAAAACCAAAGACAGAGCTATATCATTGGTGACTCTAGCTGTCCCCTTCCCAGCAATGGGCATATGTGAACCATCTGCTATAGAGACTCTGTCTCTACCGGAGAACAACTGATAGGAACTAAAAATGGTAGGGGCATTAGTCTTGTGCTCAGATGCTCATGAGTCTATAATCCAGGGAGGTCCCTCTTACCTGAAGTGGATGCAAGATTTGTAGTTGCATATGAACTACTTGTATGTGCAAAGGAAGAGGTGTAGCTGGCTCCTGCATTCTGCTGCCATCTGGAAGATTAGTGCTAGGTGAATCTTTCTTACTCATAAGCTGTCCAAACCTCTCCAATTCTGTCTTCACTGCTGCTACTGCAATGGATTCTCAATCAGTTTAGGAAAGAGGGGCCAAAGAGTCTCTTGTAGTGGCTACATTTGCATTTGCCTTCTTGTTCCTTATCCGGACAGGCATAAGATTTGATGAAGCTTCCAGCAAGTGTCCCTGGTATGCTTAGGCTTCTTGCAATAATCACACACCAAGTCCTTATCTTCCCTTCTAGTTTCACTACTCCCCCTGTCTCCATTCGGCTTAGGTTTTGTTATACCGCCCAAGATCAGATCAAAACAAAGAGTCAAACTTTTCTGGGACTCTTCCCCGTACTCCAATTCTTCCTGATTCTGATGCCGAACAGTAGGTCAACTTCCTGATGACTAGATCCCACAAAAAAATCCAAGAACTGGGCAATCTACAACAGATCAATTAGCCCTTTATTATTTCATGGTGACAGNNNNNNNNNNNNNNNNNNNNNNNNNNNNNNNNNNNNNNNNNNNNNNNNNNNNNNNNNNNNNNNNNNNNNNNNNNNNNNNNNNNNNNNNNNNNNNNNNNNNNNNNNNNNNNNNNNNNNNNNNNNNNNNNNNNNNNNNNNNNNNNNNNNNNNNNNNNNNNNNNNNNNNNNNNNNNNNNNNNNNNNNNNNNNNNNNNNNNNNNNNNNNNNNNNNNNNNNNNNNNNNNNNNNNNNNNNNNNNNNNNNNNNNNNNNNNNNNNNNNNNNNNNNNNNNNNNNNNNNNNNNNNNNNNNNNNNNNNNNNNNNNNNNNNNNNNNNNNNNNNNNNNNNNNNNNNNNNNNNNNNNNNNNNNNNNNNNNNNNNNNNNNNNNNNNNNNNNNNNNNNNNNNNNNNNNNNNNNNNNNNNNNNNNNNNNNNNNNNNNNNNNNNNNNNNNNNNNNNNNNNNNNNNNNNNNNNNNNNNNNNNNNNNNNNNNNNNNNNNNNNNNNNNNNNNNNNNNNNNNNNNNNNNNNNNNNNNNNNNNNNNNNNNNNNNNNNNNNNNNNNNNNNNNNNNNNNNNNNNNNNNNNNNNNNNNNNNNNNNNNNNNNNNNNNNNNNNNNNNNNNNNNNNNNNNNNNNNNNNNNNNNNNNNNNNNNNNNNNNNNNNNNNNNNNNNNNNNNNNNNNNNNNNNNNNNNNNNNNNNNNNNNNNNNNNNNNNNNNNNNNNNNNNNNNNNNNNNNNNNNNNNNNNNNNNNNNNNNNNNNNNNNNNNNNNNNNNNNNNNNNNNNNNNNNNNNNNNNNNNNNNNNNNNNNNNNNNNNNNNNNNNNNNNNNNNNNNNNNNNNNNNNNNNNNNNNNNNNNNNNNNNNNNNNNNNNNNNNNNNNNNNNNNNNNNNNNNNNNNNNNNNNNNNNNNNNNNNNNNNNNNNNNNNNNNNNNNNNNNNNNNNNNNNNNNNNNNNNNNNNNNNNNNNNNNNNNNNNNNNNNNNNNNNNNNNNNNNNNNNNNNNNNNNNNNNNNNNNNNNNNNNNNNNNNNNNNNNNNNNNNNNNNNNNNNNNNNNNNNNNNNNNNNNNNNNNNNNNNNNNNNNNNNNNNNNNNNNNNNNNNNNNNNNNNNNNNNNNNNNNNNNNNNNNNNNNNNNNNNNNNNNNNNNNNNNNNNNNNNNNNNNNNNNNNNNNNNNNNNNNNNNNNNNNNNNNNNNNNNNNNNNNNNNNNNNNNNNNNNNNNNNNNNNNNNNNNNNNNNNNNNNNNNNNNNNNNNNNNNNNNNNNNNNNNNNNNNNNNNNNNNNNNNNNNNNNNNNNNNNNNNNNNNNNNNNNNNNNNNNNNNNNNNNNNNNNNNNNNNNNNNNNNNNNNNNNNNNNNNNNNNNNNNNNNNNNNNNNNNNNNNNNNNNNNNNNNNNNNNNNNNNNNNNNNNNNNNNNNNNNNNNNNNNNNNNNNNNNNNNNNNNNNNNNNNNNNNNNNNNNNNNNNNNNNNNNNNNNNNNNNNNNNNNNNNNNNNNNNNNNNNNNNNNNNNNNNNNNNNNNNNNNNNNNNNNNNNNNNNNNNNNNNNNNNNNNNNNNNNNNNNNNNNNNNNNNNNNNNNNNNNNNNNNNNNNNNNNNNNNNNNNNNNNNNNNNNNNNNNNNNNNNNNNNNNNNNNNNNNNNNNNNNNNNNNNNNNNNNNNNNNNNNNNNNNNNNNNNNNNNNNNNNNNNNNNNNNNNNNNNNNNNNNNNNNNNNNNNNNNNNNNNNNNNNNNNNNNNNNNNNNNNNNNNNNNNNNNNNNNNNNNNNNNNNNNNNNNNNNNNNNNNNNNNNNNNNNNNNNNNNNNNNNNNNNNNNNNNNNNNNNNNNNNNNNNNNNNNNNNNNNNNNNNNNNNNNNNNNNNNNNNNNNNNNNNNNNNNNNNNNNNNNNNNNNNNNNNNNNNNNNNNNNNNNNNNNNNNNNNNNNNNNNNNNNNNNNNNNNNNNNNNNNNNNNNNNNNNNNNNNNNNNNNNNNNNNNNNNNNNNNNNNNNNNNNNNNNNNNNNNNNNNNNNNNNNNNNNNNNNNNNNNNNNNNNNNNNNNNNNNNNNNNNNNNNNNNNNNNNNNNNNNNNNNNNNNNNNNNNNNNNNNNNNNNNNNNNNNNNNNNNNNNNNNNNNNNNNNNNNNNNNNNNNNNNNNNNNNNNNNNNNNNNNNNNNNNNNNNNNNNNNNNNNNNNNNNNNNNNNNNNNNNNNNNNNNNNNNNNNNNNNNNNNNNNNNNNNNNNNNNNNNNNNNNNNNNNNNNNNNNNNNNNNNNNNNNNNNNNNNNNNNNNNNNNNNNNNNNNNNNNNNNNNNNNNNNNNNNNNNNNNNNNNNNNNNNNNNNNNNNNNNNNNNNNNNNNNNNNNNNNNNNNNNNNNNNNNNNNNNNNNNNNNNNNNNNNNNNNNNNNNNNNNNNNNNNNNNNNNNNNNNNNNNNNNNNNNNNNNNNNNNNNNNNNNNNNNNNNNNNNNNNNNNNNNNNNNNNNNNNNNNNNNNNNNNNNNNNNNNNNNNNNNNNNNNNNNNNNNNNNNNNNNNNNNNNNNNNNNNNNNNNNNNNNNNNNNNNNNNNNNNNNNNNNNNNNNNNNNNNNNNNNNNNNNNNNNNNNNNNNNNNNNNNNNNNNNNNNNNNNNNNNNNNNNNNNNNNNNNNNNNNNNNNNNNNNNNNNNNNNNNNNNNNNNNNNNNNNNNNNNNNNNNNNNNNNNNNNNNNNNNNNNNNNNNNNNNNNNNNNNNNNNNNNNNNNNNNNNNNNNNNNNNNNNNNNNNNNNNNNNNNNNNNNNNNNNNNNNNNNNGTGTCCAGTTTAAGGGTATTACACAGAAACATACCAAGGGAACATGAATCAAATATGCACTTTTATTCATTTACAATAAACTCATAAAGTACATTCTGATTGAAGCTAAAGGCGTACAAAACTGTCTAACATACATATGCTGTACTTATCACTTCACTAAGCACCTTCTCATGTACAAAGTGGCAATCCACTTCTATGTGTTTCGTCCTTTCATGAAACACTGGATTAGAGGAGATATGAACTTCAACTTGATTATCACAGTATAGCTTCATAGGAGTGTCAGTCGAGTATCCCATCTCCTCTAGTAGATGCTTCAACCACACTAGTTCGCATGTTGTGTGTGCCATAGCCCTATATTCAGCCTCTATACTGCTTCTTGCTACCACTGTTTGTTTCTTACTCTTCCACGTCACTAAGTTCTCAGCAAGAAAAGTGCAATAGCCTGTAGTGGACCTTCTGTCAGATATAGACCCGGCCTAATCAGCACCCGTGTATCCCTCTATCTCAAGACTTCCTCCACTCTTATACAACAAATCACGACCTGGAGCACCCTTCAAATACTTCACAATCCTTAGGACTGCCTCCTAGTGTGAGATTCGAGGGTTCTGCATAAACTGACTCACTACACTGACTGCAAATGAGATATCAGGTCGAGTGATGGTTAGGTAATTAAGCTTACCTATCAACTTTTTGTACCTTCCTGGATCCTCAAACTCTTCACCTGTATCACTACCCAATTTAACATTCAGTTCCATTGGTGTTTTAGCTGGTCTGTCACCCAATAACCCTGTTTCTTCTAGCAGATCAAGAACATATTTCCTCTAGCACAGATTAATACCACTCTTGGACCAAGAGGAACGGGATCCTCAACAGGAATTGGAAGAGGGGGTGATGGCAACAGAGGAGAAGTATTCGACCTGGAGAAGAAAGGAACAGACTAAAAAAATGTAACATCATAACACACAAAAGAACGCTAAGAACGAGGATTATAGCACTTATACCCTTATTGAGTCCTATAATAGCTAAGAAAGACACACTTAGTGGATCTAGCATCTAACTTGTCCATTCCAGGACCAAGATTATAAACGAAACACACGCATCCAAAAACTCTGGGAGTAAGGGGAAAAGGAGACAACGTGGGAAACAGAACAGAGAAAGGGGATTGACCTTCAAGAATAGACATGGGCATGCGGTTAATAAGAAAGCAAGATGTAAGTATAGGATCACTCCAAAAGGGTTTGGGGACATTCATCTGATGTAAGAGGGACCGAGTAGTTTTTAAAAGGTGACGGTTCTTTCTTTCAGCCACCCCATTTTGTTGAGGGGTGTAGGTACATGAGGTTTGATGGATAATGCCATGTTNNNNNNNNNNNNNNNNNNNNNNNNNNNNNNNNNNNNNNNNNNNNNNNNNNNNNNNNNNNNNNNNNNNNNNNNNNNNNNNNNNNNNNNNNNNNNNNNNNNNNNNNNNNNNNNNNNNNNNNNNNNNNNNNNNNNNNNNNNNNNNNNNNNNNNNNNNNNNNNNNNNNNNNNNNNNNNNNNNNNNNNNNNNNNNNNNNNNNNNNNNNNNNNNNNNNNNNNNNNNNNNNNNNNNNNNNNNNNNNNNNNNNNNNNNNNNNNNNNNNNNNNNNNNNNNNNNNNNNNNNNNNNNNNNNNNNNNNNNNNNNNNNNNNNNNNNNNNNNNNNNNNNNNNNNNNNNNNNNNNNNNNNNNNNNNNNNNNNNNNNNNNNNNNNNNNNNNNNNNNNNNNNNNNNNNNNNNNNNNNNNNNNNNNNNNNNNNNNNNNNNNNNNNNNNNNNNNNNNNNNNNNNNNNNNNNNNNNNNNNNNNNNNNNNNNNNNNNNNNNNNNNNNNNNNNNNNNNNNNNNNNNNNNNNNNNNNNNNNNNNNNNNNNNNNNNNNNNNNNNNNNNNNNNNNNNNNNNNNNNNNNNNNNNNNNNNNNNNNNNNNNNNNNNNNNNNNNNNNNNNNNNNNNNNNNNNNNNNNNNNNNNNNNNNNNNNNNNNNNNNNNNNNNNNNNNNNNNNNNNNNNNNNNNNNNNNNNNNNNNNNNNNNNNNNNNNNNNNNNNNNNNNNNNNNNNNNNNNNNNNNNNNNNNNNNNNNNNNNNNNNNNNNNNNNNNNNNNNNNNNNNNNNNNNNNNNNNNNNNNNNNNNNNNNNNNNNNNNNNNNNNNNNNNNNNNNNNNNNNNNNNNNNNNNNNNNNNNNNNNNNNNNNNNNNNNNNNNNNNNNNNNNNNNNNNNNNNNNNNNNNNNNNNNNNNNNNNNNNNNNNNNNNNNNNNNNNNNNNNNNNNNNNNNNNNNNNNNNNNNNNNNNNNNNNNNNNNNNNNNNNNNNNNNNNNNNNNNNNNNNNNNNNNNNNNNNNNNNNNNNNNNNNNNNNNNNNNNNNNNNNNNNNNNNNNNNNNNNNNNNNNNNNNNNNNNNNNNNNNNNNNNNNNNNNNNNNNNNNNNNNNNNNNNNNNNNNNNNNNNNNNNNNNNNNNNNNNNNNNNNNNNNNNNNNNNNNNNNNNNCTGGAAGCATCTATAGATGTAGTGGGGATCTGATCAGTAACTTGAGATACTTGTTTGGAGCTACCACCATTTACAGCTGCATGATTTGCCCAGGTTGAAGGTGGGCCATGTAGATCATAGCAAAAGTTGATAGTATGTCCCTCCATACCACAATGAGTACACCTTCTTTGAGTATTACCACGTCCCCTACCACGGGCTCCCCTGAGTCTCATCCTCCAACACGACCACCACCACGATTATACATGCCACCACCACAACCATACATGGGTCCACCACCACTACCACGGCCATGCTAACCTCTACCACCATGACCTCCTCCTCTCGTAACTACAAATGCAGACCTATCTGACATAGTGGAAGTTTTTGTGGGTCCAACTGAAATCCTCCAAAGACGAACACACACTTCCTCAAGAGAGGGAAGAGCAGATCCACCTTGTATCGGTGCCCTTATGGGTTCATACTCAGACTTCAGCCCTACTAAAAATTTGGCCACATCCAACTGCTTTCTCTGTTGTTGCTGAATTTTGACATCAGGTGTAAGAGGATGATAAACATTCAACTCATTTCGTAAATTTCTCATACTGGCATAATAGTCCTCAAGACTCTGATTCCCTTGTTGCAGATTGAAGTACTCTTGGTACAGTTGGTAAACTCTAGTAGTGTTATCTTGTCCCGAATATAGTTTCCTTGCATGATCCCAGACTTCATTGGCTGTATCTAAAAACATAAAGTTCACACTAATTTTGGACTCCATGCTATTCCATAGCCAAGTCATAATTTGAGCATCCTCCTGCTCCCATTCATCATATCCCGGAGAATCAATTGGGTGTTTATCTTCCCTCACATGTTTTACTTTCTTTTTGGCTTTTAGGAAAACTTCAACAGACTTAGGCCAAGGGACATAATTCTCACCATTCAGTTTTATAGAGGTCATCTGCACATTCAGATAATCAGAAGGCACCATCACAATTGATTTGTATTCACTGCTGTCTCCCATGATTGCACAAGAAAACAATGGGAAGTTGTACCACTAAATTGTTACTCTACTGCCCTAATAAATCACCACACTCCACACAAATGACTGAACACCACTAGGGTTCCTAGTACCAGGTTTCAGCAACAACACTCACAACTATTCACCACTATTTCAGCAACAATATTCACAACTGTTCACTACTTTTAGCAACAGCACTACTGTTGCCGTCTACTGTCAGCACTAGAAACTCTCACAACCCACCTCACGAATAGGATATTCAGTTCTTTAACATATAAAAGAAACTTGCTACATACCACAACTTAGTTCGAAGATCATGTACCTGTTGACTAGAGGGTACCAAGTCTGCACTGTCACCATCACAAAACCAACCCTCTTCGAATTGGGAGTAGAGGGTTTTCTACCAACCACACAAAACCACAACCACTGCACTCATTGGAGGCATGGAAACCCCCAGAAGGAGAAAACGACTAGTCCTTTTCTTTCTTTTTAGAAAACTCTCTAGGTAGAGAATTCTGCAAAACCCTAGAAAGGAATGCGCAGAACAGAGAGAAAAGGAGACAACTGATCTGAACTGATTATCGTGGCTCTGATACCATGATAAAACTCAGATTTGATGTTCGTATAAGTTCAGATTAGAAGAAAGAGAAGGAGAAGAGAGAGAGAAGGAAGAAGGAGAAAGGGTCACCACCGAACTAGAGAGAAAAATTCAAATCCCTCTAGTCGGCCCTTCTTTTATTTATACTCTTCTAAGATATACAAGAATTACCATTGTGCCCTCACTCAAGTGAGAGCCACATCAGCTGAACAATACATATATAACTAAACATAAAAGGACTATACTATCCTTGTACAACCGGCTCTAATAGATACAAAGTCTAATATGCCCCTACTTAAGTATGGGACAATGCACAACTTAAAATATAATGAAAAGGCAAATCTACCCCTACTCAGCCGACTTAAACATGTAAATGGTATACATTAACAGAACTCGCTATAAAGAAGTCTCTCATTATCCCCTTTTTGGAGACAATCTCTTTGATGTGGTAATGATAAAAAATTACTTTGAAAAAACTTTGTAAGCAATAGATGTTTTGTTGAAATTTGATAGGAAATTGGCGTAGGAGAAGATAAAATAGTTAACAAATAAAAGTAAAGGAATGGTTTATACTAGATACAAATATGACGATACTTTCATCCATTTCTTGGACTCTGATGAATGAAATCATATCCAATTGTCTTGTGTTGGAGCCTATACTGACGTCTCCATGGATGTGGTTGTAACTTTTTTTCTCTTTATAGTGTTCAAAGATGAGTTTTAACACTGCTCAGTGGTGGTTTTATTGGATTATATTGCTGATTTATTATATTACTAGCGGGGACTCGTGCGATGCACGGGATTTATTGAGAGAAAGCTAAATAATAAAAAGGGTCATACACTAAAATACCCCTTATAGTTTCATGGATTTACTAAAATCTACCCCATAGTTAGCATTTTACTAAAACACCACTTATAATTTCCAATGGATTTAATCAATTAGGTGACAGCATTGACCCTAATGTTCATTTAAATAAATTTAATCAAAAGAAAATAAAAATAAAAATACCATTTTTGCCCTTAATAAGACATGGGCAACCACTCTATTGGCTACATTTGTTCAATTTTGTTTTTTATGCAAAAAAAGTGTTAGGAGTATTTTTGGAATAAAAAATCATGGGCCTAAGGGCAAAACAAAAACTCCTTAATGAAATCGTGGGTCTAAGGCCCCGACCTTGATTATGAAATTAACCCCCATCCCCGATCCCTGACGGGGATGGGTTCCCCTTGGGGACCCAAATCCCCAAAATGTTTTGAGATAATAGTATTTTTTCAAATAAATAAAAATTATAAATTATAAATAATGTTTTGAATGTGTTTTGATATATATATATATATAATGTAAATAATATAATAGTATATTTAATATAAATAACATTTAATATATATATATACACACACACACACATGTATAATCGGGGCCGGGGTGGGGTAGGGATCTCAATCCCCATCCCTGACCTCGACCTCGACCAGGGATTCCTATTAATCCTCGTCCCCACCCCTGCCCCGCCAAAACAATCCCCATCCCCAGCCCCATTGTGTTGGGGAAGTCAAGTTCCCGTCAGGGATGGGGAAAATTGCCATCCCTAAAAGTGTGTTCTAATTAACAAATGACCCTAATAGAAACACATAAGAGTATACAATTGTTTTATATTTTTAACTTTTTAAATAATTAATAATTATTCATATTTTATATACTACTTTTAATAAAATTTTTATAATACAAAATAACAATAATTAATTTCAGTTAGGTTTATTTATCAAACTGATGAAACCAACCAACCCAATTAACTCGACCCAAGTTGGTCGGTTTTCTAGAATTTTAGGTTGGCTTTGGTTAAAAAATTTCTCAATTCGACTATGTTGGATCAGTTCCACTTTGGCCATTTGTAAACTGACCAAAATTGAACGACCTAACCATGGATATATATTAATATTTTATATTTTAAATATAATTTTTAATATGAAAAAGAGGGAATTTTCCCATATTTCTTAGTAAAAAATGTTTTATATCATAAATCTAATTTTTAAATTTATTATTTAATAACTGCACTATAATTTTTAAAATTAAATTAAATTTTCAAATTTAAATCTTTTGAACAGACTGACCAAACCAAAAAATCGACCCAAACCAATACAACTTGAGCGTGTCGGTTTTCACAAAAGGTTAGTTGGTTTCAATTGATCAACTCCCTAACCTGACTAGGTCAATTTGGTTGGCCAAATAGCCTACGACCGCACCAAACCAACTAATGAACACTCATAATTTCAGCTAAATTAATAGTCTTATCTCTAATAAATAACAATAGTTTAATCTTCCATAATTATTGAAAATTTATAGCAAAAGTACACAATTATTGAAAATATATTGATAATGAAAACTATAATAATTACAGAAATTACAAAAATATAATAAGTACTAAAAATATATTAACTTAGTCAATAGATAGTTTAATCTCTACTAAATATTAATCAATAACTTATAATAAAAACACAATAAATACAATAAGTACAATAAATTAAACTTAAAAATTTCAATAATAGAAATTTAATCTCCAATAATTATCGAAAGTTTTCTATTAAATAACTTAACAAAATAAATTTATACATACTTATTGAAAATACATTTATCACAAAAGACAATAAATATTAATTTTAGGATATATAATTATATAATAAATATAGATTAAGAGTTTAAAATTATTATTAGTAAATACTATTTTTTAAAATTTATTTTCTCGAATTATTACTTGATATAAGTGAAATTAATTATTTATAATATTGTGTAAAAATATTAAATTATTATTAATTTCAATATTATGTAATAGTTATTTTTCTAATTTTTAGATTTTTTTTAAATTTATTACATAATGTTTTTATTTTAACTATTTAAAATCTAGTTATGTTAAATATTTTGTTATTAAAAATAATTAAATAATTAAATAATATGTATAATATGTAAATTTTAAAATATTAATTATTTATTGAATTTAATTTTCCATAAAACCATAATTTATACTATGATTACATAATTTCATTATTGAATTTGTAATATATTAAATTATTATTAATTTAAATATTGTGTTATAATTATTTTTATACTTTGAAGAAGTTTTTTAAATATATTACATAATTTCGTTATTTTAACTATTTAAAATCTAGTTATGATAAATATTTAATTATTTAAATATTTAAATAATCTATAAAATAAATACAATAAGTGCAATAAATTAAACTTAAAAATTTCAATAATAGTAATTTAATATCTAATAATTATCGAAAGTTTTCTATTAAATAACTTAACAAAATAAATGTATACATACTTATTGAAAATACATTTATCACAAAAGACAATAAATATTAATTTTAGTATATATAATTATATAATAAATATAGATGAAGAGTATAGAGTTATTATTAATAAATATTATTTTTTAATCTTATTTTCTCGAATTATTACTTGATATAAGTGAAATTAATTATTTACAATATTATGTAAAAATATCAAATTATTAATAATTTCAATATTATGTTTTAATTAATTTTCTACTTTTTACATTATTTTTTAAATTTATTACATAATGTACTTATTTTAAATATTTAAAATCTTATTATTAATTTAAATATTATGTTATAATTATTTTTATACTTTGAAGAAGTTTTTTAAATATATTAGATAATTTTGTTATTTTAACTATTTAAAATCTAGTTATGATTAATATTTATTTATGAAATTTTTAAATAATCTATAAAATATTTAAAATTTTTTGTTATTTGAGTTTTATTTGTTTAAAGCTATTACATATTATTAAATATTTAAAAAACATTTAAATTTATAATCCAGCAAAACATAATTTAATTTGTTAGTACATAATTTCGTGATATATTTTGTAAAAATATAAAATTATTTTTTGTGTTTTTAATAAATATTTAAATAATTCTTAAATTTTTTAATCCAATCTTTCTTTAGATAGGTATAGATAAAAAGTATGGGAGAGGATAATTTGGAATTAGAGATAATTTAGGAGAGAAACTCTCTACTAAATTAGAGATAATTTTGGAGATAAATGGGAATTTGAGATAATTTAGAAGATAAATAGGAATTTGGGATAATTTTGGAGAAAGTGGGGGATGTAGTTTAGGAATAATTTTGAGGAGAAGAGATTATTTAGGTTATTGGGAAAGTGCATCTCATTTGTTCTTTCAAAAATGACATGGAATTAAAAATATAAAAAATTCAAAAAAAGGAGAAAATAGATAAATAGCTTCTCTCAAAGGAGAGACATGCTAACATGGCAGGACCAGTTTTAATATATATATATATTCATTTCTTATTTTTAGCCTTATGTTATAAGACTATTTGGTGGAATCACATGACCAAGGGTATACTGATAATTTTGCTGCCTTGTACAGTTGCATATACAAGTATAATAGAGGCTTGCACCTCATGCCTTTTAGCTCTTTCCACATTCTTCTTCTCTTTTCTTCTAAACCTGAACTCAAGCATTTAAGAAAATTAAACAAGTTGGTGTTAGAGCATCAAGATCTTGGTGGTGTTTGATCTTCTCTAGGGTCAGACTAGGGTAGTCCTAAGATTAGTGAGTTTTATGAAATGTTGGAGAAGATGGTTATTGGTATGTTGATTGCCTGGTTTTAGGAAGATTTTTTGAGAGCCATCTGAAGTTTGGTTGAAGTTCAAGAAGAGTTCTTGAAAGTTTCCCAAAAGTTCAAGAAATAATAGAGATTTTTTTGCAGTAATTTCTGGTGGTTTCAACAGTGGTGCTCAGGTTTCTCTAGATCAGCCTTTATATTCTAGAGTGGGCAAATTTTGTCCTAGGGCCTCTGTAGAGTGCGTCCTCCTAATTTCCTATTTCTCCCAATTCTAAGAAGGGTGATCTTCTTCATCTAGTTCTGGATTATTTTACATATGGTGTGAATTTGTGGGGTAGCTTTGGAGGTCTTGGAATACCCTAGTACTCAAGTGACTATTGTGAAATTCGTTGGGGACAATTATTTGGAGTGGTCTCAATCAGTACAGAAGTATATTGGAGGGCATGGGAAGCTAGGATATTTCACAAGTTCTGAGGTAGAAATAGATCCTCAAGATACAAAACATTGAAGATGGATGTAGTAGTATCTTATAGTGATATCCCGGTTTGTGAATTCCATGCCACCCCACCTTAGTAGAAATTTCTTATGGATGAGAACTGCAAAGGTGATTCGGATAATATTGCAAAAATGTATTCCTAGATGCTAAATGTTACTTATGCCTACTAGTTGAAATCAAAGGTGAATATTCTCAAACAAGGAGAGAATCCATTATCAATGTATTTATCTACCCTGAAATCTATGTAGCAAGAAATTCATCTCTTGGAAACCATAATTTGGGAGTCCCAAGGATGTACTAACTTACAAGAAGCTTGTAGAGAGGAATCAAGTGTTTGAATTTTTGGGTGGGCTGATCTAGAGTATGGCATTACACGCCAACACATTTTTTACCAGGGATGATGTGACTCTCTCTCATGCCTATGTTTTGTCATTTTGCTCCTTTTACAACTACGTTGAAGGTACAATAGATGTCTGAAAAGGGTGATGGTACTGATGAGAAGGAAGCGTTTGATTTTTTTAAGAAGCCCAAGCACATTCATGAGTCTTGTTGGAAGCTTCACTCCCATCTCATACCCCAGAGGTTTAGGAAGAATAATACCAAGAGGGTGAGTGTCATAGTTATCAAGGCACCACCTGGTTTTACTATTGAAATCTAAATGGTACAAAATTATAGCCTTCCTTAGTAGCTAATTCATATGAAATTTCTCTATTAAATACTTGTATTTTTGAAATACGGTGCAACCATACCTAACTCGAATTAGCCTGAACTTGAACCCGATCAAATGGTTCAATGGTCTGATCTGGTTTGGGTCAACATGGTTCACCAATACCCTTTCCAAATTAACTTGAAATCCGGTTAGATGGTTTGGTGGCCCAATTGGTCCCTAACTTCTATGCTTAACTTGTGGGAGTTTTTTGAGATGAATTATGGTGCTGATTGCTGTTGTTTTTATTGGGTTATATTTGTTTCTATTTTGTATTTTCTGTTTCTTAATTTTAGCTGTGCTATAAAGCTGCTTGGTGGAGTCACACGACCAGAAGTATACTGGTTGTATTACTACCTTGTACAGTTGCATATATAAGTGAATAGAGGCTGATGCCTCATAGTTTTTGGTTCTTTCCATATTCTTCTCTTCTTTTCCTCCTCCTCCTCCTCCTCATCATCATCATCCATGCCTTATCCCAACGAAATGGGGTTGGCTACATGAATCCTGTTTCACCACTCCATTCTATTTAAAACCGTATCCACTATTAAATAGTTCTTCTTACTATTATCCACGTCCTTTTTGGTCTACCCGTATCTATTCTAGCCCCTTCCATTTGTAACAAATTACTTCTTCTAATTAGAGTTGTTGGCGGTCTTCTATGTATGTGACCAAACCATCTTAGCCTACTCTCTCATTTTATCACTTATTTGTGCTACTCCTAGGTTTCTACGGATGACTTCATTCCTGATCCTATCTTTTCTAGTTTTTCCACTCATACATCTTAGTATTCACATTTTTGGCACATTCATTTTCTGAACATGTTGTTGCTTGACTGCCCAACACTCTGCTCCATACAACATAGTTGGTCTTACAACAGTTTTATACAAATGCACCCCTCCATTTTTCCCAATCTTCTTTAATTCTTTGGGTGACATCCTCCTCAATCTATCCCTTGTTATGGATTATTGAACCATGGTACTGAAAATGGTCACATTGAGTTACCTCTTGGTCTCCAATCCTAAGTGTATCTTGATTTCCAAGACTCACCATACTATCATAAGCCTTTTTTTATCAATCGTCTCAAAAGAAATACAGATTCCATGGTTGATCTCCTTGGCATAAAGTCAATTTGGTTCTCTTACTCTGAAACACTTGTTTCAAGTCGCAATCTTTGTTCAATTATTCTATCCCAAAGTTTCATAGTGTGGCTCATGAGTTTAATCCCTCAGTAGTTATTACAACTTTGTATATCAACTTTATTCTTAAATATAGGCACCATACTGCTATTTCTCCAATCATCAAGCATCAACTTATCTTTTACTATCTAATTAAATAGCTTAGTTAGCCCATAACAAGCCTACCTCTCCCATACCTTTCTACACTACTATTGGAATCCCATTAGGTCCTAATTTCTTTCCCTTCATCTTATTTAGTGCCTCTTTTACATCAGTAGGTTTAACTCTATGAAAGTATGTATTATTTTTAACCTTATTTAGCACCCTATCCCTGTTGTTCATTTTATAATTTTTCAAAATAGTTTTTCCATCTTTGTTTGATTTCCTCATATTTTACCAAGACTCTTTGATCTACATCTTTAATGCATCTAACATGGTTTAAATCTTTGCCTTTTCTTTCTCTCAACTTTACTAGTTTATGCATTCCTTTTTCTCCCTTTTTAGTGCCTAATTTATGGTGCATCATAAGCCCTACATTAGCTTCATTCACTTTCTTTTTAACTTCCGTTCTTATAGTTTATTTTTTTCCAATTTTTTACATTTTTAGTTTTTCCTCCGTTCTTTGTAACATGCTCGTTTTAATCCGACTTCATTCCACCACCAAGTTTCTTTAGTATTTTTCCATTTCCCTTTAAATTCTCCTAAGACCTTCTTTGCTACTTTGTTTTAATGTTTGCTATTTCAAGCCAAATATCATTAATCTTTCCTTCTAAATTATATTTCCCTTCTATTATCAACTTGTTTCTAAATTGAGCTAGTTTTTCTCCTTTTAGGTTTTCCCACCTAATTCTTAGACACCTATTTTCTTCCCCATTTCTCTTCCATTTCTTAATGTGCACATCTACCACCATTAATCTATGTTGTGTTGTTAAGCTTTCTCCTGGAATAACTTTGCAATCTTTACACATTATTCATTCTGTTCTCTTAGTGAGGAAAAAATCTATTTGACTTACGTTTGATCCACTTTAAATGTTATTAAGTGTTCATCCTTCTTTTGGATAAATGTATTTAAAATTGCCATATCATAAGCTACTGCAACATCTGATATTGTATCTGCTGATTCATTCCTCTCCCCAAATCCAATCCTCCATGTACCATATCATATCTTACATTTCTTTTCCTTACAGGACCATTTAGGTCTCTTCCTATAAAAATCTTCTCTTCATTTGGAATTTCTTGGATTAATACTTCTAAGTTTTCCCAAAATTGTCTTTTAATGTTTTCTTCGAATCCCACATGAGGTGCATAAGCACTAATTATGTTAATGACTTCCTCCCCTAAAACAAGTTTAATTAAAATTATTCTATTCCCAATTCTTTTAACACATAATTTTGATTTTTTAAATCCTTATCTACTATTATCGCTACACCATTTTTGTTATTCACTTTTTCCGTATACCATAATTTGTAGCCATCAATTTCTTTAGCTTTTTTGCCCTTCCATTTAGTTTCTTTTAGGCATGCAATATTAACTTTCTCTCCTCTTCATGGTGTCTATTAATTCCATAGTTTTTCTAGTTAATGTTCCTACATTCCAAGTGGTTAAACAAAGTCATGTTTCTTGGACTAGATTCTTTACCTGCCCCTGTCCAGAATGATGTGGGAACCCTTGTCTATTTGACACCAGAGCAAGGCTTTGCCATGGTGTGTCACTCATGGGGACCATCCTAGCAAACCCCCCACTAAACACTACGCTTGGGTTAGTGTGTAGTGCGTCATTTCTGAAGAACACCCTAGCATGAGCATGAAAAGACAAATTAGGATCTATATTTATGAGAGTTTTGGCAAAAGTTTTAGTGCCGGCTACCAACCTGGCACAACCCTCTATCTGGGCTTGGGACCCGTAGTGTAAGACAAGCTCACACTAGTTGAGTTTTTCTTCTTTTTTCGTTCTCTTCTTTTATTCTTTCTCTTCTAAATCTGAATTTAAACATTTAAGAATATTAAACAAGTGATAGGAAGCAATAATTATTAATGTTGTAAGATAAATGGAAAACTCAAAAACATTCCAAAGCATTTTGTATGGAGGTATACAGTAAAAATAGATACGGTTGAAACCTTGAGCAAGGGAAATTTCTAGTTCTATAGGCATTCTCAATAACCCATATTTCTCTAGCACTATTCTAATGGAGAAAGAAGACTTGGTTATTATGTCCTTGTGTGCACCTGATGCAAGAAAAATGGTGATACTGTCGATCATCTATTCAGTTGAGTTGCATTGAAGTGCATTTGCTGTATTTTCATATTTCTCTCACCTAGGGAACTGGTAGGGATCATTAGTTTTCAAGGTGCCAAGGCGAGGCTAGGCGATAGGGGGGCGCCTTGTTGCTTAGTCACCTAGGTGGGCGCCTAGGCGGTGGATTTTTTTTAAGTAAAAACATGTATCCTAGGGTAGTTCCCTAGGTTCCATAATCATATTTCCTTAATAGATATCCATAATTTTCATAAGAAAAGTATAAACTTCATGTTAAAGTATAGAAAATCAACATATTCCAACATATTCATGAGAAGAAAAAGAAGAAAGAAAAGAAAATTCAAAAAATATAGGGGCTGAACCCCTATTTCTGTTGTAGAAAATGTGTTGATTGGACAACATTTTATGTTCTTCCTTACTTATTGGTTCAGTCTTTGAGGGTTCAATCCAGCATTTAGCAATGTTTGTGTTGATTAAACCCTAACAAATAAGAAAATAATAAAAAGAAATTAGTATATAAGCATACAAAATGAATATTTTAGTTTAAAAACGTCTATTTTATAATTATAACCTCAAAAATTTAAGAATATAAGTTTTTTATAACACGCTATAGAAAACTACTTGGTGATTAGGCATGGCGACCCTCCAAGGGCGCCTTGTCACCTAGGCACTCTTGACAACTATGGTGGGGATCATTGAGAATCAGCTGTATTTATTACTCCTTAGTTTTGAAAGGGCTGGAAATTAGACAATGATTTATTACATTTCCTTTTAGTTCTTATTGTGCTTATATCAATTTTTATGTTATAGCCGCTGATCATTTTTTTTTAATCTTATAGCCATTATGACATGCTAGAAGAAATTGTTTCTTGCCTGGGTAGCTTCCATTTTCCTAGTCTCATTTCATGCTATATTTTCTTTATTGTATTATATTACAACCTTCAGTTTTTTTTGGTTTTCTGCTGCTTCTTGCTTTTTGATATTACTTATTGGGCAGTTAGCTTATTGATTTGATAACTAGTGGAATAGTTTCTGTTTCTGTTCTTATTGTACATGAAGTCTCAATATTTCTTTATCATGCAGAGAATCCATATATTGGAAGCATTGGAAGCTAGGGTTGGCAACAGTAATGACGTAGGGATGGCTGCGCACTTCTTTCAAGTTCAACGCGATTTCAATGAGTAAAATTTTTGATAATACTAGTTTATTAGTGTACAATTATACTATTCCTGTGTAAATATCTGGTCTTAGGTAATATGTGGAAAACCATATGCCCTTCTTTTTCAACTTGACATTTTCTTTTTTCTGATAGTATTAATCCAAATGGGCCACAGGAAATAGAGGAGGGAAAAACAAGAATATTGAAGGCCTACTCCATGAAAAGACTCATCTTTCATCATCCAATGCACAGTGCAATCATATGAGTTGATGTAGACTAACTGATCGATAACCCAGGGAGAAAGGTAGAGATAAAAAACTGGGTTGGAGACCACCACCAGGAACCTTTGGTGAGAAGATTCAATCTCAGATGGAACATCATAAGTAGGGAGTATGTAGATAGGGTGATAGACCCAGCTTAGTGCAGAATAGGAAAGATGAAGGGGATGATCGACACCTTGGTTGTCCTCACAGTGCATACTGGGATGTTTCCCAACTCAAAACCATTAGGTGAACTTGATAGTTCACATGTACGTGCTCTGGAACTTCTTGTATTTGAGTTCATATCATCTAAATCTCTCCCATGCATCATTCCCTACTCAAAGTACTGTTTCATTGAATTTACTCTTGTTTTGTGCCTCACCTTCTATTACTGTATACAATTACAAGGTGCCACAGGTTATCTTGTCACACAGGGCAAGGAGGTTTAGGGGAAAATGGAACAGTACAAACTACAAAGAGGGGAAGATTATTTGGGAGCTAATCCAAACCATCTTTAGTGAGATGGTGAATGCTGAGCTAGAGAAGATTGTGGGGTGTGGAGAGGAGGGTGACACTTTCTCCATGTATAACAGGACCAAACCATTAAACCAATGCAGGAAGAGAACCACGATAGGGATCAACCAAAGGACCCAACTATTGAGCTTGAAGAAAAGTATGGGTGTGATGGTCACTTCTTCTAAATATGTGAGAGATTGAAAGTGTAATATTAATTACAACAAGGAGGGAAGTGGGAAGGAGAGAGGAGGGGAGGAAGATAAAGGTGAGTAGAGCTTGTTCACAAAAGGAGTTGAGATGAGATTATTAGCTGGAATGTAAGGGGATCGAATAGTGCTAGAAAGACCAATAAAGGATTTTTTGAGGAGAGCTAAACCACAAAAATATTAATTCAGCTAAACTAAGGTAATGCAATGTTTTGCAATGGTAAAAAACTGATCTACTTTCATTCCATTGCTAATCGGCATATTTATACAGTAAGCTGCTGCAATAAATAGAAAACATCTTCCTAAATCAATTCCTATAATTAANNNNNNNNNNNNNNNNNNNNNNNNNNNNNNNNNNNNNNNNNNNNNNNNNNNNNNNNNNNNNNNNNNNNNNNNNNNNNNNNNNNNNNNNNNNNNNNNNNNNNNNNNNNNNNNNNNNNNNNNNNNNNNNNNNNNNNNNNNNNNNNNNNNNNNNNNNNNNNNNNNNNNNNNNNNNNNNNNNNNNNNNNNNNNNNNNNNNNNNNNNNNNNNNNNNNNNNNNNNNNNNNNNNNNNNNNNNNNNNNNNNNNNNNNNNNNNNNNNNNNNNNNNNNNNNNNNNNNNNNNNNNNNNNNNNNNNNNNNNNNNNNNNNNNNNNNNNNNNNNNNNNNNNNNNNNNNNNNNNNNNNNNNNNNNNNNNNNNNNNNNNNNNNNNNNNNNNNNNNNNNNNNNNNNNNNNNNNNNNNNNNNNNNNNNNNNNNNNNNNNNNNNNNNNNNNNNNNNNNNNNNNNNNNNNNNNNNNNNNNNNNNNNNNNNNNNNNNNNNNNNNNNNNNNNNNNNNNNNNNNNNNNNNNNNNNNNNNNNNNNNNNNNNNNNNNNNNNNNNNNNNNNNNNNNNNNNNNNNNNNNNNNNNNNNNNNNNNNNNNNNNNNNNNNNNNNNNNNNNNNNNNNNNNNNNNNNNNNNNNNNNNNNNNNNNNNNNNNNNNNNNNNNNNNNNNNNNNNNNNNNNNNNNNNNNNNNNNNNNNNNNNNNNNNNNNNNNNNNNNNNNNNNNNNNNNNNNNNNNNNNNNNNNNNNNNNNNNNNNNNNNNNNNNNNNNNNNNNNNNNNNNNNNNNNNNNNNNNNNNNNNNNNNNNNNNNNNNNNNNNNNNNNNNNNNNNNNNNNNNNNNNNNNNNNNNNNNNNNNNNNNNNNNNNNNNNNNNNNNNNNNNNNNNNNNNNNNNNNNNNNNNNNNNNNNNNNNNNNNNNNNNNNNNNNNNNNNNNNNNNNNNNNNNNNNNNNNNNNNNNNNNNNNNNNNNNNNNNNNNNNNNNNNNNNNNNNNNNNNNNNNNNNNNNNNNNNNNNNNNNNNNNNNNNNNNNNNNNNNNNNNNNNNNNNNNNNNNNNNNNNNNNNNNNNNNNNNNNNNNNNNNNNNNNNNNNNNNNNNNNNNNNNNNNNNNNNNNNNNNNNNNNNNNNNNNNNNNNNNNNNNNNNNNNNNNNNNNNNNNNNNNNNNNNNNNNNNNNNNNNNNNNNNNNNNNNNNNNNNNNNNNNNNNNNNNNNNNNNNNNNNNNNNNNNNNNNNNNNNNNNNNNNNNNNNNNNNNNNNNNNNNNNNNNNNNNNNNNNNNNNNNNNNNNNNNNNNNNNNNNNNNNNNNNNNNNNNNNNNNNNNNNNNNNNNNNNNNNNNNNNNNNNNNNNNNNNNNNNNNNNNNNNNNNNNNNNNNNNNNNNNNNNNNNNNNNNNNNNNNNNNNNNNNNNNNNNNNNNNNNNNNNNNNNNNNNNNNNNNNNNNNNNNNNNNNNNNNNNNNNNNNNNNNNNNNNNNNNNNNNNNNNNNNNNNNNNNNNNNNNNNNNNNNNNNNNNNNNNNNNNNNNNNNNNNNNNNNNNNNNNNNNNNNNNNNNNNNNNNNNNNNNNNNNNNNNNNNNNNNNNNNNNNNNNNNNNNNNNNNNNNNNNNNNNNNNNNNNNNNNNNNNNNNNNNNNNNNNNNNNNNNNNNNNNNNNNNNNNNNNNNNNNNNNNNNNNNNNNNNNNNNNNNNNNNNNNNNNNNNNNNNNNNNNNNNNNNNNNNNNNNNNNNNNNNNNNNNNNNNNNNNNNNNNNNNNNNNNNNNNNNNNNNNNNNNNNNNNNNNNNNNNNNNNNNNNNNNNNNNNNNNNNNNNNNNNNNNNNNNNNNNNNNNNNNNNNNNNNNNNNNNNNNNNNNNNNNNNNNNNNNNNNNNNNNNNNNNNNNNNNNNNNNNNNNNNNNNNNNNNNNNNNNNNNNNNNNNNNNNNNNNNNNNNNNNNNNNNNNNNNNNNNNNNNNNNNNNNNNNNNNNNNNNNNNNNNNNNNNNNNNNNNNNNNNNNNNNNNNNNNNNNNNNNNNNNNNNNNNNNNNNNNNNNNNNNNNNNNNNNNNNNNNNNNNNNNNNNNNNNNNNNNNNNNNNNNNNNNNNNNNNNNNNNNNNNNNNNNNNNNNNNNNNNNNNNNNNNNNNNNNNNNNNNNNNNNNNNNNNNNNNNNNNNNNNNNNNNNNNNNNNNNNNNNNNNNNNNNNNNNNNNNNNNNNNNNNNNNNNNNNNNNNNNNNNNNNNNNNNNNNNNNNNNNNNNNNNNNNNNNNNNNNNNNNNNNNNNNNNNNNNNNNNNNNNNNNNNNNNNNNNNNNNNNNNNNNNNNNNNNNNNNNNNNNNNNNNNNNNNNNNNNNNNNNNNNNNNNNNNNNNNNNNNNNNNNNNNNNNNNNNNNNNNNNNNNNNNNNNNNNNNNNNNNNNNNNNNNNNNNNNNNNNNNNNNNNNNNNNNNNNNNNNNNNNNNNNNNNNNNNNNNNNNNNNNNNNNNNNNNNNNNNNNNNNNNNNNNNNNNNNNNNNNNNNNNNNNNNNNNNNNNNNNNNNNNNNNNNNNNNNNNNNNNNNNNNNNNNNNNNNNNNNNNNNNNNNNNNNNNNNNNNNNNNNNNNNNNNNNNNNNNNNNNNNNNNNNNNNNNNNNNNNNNNNNNNNNNNNNNNNNNNNNNNNNNNNNNNNNNNNNNNNNNNNNNNNNNNNNNNNNNNNNNNNNNNNNNNNNNNNNNNNNNNNNNNNNNNNNNNNNNNNNNNNNNNNNNNNNNNNNNNNNNNNNNNNNNNNNNNNNNNNNNNNNNNNNNNNNNNNNNNNNNNNNNNNNNNNNNNNNNNNNNNNNNNNNNNNNNNNNNNNNNNNNNNNNNNNNNNNNNNNNNNNNNNNNNNNNNNNNNNNNNNNNNNNNNNNNNNNNNNNNNNNNNNNNNNNNNNNNNNNNNNNNNNNNNNNNNNNNNNNNNNNNNNNNNNNNNNNNNNNNNNNNNNNNNNNNNNNNNNNNNNNNNNNNNNNNNNNNNNNNNNNNNNNNNNNNNNNNNNNNNNNNNNNNNNNNNNNNNNNNNNNNNNNNNNNNNNNNNNNNNNNNNNNNNNNNNNNNNNNNNNNNNNNNNNNNNNNNNNNNNNNNNNNNNNNNNNNNNNNNNNNNNNNNNNNNNNNNNNNNNNNNNNNNNNNNNNNNNNNNNNNNNNNNNNNNNNNNNNNNNNNNNNNNNNNNNNNNNTTGTGGAGACATTATGGGCCTGTTGAACTGCTTTCGAAACTCCTCGATTGCCCCATTCCTTGCTGGATGTGGGAGGTTTCCCATGAAGTTTCCAGCAGCGATCTTTTGTGTCTGGGTTTCTTGCAATAGGTGCACCAGAGGTTATCGTTAGAGTCACGAGTGGTTGTGTCACGAGCCAAGTTGTGATTGTTCTCACCCTTTGAACCACTGTAATTTCCTTCCCTTTCCACCATAGCATCCTTCGGGATCTTTAGGCTCAAGCATGATTCCACGATGGCTTTCCTCAGCTCTGACAAGGGCTATNNNNNNNNNNNNNNNNNNNNNNNNNNNNNNNNNNNNNNNNNNNNNNNNNNNNNNNNNNNNNNNNNNNNNNNNNNNNNNNNNNNNNNNNNNNNNNNNNNNNNNNNNNNNNNNNNNNNNNNNNNNNNNNNNNNNNNNNNNNNNNNNNNNNNNNNNNNNNNNNNNNNNNNNNNNNNNNNNNNNNNNNNNNNNNNNNNNNNNNNNNNNNNNNNNNNNNNNNNNNNNNNNNNNNNNNNNNNNNNNNNNNNNNNNNNNNNNNNNNNNNNNNNNNNNNNNNNNNNNNNNNNNNNNNNNNNNNNNNNNNNNNNNNNNNNNNNNNNNNNNNNNNNNNNNNNNNNNNNNNNNNNNNNNNNNNNNNNNNNNNNNNNNNNNNNNNNNNNNNNNNNNNNNNNNNNNNNNNNNNNNNNNNNNNNNNNNNNNNNNNNNNNNNNNNNNNNNNNNNNNNNNNNNNNNNNNNNNNNNNNNNNNNNNNNNNNNNNNNNNNNNNNNNNNNNNNNNNNNNNNNNNNNNNNNNNNNNNNNNNNNNNNNNNNNNNNNNNNNNNNNNNNNNNNNNNNNNNNNNNNNNNNNNNNNNNNNNNNNNNNNNNNNNNNNNNNNNNNNNNNNNNNNNNNNNNNNNNNNNNNNNNNNNNNNNNNNNNNNNNNNNNNNNNNNNNNNNNNNNNNNNNNNNNNNNNNNNNNNNNNNNNNNNNNNNNNNNNNNNNNNNNNNNNNNNNNNNNNNNNNNNNNNNNNNNNNNNNNNNNNNNNNNNNNNNNNNNNNNNNNNNNNNNNNNNNNNNNNNNNNNNNNNNNNNNNNNNNNNNNNNNNNNNNNNNNNNNNNNNNNNNNNNNNNNNNNNNNNNNNNNNNNNNNNNNNNNNNNNNNNNNNNNNNNNNNNNNNNNNNNNNNNNNNNNNNNNNNNNNNNNNNNNNNNNNNNNNNNNNNNNNNNNNNNNNNNNNNNNNNNNNNNNNNNNNNNNNNNNNNNNNNNNNNNNNNNNNNNNNNNNNNNNNNNNNNNNNNNNAATTATTTTAATCCCCATATTTAAGGGATTATACTTTTCCACAATCCTAGGAATACATATTCACACAATTCTATTTTTACACAACTACCAAATATAGATGCTAACTACCAAATATGCATCTACACCAGTAAACCCACATTTTCCAAACCTTATTCCTGATCATGTTTCTGGTTTTCAGTTGGATTTTACTAGCCACAAGGTACCCTCTATCAAGAGGGGTACAGATTTTTTTCCAAGTATGGAGACCATTATCTTTGATTTGTATTAGATGTGAATCATTCCAATAAGAAATAACAGTGTAGTCTGAAATTACAAAGAAAGAGAAGAAATAAGAAAAATCAAAAGAGGAAGAAGAAGAAGGGAGAAGAAGAGAGTTCGATCTATCTTCTCTCATTTCTCCTAATTTTTTGTATTAATTTAATCTCAAGAGAGTGATTACAATGATGCCCTAAATGGGGCGGACAACTCATAAGCATAACTTAAAAGAAATAAAAAATAGTTAACAGGTCCATATGGACAAGGACCATTAACATAAACATAACAAATAAAAGAAGAAAAAATAATAATGCACTAGTGCCCATTTGGCCCAGTCTCTCTACGCTCCCCTCAAGTTGAACATAGATGTCAATCATACCCAACTTGCTTATATAATGTATTAGCTTTCCTTTTAGAATTCTCTTCATCAAGACATCAACTAATTGTTCTTCAGAAGCAAGAAATGGAATGCAAACTTCCCTTGTAGCAATGCTCTCTTGTATAAAATGTCTATCAACCTCAATGTGCTTTGTTCTATCATTTTGGACGGGATTTTGTGCAATGTTGATGGTTATTTGGTTGTCACAATTAGACTTGTTCATGGGTCAGGCTGGGCCGGGTTTTGTCTATGTAGTAACATAATACACTTAGGCCCGACCATGGGACCTAGGTCTTTAGCCCGAGCCCGAGCCCGGCTAGAAATTTGAAAACATAATTTTTTCTTTTTTTATTCAGTAAAAAAATGTTTTATTTATATTAAAACCCTTAAAACTAAAAAATAATAAAAGATATCACTATTAATTGAAAAAAGAGAAGAGGAACAAAGAAAAATATTGTATATATTTTTTATTAAATAAAATATTTTTTTATTATTTAATATATATTATCAAGTTGGGCTCAAGATTGGGCTGGCCTTTTTTGAGAAAGCCTGAGCCCGGACCGAAAAAAGGTCGGCCTCGGTGTTTTAGGCCCGAGCCGGAGCCTGTGGGCCTAAAATTATGTCCAAGCCCGACTTAGAACGGGCTGGCCCGTTAGGCTACCCGACCCATGAACATGTCTAGTCACAATATAACATCATTGGCTTCTCATATTCAATTCTTAGTTTCTCTAAAAGTGATCTAAGCCACAATAACTCTGAAACTCCATGGGCCATCACCCTGTACTTTGCCTCAACTGAAGATCTAGCCATCATAGTCTGCTTCTTACTCCATGAAACAATGTTCGCTACTACCATAGCACAGTAACCCGAGGTAGATCTATCATCAATACATCTAACCCAGTTTGAATTCATATATGCATCTAGTTACATATGTCCATGTTTAACAAAAAGAATGCCTTTCGTTGGAGTACCATTTAGGTAACACAAGATTTTCTTAGCGGATGCCATATGGGTGTCTCTAGGAGAATGTATGAATTGGTTGACACTTACTGCATAGAAAATAGCTGGCCAAGTCATACATCTCAAGCACTCTTTGGAACACTCCCTTATCAACCAAAAATTCACCATTAGTGGCTAAGAGTTTGTAGTTTAAGTTTATAGGTGTAGTAGAAGCAAGCTTAGCACCAAGTTTGCCAGTCGTGACAAGAAGATCAAGGACATACTTGTGTTGAGAAATTAATATACCTTCCTTAGATTGAACAACTTATATTCCCAGAAAATATCTGAGTTACCCCAAATCATTGATTTCAAGCTCAGTGTTGGGACACTTTTTGAGGCTAAGAACTTCTTGTGTATCATCACCAGTAACTTCAATATCATCCACACAAACAATAAGAAAGGTCACGAAAGAAGTTCTCCTCTTGACAAAGAAGGTATGGCTAGATTGAGTTTGTGTGTATCCAAACGTAACGAAAGCAGCTTGAAATCTCTCAAACCAAGCTCTAGGAAACTGTTTGACTCCATAAAGGGACTTCTTCAACTTACACACTTTCCCTTGCATTTCTCTCCCATACACTCTTGGGGACAAAGATATATAAACCTCCTCATGTAGATCTCCATTTATGAAGGCATTTTTGACATCAAATTGGTAGAGTGCCCAGTCAAAACTAGCAGCCAAGGATAGGAGAACCCGAACTGTTGTTTATCCAAAGGAGCAAAGGTCTCCAAGTAATCAATACCATACATCTGAGTGGTACCGTCAGCATGGTACTTAATGGTAAATACCCATTTTACAACTGACCGATTCCTTCCCCTTAGTTAAATCCACAATTTTCCAAGCATTGTTCTTATGCAAAGTATCTATATCAATCATCATAGCATCCCTTCACTTTGATTTAGATAAGGCTTCTGATACAGATTTAGGGATGGCTTGTGTAGAAAGAGGCTAAGAAGGAATAGTAGGTCAAAGAAAGGAGGTTGCATGATAGGTTTTAGAGATACAATAGGCTGTACACTTCCGTTTCCCTTTTCTGAGGGCAATAGAAAGGTCTAGGTCTAGGAAGGTGTTGGTGGGACAGAAGAAGGCTGCCTTGTCATCTCATTAGTTATGCGAGGTGCAAGAGGCCCAGTTGAAGGTGTGGAAACAACTTGCTCATTCCTGAGTTGTTGCCTTTGATACCATCTTTGAACAATAGGATGAGAGATAAAAGTGGGAGGATGAGCAGGAACATGTGAAGACTTAATAGGAGGTGATGCAACAGAAGGAGGTGACTTAACCGAGGACTCAATAGCAACTAGAAGAGGAATAGTTGGGGACTGTGCAAATAACTCCACTAACCCCCTTGGAAGGAATGCCAAAGAAAGGAATGGACTCTGCAATTGTGGCATCCTTGGAGACAAAGTAGATGCCACGAATTGGATCATAAGAACAATATCCCATCTCTATGGAGGCATATCCAAGAAAACACACTTACAAGCTTTAGGTTCAAACTTATGTCTTTGGTGGCTATGAACATGAACATTGCAAGTATGCCTAAAAACCCAAAGAGGAAGAGAGAAAAATTCTCATCAGGGAAAATGAGGCTAAATGAGGTTTTAAAACTCAAAACCCGAGAAGGCATATGGTTTATCAGATATGTAGTAGTACGAACAATATTCCCCAAAAATTTCACAAGAACATGGGATGCAAAAAGAAGTCTTCTAGCAACCTCAACCACATAATGATTCTTCCTTTCCACCATTCCGTTTTGTTGTGTGGTGTGGGAACAAGAACTCTGATGAATAACCTCAAAGGTATCAAGGTAGGATGAAAATTCTTCTCAAAATATTCCTTAGCATTGTTAAAATGGAATATTTTGTTACGAATATTAAATCGTGTAAGGATAAATTCATGAAGTGTTGCACAATGGTTGGTACTTCATCTTGGAACTGCATGAGGTAAATCCAAGTGAAGTGTGAACAGTCATCAATAAAAATGATAAAGTATTTATCATGGTTGTCATGGTAACGCCTAGGTGACAAGGCACCGTTTGAGACTCGCCTTGCCTAATCGCCAAGCAATTTTGTACTTTTTATTATAAAATACTTTTTTGTTCTTTATTTTTTGAGATTATAATTATAAAATAGGCATTGTCAAACTAAAATATTCATCTTGTGTATTTATATACTAATTTATTTTTGATTTTTTTATTTGTTAGGGTTTAATCTATACAAACATTGCTAAATGCTGTATTGAACCCTCAAAGACTTCAAAACCTGAACTAATAATAAGTATGGAAGAACTACTATTACTACTACTACTACTACTACTACTACTACTACTACTACTACTACCCCTTATATTTTTTGATTTCTTTTTTTTTTCTTTTTTTTTTCTCATGAATATGTTGATTTTCTATACTTTAACATGAACTTTATACTTTTCTTACGAAAATTATGAATAATTATTAAGGAAATATGGTTATGGTACCTAGGGAACTACCCTAGGATTTATGTTTTATACATGAAAAAAATCCATCGCCTAGGTGACTAGGCAACAAGGCACCTAGCCTAGCTTCGCCTTAGCGCCTAAAAAACTATGGTATTTATAGCCTCTCATAGTAGGTAAATGATAATGGCCCCCACACATTAGAGTGCACAATATGAAAATGAGAAATTGATCTTTTATTACTTAATGAATAAGAATGTCTATAATGCTTGGCAAGTTCAAATAATTCACAATGAAAATTAGACAAAGCTATCCCTTTTAAACAATTTTGGAAACAAATGACTCAAAGCAAAAAAGAAAATATGACCAAAATGTAAATGCTATAATGTTTAATTAACAAACTCTGATGAAATAAACTCCAAAACCACTCCATAGGTGGTACAAGACTCTTGTTAGGTGTATCTAGCAACTATATTCCATTCGCCTCATGGCCATTCCCAATTGCCTTTGAGACTTCAGGTACTGAAAAACATAGTGGGTAGGAAAAAAGGTTATGCTGCAATTCATAGACTTTGTTAAACTACTAATAGACAAAAGATTGGTGTTAAGTTTAGGAATGTGAAGAATAGAGGATAAAATAAGGGAGTCTAAGACTCTGATGTCCTCCTTGCTGGAGATAGGTCCAAGGGACCCATCTACAAGAGATATCTTTTCACAACTAGAAAGAAGTTAATATGAGCAAAATACGTTAGACATGCTGGTCCTATGGCTAGAAGCACCAGAATCTATAATCCAAGGGGTTTTATGATTACCTGACATAGTAGCATGATTTGCAAAAGCTCGAATACCTGAGTGAGCAAAAGCAGATGAGGAGGTGTTGCCTGAGGAGTTGGAAGCTACAAATGTAGTCTCCAAATGATTTATGAGTCTTCCATACCTTTCAGACTGTGCTTTTATGACTGTCAGTTGCTTCACTCACATATTACATCTTTCTTCTCAGTAGGCCCCTTAGACTTCATGCTTATATGTGCAAAATGTTATGGGGGAGGTGGTCCTTGCAACTGTACTTGCCACCTACTCTCTTCACTGCTACCATGATATATGCCTGGGAAAGAAACTTTCATTCTTTGCTAGAATATTCCACCTAGTAATGTCAAACTTAGGATTGAGTCCAGTGAGAAACTCAAACACCTTGTTCCTTTCTACCAACTTTTTATAAGTTTCTACATCCTTAGTGCTTTCCCACACAACAATTGCCATCACATCAATTTCTTGCCACAGAGATTTCAACATAGAGTAGCTAGGCATTTCTCCCCTTGTCTTAGATTGTCCACATCAATTTCTGCATCCTTAGTGCTTTCCCACACAACAATTTCCATCACATCAATTTCTTGCCACAGAGATTTCAACATAGAGTAATACATGGCTAGGTATTTCTCCCCTTGTCTTAGATTGTTCACATCATTTTACAAGCTTTGGCAACATTTAGCTTTTGAGAGTATGTAACATTGTCCTAAATCTCCTTGGCCAAATTCATCCAATGGTAATGTTGACTTATGTGGAGTTGCATAGAGTTGACTAACCACCCAATAACTGTATAATTCTCCTGCATCCATTTCTCATATGTAGGATCAGTTTTTGATGGCTTCTTCTTACTATCTGTAAGGTACCCTAATTTACCTCTAGTACAAACATAAAATCGCATGGATTGTGCCCATGCTAAGTAATTTGTTCCATCTGGCTTAATTGTTGTCAAAGCATTCAACACAGGTTTTACTGGACCAATTCTGGACTCTGCATTCTGCTTCGTCTCACTTTCAGACTGCTCCATTAATCAAATAAAAATCCAAAAGTGATATTTTTAGCCCTGATAGACCTCACTATAGTCAATCCCAAGCTGGTAAGTAAAAAATCTAGGGTTTCACTAAACCCTGCTACTTGGGAGAAATGGGAGAACTGCAGCTACTCCTATCAGTGGCTCCTTAAAGGTCTCCGACTACAATCAATCTCTTCTAGGGATCAAAAGGAACCTTCCAAACCCTAAGCGCCACTTCCACATAAACTCCTTGACCCGTAATTTGAAAATCTCTAGTCAGCTAGGGTTTGGGCAAAAATAAAAAGCCTCAATTTCTTGGCATTCCACAGCTAGTTTTTAGATCTACAGACCCTTTACCAACTAGGCAAAAACAGCTGAGAAATAATCAGCAACTTATTTCTCCATACACTCTTCCAATCAAAGAATGTATGGGATTGAAGAGAAAAAGGGAAAAGGTGCTTTGACACCAGGGTGTGAATCGGTCTGATAAGAAATAACAGTATAATCTGAAATTAGAAAGAAAGAAAGAGAAGAAATAAGAAAAATCAAAAGTGGAAGAAGATGAGAGAAGGGAGAAGAAGAGAGTTCAATGATGCCCTAATTTGTATTATTAATCTAATCTCAAGAGAGTAGTTACAGTGATGCCTTTAATGGGGCGGCCAGCTCATAAGCATAACTTAAAAGAAATAAAAAATGGCTAACAGGCCCATGTGAACAAGGTCCATTAACATGAACATAACAAATAAAAGAAGACAGAGAATGATAATGCACTATGGCCCAGTCTCTCTACAGTATTCAACTGGACTCTTTACCAAAATCAATCATGTAATCTATGAATATGATCGATTTTTAGAGCTTTCTGCTATATTTGTTCTGTGTATTTTTACCAGTTTGCCTTTTTTTTTAATGCATATGCTCTATGTGCTGTTACACCAACTGCTGTTTGCTTCATTTTGTATCTGTGGGAATTAATCTAGAGTAATAGTTCCTTGGTGAAGCATGTTTACTATAATCCTAATAAGATCTTAAAAATCTGGAAGGTTGGTGTGGTTTATATGGTATTTCTTTCTATGCTTTTGATTTTTTTTTTCAGAAATGATTATGAGATGCTTTTGGCTCTTGATGAGAATAATCACCAACATCGTGGTGCATCTCTCAGTCAGATTAATGGCTTGCCACATTCAATTGTCCAGGTAATTTTATCTTATGTATGTGTGTGTGTATAAATGGGCAGTGTTTTCAACCCTTCATTGTTCCAGCTGGTTTTGACTGTTCGACCTGTCACCCTGTCATGATTCCAGTTTTGGTTAACCCCAAACCCACTATTATTCAAAAACCATTGAGTTGGTCAGAAATTTGCAGACCCGTGTGGTTGAACCAGTGTTTGAAAAGGCGTGGGAGGCGTATGCTTGGAGGCACGCCTCTAGGTGAGGCGCTCCCAAAATGCCCTGAGGCGTATGGCAGAGGTGCTGACTCCTCTGAAGCATACGCTTCATGTGCTCTTTTCATAAGGTGTGCTAGAGGCGTACACCTCATGCGCCTCACACACATTTTATATAAAAAGACAGAAAAAAAAGAAAAAAGAAAAAAAAAGAAAAGAAAGGGAAGGGAAAGAAAAAGAAAGAGAAGAAAAAAAAAGAGAAAAGGAAAGAAAAGAAAAGGGAAGGGAAGAAAAGATAAGGGGAAAGAAAATGGTTTGCCCCCTGCCCCTTCGGCTGGGGGCTTCACCCCCCAGACCCCCCCACCCCCTTTTCGATGCAGCCCAATTTGTTTTTTTTTGAGTTTGGGGGGGTCTTGCTCCAGCAGGTCAAATATTATTGTATTTATAATTATGAATATGTATATTGGCACATTACAAAGATACCCCCAATCTAATACCTATTCTACTTTTTCACCATTCACCAAAAAAGTACCTATTTTTTCTCATGATATACTTGTAATATTATCATAGTATGATATCGAAATGTGTCAATTTAACAAGGAGGTTTATTGTGAGATTACAGGTTAAAAGTATAGCTGTTAATATAATCAGGTCTATCTGGTCAGAACAGTAGTCCTGATTGCAGACCCTATAGGGTCTGGTTTCGAACTGGTTCTGCACATTTACTTATTGGGTTGGGACTAGGTCTACCCTGACCCAGACCTGATCCAACCCATTGAAAGCACTAAGATCTCCCCTCGAGTTTACCTGTTGACTTGTCCATGTAGTTTGGGCTTAGGTTACTTGTTCCACCCTTCCGTTAACATGCCATCTGTTTTAGTGACAAATGGTTGCCTAACATTTAAAACCTTTCAGAAGTCCATTGTACTCTTCTTGGCACCTTTCAGAAGTCCATTGTAAAGGGACATATTTTCTTGCCTTACGACTCGGTGGGAATGAAAAGTTGAAAACAAGTTTAGGAAGAATTTGAAACAAAATAAAATTTTGAGATAGTAAAACTGTATTGACTGTTTACAAATGAGGGTAGTTTTGTCAAATTCAAAATGTATATTTTTGCAGAAAAATTAATATTTTATTATTAAGGGCATTTTGGTAAAATATCATTTCTGTCTTAATTCTGTCTCTTCTTTTCACAAAACTTCCTGTAGTTGCTTTCTATTGATTGTTATCCTGTCTGTTTAATGCAGACTGACAATTTTGAAGAAGTTTGTGCAGTCTGCCTTGAGACCCCAACAATTGGTGATACAATTCGCCATCTTCCCTGCTTGCACAAATTTCACAAAGATGTAATGTTCCCCTCATCTATCCAACTTGGAAAAATTCCATTTGTGGACAATCATGTAGCAACGACTCTGTTTGCTTTGTAATGCAGTGTGTTGATCCTTGGCTGAGAAGAAGGACATCATGCCCAGTTTGCAAATCATCCATCACTTGATTTGTACATGAAGCTGAGTACTTTGCCATTTAATTACAGCAGGTTAAACTTGGGTTGCAAGAAATAACATGTTCATGTTGTAGGTAATCAGCAATCCATTCATTTATGCCTGAAATTTGTTTTCTTTCAATCTTTCGTTATGCTCTTGAATTCGAGTCATTTCAAGTTATACAGTGAAAATTGTTCATCTTCTGGAATCCTGGTATCTGTATCTATTTTCTTGAAGAGATGCTGTACACAATTGAGACAAGATGCAAGAAATTCATGTAGGGCAATTTAAAAATGCATCTTTCCTGTTTCTGCCA
>Nelumbo_nucifera_newGene_1116
AGCACATCTTGCCATTTTATGACATATCTGGAATCTAGAGCCCAGATTCAAAATCAATCATATCAGATGAACGTAATCTGAAGAATTCATGGGTTAGCTTCTGCCCTATCTTTACCCCTACTTCAAGCAAAGAAATTAACCAATAAGACCGAGTCAAGTCAATTGGGTCTAAGCTTATACGTGTATACATTGCCTTCTTTTTGGAGCACAAAAGCATTGCAAAGAGAGTATACCATCAGAAGCTGAGGGAATGTCCACACAGAACACGATGAAATCTTCCGGCCAGTTGGGTGTTGCGGGAATTCTAATAGATGCACTGAAAATCCTCTTCAATGGTGGGAAGCTCATGGCTTCCATCTTTGTCTTCACCATCTTCCCTTCCTTTCTTCTCTTCCTGGGCAACCATTTTTCTACCAAAACATTGGTTCTTGATCTGGTTCTAAAAATTATAGACTTGCAACAAAGTACACCAGGAAGTGCTGAATACATCGAGCTAATGGGCGAAATCAGAAGTGATGTTGGAATTCTCATGGTCACAGAAGGGATCTTCATAGCTGCTGTTTGGCTGGTCTGTCTTTTCGTCATGATTGCAACTATTTATGCCTCAGCCGTGAACTACAGCGGCGGAGACTTGACTCTTAAGGAGTTGATTTCAAGGATCAGAGCAACATGGACGAGTCCAGCAATCACTTGGTTCTATATTTCTCTCTTTAATCTGGGTTGTACTCTTCTTGTCTGGGCTTCCCTAGGTTTCTTCTTCATGGTTGCTACTGGTTCCAGTGGTTCGATTGCGTTGACTGCTATTGCTTTCATGGTAGCTCTTCTGTTTCTTTGTATTGCACTCTATCTGTCCCTGGTTTCGATTGTGAGCCTCGTAGTCTCGGTTCTGGAAGATGGTTGTTATGGGATGGAGGCAATTGGGAAAGCTGAAGGGCTTATCAAGGGAAGAAGGCTTCAAGGGAGTCTTCTCATCGTTCTTTGTGGTCTAGTTCTCGTCCCCATCTCGGGATTTCTTGGATTCGAAATGAGCAACGTGAATTTCACAGAAGCTACACGATTAAGAATTGCAGTTCTGGTGATTAGTATAATTTGCATGGTCAAGATCTTCAGCTTAACGGTGTTTACTGTGTTTTATTACCAATGTAACGAAATCCCTGCTGAAGAGGTTCAAGTGCAACAAGGAAAGGGATACAACAAGGTTCCCAGCGATGAAGGCCTTCCTTAACAGGGCTGCTGGGAATTCTCAAGTACTCAGTGTCTCGTGTCCTCTCTTAGTGTGTATTCTATATATATATATATATATAACTTAGTTGTTTTACAGTTTTCCCACAACGGAAGACGATGATATGGCTAAAAGAAATTTCGATATTGTTGGTTTGTAATGCTTGTCTTCATGGGTAGATGCCAAAGTGCCGAGTCAAGACCAGGTTTACACTACAGCTTGCTTTAAGGTGGGTGAAGCTTGATGTGACGTACGCTTGGGTTGTGGCAACCCTAAGGCAAAAAAACACGGTTTCTCCTTAGGTTTGATAGACCTAAGGGATGGCAATTCTCGCCCTCCCCGACCACGGGAATTGTTTTGGCTGGGCAGGGATAGGGATGGGGATTAATAGAGATCCTCGACTGGAGTTGAGATCGAGCCGTTAGGATGGAGAATGAAGTTCTTGCCCCTCCCCGATCCTGATTATATATATTAAGGGGGGGTGGGTTGAGCCATCAAAGCTGGAGAATGAAATTCCTGCTCCACCCC
>Nelumbo_nucifera_newGene_1119
AAAGTAAATAAGATAGGTTTCGACTGTTTTCTCTTCGAGAGTTCCGTAGAGAAGAGAAAGGTTCTGCGATAAAGGTAAGAGGGCTCTGAACTCCAAATCCATCCATCTGCCAAGGTAATGAGAGATCTGAACTTTCATTTTGATTTTCTTTTCGATTTTAGGTCACTTCCCTCGTCGAGAATTCTTGGAAGAGTGGAGGATTGAATTGTGGAACGAGAATTCTTATTATAGATACCACAGAGGTTTTTGAGCCAAAAAAAAAAAAGATGGATAAAATCCTGTACCTTGTTGGAGTTTTCAAATTGTTAGGAGTATTGCTCCGCGGGGAACTCGTTTCATGTCGGCGTATTCGTGCCGGTTAGACGTCGGCCATGAAATCCATCACTATACCGAGCAGATCACGGGCATTCACATCTCGGTCAAACGGAACTGTGCGCGATTCTCTCGTGAATCGCCTTCAGCAAGGTATGGCATTCAGGGTCTAAACGTGGTATTTGAGGAAGAAAATTTTATATTTGAAGACTTTAATATTGCCTTGTTTGGTGTTTTGGGTTTTTGTCTTAACTTGTGGTATGTCTTCTTTCCCCTATGTTCTCTCATTGGTTTGTGTTAGAAAAGTCCTGGTGGTCCAATATCACTACTCTAAATCTTAGTTTAGCCTCTTGTTTGCTCCGGTGAACAAATCTTCTATGTGCTATTAGTTATTTCATTCTAGCCATATTTTTTCTCATGCAGTTCTGCTCAGCTTTTTTTTTTTTGTAATCAGATATACTGTGTTCGTTAAGCGAGTTGTAGTTTGCTGTTTCTGTTGCCTCCAAGAGGAAAGAATGGGTTATAGTTCTTCTTGCTAGAATTCATATTCAGCTTTCTAGCAGATTCTGGATAGACCAAATTGGTGGAACTTCAGATCTATACCTACAAGAACAGGGGTTCTTTTCTTGGGCTGGTAAGCAGCAAGTGTTTGTTGAGATGTATCGTTGATTACAGCAAGTAAGATGCATAATGGCTGTTTGATGTTAGTATGGTTATGGAACCCTCAATTGCAGCATTTCCTTATTGGTGGATCCTTGGCAATGCATGTTGCAGTAAGCAGCAATATTCATTATGCCATGTACATGTTTGATGAAATACCTAAGGGAGTACATATTTTAGTAAGGGGGAGTCTTTTGTCTTGTCTAGAGGCAGTTTGTTTTAAGTTGCATTTGTTTCATCATTCAGTTATTCATTTATTTTTTATTGGTGTCCTCATTCAGTTATTTGATATTTTAAAAGTCTTCAATGGTGTAATATCTTTTTCTCATACATAAGTTTTTGTTGAGTTGGTAGTATACCATTGTGATTGGGGAATGTGTAGAGAGGTAGACCTGATGATTGGTTGTCTTAGGGTAAGAATTGTTGCCCTCCATAAGTACCATGTTGGTTTTGTCTTGGCTAAGATCCATTTGTCTCCATGAGTACTACCTAATCAGTTGAAAATTTGTGTTGACGTAAGTAATAGCTGAAAGCATTGTGTGTACAGTCCAAGAAAATTGGATCCTTGTTAGTGTAGGAGTGCTAGTATACCACCGTATTCAAGTTACCTTGTTTGAGAGAAGCTCTACAGATTAATTATTCATGTTGCTACCAAGATTACATCATTTCTTTCCTGGAAAGCTAGCTAGTGCTAGCTTGAGAAGCATTGGAGTAATTAGACTATAATGAGTAGGAGGAATGAGATACCTTAACAAGAAAATAATATTCAATGACTTCAACTGTAATATCAACCCATTGTGCTCTAGTTTACAATTTGGACAATCTAGTGTTAATATAAAGCATCTCTCTTAGAGAGAGGCTTTTTTTTGATAAATGATAGAAATTTATCAAAAAAAAAAAAACTCTCTTAGAGAGAGGTAGAGGCATGTGGTATTGTAATTTGTAAGTTTTATTGTTTATTCTATCTCACCTTATGCACAACAGGCTATCTATAACTTCATTCTCCATTTTGATTAAATGAATCACAAAAGGACTACTCTCCAAGCTTTATGGGATTAAGACAAGGGGACCTGCTATCCCCTTTTTCCAAAATAGTAGCAAAGGGTTGGTGAAATGTACTGCAGGCTTCACAAAGATCGGAGGCAATCTACTTCCTCCAAGGGAAGCATTCACTTAGTAGTGGCCCTTGTCAAGATCCTAATGCAAGACTAGCTCATGGAGAGAAATATCAAATTAACAAACAAATGTGTGTTACGTGAAGAATCAGAGGAGGATGCAGACCATTTAGATGCAGACCATCTAAATATTGATATTACCCTCTGCCTCTTAATGTCTTTATAATGTATTCCCATAATTTAATCTGTAGTATCATATGTTTTGTTATCAGCATGTTCATTGCCATTTCTGTGGGTTTTTTCTAGACATGTTTTCTTGTGGTCTGCATGTTTTTGCCAAAAGTTAGGATCACTTATTATTGAAGGATTTTAGTCATTTAAAGAGGCAATTTCAGATATGGTTATTCATTTTTTTTTTTACATTTTTTGTTCTGTATTTGTAGTAATCAATTGTGCTTCTTTGACTTTATAGGGCTTAATTTAGTTTTAAGTGTATGTTAGTAGAAACTTAGATGTTCTTTCAACTGGCTTAGTCCTTTTTAGAAATCCAGTTTGATGAGTTATCTTTATCTTTATTAATTAAACCAAGATTTCTCATGCTAAGATGTTCTTTCAAATGACATTGATTCATCATGCATCTGTGGGGTCAAGCTCTGATTCAGCTCTGAGTTAACAAGAAAGTGAGAAACCCCCTCAGCAACTTTCTTTCATACCCAACTCTATGGCTGGCGCCTGGCAGCATATATGATAGTACATTTGACAGAAGAGGTCAAAAGGAAACTATGGGAAATTAATGCTCTTGAGAGGTCAACTTCCAAGAGGAGAACTGCCAAGAGGAGAATTGCCGTGTTGTAGCTGAACTAGGAAGTGATTTCCTTGGAGCATATGTGATTTCCATGGCCTCTAATGTATGTGTTAACTATTGGTGTTCAATTTTTGGTTTTGTGGCTGGGAGAAAACTAATAGCTACATGTAACAAGGATTTCTTCAATAAGTCGTTAAGTTCAGCCAGTTCATCTCTGCCCAGTTTTTATTTTTTATAATTTATTAATGAATCTGTTATTTTTTATATTTGTTTAATGGCATG
>Nelumbo_nucifera_newGene_112
[truncated: 62,273,295 more chars]
