# Supplementary material for: Time-course analysis and transcriptomic identification of key response strategies of Nelumbo nucifera to complete submergence
Source: Hortic Res. 2022 Feb 11;9:uhac001. doi: 10.1093/hr/uhac001 (PMC8973275; doi:10.1093/hr/uhac001)
Supplement: Web_Material_uhac001 [file web_material_uhac001.zip › Supplementary data S3.xlsx]

## Sheet: Sheet1
Supplementary Data 1： Key genes putatively involed in lotus submergence responses
#ID	SY01	SY02	SY03	SY31	SY32	SY33	SY61	SY62	SY63	SY241	SY242	SY243	SY5d1	SY5d2	SY5d3	NR_annotation	Sequence
NNU_26591	0.149323	0.157425	0.245888	17.3895	17.3412	14.2416	15.2408	10.8672	23.9519	13.9117	19.6689	20.1883	1.14644	0.0271	0.33074	PREDICTED: gibberellin 20 oxidase 1 [Nelumbo nucifera]	AGAACTAGAATAGAATTCTCAGAGCTGAGTGACACAGACACTCAGAGGAAGAGGAAGAAATGACGCAAGAAAGATCCCCCTAAGATTCTAAATTCTTGTTCATCCACTCCCCTGCGTCATTGCCTTAATTTTCTCCTCTCATCCTTCTCTTCCTCATCTCACTCTCCTACCCCTCCGATCAACAATCTCTGTCTGTGCTTTTCTATTCCCCCCATCTCTGTGACTGTGAGATCGTCTGTCTTTTGTCTTCAACCAAATTGTTATCAGACTCTGTTTCGAATATCAGCATAAACAACACCAAACGTAATGACAGTTGACTGCATTGCAAACGTAACCTCCGATGGCCCTCCACCGCGGAAAGATGAAAACAAGGAGCAGCAACCATCTCTGGTTTTTGAC…
NNU_25645	0.124116	0.017581	0.066509	11.0888	15.1394	10.335	7.9413	6.32314	16.3886	13.8609	2.99356	13.0674	0.419164	0	0.01987	PREDICTED: 1-aminocyclopropane-1-carboxylate synthase 3-like [Nelumbo nucifera]	ATGAAGTTATTAGCTAGAAAAGCCACGTGCAACTCACACGGCCAAGATTCTTCTTACTTCCTAGGGTGGCAGGAATACGAGAAGAATCCATACCATGAATATCAGAATCCAACTGGAATTATTCAGATGGGCCTTGCCGAGAATCAGGTGTGTCTCGTCTCGTCTCGTAGGTTCCATTTTTATCGATGAGGCCCATTGACCCCTCATCGATCGTGAAATGATTACACAGCCGTCCGTCTCCATTTACGGCAATCCTCTTCCTCGGATTTAATTGCTCATTAATGTTCTCGTTATTGCGTTTCTTGCAGCTTTCTTTCGACCTTCTCGAATCTTGGCTCGCCAAAAATCCTGACACCACTAGTTTCAAGAGAAATGGAGAATCCATATTCAGAGAACTCG…
NNU_25032	1.18493	4.71579	2.00109	24.763	17.0141	15.7282	12.2328	12.191	23.5087	16.0909	3.97491	13.0475	11.8068	8.45202	5.25566	PREDICTED: vegetative incompatibility protein HET-E-1-like [Nelumbo nucifera]	ATGGGAATTGTGTCATGTCCTTTTGCCTGCAATTCGTATAACGAATCACAATCTCCGTCTAATCACCTTCATTCAGATTCCATCTCTCTCTCTTCTCAGCCCAGCTTACCGTCCGTCCCTTCCCTCACCTCACAATTATCCTTCCACCATCACCACCGCCTACAACATCATCAGCAGCAGGAACTATCTTCAACTACCCACTGTCAATGCATCTCCACCCTCAAAGGCCATTCCTCTTACGTTTTCTCCCTCGTCCTCGCCGGGAAGTTCCTTTGCAGCGGCTCCTCTGACGAAGAGATCCGAGTCTGGCCACGGTACTCACCCATAGCAGCAGCTGACGCTGATGCCCAAGAACCGTCTCTGACCAACAACGTGGTTTCTGTCGGCAAGGGCGCAGTT…
NNU_24521	0.138275	0.129342	0.140851	44.2754	37.1604	42.1069	45.3179	0.147983	51.9224	41.6331	55.3979	53.9628	0.116701	0.158737	0.144367	PREDICTED: PHD finger protein Alfin1-like [Nelumbo nucifera]	ATGCCTCCAGCCCCAAAAGATGAGGATGAAAGCGGTGAAGAAGAGGATGATGAACAAGGGGCTACACTCTGTGGAGCCTGTGGGGACAACTATGCCAATGATGAATTCTGGATCTGCTGTGACGTGTGCGAGAGATGGTTTCATGGAAAATGTGTGAAGATCACTCCTGCAAGGGCTGAACATATCAAGCAATATAAGTGCCCAGCTTGCAGCAACAAGAGGGCAAGAGCCTAA
NNU_24402	5.56541	8.38671	0.083562	11.0623	21.1688	12.191	17.3697	11.6025	17.8835	13.9476	14.5455	14.1711	0.150589	6.4718	0.152311	PREDICTED: RING-H2 finger protein ATL74 [Nelumbo nucifera]	ATGTCGAGGATGACACCTCGTCACAATCCTCATCGTCTCCTACTAGACATAGAACCCGGGGCGCCGCCGACCAACGGAAGCAGGCCATCGCGTGAATCTTACACCAGTGAAGCAAACTTCGACACCAACATGGTAATCATCCTCGCGGCCTTGTTATGTGCCCTAATCTGCGCTCTTGGACTGAACTCAATAGTACGTTGTGCACTAAGATGTGGCCGTCGATTTGCCTTTGAGACACCGGAAGGTACAGCTGCACGTCTATCTGCAACTGGACTTAAGAAGAAGGCATTGCGTCAGATTCCGGTAGCAGTGTATGGATCGGGAGTGAGTATCCAGGCCACAGACTGCCCGATTTGTCTGGGAGAGTTCATGGATGGAGAGAAGGTACGCGTCTTACCC…
NNU_24149	0.081238	0.195943	0.145987	2.93443	4.02121	3.53118	3.35126	3.15337	3.08875	3.06605	1.53004	2.5431	1.12814	0.966918	1.22585	PREDICTED: protein phosphatase 2C 29-like isoform X1 [Nelumbo nucifera]	ATGGGAGGCGGTTTCTCCCGGCTCTTCCCGTGCTTGAAACCGGCCAACCAAAACCACCAACCGGATTTGATATTCACGGCCACTGAGCCTTTGGATGAAACCCTAGGCCATTCCTTCTGCTACGTCCGTTCCTCCGCTCGCTTCATCTCCCCGTCCCACTCCGACCGCATCTCCCCCTCTCAGTCTCTCCGGTTCTCTCCTTCTCACGAACCCGCCCTGAAAACCAGGTCCAGTTTGCCCGAAACCGCTTTCAAGGCTATTTCCGGCGCTTCGGTCAGTGCTAATACTTCGACTCCCAGGACTGTCATCCAGCATGACGTTATTTACGATGATGCCACTGAATGCGCTGGTGTTCCTAAGTCGAGTGTCGTCAATGGCTTCGAGAGCACCTCGTCTTTC…
NNU_23992	6.35978	51.4621	22.4342	100.191	58.3838	77.0091	93.8674	81.8043	118.408	54.7944	60.1035	73.8235	18.9773	2.2267	4.04288	PREDICTED: dirigent protein 19-like [Nelumbo nucifera]	ATGGCCAACTCTCTGCAATCTCTATTCTTTATCGTTCCCGTTCTCTTCCTCATCCCATACAAGGTGGCATCTACCACCCACCACCACCACCACCACCACCACGGACTTAAAACCCTCCACTTCTCTCTCTATCAACAAGAGACGATCAACAAGACTGGATACGTCATCGTGAATGGAGTGGCTGGACCTGGTATCAGTCAGACCACCACACCTTTTGGCACCATATTCACCTTCCAGGATCCTATGACTGTAACAGCAAACCGATCCTCTAAAGTCGTAGGGATCGCCGAAGGCACCTCCATTACTTCATCCCTTGATGGCCTTCGGAGCATATCGATTGCTAAGATCACTCTGAGTATGAAGAACTACAAGGGGTCACTGTCTATTTTGGGGGGTACG…
NNU_23835	42.2632	32.7212	38.4133	156.009	190.959	181.362	156.728	182.823	179.888	112.749	209.112	109.122	46.7027	83.2317	85.7402	PREDICTED: pantothenate kinase 2 isoform X1 [Nelumbo nucifera]	ATGGCTGGTCCAACTGAACGCCCAGTTCTTGAAAACCACTATATAAAGGCGGCGACTGAGGAGAATAACGATAAGAACAAGGAAGACGAGGAGGAGAAACAAGGCGGAAGAGAAATGGCGCCGCCGGCTGCCAACCCAATTCATCGATCGAGCTCGCGGCCTCAGCTCGACCTCAGCGGCGCAGCTATTCAGGGGAATTTTGAGGAGAGAGATCCAACAATTCTGTTGCCTAACCAGTCTGATGATATCTCTCATTTATCTCTGGACATTGGAGGTGAATGTCAATATTCTTCCTTTTTTTTTTCTTTTTTGAGAATATTCCTTCTCGTCACTGTTAGTTCATTTTCTTACTCTTTTGCTTCTCGGTGGATCTGGCGTGGTTATGTCTTCCTTTTCTGT…
NNU_23577	31.1895	0.719534	1.3641	302.895	353.679	313.251	330.054	394.004	279.044	159.577	429.009	252.054	118.729	58.0484	155.184	PREDICTED: F-box/kelch-repeat protein At1g15670-like [Nelumbo nucifera]	ATGAGTGAAGCAATGATGGAGCTGATTCCGAATCTACCTGAAGAAATCGGTCTCGAGTGCTTGTTTCGGTTATCCTACAAGGCACACCGAGTTGCCGCAAGAGTCTGCCGGCGATGGCGAGAGTTGATCGACAGCCGAGAATTCTACTACCAGAGAAAGCAATCGGGAAATACCCACAAGGTGGCTTGCTTAATTCAGTCACTCCCGGTCGAAACCGCCGTGGATGGGCGGAAACCAGTTGGAGCGCCGGCTTACGGAGTCTCCGTCTTCAACCCGAGCGGTGGGACTTGGGAACGACTCGAGCCAGTCCCTGACTACCCACTTGGTCTCCCATTATTCTGCCAGTTGTCGAGCGTGGAGGGGAAACTCGTCCTCATGGGTGGATGGAACCCGGCGAGG…
NNU_23406	3.08897	2.43557	4.26616	12.988	13.7182	10.1297	14.3934	13.2468	15.9536	12.4204	7.77045	11.7165	5.0999	4.34959	5.49192	PREDICTED: ADP,ATP carrier protein 1, chloroplastic-like [Nelumbo nucifera]	AGTAAAAAAAACTTGGTGAACGTAGCCGCCACCATGGCCCAGCTCCTAATCAAGAAAGAGAACTACGGCGGAGGCGGAACAGGAACTGCGGAAGAGGAGAGAGAAAAAAGGGCGCTTGTTTCATCGTCTTTTTCCTGTTTTCCTGTTTTCCTCCATTCCGACATTTGTTTTATTGTTTGGTAGTGGATAGTGATTCATAAGACGATTTTAATTAAAAATGGGAAAGATCAGCATTGTTACAGTTCTGATGAATTAGGGTTTCTCTTAACTCTTCACATGTCTACCATGTTTCCTGAAAAATGACGAGATGATGATTGCAGAAAAATGGGGGTGATTATTGTTCGGATAGCATCGATGATAGGAAGAGTATAGAGAGAGAAAGAGATGTGGAGCTGCATG…
NNU_23138	0.044692	0.241724	0.42211	4.75993	5.88463	5.83457	9.04567	7.54703	7.64063	9.19775	14.0902	8.41191	3.93042	0.681504	1.12361	PREDICTED: uncharacterized protein LOC104610231 [Nelumbo nucifera]	CCACCACTTCTCCACTAGATTGCAGCAATCAAACCACACAACAGCCGAGCTTAATTTTCCGGTTGTTGGCAAAACAAAAAACATGGATGAATCATGGAGGATGCAAATGGGGTTCAACGTGTCCAGGAGAAGATCCACGGAAGAGAGCTTATCCGATCGGCTGGGGCGCAGCTACTCCGGTCTCGGTAGCTCTCATTCTGACACCATTAATCCCGAGGAATTCAACGACGTCTACGGAGGTCCTCCCAGAACTATATTCTCCCGCCAATTTTCAGGAAGCTTCTCAAATAGATTAGACTCTTTCTACGTAGAGATCTTCCAGCCGTCGGACTTAAGTGCTCCGGCCAACGGCGGTCGAAACTTGCCGGTTTTCAGGATCCCAGCCTCTCGTTGCGGCTC…
NNU_22754	4.5368	3.11519	3.27548	11.1773	7.20908	8.45577	19.1861	14.5065	10.6299	8.33458	18.0322	11.5528	5.74169	6.91468	5.19357	hypothetical protein JCGZ_18643 [Jatropha curcas]	ATGGAAATTGTGGGTCCTCTGAAACTGATCATTGCAATGAAGGGTCATCCTGGCACTGGGAAAAGCACACTGGCCCACTCTCTAGCCGCTTCTCTGAGATGCCCTCTGATCGACAAAGATGATGTTCGAGATTGCACTGCGGTAATTCAGGAATCCCACGCATCCCCCTCCACCATCGCAAAGCTTCTCAATGACTTCTCCTACGACGTCATCTGGCGAATTGCCGGCACCCAACTTGCCTTGGGGCTCAGCGTTGTCATCGATTCCCCGCTGTCTCGCCGGTCACACCTTGATCGCCTGTTAGAACTGGAAGCTTTGTATGGAGCCCATGTCATCATCATCGAGTGCAGACCACACGATGAGAATGAATGGCGCCGACGCCTGGAGAGGAGAGGCGCG…
NNU_22685	6.20323	8.9099	10.1657	224.118	281.194	238.991	237.841	275.916	296.836	173.031	149.754	161.076	82.5862	62.6702	62.6935	PREDICTED: peroxidase 17-like [Nelumbo nucifera]	TCGGCGTGTCCCATGGGGCAAGGGCCAAGGGCCAAGGGGAGTGACGATCAACGGGGAGCCCACCCACTAACACCTTCAGGAATCTTCTCTTCTGGGCTCGACCTCCCTCTCCCATTGGGTATCTGGGCCTGTATTTTTCCCCTCAGGCCCCCCCACAAATGAGATAACGAACTTCGTTCATGGCTGACACTGAGACACCCATGCAAGAATCTCGCGCCATTTGTTGCAACCTCATCTTACATCATCCATCCATCCATCCATCAACCCATGCCCCATGCGGCCATGCCCCATGCCCATCCATCCGCCCATGCTTCTCCAACGTATAAAAATATCTGGGAACTTTCTCATTAACGCTATCCCGAATGGAGTGATCACATCACCAAAAGCATCTCTCGCTCG…
NNU_22632	3.11021	3.46509	4.29641	7.12152	6.44274	5.26834	5.66012	12.5453	16.1134	9.43909	21.0964	19.3667	4.25006	2.55435	4.46714	unnamed protein product [Vitis vinifera]	CCCCACAATCTAAGATGATTCCAAGCACTCCCATGTGGTCTTCTTCTTCTTAATATTGCTTCACCATCTCTTCTCTATATCTACTGTTTTATGCCCTTTCCCGCTCCATTTCTCTGCTCAGCTAGTGTTCTTCATTTCTCTTTGAGGTTCTCGTTCTCCATTAAGGGAAGTCTGCTTAGTAATCTGGGTTCTAGTTTTCATCATGTGGGAGTCAGAGGATGAGTCAGTTGGAGGGAGAGAGTACACGAATGGAGTTCTCAGTTCGACAAAAAATGAAGTCGAGACCAACCAGTTTGAACGAAGAGATCACTCATGGTAATTCAGTTTAATTTTTACGCCTAAATGCATATTCCTGGATTCTGTATGCGACTTCCTTTCCTTCTTGACAGATGGAATTTC…
NNU_22477	2.22184	1.98654	3.80652	4.96067	6.4298	3.80973	6.31037	5.54712	7.33639	6.82648	9.88809	10.4669	2.69996	1.95646	2.11521	PREDICTED: uncharacterized protein LOC104605968 isoform X4 [Nelumbo nucifera]	CTTTTACTGTCAGATCCCCTGCCTGGTTGCCTCGCTCTCTCTTTCCTTCGACTGCTCCCCCACTCCCCCTCCCTCTCGTCTCGTCTGTACACGAGAAGCTTTCCTTTTGTTTTTTGTTCGATTAACTCCAGTTGAAGTTGAAGCATTCGTATGCTTTCTAACTGGCAGTCCTCCGTTTCTGCCCGCCTTATCAACCCATCCGTACGGCTGCTCCAAGGTATTTCTCCTTTGAATCTTCTTTCTTTTCAATGTGTTTGTTTCATGGCTTCTTTAATATCTCTGTACATTCTCAGTAAGCTTAAGAATCTCCCTGTCGTAGTTATTCATGGTTAGAGTTGATTTGTTTCTGACTTCTGAAAGTATCGTGGTTACTGCTCTTTTGTTTTTCTGCTCGTTTTT…
NNU_21838	0.546687	1.06795	0.542981	0.92721	1.51999	1.33924	0.858308	0.982383	2.27257	1.54783	1.79628	1.64454	0.34514	0.209227	0.602114	PREDICTED: uncharacterized protein LOC104604169 [Nelumbo nucifera]	ATGGCGGAGAATTGCAGTCGGAAGCTCAATGTGGAAGTCTGCAATGCAAGGAATCTAATGCCGAAGGACGGACAAGGAACGTCGAGCGCTTATGTTATTGTCGACTTCGATGGCCAACGGCGACGAACGAAAACAAAGTTCAGAGATCTGAATCCGCAGTGGGACGAGAAGCTTGAGTTTCTGGTTCACGATCCGGACGCCATGGCCTCTGAAATTCTAGAACTCAATATCTACAACGACAAGAAGACGGGTAAAAGGAACAATTTTCTTGGAAAAGTTAAGATCTCTGGAAGCAGTTTTTCGAAATCGGGGTCCGAAACCCTGGTTTACTATCCGTTGGAGAAAAGGAGCGTGTTCTCACAGATCAAAGGCGAGATCGGCTTGAAGGTCTTCTACGTC…
NNU_21671	18.4282	21.8373	17.034	75.3972	117.615	120.416	67.9892	64.6406	95.6644	92.8855	64.6513	63.6328	46.1686	17.4965	36.5949	PREDICTED: EIN3-binding F-box protein 1-like [Nelumbo nucifera]	GGGGAATAACAGGGAAGAGCGGTTTTGGGGACGGATTCATTGCATTTGGGAGGTGGGGGATTGGGTGTAATGTATTTGAAGGTGACGCCTTAAAAATAAAAGAGGTGAGGGGGAGAGAAGTGGCTCAGCCATATCAAATCAGACACCGTCTCCTCCCTTCTTCGTTCTCTCTTTCTTTCTCTTCTTTTTTCCCTGGGTTTTCTGGGGTTTCTGATGAACATCGGCGTTTCACCTTTGTAATGCATTCGGTTGTTGAGGAGGGTCTATACCTGCTTCTTTGTGTGTTCTTCTTGGTGGGTACCTGTGTTTTGGCTCTCGGTAGGGGGGTTTTTGGTGGGAACCAGTGCAGATTCTTCTCCCCAGCGGATCTTCAACTATACCCATGCCGACCCTCGTCAA…
NNU_21538	75.3842	53.8232	97.8562	204.029	237.51	181.141	115.534	124.073	215.63	141.637	154.574	130.169	112.556	21.9416	34.266	PREDICTED: auxin-responsive protein IAA1-like [Nelumbo nucifera]	CAGAAGGCCCAAACTCCGACGCACTCAACTGAAGGAGACGCGCTTCCGTCGTCGGACTTGTCAGCTACACGAACTAATCGCAGCCGTTCCTTTCATGGACACGTGTCAATTGCAAAATGGTTGATCCCAATTTATCCGGCAAGATTCTCCATCAGTATAAAGAGAGCCACACGGATGGCCCGAAAGCTCATCATCTAAGCTCCAAATCTCCAATTTCGATTTTTGAAGAGGCCAAAAGTTGCGGATACACAGCACGGCCAGGTACCTCAGAGAGAAGCTCATGATGTTAACGGAGACGGCTCTGAACCTTCCGGAATCTGACGCCACCGGCCTGAATTTCAAGGAAACAGAGCTGACGTTGGGCTTACCCGGCGAAGCTCGGAGCCAGACGGAGACCAT…
NNU_21007	7.58228	6.36185	9.45357	2.19146	2.20747	3.13621	2.5049	2.46493	2.46253	3.95456	1.37839	3.29404	6.97957	7.59088	5.6121	PREDICTED: UPF0329 protein ECU05_1680/ECU11_0050-like [Nelumbo nucifera]	GCCGCCCCATTGGAGGAACGGAGGGTAGTGTCGTAGTGGGACGCCAGCATGCAGCATACGGCCTTTTGAGTCTCTCTGACTTCGACTTCCGTTCTTCTTTAACCATAAATACAGAGACAGTGAGACAAAAACCTCCCTTCCAAGTTCCAACTTCTCGCCCTCTCTTCAAAAGCCCAAAACCCACTTCATCTGCAACCAAGTTCTTGGAGAGCGCCGTTTGATTCCCCCTTTTTAATCTTCAAATGGTACAGGTATGTCTCTCCCCTTTTCTTCTCTTTTTTTTTTTTTCTGCCATCATTCTCTTTCCCATTTATTATTAGTTTTCTTGTTTCTGGTTAATGAATCAAGTGAACCAGATTTTGCATTTACTGCTTTTGAACTTTCAGCAAAAGGTGATCC…
NNU_20312	2.78187	2.6856	2.53012	1.43708	1.75933	2.02501	1.03199	0.78347	0.643099	1.00005	0.174899	0.95798	3.0531	2.29984	2.53871	PREDICTED: DNA replication complex GINS protein PSF2 [Nelumbo nucifera]	CTCCTTATTGTGTTTGACAATTATTATTTTGTATACTCATGGGCAGAAAAGTTGACACAGGTCTTAGAAGCTGAACGAGATTCTCCTAGAGAATTTCAGCCATTACCATTCCATTATGTGGAAATTTCAAGGCTTCTGTTTGACCAGTATGTACACATGTTTCTCTCTTTACCTTTTTGACACTAATTACTTGGAGGATCTTTCTGATTTATTTTTCTGACAACAGTGCGCGTGATGACATCCCAGACGTATACATGGTATGCTTAGAGATTGTTTTGAGGACTTTTTGCTTCTATATTCATCATTTTAGAATTTTTTTTCAAAGGTCATATTTGATGTATACCTTTTTACAGGTGAGATCTCTAATTGAGGACATCAGGTATGTACGGTTTAGTAAGG…
NNU_20127	0.143804	0.193928	0.192116	16.0981	17.817	17.8763	22.2741	18.6676	29.7188	11.0608	9.94911	8.52553	4.60358	0.449364	4.29765	PREDICTED: beta-xylosidase/alpha-L-arabinofuranosidase 2-like [Nelumbo nucifera]	CTCTGTTTCAGGCCATTGGGAAGGTAAAGCTTATCAGCATCATTTTCTGTTTTTTTTAGGAGAATGCTTTATGTTTAATCTTGAGTCTTGATCGTTTGAGTGAAAATGGTTCGTGGGTTTGATTTATAATTTGAGGATTGGAGATGGGTTTTTAGTTTTGAATAACAATGCTAGGTTTGAAAAGGACAAGTTCCTGTTATGGATTTTATAATGTTCAACTTTTCGTATTTTCTTGTTTGCTTATCAATGTTTTGGTTTTGCTTTAAATATTGGAAATGGGTTTAACCATGTGTGATGAATTTGATTCAAACTTTATCCTCAATTGTCGCAAAATTGAGAAGACTGTACTTCAAGTATTATATATGGATTTATATTGGACTTATTTGTGGATTCTTTTAA…
NNU_19645	12.6937	19.6414	18.5544	37.9688	83.0537	64.6898	49.2836	75.7439	70.4929	91.2047	40.529	86.6002	33.6262	32.9621	34.9078	PREDICTED: uncharacterized protein LOC104612586 [Nelumbo nucifera]	ATGGTGTTCTTTTGTTTTCTAGTAGATCAGAAGCGGAAGGTGAGTAACAAGAAACCTGCGGCAGGGATCTGTTCGCGATGCGGTGGCGGAGCCAGCGTTGCCGATATGAAAACGTTGACGAGATTCTGTTACGTTCCATTCTACTGCAAATCTTGGCGAGCGATCATCTGTACCTTCTGTGGAGCCACTCTTAAATCCTATAGATAG
NNU_19481	0.152231	1.08655	0.135729	2.72833	7.52734	9.45674	7.3754	16.0364	4.94693	9.88372	13.7404	10.2868	2.95961	0.557021	1.66847	PREDICTED: auxin-induced protein 6B-like [Nelumbo nucifera]	ATGCAAGAGGAGAAGAAGATGAAGATGAAGAAGGGTTGGTTGGCTGTTACAGTTGGATTGGAGGATGAAGAAGGTGGGTTGCAGAGGTTTGTGATCCCCATCTCCTATCTCTATCACCCTCTCTTCAAGAGGTTGCTTGAGAAGGCTCAAGAGGTTTATGGGTATCATTCCACCGGCCCTCTGAGGCTGCCTTGTTCTGTGGACGATTTCCTTCATCTTCGATGGCGCATTGAGAGGGAGAGCAATTCCCATCATCACCATAGCCACAGTAGCTCTTTTTCCTTCCACAGTTGTTGA
NNU_19470	2.64527	11.1648	2.77878	14.3908	19.716	18.8548	7.55396	16.205	19.5237	9.49884	8.79606	11.3303	13.1585	4.47729	5.13539	PREDICTED: RING-H2 finger protein ATL38-like [Nelumbo nucifera]	AATTGTTAAATTTCTGTTCTAAATTCTGAGTAAAACAGAACATGGAATTGAAGAAGAAGAAGAGGAAGAAGAAAGGGAAGAAGGGAAGCCAAAAGCCATCTGGTCTGATCCTTTCCATTTCTATTCAGCGTCCACCCTATATTATAGGGATTCAATCATCCGCTAATCATGGACGCTAATCACTATCCAAATCCAATTCTTCTCTCTCTCTCTCTCTCTAGGGTTTCTTTGTGAGCTCTCAATTGGTTCTGCCATGGCTGCGAGTTCTTTTACTCTTCCTTCCTTTAGCCACATGGACACAGTGAGAGACAAAGAGACTGACGAAGCGGAAACTTGAGAGGAGACGGTGAACTGCAGTTCGGATGAAGGTTGAATTGGGAGTGACTGATTGATTCATCA…
NNU_19462	0.107322	0.246702	0.861421	6.33466	16.9194	11.6403	11.4605	12.3074	11.9279	8.73517	6.72902	7.2799	0.528991	1.14944	3.89385	PREDICTED: growth-regulating factor 3-like [Nelumbo nucifera]	ATGGACTACCATCTGAAGCAATGGAGAAATCTGCATGAGTCAGAAGAACCCCCTTCTGCGAAGATACCAAGGCTCCTCCTTGAACCGCATCAGCAACCTTCTGGGTCTGCTCTCCCGTTGTTTGTACCTGAACCTAACAGTAGGATCAGCAACCTGTCAGCATTCCCAGATTCAACGACTACTACCAGATTTCCAAGTGAGTTATTTTTTTTTTCTCTTGCCGTCCTTTCTTTCTTCTCTCCACCTCCTGTAGTGACAGGAAATTTTATTCCGCATATGGAAAGGCTATGTGTTGTTTCCAGACTCGCTCCTTTTGTTCTTTATTTTCTTTGATGGTTTCTCTTTTTATCTGCATTTGCTTAGGGATGGGAGGTTATTTCAGCTTGGCGCAGTGGCAGG…
NNU_19379	0.422311	0.962855	0.959825	3.64098	6.42706	9.6621	8.74401	7.91629	12.05	11.6264	4.8637	11.2686	3.76291	1.50962	2.2832	PREDICTED: uncharacterized protein LOC104587751 [Nelumbo nucifera]	TCTCTCTCTCTCTCTCTCTATACATTTTTTCTTTTATAAAAGCCTTGTGAAGAAGTGAATGAAGACGAAATCCTAGATTCTTTTTCTCGATCTACCACCCACTCTCTCTCTCGCTATCTCATCTCTCCAAATTTTACTTAGAGAGAACGAATCAAAGCTGGGAATGGATACTCTTGGTTTGCGGTGTCTGCTCTGAGGCTTTGCAGAGCACCCGCAAATGAAGCTCTTTATTTCGAAGATCGTTTTCTTCCTCCTTGTTTTCACTTCTCTTGCTGCGATCTCAGCTGGTTCTCCAATCTTCCAGAGATGGAGAAGCAGAACATTTCAGAAGCTTATATTGGGTTAGTCTCCATTTATGTTTGGGTTCCGGGGGCCAGAAAAAGTATTTCCATTTTTGGA…
NNU_19081	0.821623	1.75408	1.32952	11.5685	12.1071	11.9519	9.77834	10.8781	12.8663	9.53621	9.23571	9.31228	7.69658	4.86833	5.00966	PREDICTED: probable receptor-like protein kinase At1g67000 [Nelumbo nucifera]	ATGAGCTTTCCCTCTCCTCATCCTTGGGAGTCGGGATCTAACGTTCCCCATTCAGAGTCTCCTTGCTTCTCTAGATATAACGGTATGTTTTCCTTTTTCTTATTCTTGTTCTTCTCGGTCTTATCGGTAGAAAGGGTTCTTTGCGTTGACCCACGATTCGGAACTTGCAAGCCTCAAATCTGCGGGAACCAGAACATAAGCTATCCATTCTGGATCAATGACACTAAGATACTACCTGATTACTGCGGCTACCCAGGCTTTGAGATTTCCTGCAAGAGCGACAAGCCTATGCTCAAGATCTCTGGGAATGATTATATGATTCAAGAAATCAACAACCAAACCCAATCTGTTAGGGTCACGTACCAAGGGGCTGCAGATGATTATTGTCCATCTCCACTT…
NNU_18982	17.0377	32.9665	33.7334	92.5365	53.1903	79.5843	115.555	88.4035	103.943	83.4301	94.3018	62.7268	43.8801	23.9799	31.3947	PREDICTED: rho GTPase-activating protein 5-like [Nelumbo nucifera]	TCTCTCTCTCTCTTGCTTCTTTGAACATCCAAATCGAAGCGAGAGAGGAAAAAGATAAAGTAATCGTTAATGATGCTCACGTCCCACCACCCAAAACCCTTCCTTCAATCCAACTCTACTAAATTTTCAAAACCCATTTCCTCAATCTTATTGTTTCTCTAGTTCTCCCAAAAGTTCCTGCATTTCTAGTGGTTTCTAGCTGCATAATTTCTTTTTTTTTATGTTTTTTTCTTATTTTTTGTTGAATTTTTTCTCCCGAGCTCCTTTTCATTTCCAGCCATGACGGAAGTCCTCCACTCCCCATCACACTTCCCTTCATCTCCAAGCTCCCTGTCTTGCGTACCCACACCCAATGATGGCGCACGCCAGACCCATCAGATGCAGACCCAGTCTCAGTCC…
NNU_18899	1.70491	2.15708	1.3168	1.7948	4.39442	4.64537	3.48252	1.82343	5.48364	4.67437	4.80177	4.56918	1.53896	1.73432	1.62782	PREDICTED: two-component response regulator ARR14-like [Nelumbo nucifera]	ATGAAGGAAACTAGTAATAGCAGTGAAGGTTCCAAGACTAATCATTCTGACAAGCATGAGGACGAGGAGGAAGACGAAGAGGTAGACTGCAATGACAAGCCTAAAAACGGAGGGAGCTCCAGCAACAGTACAGTTGAGGAGAATGAGAAGAAGGCCGGAACTGGGTCCGTCCGACAGTATGTCCGTTCCAAGATGCCAAGACTCCGTTGGACGCCTGATCTCCATCTTTGCTTTGTTCACGCTGTTGAAAGACTTGGTGGACAAGATCGTAAGTGGCCAGCCACCCTCTTAAGTCTTAACTTCGATCTCCTCCAACGATTAATTACTAAATATACATAAGAATTTCCCCGTCTGATATCTCTAATTAATAGCTTTCATTTGGTGCAGGAGCCACGCCTA…
NNU_18599	5.21612	7.57264	7.34255	16.2599	12.5916	21.4578	33.8178	16.3953	18.9982	16.9004	22.6303	12.5882	8.20352	7.39182	8.49902	PREDICTED: coronatine-insensitive protein 1-like [Nelumbo nucifera]	ATGGCGAATCGAAACTTGGATAGGGTAATGAGCCTTGGCATATCAGATCTGGCTCTAGACCGTGTCATGGAATTTATCCAAGATCCTCGCGACCGAAATGCTGTTTCTCTAGTTTGTCGTAGATGGTATGAAGCTGATTCTCGGACGCGGAAGCATGTCATTATTGCGTTGTGTTACACATGCACTCCTGATCGTCTAGCACGAAGGTTTAGGTGTCTTGAGTCACTGAAACTGAAGGGGAAACCTCGGGCTGCAATGTTTAATCTCATACCGGAGGATTGGGGAGGATATGCCGGTCCATGGATTAATGAAATCGCAAGGGATTTTCAATGTCTAAAGTCGCTTCATTTCCGACGGATGATAGTCAAGGATAATGATCTGGAGGTTCTAGCTCAAGCT…
NNU_18550	0.224831	0.38815	0.756281	11.2799	9.67472	8.69158	8.25748	5.25786	8.47086	6.48649	6.80226	6.57211	3.09623	1.39196	0.995692	PREDICTED: lactosylceramide 4-alpha-galactosyltransferase-like [Nelumbo nucifera]	ATGAAATTCTCCATCTTCTCTACCATCTCATTTGCCGCTCTCCTCTTTGTTGCTCTCTTTGCTGGCAGTACTCTCTGCAATCTCTTCCTCCATGATGCTGCATCAAGACACAAACGAGACACCACCCTTGTGTTTCCTTCCCACAAAGCTCACCGGCAATTCAAGTCAATTTCTTCACCTCTATCGCTGCTTTCTGTGAAACGGGAAGTAGAGGAGGCTTGTATCAAAGACCCTCCTCCTTCGATCAATGTCACCGAGCAGCAAGGAATAGCACGGTTTCATAGAAAGCCGCTGGAATTCGAGATATTACGGCCAACCGCTTTGGCCCGGCAGTTTGCCAGGCGAGCCGGGAAGTTCTTCCAAAGCCGGTGTGAGATGAAGTTCTTCATGACGTGGATT…
NNU_18434	128.276	133.433	123.897	311.546	404.731	340.164	375.979	425.914	524.137	380.762	267.76	289.858	50.242	111.38	133.561	PREDICTED: GDSL esterase/lipase At3g14820-like [Nelumbo nucifera]	ATGCATCCTACTTGTTTAGCCATTTTTCTCTTTCTTCTTGCTTCTTTTTTCTTCCAAAATCTTGAAGCCAAGATCATCCTACCTAAGAATGTAACAGTTCCAGCTTTGATTATGTTCGGAGATTCAATTGTTGATACAGGCAACAATAACCATCTTGCCACTTTGTTTAAATGCAATTTCCCACCCTATGGAAAGGATTTCTTAGGAGGAGAACCAACAGGAAGGTTTAGCAATGGAAGGATCCCTTCGGACATACTGGGTACTCTCTCTCTCTCTCATCCTACTACTTAAAAAAACATGCAAAGTATCTGAAATTTCTAAGCGAAATAGAAAACAATGCTTTCTTGTTAATAAGGGTTGTGCATAGTAGCTGAAATTTTTCAATCTAAAATTTGTTTT…
NNU_18396	7.76566	16.9782	12.6185	78.2164	159.172	131.144	78.1565	89.0652	176.17	115.164	37.4171	105.133	104.234	12.3764	14.913	PREDICTED: probable transporter mch1 [Nelumbo nucifera]	ATGGGAGAAACTCTGCTTTCTCCGAGTTCGTCAGCCGGAAAATGGCTGGGATTCGTTACTGCCGTTTGGATTCAAGCCATCTCTGGAAACAACTACACCTTCTCCAACTACTCCGATGCTCTGAAATCCCTCATGGCTCTCACTCAACTGCAGCTTAATAATCTATCCGTCGCAAAAGATGTCGGAAAAGCTTTTGGTCTCCTCGCCGGTCTTGCTTCAGATCGTCTCCCCACTTCCGTATTATTGCTCATCGGATCTGTTGAAGGTTTTATAGGATATGGGGTTCAATGGCTCGTTATTAGCCAGCGAATCCGTCCTCTTCCTTACTGGCAGGCAAGCAACACCGACCCTGCGTTTCCTTTTTCCTAGACTCCTAGTTTTTCCTACTGCTTGTTTGTC…
NNU_17632	1.41534	0.957346	1.86447	4.39181	5.78783	6.75723	5.96744	6.96743	7.3793	7.1282	9.39855	8.14049	2.6966	0.673704	1.5901	PREDICTED: U-box domain-containing protein 17 [Nelumbo nucifera]	ATGGCATCAACTGCTATTTTCTCCTCTTTGCGAAGAAGAAGAACATTGTCATATGAGGCTTTCTTGTCTCCGGTCAAGCTCAACAACATCGGGCTGGTTCAGATGATCTCCATTGTTGCTAATGAGTTGATCTCGTCCTTTTTGCATCGAGTGTTTCCCTTCCAACGAGAGAATTCTAGGTCGCTGATTTGGAAGATAGAGGTCTTTGTCGTCCTCTTTGATTTCCTTAGGGATTTTGGCTCGACTCTTTCGTCTACTGTTGTTCTTTGTCTGAAGGAGCTTTATCTTCTCATTTATTGGCCAAAGACTCTTCTAGATTACTGCTCACAATCGAGCCGATTGTGGCTTCTCCTACAAAATTCCTCGATTTCTGGCCACTTCCATGACCTCAACCAAGAA…
NNU_17244	0	0.361073	0.11325	2.57986	1.26299	2.30306	1.9522	2.13335	2.6205	1.67811	1.19017	1.40834	1.21952	0.026562	0.047701	PREDICTED: reticulon-like protein B9 [Nelumbo nucifera]	ATTCCTTTCTTCCCTACTTGACTTTCTTAGCTGACAAGCTTAGAATCCGTCTCCCTTATATATAAATCACCCATGTCAAAGCCTGCAAAGCATAAAAGTTTCTATCGCAACCATGTCGACCTATGATTCATCATCAGATTCTGACGAACATCCAGCGACCTCTATAAAACTCTTCGGTAGACAAAGACCTCTACACGCCATTCTTGGAGGAGGAAGAGGTATTTAATTTCTCGGTTGCTCTAGCTCTCTTGTTCTAAAGCCAACAATATAAGTAGGCCCATGTTTTGATCCAGGCCTTCGTTACTGAAAATTCTCAACAGTAATGTCTGCTTATCAGTATTCAATATTGTTAGTGGGTATCCATATGAGCTAAGTGAGTAAGTAGGAGTTGTATGAAAG…
NNU_17174	1.50544	3.45564	3.2591	175.172	156.999	113.712	181.171	176.024	170.555	139.315	157.811	146.969	45.5336	23.0214	37.2828	PREDICTED: transcription factor HBI1 [Nelumbo nucifera]	CCTCCCCCCGCCCTCTCTCTCTCTCTCTATCCTCCCTTATTTATTCCGGCTAATTGTGTCCGAAATCGGCAGTCGGTGTCAGACAACCTTTTGATTTGTATAAATAGTCTACTTGCTTCTACGGTTCTACCCACTCTCCCCACTTTTGTAACAAGATTTTTAGCTTTTCTTCATACACAGATAAGCAGCCGATCCCGAAAACCAAAAGCGGCCACCGGCGCTACTTCAATCGGCACAGACGAAGAGAGTAGTTGAGGAATCCATTGACCTAAGTTCGTACTAATAGCAATTAGCAAGTAGCAGCATTATCTCCTTTCTATTCATTATGACACGTTTCTCATGAAAGCCTGCAACCTTTCCTAACCTCTTACGCTGCTTTTTCTTTTCTTTGCAAAAAAC…
NNU_16912	0.178834	0.371398	0.327397	2.48068	1.60748	1.99736	1.6612	1.52872	2.66897	1.74118	1.14653	1.38814	1.37043	0.228824	0.156686	PREDICTED: glycerol-3-phosphate dehydrogenase SDP6, mitochondrial isoform X2 [Nelumbo nucifera]	CAGTGCTTCCGTTCCCGGCAAAAAAACAGAGTCGAGTCGGAGTCTTGCAATCCCAAGAATTTCCTCCATGACCACCGCTACTCGATTGAAGGGCTTCGGCGCTGCCATTGTTGCGGTTGCCGGAGCTTATGGTGCATTGGGTTTCAGGGATCCAGTCCTGTCCGAGAATGATCGAGGGAATATCTACAGTATTCGTAGCAAGATCAACGACGTTAACGCTGTTGTCCCGTCGAGGGAAGTCCAAGAATCTGTTTTGATGGCCGCCAGTTCGGTCAATCCTCTCGATGTTCTTGTTGTCGGAGGTGGCGCCACCGGGTGTGGAGTCGCGCTAGATGCCGCGTCGAGGGGGCTCCACGTTGGGCTTGTCGAGAGAGAAGATTTTTCGTCGGGGACTTCCTC…
NNU_16769	5.55168	7.40796	8.16604	28.2737	33.0045	26.5474	31.3743	32.4298	18.1135	23.6276	52.8614	39.1806	13.1881	10.9339	5.64061	PREDICTED: serine/threonine-protein kinase At3g07070-like isoform X5 [Nelumbo nucifera]	ATGGACGAATCTGCTCTGCGGCCACCGGCGTGGATGGAGAAGGCCATCAGTGCTGGTACAACCCTCGAGGGTGAGATCACAGAGGGCGAGGGCTCTTGTTGCAGTGGACGAGTTGGGAACACATGACGACACTCTAACTTGCACACCTGGTTGCCAGCGGCACTCTAACCTGCGCACTTGGTCGCCGTCCTTTAGCCTACACAAGCATGTCCATAGAGATAACTACCTTGGTGGCAATGCTCATAAAGATATTTCCTCAGTTGATAAAGCCTTACATAAATTATTTAATTAAAAATTTAACTTATGTAGCATATTTTTCTTTTATATTTATTTTTGGTAAAATAAGGTTTTACTTTCTCCTAGATTTTGTGTTTACCTAAAATCTTATATGCACTTGTC…
NNU_16712	0.100305	0.111969	0.112107	10.5673	14.2853	9.7709	9.70265	6.06759	19.8251	7.96524	8.82438	9.99522	3.57864	0.819227	1.87101	PREDICTED: LOW QUALITY PROTEIN: probable leucine-rich repeat receptor-like protein kinase At5g63930 [Nelumbo nucifera]	GGTTCCTATATTCTGCTTGGGTGTTAATTTAAATTGAGAATCAACTGCTAAAATGTTCAGGATTATAAAGTCTGACAGAGCTTCATTTGCGGCCTTTAGTGGTTATGTGCTGGTAGCTGCTCTATTGGTTTGTAGTTCTAATGGGTTAAATGCAGAGGGGCAACAACTACTGGAACTGAAGAATAGTCTTCATGATGATTTTGACTCTCTAAGTAGTTGGAATGCCGATGATGAGACACCTTGTGGATGGAGGGGTGTGAATTGCACGTTTGACTACAATCCAGTGGTCTGGTCTCTTGATCTGCATTCCATGAATCTTTCTGGCAACCTAAGTTCGAGTATTGGTGGTCTGGTCCACCTGACTTATCTTGACTTGTCATACAACAAGCTATCTGGGAG…
NNU_16511	2.81497	4.27886	3.79969	14.2984	18.4349	16.5533	21.0069	14.8298	27.4145	14.867	9.23574	15.0003	11.3	4.17041	5.94133	PREDICTED: uncharacterized protein LOC104590772 [Nelumbo nucifera]	ATGGGATGCTTTGTATCAACACCAAAAGATTCAGGAGGAAATAGAAGACGGCCAGGAAATGTGGGGGAGGTGGCTGTGTTTGTGCCTGGATTACGGATTCCTAAACCTGTGGATTTCTCTCAGCCACTTGGTGGTATATTGTCTAAGGGCTTAGTGGAGCGTCTTTCTGCTCTTAGAACTCGAACAGTTGTCATGGCTGGCCAAGAAGCACCAACTGCAATGAAAACAAGAAGAACAGCCACACAGCATGGTTTGTTTAGTTCTTTAGAAACCTCAGGTTATTTTAGTTATGGCTGAAAAATATATGCATAACCACAATGATGGAATTGTTCTATAGGTGGTTCAACATTGGCTGATCTTCAACAGGCTCTTGAGGATTACTTGCCAGTTCTGCTGGGA…
NNU_16510	3.24696	1.67284	2.29552	10.4289	13.1553	11.2093	11.0104	11.0953	9.07435	6.59336	7.29588	7.6307	1.59897	1.80889	2.15611	PREDICTED: uncharacterized protein LOC104604969 [Nelumbo nucifera]	ATGGCCGGCCGGCCGATGCCACTGACGAGGCATCTGAAGAAGTCGGAGACGTGGGAAACACACGGTCGCCACAGCAACCCGAGCCAGGGAAGGCAAGAGCCAACCCCCGCGAAAGTGAAGAAAGCAGAGACGTTCAGGGACCGTACTAATCTGGAGACGTCGCTGAGTCCGTCCCCGGGTGGTTCGGGGAAGCTTCGGAAAGAACCGTCGCTGAGTCAAGACGAGCTGAACCGACGGGTGGAAGCGTTTATAAAGAAATTCAATGAAGAGATGAGGTTGCAGAGGCAGGAGTCGTTGAATCAATATAGGGAGATGATTAACCGTGGAACCCATTAA
NNU_15996	1.13849	3.47157	2.45272	3.40935	7.19593	3.12199	5.49887	4.21277	6.69652	5.61497	1.5497	4.28465	1.69926	1.96008	2.45681	PREDICTED: inositol transporter 4-like [Nelumbo nucifera]	ATGGAGGGTGGTGTTCACAAACCCGACAAAACAGAATTCACAGAGTTCTGGACGTCTATCCAGAAACAACCTTATGTTTTACGTCTTGCTGCGTCAGCTGGAATCGGAGGACTCCTCTTTGGATATGACACAGGTATCTCCGTATCAATCAACCTGCTTTGTCTGAACGCATCATTGATGCTTTGGTGTTATGGGGGAGGACTAGACTCGTGTTATGCAACACCCTGTTACTTGAAGGCATGTGAAGTCGGGCCTATATTATCGTTTCCTTTTTCATTGTTTTAAACCAATCCGTTTAATTATCTGTAGATGATGAAGGAATGCCATAAAAAGGTGTCAGATTTTGTTAAGTTTTTGTTGTTGGCTTGTAGGAGTCATATCTGGTGCACTTCTTTACAT…
NNU_15647	0.753542	0.858292	0.745279	2.54295	2.73636	3.07496	3.01865	3.24294	2.18354	2.95469	0.286826	4.23312	0.463491	0.291292	0.341987	PREDICTED: 17.8 kDa class I heat shock protein-like [Nelumbo nucifera]	ATGTCGATCATCCCTAGCATCTTTGATGGCCGACGAAGTAACACCTTCGATCCCTTCTCTATGGATTTGTGGGATCCATTCCCAGACTTCACCTCCGCCACTGCTCTCAGCGCTCCTCAATTCTCTGCTGAAACGGCAGCGTTCGCCAATGCCCACATCGATTGGAAGGAGACCCCAGAAGCCCACGTCTTCAAAGCCGACCTTCCTGGGCTCAAGAAGGAAGAAGTGAAAGTCGAATTGGCAGAAGGTAGAATCCTACAGATCAGTGGAGAGCGCAGCAGGGAACATGAAGAGAAGAACGATAAATGGCATCGGATGGAGCGCAGCAGTGGCAAGTTCCTCCGCCGGTTCAGGTTGCCGGAGAATGCCAGGGCGGATCAGGTGAAGGCCGCTATGGAG…
NNU_15644	0.352568	0.299778	0.967009	2.45428	1.71638	2.17561	1.69006	1.41014	2.23104	1.57998	0.438642	1.99943	0.559203	0.284168	0.626752	PREDICTED: cytochrome b561 and DOMON domain-containing protein At3g61750-like isoform X1 [Nelumbo nucifera]	GTTACATGGCTAATGCTCCCATAAGCATTGACGATATGAAAAAGAATCATGGAGCACTGGGCATAATTGCATGGGGTGTGCTCCTTCCTGCTGGGGCAATTGCTGCAAGATATTTTAGACACCTGGATCCTAATTGGTATTATGCTCATATCTTTATTCAGTCAATGGGATTTATTATTGGACTTTCTGGAGTTTTGTCTGGGATTCAACTACATGGAAAAATGCGTGTAGATATACCAATACACAGAGGCATTGGATTATTTCTTCTTCTGCTTACTATGCTTCAGGTTCACAAATTCTCCATTACCTAACATTTATTCTTGTATCCTGGAAAAACCCTGTCCATATGGGTGAAGCTGTTATGCAAGTTTCTGGGGTTCATGGCCCTTTCTTTTGCAA…
NNU_15345	6.80535	12.0435	9.83189	43.5901	70.8773	55.6902	38.7767	36.7232	55.9694	40.9901	45.5075	41.8574	10.2191	12.4548	18.6966	PREDICTED: uncharacterized protein LOC104585637 [Nelumbo nucifera]	GCCAACCGTTTCTCTCTCTCTGGAGCTGAAAACCAGAAACATTTTACAAATAAAATGTTCAACTTCTAGAGCATTCTCTTTTTTTCCTGATCCGCAACCGCAATGAAAAATGTACTTTTTAGAACCAGTTCGGCTCCGGTTCAGGCATCTGCCATTCTTAGTTCAACGAAGACATCTCTCTGCGATCTAGATTCAACCACTGGAATCTTGTTCTCCGATAAAAAAGGGAAAACCGGGGTTTCTTTGAGGTCGTCGCTACATTTCGACATCAAAGACAAGAAGGATGATGCTTCGAGGAGGATTCGACGAGCATTATCCGAAACCGACATGATCTGGTCGATTAACAAAGAATCAGGCCGGTTGTCCCAGTTGAATGGGGCCGGATCTCGGTTTTCCCCT…
NNU_15224	1.9961	3.26788	3.52522	23.2205	44.942	32.6942	21.8871	19.0438	38.599	24.4337	17.303	25.5488	19.748	9.56608	11.2947	PREDICTED: probable protein phosphatase 2C 38 isoform X2 [Nelumbo nucifera]	ATGGTGTCATCTGGGTTATTGAAGTTCGTCTCACCCTGTTGGAAGCCTTCTCTCGAGGATGATGATGCAAGCGGACGAGCCAAGGGCTTGTTGTGGTATAAAAATTCAGGGCACCATGTTAATGGGGAATTCTCTATGGCGGTAATTCAAGCCAACAATTTGTTGGAAGATCAGAGCCAACTTGAATCGGGACCTTTGAGTTCAATTGATTCAGGCCCTCAAGGGACTTTTGTCGGAATTTACGATGGCCATGGCGGTCCTGAGACGTCTAGGTTCATAAACGACCGTCTGTTCAACAATCTCAAGAGTATGTTGTTCTTCAGCTAATTCAATGAAAATATATTACAGATTTCCTCCATTTGCATTCTCTGGTGATTGTTCTATCATGGCAATCGTGTC…
NNU_14870	34.8442	52.1024	16.8439	4.33454	2.7038	2.1548	4.14468	8.75652	9.51285	15.523	16.2068	10.1141	35.7859	66.6098	43.1872	PREDICTED: purple acid phosphatase 4-like [Nelumbo nucifera]	ACCAGAGTCACCATGGCTGCACCTGCATGTTCCTCCTTGAAATCTCTGGCTCTTTCCAAGGCAATTTTGGGCCTTTGGTTGGTGTCTACAATTGCCGAGCTGCAGAGGTATGAACACCCCTCAAATGTTGACGGGTCGCTCAGCTTTTTGATTATCGGAGATTGGGGAAGAAGAGGGACTTACAATCAAACAGAAGTTGCACTTCAGGTCTTTTAAATCTTCTTTTGCCATCACTTCTTATATAAGAAATATTATTTGGGTAATTTATGCTGCCGTACGTTCTACAATGTGAATTGTTTTTCTTGTTGTAGTCTCACAAACAAATCAAAACAATTAATCCGGTTTGACAACAGATTGCTTCTCAAAACAAAAATACAAAAACCATGTTTTTGGTTGTAT…
NNU_14845	0.929913	1.56936	0.831908	2.13984	4.10549	3.24521	2.89428	2.94375	5.37502	4.98813	3.81433	3.96086	1.09974	0.847031	1.50278	PREDICTED: 11-beta-hydroxysteroid dehydrogenase 1B-like isoform X3 [Nelumbo nucifera]	ATGCATATCTTGATTTTTCATCTGTATCCATACGTGTTCAAAGCATATCCCGATACGTTTTTTAAAATTATCTTTCCGATATACCTTACATTTCCGATACTTTGAACCTTGGTTTGAATTAGTTAATTATTTTCTGCTACTGTTAACGACTTGAGAGAAAAAATAGGGGGGAGAAACGAGAGAAATGTGGGAAGTTGGTTCCGAGTTATGATTTTATAGTGTAGTGGAGCATCTTGACTTGGTACTGAGGAATAAGACCCGTAGAGGGAATGAAATTACAGAAACAAAACGACGATAGGGCCGGCAAAGGGGAAGAAGAGAGATCGGAGAGAGAGAGGGAGAGTGAGGTTAGGGAAGATGAATAATATTTTTTCATTCGAATAGTTATTACAAGGGTAG…
NNU_14503	3.07319	2.35863	2.53852	1.19122	1.39815	2.31499	0.812788	0.893253	0.728504	1.88845	0.608039	0.272905	2.10371	3.55068	2.00066	PREDICTED: uncharacterized protein LOC104598538 isoform X1 [Nelumbo nucifera]	AGAGAGAGAGAGAGAGAGTGAAATGCGATTATGGAGACGATGACAAAGCAAGCTCTGAGATTTGCAGAGAATTTAACGCTCCCTCCTGTAAGTTGAAAATTAGCATACTTCTTCTTCCCCCACTCCTCGTTTTTATTGGGTAATCATTCTTTTTTCGAAATTTATATAGAAGTATTACAGAGACTCAACGAGATGAAAAAATGGCTTGTTCTTCATTTTCATTTGTTTCCGCCTCTCTTCTGCCTTGCTATCTCAAAAGGTTTCCAGCTGTAAAACCAGTATAAATCCAAATCCAACAACTCATTTGCAAGAAAGTAATTTCGCTCCTTCAATGAAGGAAGCAAAGATCATTCCGAGCGCCCCAGTTACGCTGGTCAGCGCTTTGAACCGATCAAAGCT…
NNU_13843	7.06048	9.88181	5.92746	19.3823	22.1136	29.1737	19.4279	31.4355	25.2775	19.5269	53.2453	19.0066	11.2228	4.62464	11.1926	PREDICTED: stachyose synthase [Nelumbo nucifera]	TGACCTTGTCCCAAAGTGATCCCGTGCCGAGGTGGTCGGGTGTCCAAGCTCAACTGTTGCGAACTAGACATGTCAGGCTGAGCTGTCATCTCTTAATCAGGTCGCATACACGTGTCCACATTTTACTACGTCGGGCCAAATCACCCTTCATCACTTGTAACAGGCCATGTGTTCGCTTCTAGTTCTCACTAGTTTTCCTTTTCCATATTCTTCACCTCTTTTGTTTGTTTTTGATACATCAGCTTTTAATATTCTTCACTCCAACTCTGTTTTCTCTTAATCTTCTTGTTCCAATACATCTTCTTGAAAGTTTTGAATTGGGTCGTCCTTGGCCTCTCTTTTGCCCACCCCATTTCTGAACAGTGGTAAAAAAGTATAATTAGAAATTCAGGACCTGTG…
NNU_13826	0.029001	0	0.231256	110.617	91.7509	181.02	116.465	103.254	166.469	96.1247	47.0228	95.6099	2.98369	1.68287	1.9941	PREDICTED: 1-aminocyclopropane-1-carboxylate synthase 3-like [Nelumbo nucifera]	ATGAAGTTGCTATCTAGAAAAGCCACGTGCAACTCACACGGACAAGATTCTTCTTACTTCTTAGGATGGCAAGAATACGAGAAGAATCCTTACGATGATGTTCGGAATCCAACCGGAATTATTCAGATGGGCCTTGCTGAAAATCAGGTATGTGGCTTTTATTTTTAATTTTATGCGTTTAGCTAGCCTGTTAGCCCATCACAATACCACAAGTGTATCCAAATGTTGCAACCTTCAGTTCAAATGCTGACCACATTTTCTTACTTCCGTCTCTTATATAGCTGTCGTTCGACCTTCTTGAATCGTGGCTCGCGAACAACCCAGACGCAGCTAGTTTCAAGAGACATGGACAATCCATATTCAGAGAACTCGCGCTATTTCAAGATTATCATGGCCTCC…
NNU_13150	3.04767	2.87451	23.7416	0.995761	46.2318	28.9853	2.26089	0.90903	40.9401	30.887	39.412	9.72478	0.892137	1.08533	20.4751	PREDICTED: 60S ribosomal protein L12 [Nelumbo nucifera]	ATGCCTCCCAAGTTCGACCCCACCCAGGTCGTCGACGTCTACGTCCGCGTCACTGGCGGTGAGGTCGGTGCCGCAAGTTCTCTTGCTCCGAAGATCGGGCCACTCGGTCTCTCTCCCAAGAAGATCGGAGAAGATATTGCCAAGGAGACCGCCAAGGAATGGAAGGGCCTTAGGGTTACTGTGAAGCTCACCGTGCAGAACAGACAGGCGAAGGTCTCGGTTGTGCCGTCGGCCGCCGCCCTTGTTATCAAAGCCCTCAAAGAGCCTGAACGCGATCGTAAGAAGACTAAGAATATTAAGCATACAGGCAACATCTCTCTCGATGATGTTATTGAGATTGCAAAGATTATGAGGCCGAGATCCATGGCGAAGGACTTGGCGGGAACGGTGAAGGAGATA…
NNU_13115	0.139361	0.492642	0.057061	2.87934	3.596	3.59795	2.37478	2.46149	3.02967	1.94791	2.32205	2.31478	2.16411	1.3001	0.859894	PREDICTED: shaggy-related protein kinase theta-like isoform X1 [Nelumbo nucifera]	ATGGCGGTCTCGGACGTCGAAGCTGTCTTAGATTTCTTGAGGAACAATGGGTTTCCCCAAGCTGCTTCCGCACTTAGAGACGATATCGTAGAGAGAGGGGAGGTTGGTTCCTTCGATTTCGAGAAGTTCATGTTCCCGATGGACCCGCCGCCCCCTCCGCTGAGAATTTCGTCCAGTAGCCGGCAATCAGAAATTTCGAATGGAGTTCTTTGCTCCGGTTTTATCTCTGACTCGTCGGATGATTTCATAAGCATGGGTTCTTCAAGTGTTGAAATGTCTGCTTCTGGTATGGATCGAAAAATTCATTTTTTTCTTCCTTAATTATGGAACTCATAACTCGATTTCAAAATCGTGGAAGCTTGTTAAAATGATTTGTTAAATGGGAGCACTCAATGAAGC…
NNU_13064	0.071037	0.144199	0.059558	1.30932	3.40953	1.91403	1.4313	1.73262	3.45447	1.43232	0.674821	2.21729	0.014426	0	0	PREDICTED: probable N-acetyltransferase HLS1-like [Nelumbo nucifera]	ATGGCTACGCGAGGCTCGTTTTTGTTCAAGCAAAGTAATCTTGTTAATTATCCCCTTTCCTGTAACTGTAAGTACTTACGTTACTTGCCTTTTGACTTTAGTTATATATGTATCTAGTTTGATTGTTGCGTTGTACAGAGACTTCTTTCCAATTTTTGTTTATAATTGTAAACGCCTGATCTTTTTTTTTTTAATTTTCCCGTATCATTTGGGAAGAATAGTCTGACGATGTCAAAATTTCAATTCTCCCTCCGGCTGTCGGTCTAAACAAGCCCATATTTTGTATAAATGTGTAGAGTGCAAAACCTTATATTTTGTATGCATTTGCACGGTAGATATTTGTATTTATACTCTTTCACTTGATCCATCAAACCATGGTTGGTCGAGCCAAACCGGACT…
NNU_12937	0.014692	0.090544	0.087603	5.40563	10.3864	5.44007	5.70941	4.88701	7.34039	2.03185	5.2496	3.14164	0.948562	0.725424	2.00395	PREDICTED: uncharacterized protein LOC104590170 isoform X1 [Nelumbo nucifera]	TGCCACCTGCCAATATACTTAAGAGCCTGGATCTGTTGCTTGCCAAATTTTGTGTAAAACTCAGCAGATCCCAATTCCCAGGTGGCCATGGGTTATAGCTCAGCTTGGATATCTTCTCTTCCTATAAGCCACTCTTCCCACATCCTTACCTGCAGTCTGCAGAACACTACAGGCGTGCTTGTGGGTACGAGATCCGGCTCCGCGGAGGCTTCGGATCTGTTCTCCACAAGTCACTACAGCCGCAAATAGGGAACATCTACCCATGTTAGATGCGTTTTGTTGGCAATGGATCCGATGATCATAGCGGAGAATTACCTCCATTGATTTGATGCTTCAGAAATACAAAAACCTCTCTCTTTCAATTTGTTTGGTCCGAGTGTGAGATCATCCTTCGAATTC…
NNU_12639	0.980439	1.64602	1.36554	7.47396	57.2581	20.8721	13.7489	11.8944	49.6549	22.0388	10.7076	28.5746	7.98679	1.51483	2.44325	Potassium transporter 1 -like protein [Gossypium arboreum]	ATGTTGCTCGATATAGGTATCTGACGACTAGTCCAGAGGTTGGGTTTGAAAATTGATACATGATAATGAAATGAGTTGTTTAGCGTAATGGAGTCGAGTCTCTCCATGGGTCGGGGAAACTCCCTTTTTGGCTTCAAAATTAAGCCAATGAGTAATGGATTCATAGGGTTCTATTCCTGCCCCAACGTGTTCGCTGCTTATTGGCTTCAAAATTTTGATGAACAAATGTTTATCTGTTTTCTCAATTCTAAAGCCAATGAGTAATGGATTCATAGGGTTCTATTCCTGCCCATTTTACTCCCAAGGAATGGCTGTTTATCTACAGGGTTGGCTGTAGCCTGTAGGCATGCCATTTCCAATTGGATTGGAACTTCTCATCTCAACAACTTCTACCTGTCA…
NNU_12398	6.81461	5.4485	5.89184	0.613891	0.582895	0.928163	2.41546	9.00242	0.998945	1.77508	1.05764	1.24036	4.70247	9.88427	8.61824	PREDICTED: ABC transporter G family member 6-like [Nelumbo nucifera]	ATGTCTCCCGTCGGAGCCGATAAACATATCCCGGCGAAATTGGTCGTCGATAGCAAACCAGTTTTCGAGCCGAGGCCAGCCATGGAGCTTCAAGGCCTTGCTCCTCGAGGGGTCCAAAACACTGGACCGTCTCCGACCCTCAGTGAACTCTTCTGGCGAGTGGAGAACGCCCAAGACGAAGCCACCCGCATTGAGACTCCCCGGCACCAGTCGCTCGACATTAACGACACCGGTGTTGACTCCAGATATCTTCCTTTTATTCTTTCCTTCAATAATCTGACATACAGCGTGAAGACTCGCCGTAAGATTTCGTTTCCTGCGTGTTTTGGCCGGGCCAAGAGTCTCGGAGCAGCGGCGGGTCCAATCCATAACGACCCTAGGGTTTTAAATTCAAATACC…
NNU_12166	0.984451	0.869561	1.245	21.2349	42.7255	39.6606	25.2898	29.5076	37.7312	25.1793	24.6349	28.5145	27	1.82016	5.9775	PREDICTED: ethylene-responsive transcription factor ERF003-like [Nelumbo nucifera]	AAAAGAAGGAAAAACAAAACAGTTGTGGGCCCATTGTCCCCTACAATTTGGTTGCCAGGCAAAAAAGATCCCTCCAGTGTATCAACCATCAGCCATGAGCAGCAACTACATAAACCCCCTCACCCTCCTCACTCCAAACCCCTCTTCTCATGCATTGTTTTATGCATTTCTCTCTGTAATTCTATCTCTCAGGCATTTCCACAAACAGTAAACCATTTGAAACGTTTCTCTCACACGACAATGGCCAGACCACAACAGCGATATCGAGGCGTCCGTCAGAGGCATTGGGGATCTTGGGTCTCCGAAATTCGACACCCTTTATTGTAAGTTGGTTTATCACTCATGTTCCTACTGATATTTAATAGATGTTTCAACGTGTTTGGACTTAACTGAAGAAAC…
NNU_12123	0.816904	0.861564	0.279847	5.1911	4.93468	4.35189	7.79281	4.55456	9.54163	5.78998	3.9318	5.27411	2.56374	0.016682	0.115445	PREDICTED: respiratory burst oxidase homolog protein B-like [Nelumbo nucifera]	ATGGAGATAATATGGAGGCTGGGAATAGTTGGATGCTATAGTAATTTTGGTGCTTTTGGGGTCACGATGCTGGTGCTCATGATCATTGCGTACATATTAGCCCAGCCTTGGTTCAGAAGGAACAAACTCAGGCTTCCGAAACCCCTCAAGAAGCTTATTGGTTTCAATGCCTTCTGGTACTCCCACCACCTATTTGATGCGAGCGCTTGATTCGCGCCTTCAGGTCTGGCTATAAGACAGTGAAGATTTTGAAGGTTAGATCAAATCTCATAAAACCCAAGATTATATTATCAATTGCAAGATATTACAATGGAGATTCATTAATTCCTTGTGAATACTTGTATTCATTTTCAATTCCTCAGGTTGCTGTCTATCCAGGATATGTGCTGGCACTCCTCC…
NNU_11986	0.250226	0.126768	0	2.62775	1.61581	1.1057	1.89839	2.48662	2.95466	1.02789	2.35895	1.11459	1.02718	0.073044	0.238881	PREDICTED: uncharacterized protein LOC104600727 isoform X1 [Nelumbo nucifera]	CAACGGCGGTGATACATCGACAAGGACACTATTTCCCTCGTAAATTTTCTTGATTAACGTCTATAAGCTGATTTAAAAGACCGCGAAGCCAGATAAGCATGGAATGATCATTTAAAAATCGTGACTCGTTAGCATCTTGCTTGCAAGGGAAAGGAACAAAGAAGAAATGGCTGTAGCCTCCTCTATGGCTTCAGTGAGACTGGTGAAAGCTTCATGGGAGTATGGGACACACAGCGAACCCTCGTCCCCAATCACAGTCACTCCAGCTCCTTGTTGAACAACAAAAGCCCTAACACAGTCCGTTCTCCAACCTCTCAAACCAAACAGATCACAACAACAACGGCCCCGGTTACTCCGAAGAAGAACTTAACTGCTTCAGAACTTCTGGACTTGAATATC…
NNU_11929	1.31734	0.650023	1.35823	160.118	217.56	199.624	176.915	184.28	238.271	119.323	87.1058	135.545	25.9176	9.17903	26.4184	PREDICTED: uncharacterized protein LOC104600676 [Nelumbo nucifera]	CTCTTCTACTGACTAACATTCTGGTTTGACTTCCATTGATGGGTCCTTTCATTACGATATATAAACCGGGTAGCTGGTTACGAATTCGGTAGTCTCGTCCAAAGCAGCTATTTTTACCTTCACCAGGATTTTGCCCCCGAGACCTCGCGGAGGTGTTCGTTATCTTCAACTTTTAGGTAACAGAACCTTCATCCTTCTTCCTTTTCGTGGACTTTTTGTTCTTGGATAACAATGTTTCCATCTTTCCATAGTATGTCTTTATTGTTTTCCGTTCGCTTTTCCGGTTCTACCCTCTTCTTCTTCTTAATCAGGACTCTTGTCGTGGAAATGAATTGGGTTTTGGGTCTAGTTCAGATTTCTACGAATTTGGGGTTTTTAATTAATTTAAATGAAAACTAG…
NNU_11564	6.83252	12.8025	9.07174	21.6822	35.4367	26.657	13.2163	14.5336	30.6061	20.9574	23.4619	17.2091	8.68286	4.90233	6.60203	PREDICTED: transcription factor bHLH130-like isoform X3 [Nelumbo nucifera]	ATGATGTTTGGTGGTTCTGAAGCATTAACAAAGGACATGAATCTTTTATTTCCTTCTCCCTTCAAGAATTCGGAGGAACTTCAGTCGAAGAGCAGAGAAGTCATGAATTCAGATCTCCACCTTCATCATCATCATCAGCAGCATGCGAGGCAGTCGCAGCAACAGCAACTGGGCTCTGGTCTGATGCGGCTTCGCTCTGCTCCGAGTTCATTGCTTGCGAATTTTATTGACGGTAGCAGCGGTAACGTCGAAGATGGATGCGAGGATTTCCTCCATCCTCGATCTTCGAGCCCGGAAGCAGAGAGCATGTTTGCGAGGTTCATGTCTTCTGGTGGTAGTGGTAGCGGTGGTGATTCTTCTCTTCCTGATCCCCGGGAGATCGGGGAGAAACCTTCAGCA…
NNU_11529	15.89	21.5598	20.0198	69.2198	61.5206	77.8408	52.2087	33.1287	87.7231	48.5222	19.6394	34.495	68.0177	38.6354	35.5805	PREDICTED: probable polygalacturonase isoform X2 [Nelumbo nucifera]	ATGGAGCTCCGGAGAAGTCAAAGAACAAATCATGTATTCTCTCTTCCTTTTTTCCTCCCCTCTATTTTTATTCTATTTTCTCTAATTTTTTACAGCCCTAGAATCCAGGAAAATAATAATTGAAGAAGCTTTTTCATTAGCACTGGTCTTTCGGGTGAATTAAAGTTGTAGTTTTTACTCTTTTTAGTGTCTCTGTTATGTAGGTTATTCGCTTTGGTTTCACGATTCATCTTTAAAGCCTTTTCTCGTTTTCATCTCTCATGATATTTGCCTTCTCATTAACGACATCTCACCTCAAATCCTTCTAAACTTCGATTTTTTTACCCTTTTTTCTTTAATTTTTGGAACAGGAGTTCTTCAGAAGCCATATATTTCATTCCGTTTCCCCTTCTTTATGGC…
NNU_11294	5.7132	4.74323	2.20466	16.154	17.9796	21.0255	21.1555	24.7328	15.9405	15.6913	28.5009	14.2074	12.6695	8.68516	7.68527	PREDICTED: 2-oxoisovalerate dehydrogenase subunit alpha 1, mitochondrial-like [Nelumbo nucifera]	GATAAGATCAGGCTGACATGTTACAGTTACGTATTAAAGCCATTTTATGGTGATTAGGAGTTTCATAATAGCTCGACTTTTTTTAATAGGATCTCTTCATCGTGTTTTTCCCTGCAACCGATCGTTCTTTTGGTATCTCTGTTTGTGATTCTAAGCTCTGTTTCATGGCAGTCTGGTTCACAAGGTCGGGAAATGTCGCTCGACATCTCAAAAGAAACATGGGTTTCTTGGGAAAACTCAACCACAGCTTTTTGGGTTTCCACCAACGTAATTCCTCACTCGTATCACCAATTGACGAAAGCTATAGAAACGCGGTTGTAGTTCTGAATAATGCCATGGCCCTTTTCTCTGTTCGCTGTTCTGAATCTACTCTAGCGGAAGCACAACGTGATTCACGGT…
NNU_11143	112.35	148.475	75.7542	19.0131	29.3817	33.826	15.766	17.0273	7.27005	30.819	22.1447	23.6662	57.4961	139.654	131.846	PREDICTED: MATE efflux family protein LAL5-like [Nelumbo nucifera]	CCGCTTCCTGTGTTTGTGGTCAAGAAATCAAAATTATGAATTTATAAAAAAAAAAATCTTATTATTTCTTACATCTCTCTCTGCTATATAACACAAATGACGTCGCTGGCTGATTGAATGAGTGGTCGCTTCTTCTCAGCTGATCTTCTCAAGAATTCTTCTTGAGGCAGAGAAGACGGAAGGGGAGGAGCAGAGAAGAGTAGGAGGAGGAGAAGATCAGAGGAAGAGAGGAGGATGGGTTCAAATACAACAGAGCCGCTGTTGCAGTATGAGAGTAGTTACGGTAAGAAAAAAGGATGGAGAAAGGTGTTGGACGCGGAGGAGGCCAAGAAGCAGATTACGTTCTCCGTCCCCATGATCCTTTCCAACGTTTCATACTACTGCATCACCCTCATCTCC…
NNU_11072	0.044506	2.00042	1.22947	1.93831	3.07476	3.408	3.38234	1.89806	4.53539	2.14715	5.28897	3.68387	1.63363	1.28507	0.018966	PREDICTED: pentatricopeptide repeat-containing protein At2g13600-like isoform X1 [Nelumbo nucifera]	ATTACTGCTTTAGGCTTGTGGATGGTCGGTGTAGAAAGACAGACCCAGAACAGGCAACGGATGATGGCTGAAAGTTTGAGGGCGATGGACTCAGGCGAAGATAGCCAATCTAGTGGCGAGGATGTTTGAGAGCTAAGACATCTGAATGTCGAGATATCGCTTAAATTCCTTTTTCACTGTTTCCTGTTATCCTCTTAACCGGAAACTTTCTTCTAGGTAAAATTGTTCGTTGTTCTTGATACGGAAATTATCAATTAGAAACATCTTATCTGCGTTTCCTGAAAATTTTCTGTACTGTTTTATGATGGCCGGTTGGAATGAATAGCAGAATAAGCGAATGTGATGATAAATCACATCCTTGTTTCTTTTTTCTGACATCGAAGGTAGATCTTTGGGCAT…
NNU_11053	0.135246	0.151672	0.12088	2.55749	2.4176	1.27598	3.00068	1.18604	3.89084	1.90384	3.75186	3.06336	2.10873	0.199859	0.45771	PREDICTED: probable LRR receptor-like serine/threonine-protein kinase At3g47570 [Nelumbo nucifera]	ATGAGTGCCCATGTCCATGATTTTGGGTTAACAAAGTTCCTTTCAGAATCCACTAGTAATCTTCAGACCACCATGATTGGTGTAAGAGGATCCATTGGATATTCTACTCTAGGTAACCTTACTATTTCACTGGTTAAATATCTTATTATTCATTTACTTTGACCATAATAGCAGTATATCATTTGAACTTCTTTATGCACCGCCAACATAAATTTCTTGACAAGAAAATAATTGTCTCTGAATCCTAATTTTATTTAATCCCTTGATTAAGATGCAACTTCAATCATCTCATTTATACTTTTGTAGACAAGATTGATCAGACTTAATTTTCGATAGAGAATACTAATTAATAGAGTTCAAATCAGCCCCTCACAAGATTGCCCCCCACAATGTCCCACA…
NNU_10677	2.61971	2.99845	3.05158	10.977	15.5392	10.3326	7.79098	9.73078	11.3567	9.5221	11.9446	12.6366	2.24658	1.36208	2.84179	PREDICTED: F-box/kelch-repeat protein SKIP20-like [Nelumbo nucifera]	ATGAGCACGGGAGAAGCAGGGCTGGGTAACCAGCAGAACCCAAGTCTGATCCCCGGCCTGCCCGACGAAATAGCGTTGGAATGTCTCGTTCGCGTGCCCTATCGATTCCACTCGGAAATTAAGTCCGTCTGCCGGAGATGGCGGAACCTGCTCATGCACCCATCTTTTTACAGAGAAAGGCAGAGAACCGGCACCGCCGAGCAGCTTGTCTGTCTCGTTCAAGCCCTCACCACCTCTGCTGAACCCACCATAGAATTAGCGGTTGAAGGTAACGACGAGCAGCAACAAGATAAGAGGCAAACTCGGCGAGGACATTGCCCACCCATTTACGGCGTCAGTGTATATAACCTCAGCATGGATACCTGGCATCAGTTGATGCTGAATCGAGCCAACGGCAAT…
NNU_10087	2.37489	1.66841	2.61376	23.1191	22.1251	23.5708	28.6455	25.8587	40.6553	21.5938	12.6095	35.4434	8.72602	1.57533	3.53077	PREDICTED: ARGOS-like protein [Nelumbo nucifera]	CCCCAAACCCAAGATATCTATCTCCAGACCAAGAGTAAACAATCAAAGAGCTAATGACTCTTCTAAGGGTCATCAGATAATGAGGATTATTGAACAGTGAATTGTGGATCCGAGACCTTGCAAGTTGCAAAAGAATAACATGGATTAACAGCTAAACACACACTTGTATAACTTGATTTGTTCACTAATTTATTAGATGGTAATAAATGAATAAAGTGGGTTGGCCCAATTCCAGAGAGAGATCATTTGGATAGAGAACGGAAGGGAGAAGGACAAGAGAGGGAGTGGGGGTCCAGGGGTGAAGAACCTTAGGAGACACCCTCTCTTTTTTATGAGACCCGTCACCATTCGCACTGAAGCAATCCAACTTGAGTTGAAATTCACTGAATCCATCCCACC…
NNU_09697	1.3886	2.33867	2.73651	2.35361	7.0341	5.54188	3.53747	3.40987	6.05718	3.21643	4.4142	3.66868	2.48184	0.702052	1.93926	PREDICTED: LOW QUALITY PROTEIN: transcription repressor OFP13 [Nelumbo nucifera]	ATGGGAAAGAAGATGATGAAGCTTCCTTCTATCTTTAAGGGCAAAGACATAAAGGCTTCATGGCAGTGGCCCTCTTGCAAGCACCCCAAGACCCTCTCTTTCCGAGCCGGCGAAGACATGTTCAAGACCGTTAACTCGGTTTTCTTTGATCCAGGCGACATGACCACTACGCCGGAGTCGTGGTTTACCAACTCATCGGAGTCTGGGAGCTTCTCAACGGCGTCGGAGGACTCCAGAGGTGAATCATTAGAGATGGTCATTCGTGGGTTGCGATCGGAGAGGCTGTTCTTTGAGCCTGGCGAGACAAATTCAATCCTGGAGGAGTCCAAGCCAGGCGAGTTCCCATTCAAGGAGAGCGTGGTGTTGGCGATGGAGTCTCAGGATCCGTACGTGGACTTC…
NNU_09595	0.790137	2.36871	1.73942	175.299	203.013	193.144	220.729	249.157	154.538	142.481	341.049	229.542	98.574	29.6733	71.472	PREDICTED: uncharacterized protein LOC104587081 [Nelumbo nucifera]	ATGATCAACCCCAAGAGGCTCGTAGAGATGGCTAGGAGGTGGCGGAAGGCAGCCGCCGCCGGGAGTCTAAGAATCTCTTTACCAAGAGCCCACGGCCACGGCCACGGCCACCGGGGCGCGGCAGTGGCGGATAAAGGCCATTTCGTGGTGTACACAATTGATAAGAAGCGGTTTGTGATTCCTCTGCAATATCTCAACCACAGTATTGTCGTGGAGCTGTTCAAAATGTCTGAAGAGGAGTTTGGGCTACCGAGCAATGGGCCTATTACCTTGCCTTGTGATTCTGTATTCATGGAGTACGTTGTTTCTTTTCTTGGGAGTCGTCTCATCGACAGTTTAGAGAAGGATTTGCTCTTGTCCACCATGGCTGGCCGATGTTGTGTATCTTCTACTTCTTCT…
NNU_08857	7.09771	9.10816	6.83704	6.75958	2.08265	2.4548	1.37105	1.2541	1.48372	2.2228	9.16676	2.11103	14.69	8.06976	8.60236	PREDICTED: leucoanthocyanidin dioxygenase-like [Nelumbo nucifera]	ATGGCTCCCTCAGCTGCAGTTGCATCTAGAGTTGAGAGCTTGGCCAGCAGTGGGATCGCTTCAATCCCCAAAGAATACGTGCGTCCTCAGGAAGAGCTGATCAACATCGTCAACGTATTTGAGGATGAGAAGAAAACAGACGAAGGACCTCAAATTCCAACTGTTGATTTGAAGGGTCTCAATTCGGAGGACCCTGCAGAGCGAGAGAAATGCAGGGAGGAGTTGAAGAAAGCTTCCATGGATTGGGGTGTGATGCACCTTGTCAACCATGGCATCCCTGATGATCTCATCGATCAGGTCAAGGCCGCTGGTAAGATCTTCTTCGATCTCCCCATTGAGGAAAAGGAGAAGCATGCAAACGATCAAGCCTCCGGCAAGATTGCCGGGTATGGGAGCAAG…
NNU_08259	14.5911	10.3719	7.08347	16.2148	56.3719	43.9789	40.4742	76.5486	62.4819	41.2708	101.612	74.3675	36.8062	3.16128	16.1087	PREDICTED: uncharacterized protein LOC104585572 [Nelumbo nucifera]	CACGGATCTTGCCTCCTCTTTATCCTGCAAACCCATTTTTATACCTTTTCTATCTTTCTTTCCATCTCCCTTATATATATCCTTAAGGATTGAATCACCTTTGTTCAGTTCTACTTTCTGATTTTCCTTCCAAACCCCAACTCCAACAGCAAAACAAGAATGGCTTCTTGGGTTCGCACCATTACATCCCCCTTCAGAAAAGCTCGTACCTTCTTCAACAGCCCGAGGGATAAGAAATCTCAACCAGGTATTATTCAATTTTATCTTCATCTTCATGTCTTAATTCGTTCGTCTTCATCTTCGTCTTGGTTTCTTATTGGAATTATTGGTCCTTGCAGAGAATGAGTCTCGTACCATGGATTTACATGGTGAGGTGATGGCATGCGCTTATGAGGATGT…
NNU_08158	1.52765	2.31109	3.08442	4.67207	6.12014	5.47349	3.39197	4.06042	5.06782	5.52785	8.57252	3.51265	2.192	1.71763	0.912699	PREDICTED: pentatricopeptide repeat-containing protein At2g41080-like [Nelumbo nucifera]	CTTGTTTCTTATTCAGGGGGAATGCACTGTTCACCTCCCCCTTCGTCCGGACACAGTAGCGGTGAACCAGCGCCGGGTCTAACCCGGAGCTATTTATCTCCCCTTCTCTCTCTCTCTCTTCTTCTTCTCCTTCGTCTTCCTCCTCCTTTTCTCCTTCCTCTTCCTTTTTTTATCCAATTGAGAGAAAAACACCGTTCATCTTCCCCGACCTCACGACACCCGAACGGCGGCACCGAGACGATCCTTCCACTTCCGACTCCCTCATCTCTCACTGTTTTCTTCCATCACTCTATCTCTATCTCTTCTCAATCCCATTCCTCTCTCCCCTTCGTTCTCTCTCTCTTTTCCACTTAATCACCGCCGCTGCAACTTGCAGCGGTGAATCTGAACCCGGTGGCA…
NNU_08065	0.773066	1.33711	1.4662	2.64292	3.30782	2.23657	1.87487	1.65195	2.01656	1.94029	2.66955	2.98908	0.407774	0.342554	0.189364	PREDICTED: endoglucanase 23-like [Nelumbo nucifera]	CCTTTATGTATATATACCACCAAATCCAAACGACGTTGTATTAAACAACGAAACAAAGCAACAAAAACAGAGGAGGGGAAGAAGAAGGAGAATAAGCAAAACCAAAAGAGTCGAGTGAGAGAGCAGCATCCTACCCCATTAAGATGAGGTTCTCCTTTCCGTCTCTTGGCTACCATAATCTTCTTCTCTTTCTTCTTGTTCTTGTCCTTTTTCTGGGATCGCCTCCGGTTGTTCAGTCCGGTAGTCATGACTATCAGGACGCATTATCCAAGTGTATCTTGTTCTTTGAGGGACAAAGGTCCGGTAAGCTTCCGGCGGACCAGAGGGTCTCATGGCGGGCAGATTCTGGCCTAGGCGATGGTTCGGCGAATGGGGTGGACTTGACTGGCGGGTACTACG…
NNU_07936	0.18606	0.578468	0.517581	5.91634	2.71871	2.81992	4.1526	0.810052	5.56433	0.205081	1.40055	4.31806	3.63392	0.507418	0.179449	PREDICTED: U-box domain-containing protein 26-like [Nelumbo nucifera]	ATGAAGGATGATCAGATGACCATTCCTCCCTTGTTTAGATGCCCAATTAGTTTAGACTTGTTCACAGATCCAGTCACTCTATGTACAGGCCAGACCTATGATCGATCCAGCATTGAGAAATGGCTTGCAGCTGGGAATCTCACTTGTCCTGTAACAATGCAGAAGCTCCACGATCCTTCCCTAGTCCCCAATCACACGCTTCGGCATCTGATAGACCAGTGGCTCTGCATGGACTACGGCTTCGACCCTGATTATTTAAAAACCATCGATCCAGACCTGTCCTTGGCCGCCCTGAAGCACAAGCTTGAATCTCACGAAGTAACCTTGACAACTAAGATAGAAACACTCGGGAAACTCGGAATTCTGTCCAAGGATTTGGCGTGGAGGTATGGCTTGATC…
NNU_07626	8.54802	8.71643	7.91192	40.696	65.2437	48.842	49.286	44.465	38.0272	37.6356	32.0453	37.1364	15.3619	7.47706	10.9298	PREDICTED: charged multivesicular body protein 1-like [Nelumbo nucifera]	ATGGGAAATGCAGAAAAGCTAATGAACCAGATCATGGAGCTCAAGTTCACGTCGAAGAGCCTCCAACGCCAAGCTCGCAAGTGCGAGAAGGACGAGAAATCCGAGAAACTCAAGGTCAAGAAAGCTATCGAGAAGGGTAACATGGACGGTGCTCGTATCTACGCAGAGAACGCAATCCGAAAGCGTACCGAACAGATGAACTACCTCCGCCTCGCCTCTCGCCTCGACGCCGTCGTCGCCCGCCTCGACACGCAGGCCAAGATGGCCACCGTCAGCAAATCCATGACCTCGATTGTTAAATCCTTGGAGTCGTCTCTCGCGACCGGGAATCTCCAGAAGATGTCGGAAACAATGGACAAGTTCGAGAAACAATTTGTGAACATGGAGGTTCAAGCCGAG…
NNU_07359	2.40146	3.70615	3.2546	9.15743	7.14921	8.67532	8.89306	9.46951	11.0432	5.53765	2.53665	7.25906	3.05723	1.63575	1.20915	PREDICTED: eukaryotic translation initiation factor 5A-2 [Nelumbo nucifera]	GAGGAGGGATCTAACGGTGAAAAATGACAGACGCAAAAAGGTTTGCAGCGACTAGCGAGAGCGAGAGTTCCATGAAATGAAACCCTAGACTCCCGGAATCATGCTTTTTTTAGTTTGAAGAGAAAAAGGAGGAGAGAGAAAAATAGATAAATAATTATATATTTATATTTATATAAGCTGATCTAACTTTTGTTGGTTTTCTACGCCTCTCGAGCTCTGCAACTTTTCTTTTCTCTCTTTGTATCAACACAACACCAAAGTTCAGTCATGTCGGACGAAGACCACGACTTCGAGTCGAAGGCCGATGCCGGAGCTTCAAAGACATATCCTCAGCAGGCCGGGACCATCCGTAAGAACGGATACATTGTCATCAAAGGAAGACCCTGCAAGGTTTTTTTT…
NNU_07265	5.97659	9.06845	9.42628	70.176	102.364	108.487	82.5688	92.3401	104.358	75.2125	71.0114	94.6433	40.4405	23.8798	47.0692	PREDICTED: zinc-finger homeodomain protein 9 [Nelumbo nucifera]	ATGGACTTAGCCACCGATACAACCCCCAACAGCACAAGGAAAACCCAGGAAACCGACGGCGAGACACCATCTCCGACCCAACCAGCCAAGCTCAACGAACATCACATTTCCAAGCCTTTATCCTTCTCCAACGGCGTACTCAAGCGCCACCACCACCAGAATCACACCCCGACCACCCCTGCGGCGGTGGTTAGTTACAAGGAATGTCTCAAGAACCACGCGGCAAGCATAGGAGGCCATGCCTTAGATGGGTGCGGAGAGTTCATGCCCTCCCCATCTGCCACCCCAACCGACCCAACTTCCCTAAAATGTGCTGCTTGCGGTTGCCACCGCAACTTTCATCGCCGTGAACCTGATGAGGGTACCCACACGGTTGACTATCATCACCAGCAACTGCAG…
NNU_06941	1.33867	0.172523	0.200918	18.2016	6.76908	6.00265	4.67229	5.6468	1.14873	4.13142	18.8494	8.39285	0.480356	1.24694	1.78449	PREDICTED: monothiol glutaredoxin-S6-like [Nelumbo nucifera]	ATGGATAAGGTAAGGACACTAACTTCAGAGAAGCCAGTGGTGATCTTCAGTAAGAGCTCTTACTGCATCTGTCATTCCATCAGGACTCTCTTCAGTGACTATGGCGCCAGCCCCACTGTTTATGAGCTCGATCATCTGGGTGATGCCGAGGGAAGGGAAATTGAGAGAGCTCTCCTGCAGCTGGGATGTAAGCCATCGGTACCGGCGGTGTTCATCGGCGGCAAGCTGATTGGTGGAGCCAAGGACGTCATGACCCGCAAACTGGACGGCTCTCTGAAAGAACTACTCATACATGCTGGATTTATTTTTCTTTGA
NNU_06722	0.831873	2.86585	0.708403	1.14314	4.59677	3.45375	2.47828	2.3227	4.19164	2.88777	3.26761	2.25057	3.66724	1.62566	0.894777	PREDICTED: pollen-specific protein SF21-like isoform X2 [Nelumbo nucifera]	TTCCCAGTTGGGAGAAGGTAGGAAATTTTTGAAATTCGCCCACCTATTCCGCAACCTTTATGGCGTCCATTGGATGGATCCTACCATTCTTTCAGGGAGCCTCTGCAAGTGAACTCTGAGCGCACTTTGTAACATTTCCCTATCAATTTAACATGCATGTTATTCTTTCAATGTGTGACTGGATCTAGATGATATGAGCGCAGGGTTTTTGCTTGCAGGAGATCTGGGTTCGAGATAAATAGGCATTGAACTGATCAGGATATCTTTGTGATATGTAGGTATACATATTGGATTAAGATAAAATATCAAAGCCCATAATCCACCCAATGACCCAGACCTTATATAATTTGGTTGGATTCTCTTGCCTCTTGGGCCTGCTCTACCCATTGTCAACCCTAC…
NNU_06521	0.213342	0	0.151308	14.0075	13.4084	8.90139	43.9884	38.797	43.1536	52.2718	75.5624	58.0152	6.76909	8.6733	12.2144	PREDICTED: 3-ketodihydrosphingosine reductase [Nelumbo nucifera]	ATGCATAAAACTAGTAGCTGCGTTACTTCCTCACTAAGAGGCATCGCTGCTATCGTTGGGGTCGGCCCCAAGCTCGGCCGCTCCATTGCCCGCAAGTTTTCCCACCAAGGCTACACCGTCGCCATCCTCGCCCGAGACCTAGGCCTCTCTCTCTCTCTCTCTGACTCTGTGTGTGGCAATTATATATATTATTATCATTATTGATGATATATAGTTAACGAACCATACAGATAAACTGTCGAGATTTGCGGACGAGATAGCAAGAGAAGAAAAGGCTCAGGTGTTCGCCATCCGCATCGACTGCTCCGACTCTCGAAGCATTCGGGAGGCATTCGAGGGGGTTCTATCTCTTGGTTTCGTCGAAGTTCTGGTTTACAACGCATTCCAGCCCGATTCATG…
NNU_05978	18.5603	8.35712	6.93684	36.7669	29.4753	25.0184	50.538	54.3433	35.1711	36.282	93.3335	49.3044	12.194	4.97993	9.99121	PREDICTED: monothiol glutaredoxin-S11-like [Nelumbo nucifera]	ATGGAGAAGGTGATGAGATTGGCTGCAGAGAAAGGGGTGGTGATATTCAGTAAGAGCTCCTGTTGCATGTGCTATGCCGTGAAGATTCTGTTTCATGAACTTGGAGTGAACCCAATCGTTCACGAGATTGATCAAGACCCAGAAGGGAAGGAAATGGAGAGGGCGCTGTGCAGGCTGGGGTGTAATGCACCTGTACCAGCTGTGTTCATAGGTGGTAAGCTGGTGGGATCTACTAATGAAGTCATGTCCCTTCACCTGGGTGGCTCTCTGATTCCACTGCTCAGGCCATATCAAACTCTAGTTTGA
NNU_05863	4.19422	8.11185	3.94638	12.9528	17.0027	18.9206	21.3387	17.9687	30.4962	9.58868	6.60399	15.7943	5.39933	5.66338	2.73058	PREDICTED: probable WRKY transcription factor 69 [Nelumbo nucifera]	TTGATGGTGGCTGATGACAATGGACAATTCAGTTCAGAGCCGTCTGATCACTGTGTTTGATTGAAATCAGAACATGGTTTCATCAGTTTGTGAATAATCAAGGACGGTTTGTGGTGGATCCCACACATAGTTTCCAGTTTCCCCATGCGATATGGGCCATGAACTGATACGTATGCATGTCCTTTGCACTGTGAAGCAATACCCACCTTTCCATCTTGATTAATTCAATAGCAACAACATTCACAGAGAGACAGAGAGAGAGATCAGATATATCATATATATGAAGTTATGAACATTCAAAGTTACTGTTTTTCTGATATTGTTATCAACTAGAGAGGGTAGGGAGGGGATAGACATAGCCTTTGCATTTATTTAATTATGTGCTTCTTGATAGGCTAT…
NNU_05833	0.154539	6.00165	0.134128	0.176523	7.42449	9.90358	0.132551	0.170456	7.2393	7.84844	9.07914	4.64371	0.180196	0.186845	0.104609	PREDICTED: uncharacterized protein LOC104605036 [Nelumbo nucifera]	TTTGTTGTTATCGACCTTTCAGCTGGCCCTTGCACATATGGAAAGATAGAAACTGAAGAAGGAAGTGTCAGTTATAGAACTCTCCCTCGGTTATGGAATTTAATCTTCCCAAGAGGTCCAGCTGGTTCCAGTGCTCACTCGACACATGATATTTTTATGGGACAGCTTGCAGCTCTAGTATCAACTACCATTGAGCATGTCATAGCTCCAGATGTTAGGTATTTTGTATTTTTAGTGACATGCAAAATGACAGCAGTCAACAGTGCATTAAGTTTTACTTTGCAGTAAAACCAGACAGTAAATTATATACTAATCTCTGTTTGAGTAATAGATACGTTTTGTATCTTAGACAAAAAACCAGACAGTAAATTGTTACATAATCTCTTTCTAAAGTAAAAT…
NNU_05776	64.5339	60.193	79.9851	387.513	547.108	597.455	499.519	462.78	440.827	334.456	361.016	415.019	150.362	81.3154	198.141	PREDICTED: ethylene-responsive transcription factor RAP2-3-like [Nelumbo nucifera]	ACCAATGGAGCTGTCAGATGGGACTTGTACAACTATAATGTGGTTGGGGTGGAGAACGGGTGTTAGTTTGTAGTATTCCGATCTGACGACAAAGGAATCGTCTCATCTTGTGGGGACCCCTCGTCGAACAAAAATCTTTCCTTTTTATTATTACCACCACCTTTTCTGATATTCATTTTCTCGCCACCATTGGATGAGAAGAGAGGGACAACGAAAAAGGGACAGAGCAGGAAAAAGAAAAAGAAAAAGCAAAGTTACCATTTTGTCCGTTTTTAGTATTATTGGATGGATGGTTCATGGATGGATGCAAGTGTAACGGAGGCATTATAAATGAAAAGGCGTGTGTGGTGGAATCACTCCGGATTCATTCGATATTTGTTTCCCTATCTGAACCAAATA…
NNU_05672	0	0.121794	0	1.48996	3.87035	3.27918	3.26302	2.96005	5.36403	0.21644	0.73224	0.558235	0	0	0	PREDICTED: flowering-promoting factor 1-like protein 1 [Nelumbo nucifera]	ATGTCTGGTGTGTGGGTGTTCAAGAACGGTGTGGTTCGCCTGGTTGAAAACCTGGCGGTGGAGTCTCTGGACGGAAGTAGTCGACAAGCGTCGACCACCAGGCGCAAGGTTTTGGTTCACACGCCAACTAACGAGGTAATGACGTCTTATGCAGTTCTTGAGCAGAAGCTGTTGGAGCTGGGATGGGAGAGGTATTACGATGACCCAGACCTGTTCCAGTTCCACAAGCCATCCACGATTCACCTCATTTCTCTCCCCAGGGATTTCAGCAGATTCAGGTCGATGCACATGTATGACATTGTTGTCAAGAATCGTAACAGATTCGAAGTTAGAGATGTTATGTAA
NNU_05566	1.37872	1.93238	1.85527	5.93881	8.86109	5.38848	5.8036	7.7146	7.08525	9.55232	8.03377	11.2597	2.79374	1.65942	1.16639	PREDICTED: uncharacterized protein LOC104595882 [Nelumbo nucifera]	TTTGTGCTGTCTAAAACCGGCGTTGCAACAGAATCTTCGTGTTCTTTAACTCTATATTCTGGTTTTCCAAAACCACCTCTTTTTGTTATCCCCGGATTCCGGTTTTTTGGCATCTATCACTGTGTATAAATCCTTCTCTCTCCATCCATTTTTTTTTGCTCGTGTTATCTGGACTCGGTTCTGGAGAAACAGAGAGATCTGAGAAAAGCGAGAGAAACCAAATGGGTTCCACTTCGCCGGAATTGAGCTTGGATTTCAAGCCGTGGCAGGCTCCCAAAACTATTTGTTGCTTTCTGAGAGAGCTCTCGGCAATCGAAGATATTCCCGAGCGGTTGTCGAAGCTCGACGAGTACATCAAGAAGCTAGAAGAAGAAATGAAGAAGATTGATGCTTTTAAAC…
NNU_05030	49.6602	70.889	91.2692	362.682	496.853	516.632	426.786	465.658	426.218	261.29	272.066	297.358	176.635	204.589	240.359	PREDICTED: ethylene-responsive transcription factor RAP2-12-like [Nelumbo nucifera]	AAGCAATCAAAATCAAAACACTTTAATTGAAACAAGCTGTGTAATCCCCCACCAAACACACACCCATGACCCATCTCAATTCTCTCAATCACCTAAACAAGTTGACGTCCAGCTCCAGCTCTAATTAACAACTTTTTGTAAGGGTAACTCGTAATTACGATTCTATAAGCTCCTCTCCTCTAACTCTCTAAGGTAAGGTTTAATATTCTGCCTTTTAGTGCCCAATTAAATTAAATAAAAAATTAAAAATCTGAAAAGCTCTCCATTATTTCTGCCTCTCAGAGTATAAAGTCTCTTTGTCTCTCTCTTTCCCCCTCTGTCTCTCCGTCTTATAAACACACCAAACTCAACATTTCAATATCTTTCCTTGCCAACTTCACTTCAATTTCCCTTTTCTAT…
NNU_04732	2.67778	4.42739	4.14194	21.2338	27.9737	23.5008	26.426	14.2164	26.08	26.1773	11.2071	23.1389	13.9694	6.67925	11.5702	PREDICTED: U-box domain-containing protein 33-like [Nelumbo nucifera]	GCCAGGTGTGAGGAGCAAATCCGGTCTACTATTCACATGGGTAGCCACCAATCAGCCGTCTAATTACCTCGTACATCTGTGAGATATGTGGGATCACATGTGGCTGGCACGTAAATAGTTGAACGGCAGAGCGCTCCGTCTCGAGTACGGGAGATCCGAATTCCGGGCTCAGCAGCCCAGTGGCCAGAGATATTACTGTCACCTCAGGTTCAGGCATAGGCAGCCAGCCTCTCCATCCCTATTAACCTAGTTTCTTCTTCTTCACGGCCATTTATTAGCCTACGGTTCAGTTGTCTCTACCCACTTTACAGGATTCTTGTACGAGCACCAACAGTGTGATTCTCGTACCAGAGAGATAACCCAGGTTACCAGTTGAGCAGGGTTGAAACCTTTTCTTTA…
NNU_04359	4.98396	2.33553	6.08495	0.763713	1.60716	1.68712	1.76047	2.4605	1.20042	2.4252	4.97869	2.27208	1.29216	3.50748	4.47923	PREDICTED: F-box/FBD/LRR-repeat protein At1g13570-like [Nelumbo nucifera]	AGAGTTAAGGAATAGATTGATGTTGTTGCTTCTCATTTCAAAATGAAGACTGTTACAAGTTCAGGTTGTGATCGAATCAGTTACCTCCCAATAAACATCATTGAAAATATCCTGGTGAATTTGCCCATAAAGGATGCAGTGAGAACAAGCATCTTATCCACAGAATGGAGGTACAAATGGGCTACCCTTCCTAAAATCGTATTCGATTACGAATCTCGTATCAAGTCCAAACTCATTAAGATTGTCCACCAAGTTCTATTGATTCATGTTGGCTACATAAAGAAGTTTGAACTGTCCGGATTAGCTCTACGAAGTTGTTCTGGTATTGATAAATGGATACTTTTCCTGTCAAGAAATGCTATTGAGGAGTTAATCTTGCATATTGATGTTGGCGGGGGA…
NNU_04059	1.39359	4.09749	1.45333	25.6831	11.4017	9.58795	23.6356	18.0361	20.4958	16.7336	36.1713	18.1312	13.6191	7.9817	7.13714	PREDICTED: probable LRR receptor-like serine/threonine-protein kinase At2g24230 [Nelumbo nucifera]	AGAAAAAAAAAAAAAAAAAAAGCGAGGAGGAACTGTTGCGCAATCCTTGCATAATCAACCGGTGTTAAATGAATGCAAGAGTCAGAGTCCTGAGTCCAGAGTCAGAAAGACTGTTGAACACCGTTCCCAATCTGAATTATTCAATTATGCCGCCGTTACCTACTCCGTTATCTTTTGGCCGTCAACTCCGACAATGGTCAATTACTGTTGTATAAAAATATTTAAGGAATATATGCAACAACCAACAAGCACAGCTCTTGCAGGAAGAGCAAAAGCTTCGCGCCTTCGTCTACTCTACTCTCTCTCTCTCACTCTCTCCCTACGCAAGCAAATCCATGGCTTTTGAAACTTGAAACGATACTGAGAAATCAAACGAGTAAGATTCTGTAATGGAACTCT…
NNU_04043	9.28798	5.15612	8.44054	44.6331	74.1259	106.365	69.5975	110.569	95.3036	31.1082	142.66	32.595	29.3038	5.59017	9.83672	PREDICTED: pathogen-related protein-like [Nelumbo nucifera]	ATGCATGGGGAAGCAGAAAAGAACACCAAATGGAGACATGGTGGCCCTCCTATCTATAATCTGGTTAACCAAGTCTTCGAACAAGGTCGAACAAAGGTGGTGTAAGCGTATCCCTTATAACACCTCCATCGGTTGTTGTTTCTGCTGTTCTTGTCGTTGTTGTTGAGATCGTGTTAATGTTTGTCTCCATCTGTTTGTGCATTTTTCAAGAGCTCTGCTACAGTTTTTATATTCCCAATTTGTTTTGATGAGATCTTGTGGGGAGGAAAGACAAACCCATCAATATAATATTAATTTTTTTCCTTGTTATTAACGATCTTCTTGTTTTACACAGGAATGGCCGAAAGGATCATTAGAGGAAACGGTGCAGAATGCTGTCAAAACATGGGAGATGGAGCT…
NNU_03599	36.1198	13.3913	14.6338	104.208	95.4516	86.6949	64.7749	48.8137	102.284	65.4922	74.1596	90.6771	50.139	8.68259	22.0616	PREDICTED: uncharacterized protein LOC104601058 [Nelumbo nucifera]	ATGGCCACTGCTACTGCTCCTCAGTTCTACTTTGACGAGAAATGGAAGCTACCGAAGAAAGAAATGTCAAGGAGCCGTTCTTCTACCACATCCACTTCTCCTTTCATGAGGAATTCGTCGCAGAGAAGGTGTTCTTTTACCAGGAAGTGCGCGAGCTTGGTGAAGGAACAGAGGGCTAGGTTTTACATCATGCGACGCTGTGTTATCATGCTCATCTGCTGGCGGGAGTACGGCGATTCGTAG
NNU_03410	12.545	13.2604	15.9023	22.5269	45.301	41.364	36.257	37.3924	36.6808	26.8526	67.5938	48.3353	9.88981	10.4037	15.0315	PREDICTED: 15.4 kDa class V heat shock protein-like [Nelumbo nucifera]	AAAAAAAAAAAAAAAAACTTGAGGGTTCTTTGGGCCAATCATCTTCTCCTCTCCTAACCCAGCAAAGCAAGGGGGCCAAATGTTTTCCAATTCTATTATTCTAAGGCTAGCCTGAAGCCTCGTTTATAAATAATGAGAAAGCAAATCTGTTTCCCCAGTCTCCTTCCCACTCTCAAGAAAACCAAACCCATCACCAAAAAGTTGGAGAAATCAGAAATGGAATTCCAGGCGTTCCAACCTTCTCCATGGCCTTTCTTCTTCACCTCTCCCTTTCTCTTCCCATCTTACATCATCCCTGAAAACTATGTCCACTGGACTGAAACTCCGGAGTTTCATATTTATACAGCCGACTTGCCAGGTAATCTTCCTCTCATCACAGATTCTTCACGCTCGGTGTCG…
NNU_02605	1.37229	1.03834	1.79942	7.22016	6.09169	1.69623	5.72343	3.97791	2.09663	2.65263	9.64654	2.54328	2.0669	0	0.44573	PREDICTED: two-component response regulator ARR8-like [Nelumbo nucifera]	AACTAGCCCGACCACCATTAAAGTTCACTCTGAAGCTGTAAATGGATCTAGAATCGAGACCTGAAGATACCCAACAAGACCAGCACTTTCATGTATTAGCAGTAGATGATAGTCTCATTGATAGAAAGCTCTTAGAGAGGCTACTCACAATCTCTTCTTATCAAGGTAACTCACAGTTAAATATATAAACATGTACTGATGATCTGGTTTCTTCATTTTCAGGAGAATTCAAGTATGAAGTCTGTTATTTTTTTTTTCTAAAACGTAGGAAATACAATCTTTGGTTATATATTGATTGAAACTCCTCTTTCTTTTTTCCTGTCATCTTTTTTGATCCATTGTTTCCTCATAGTCTTTCCTTGTTGTTCCAGTAACTTGTGTGGAATCTGGTGATAAAGC…
NNU_01400	0.75496	2.0589	1.29537	8.72523	3.9928	5.0583	10.5759	9.33422	5.65299	3.54745	8.27036	4.77082	2.72361	1.77078	3.4081	PREDICTED: probable membrane-associated kinase regulator 6 [Nelumbo nucifera]	GCCATCTCATCTATGTGTCAGAGAATCCCAGTCACCATGGAAGGCTCACAACCTCTGTCCATTGATAGCTTCTCCTACAGCTGGTTAATAAACCTAAAACCCTCGTACGAAAGCCTCGGCGATTCTTTCAGGGCCTATCTCGATGCTTCGGACGAGGCCTCCTCCTTCATAGAGATGGACCCCAAGTTGACACCTTCTAAGAGATTCCTAGGAGACGCCCAGGATTTCAATTTCGGCTTTCCCGTTTCTCAGTCTCCCCACGGTGATCTGGTTGACGCCGACGAGCTCTTCTCCAACGGCCTTCTCTTGCCTCTCTTCCGCAACTCATTCAAGACGGAGGCTTTTGCTGCCTCCGTCGATTCTGCTCCGACGCCGCTCATCTCCTCCTCGGAGCCGTCG…
NNU_00404	0.018871	0.453211	0.21174	11.1809	13.2662	4.16777	8.32272	6.29948	12.9209	13.4771	10.7013	12.3417	6.49653	0.194984	0.358622	PREDICTED: ent-kaurenoic acid oxidase 2-like [Nelumbo nucifera]	AGAGAGAGAGAGAGAGAGAGGCGGGCAAATTCCCTTGGCCCATTAAGGATAAATGGGGAGAGATTATACTTGGTTTTATTATTTTCCAATTTCATATCAGCAGACAAAGATTACAACAATACTGGACCCCATTCTCTTTCTCTTTTGCTATATATCCATATAGAGTTGAACGTTGGAGGTAAAGTGTGATAGAAGATAAACAGATCGAGCTTTGATAAAATTATAGCAGCCAAGAGGAAAAACAAGCAGCAATCAGTCAGTCAGTCTTTTAATGGAGGTGGGTTTTATTTGGGAGGTGTACTTGGTGCTGCTCTTGGTCTTGGCTGCTTCATTTGCTCTCTACATTTTGCTCAAGAGAGCAAATGCTTGGTTTTATGAGCGTAGATTGGGTGAAAAGCG…
Nelumbo_nucifera_newGene_9967	0.017534	0.013526	0.022961	0	5.57849	5.83384	3.80751	3.95737	7.51712	0	0	3.99538	0	0	0.053474	PREDICTED: putative disease resistance RPP13-like protein 1 [Nelumbo nucifera]	CTAAACTTGATTATCTGGAAAAAAAAAAAGGTTTCAGAGAGTATTCAGACTGAATATCTAAGCATCAGCAATTGCTTATCAGTTATCACTAGGAGATTTATGGGTTTCATGGCATGAGAAAACAGGGGAGAGCATTCAGAGATTAGAGGATTTGTTGAATTTTTCGAAATGTTTGGTTGCATCTACCCATCCAGAGTTTTATCAATTTCTAAATTGAGATTTCCTACAGAACAGGAACAGCAAACAACCATAACGAAAAAAGATCTTACTACAGAGTTTTATCAATAAGCTTGCATCAGAACAACAAAACCAAAGATGAAATTAAACAGAAAAAAAAAAGGCAACTTCAAAACCATTCCAACTTGAGCTTGCGTTGTCTCACTGTTTTCTAGGACATGG…
Nelumbo_nucifera_newGene_11375	0.288066	0.983993	0.828496	1.1374	2.0231	2.28109	0.935332	1.26677	2.42936	2.7005	2.56089	1.77781	0.644798	0.884509	1.3022	PREDICTED: uncharacterized protein	GCTTTGACCTAGGGTGGGACTCTCCCTTCTCTCCTCTCTTTCTCTCTCTCTTCCCCCCGACCTCTCTCCTTCCGGCCGCCTTCTCCAACTTTTGGAGACTTAGCCTTACCACGTTACCAACATTAGAATCTCTAGTTTTGTTATCCGATCTTTAGTTTTGGCATGAAAGACACTTTAGCTTCGAAGGCAGCAGCAACACGAAAGTGTAGAGAGGTCTTTGGGCGTAAGAAGAAGGTCATAGGGACGATACGCAGCAGAGAGACCCATCAACCGAAGTGAGACATCGGCTGGGCATATTCGGCACCGCCGAAGAGGCCGCTTTGGCCTACGACGGAGCCGCACGTTCTAGCGAGTATTTCTGAACCATCCGTTGTGGGAGCGCTATTCGTCGTCTTCCTC…
Nelumbo_nucifera_newGene_6061	0.412279	0.194242	0.767472	1.14841	2.55696	2.02567	2.06975	2.02959	3.64766	3.51406	2.65718	3.47232	1.46521	0.16064	0.734563	PREDICTED: probable methyltransferase PMT12 [Nelumbo nucifera]	TTTTTTTTTTTTTATTGGTTAAATTATAAAAAACCCCCTCTGTACTATGGAATCTGTGAGAAAGACCCCCTCTCTACTATAGAATCTGTGACAAAGACCCTCCTGTACTATGATTGTAGGACAAAAAGACCCCTTCCGTTAGTTTTCGTCTAAATCTGCCGTTACATTATCTTTTAATCCCCATACTACCCTTGAAAAAAACACTGTTCATCTTTACACGAGGAAAACCCAAGGCGGGCATTGTTCATCTTCTTCGGTTCTTCTACACACAGTAGCGGCAGCGGCAGTCTCCTCAACCTCCAGTCTTCTCACCTCTCATCGTTTTTCCACATCTCCCTCCCCTGTTCACCCATTCTCTCCAATGAAATAAACAAACAGGGACAGCGAGTTACTATTCAT…
Nelumbo_nucifera_newGene_12026	0.396864	1.52411	1.13531	3.47006	4.28913	2.78979	2.8808	2.94367	5.11737	4.07918	2.60029	1.91524	1.27483	0.431766	2.07549	PREDICTED: uncharacterized protein	ACAAGATTACATCCTAAAGGCAAAATTCAAGGCTCATCAAACATAGTAACTCAGCTGGAGCATAGCAAAATTCAAGGTACAGATAGCAACAGTGAATTGATCACTTTTTGTGAGAGATTCAGCCTACTGGATTACATGGATTTTTAACTTTGCTAATTCTCTCTTTTTCACAAGCTAAAAAAGTACTTCACGACTTTCTGCTTTAACAAATGTGAATTGAACACCCTCATAAAGAACTTCTGCCTACTGATTCATTATTTCAACGGAATAATGCTTCTCTAAACATAAAAGTTAAATGAACTCAGAAATGATGAAACATCAAGTATCATGCAATGAGGCAGACTTTGAAAGCTTGAACGGAAACCAGTACCAGTAGCCATCCATCAGGATGCCAAACAT…
Nelumbo_nucifera_newGene_3121	0	0.352481	0	2.59676	2.51658	2.32266	2.83834	1.50406	2.84951	2.02747	2.50828	1.69444	1.48033	0.122096	0.337863	PREDICTED: uncharacterized protein	GAAATTTTTCGTCAACTTCCCTCGGAGAAACAACGTAATCATAACTCTGAGGTACGCCTTCTATCTTCTCTTCTCCTCTCTCTTTACTGCCGCCATCACCTTCGGAGATTGACCAACCTCCGCCTTAGTGATTACTAGTTGCTCTCCCATATCTGGAGCAAACGGCGGCATCTAAGTGACGACAATGGTTTGGTTACCAATCAACAACGCAGCTACGCTGGTTTTCTTAGGTGAGCTGCCTGTAAAAGCAGATCGGTGTGAATGACGATTTTGAAATTCGGAGCATCGTCCTTAGTTATCGAGCCCTGCCCAAAAACTTTACAACGGGAATGCGTGAACCTCAGAAATTGAGTAACCTAGCGGCAACTCCTCCTTCCCTGACTTCTTCTAACGCGTACC…
Nelumbo_nucifera_newGene_495	2.53625	0	2.0652	15.4148	28.4066	19.7276	13.9203	13.4732	28.6417	10.9343	8.93009	16.6923	5.32687	5.97527	12.4794	PREDICTED: uncharacterized protein	TCCGGTCATTAAACAAAAGTCGTCCTCGTCTCCTTGGCTCCCTGCTATTTATTAAGACGCACAGCTTCTTCCCTCGTAAGTCACGAAGTCATAGCTTCTTGGATACCTTGAAGGTTGCAGGTCCAACTCCAGAGTCCAGATCAGTGGCTAGGCATGGCGACAAGTCTGATGAATGGAGAGGGGCGTTGGCTTTCCCTGGTTCATGTGCTTACACTACTTTGTTTACTGGTAGCCACCGGCGTCGTTGCTCATAAGCAGCAGCAGCAGCAGCGGAAGCAACTCTACTCCCTCGACAAGTTCTACGGAACGTCGTTACTAGCGTCAAGTCGGTATTATTCCACCCAGCTGGCTTCCAAGGCTGTATTATTTCCCCAAAGGCGTTGGCGCCCACCGCCCCCC…
Nelumbo_nucifera_newGene_5195	0.08756	0.597768	1.09063	6.56342	16.0795	11.5712	6.30748	11.146	10.4721	13.8227	9.61156	8.74915	1.20381	0.184427	0.707394	PREDICTED: uncharacterized protein	CGGGCAGGCAACAGCCCGAGCCCCGAAGCTAAAGAAGAAAACTAGGGTTTTGGGAGATGGCGATGTGTTACTGAGGCCATATGGATATGGTACAGTACTGTACAGCTAAGCTAAGCTAAGCATCTCACCCTTTAAAATAAATATTAACAAAATAAAATTCTCGATTTTTTTTTTGTTTTTATTTTAGAAAAATTTAAAAGGGAAAAAAAAACCCCAAAAATTCGCGTCAGCTCTCAGCTATGTGTATATATATTTCTCCAATACAGACTCCCTCCCACGCTTGACACTCTCCGTGAGTGATTGTGTATCTGACCTCTCTCCTTCTGCCTTCCTGTCTCTCGCTTTCTCTCCTCTCTCCTTCTCTCTATCTCTCTCACAGTGCTCTCCTCCTTTCATGTC…
Nelumbo_nucifera_newGene_3421	0.163352	1.49571	1.24296	2.51204	3.90957	4.60553	4.66094	3.13351	4.34481	3.13682	3.80907	3.34904	1.94544	0.690894	0.399869	PREDICTED: uncharacterized protein LOC104592348 [Nelumbo nucifera]	TTCCACAGTGCAACTCTGGAACCACGATCAAAAGCTATATCCCCATTCACCTTGTATTGAAGGTCGGAAACTGGAGAGATTAAAAGACTACCATGGCATCCTCAGCCGATCTTTCCAAAGGGTGAGTTATTCGAGTTTTATTCCTTTGATCGTTTTGCTTGCCTACCATTAATATTCATTCCTATGATTTCCATAAGAAGTTGCATTTTTTCCCTGTAAATTTCGCTTAAATATGATCCTTTTTGATTGAAGAGGGGTTGCTGTGACAAAACAAAACAAAGGTCCCCCTTTCAAGTTTCTGGTTCCTCTTTTATATGCCCCTGTCCTTCCCCTCAGTAAGTTTACTTTTCTTTTTTATTTGTTTTGTTTAGCTCTTATAAGTTTTTTTTTTCTTGGAAT…
Nelumbo_nucifera_newGene_2298	0.468079	1.00218	3.65139	5.29802	6.08381	5.14502	4.27145	3.60677	3.71572	4.91589	6.72359	4.05737	0.699115	1.02729	1.25221	PREDICTED: uncharacterized protein LOC104598278 [Nelumbo nucifera]	GATAGAAACCCTTATAAAAACAAGCCTTAAACCGATTTACCCTAAGCGAAGAAAAGGAGAGAGGGAGGGGATATTTGGCTACTGTTCATCATCGTCTCCTCAACCCCTGAACCACTAGAGACGGCGGCGGCTTCTTCTTTCCCTTTATTCCAGAATCCCTTTTCCATCCTCTGGTTCTTTCCATTGTTCTCTCTTCTCCTTTTGCTCCTTACGTTTTCCTTTTTTTTTTTTTTTTCTGTTTTCTTCTTCTCTGAAACTAAAGCCACGTGCCACTGTTCATCGTCATCTACACGAACAACGGCGGTATTCCTTAGCAACCACCTCGGTTCTTATGAGTTTGGTGAAGAGGCTATCTCCAACGCCATCATCTCCATATTGCTTCGTCTGTGTCATCTTCTT…
Nelumbo_nucifera_newGene_5556	0.343216	0.666196	0.389763	1.56048	2.47388	1.96902	1.05834	0.62388	2.17429	1.28446	0.727046	2.02833	0.449074	0	0.326953	PREDICTED: uncharacterized protein	ATTGACTAATACTTTTCTCAGCTCCCGTATAAAGATAAAAAGATTATTTTACCCTTATTCTTTCTGACAACCGAGATGAATGAACCGTCACACCCTTCATCCTCTTTCTTGTGCTCTCTTGAAGAAGCAGAGAACGAGTGAATCGAATAAGGGCGGCGGCGGTGGCGGTGGCGGTGGCGGTGGCGGTGGCGGAAACCCCTGTGAAACCCCTCTCTCTTTCTCTCTTCCTCCTCTGTGCGACGGCGACGGCAGCGGCAACCCCCTGTGAAACCCCTCTCTTTCTCTCTCTTCTTCCTCTAGGCAGCGGCACTCCATGTTCAGATCCACCGCTGCAACAGAGGTGAACCAGAGGCGATGAGCGGCGGTGAACAAAAAGTGAACCAGAGGTGATGAGCAGCA…
Nelumbo_nucifera_newGene_14487	0.633753	0.554621	0.40549	1.33413	1.90281	2.41238	1.42777	1.74853	2.92533	2.18222	3.18642	4.44889	0.610903	0.935847	1.73089	PREDICTED: fimbrin-2-like [Nelumbo nucifera]	ATGTTACATCAATCATCCTATGCTAATACCCGTCAGCAGAATGGGGTTGCTAAGCGCAAGAACAGACATCTATTGGAGACAGCTCAAACCTTACTATTCCAGCACAAAGTTCCCAAGCAATACTGGTCTCAAGCTGTACTTACTGCATCATATCTGATAAATCGGATGCCATCTAAGGTATTGGGTATGAAAACCCCTTTCTCTGTTTTGTGTCCCACTCTTCCACACTTTCCTCTCCCTCCACGGGTCTTTGGTTGTATATGTTTCATACATGTGAAGGATCCAAAGAAGACCAAGCTGGATCCTAAGGCTACGAAGGGAATAATTTTGGGGTACTCTCCTACACAGAAGAGGTACAAGTGTTATGATCCTGTCTCCAAGAGAAAGTATGTCACCAGA…
Nelumbo_nucifera_newGene_14486	0.81505	1.79262	1.42754	1.18307	2.11845	2.43474	2.35446	1.71426	3.30979	3.24049	4.6845	2.99125	0.551592	0.188408	1.27409	PREDICTED: LOW QUALITY PROTEIN: fimbrin-2 [Nelumbo nucifera]	GTTTGGCTGCTTATTCCCTTTTTTGATAACTAAGAATCTGGTTGCTTTGGATGGAGGTGAAGGACGTGGTAATTCTCGAAGGCCACCACCGCTCGATGATTTCTGTTAGAATTTTAAATATACGTTGTAAGAATCGTGGTAGTTAGTCTGTGATCTTTGATACCCTTTATCCTGTCATTTAAATTGATTTCGTAACGGTCTAAATCCTTACCAATCGACCTGAGAGCAAGAGATCATCGAGTAATTTCTATATAAGAGTTGGTGTTTTCCATTCAGAGAAGAGCTCGATATCATGCTTCTAGAAAAGAGAAAACAGAGAACAAAACCACTCGATTTCCTCAGACTTACCTGCGAATGGCGATCCATGGCTCCAGAGCCAGTTCATTCAGGTGGAGCTTC…
Nelumbo_nucifera_newGene_14270	0.430972	0.299276	0.153979	7.85481	8.41944	9.35218	7.23128	6.71399	9.5376	6.80448	3.34601	7.86962	3.9187	0.672386	1.28269	PREDICTED: transcription factor bHLH66-like [Nelumbo nucifera]	CTGTTTGATTGAATCGACATTAAAAGACAAAAAAAAATGAAACTCATTTTAAAATTTTGAATTTCTTCGAACTTCTCTCCCATCAGCTTTCGCCTTTCGTCGGAAAACCTTTAGTACAATTTCCAGCAGACTGGCGCACTCTATCGGCAGCCGGAAAACCTCTCATCCACAGACCGGTGCACTCCATCGGTTGCCAGACTGGCGCACTCCATCGGCAGCCGAAAAACCTTCAGAATATTCACTCCATCGGTAGTCGGACCGGCACACGTCGAGAAAGGAGAAAGGCGAAAGGCGAAAGGCGAAAGGCGAAACCTCTTATCGCAATCGGAAAACCTTCAGTACGGTTTCAACAATTCCATGCTGCTCGCCTCACTGCTTCGTCAGAACCAGATAAGCAGG…
Nelumbo_nucifera_newGene_14232	0.602105	0.536187	0.539788	0.231682	2.06703	1.28151	1.863	1.05665	1.80473	1.92445	2.1997	1.81161	0.002063	0.674953	0.936321	PREDICTED: uncharacterized protein LOC104598390 [Nelumbo nucifera]	TTCAAGAATATAATCTTAAATTGAATCTATCAGATCTACTAATCTATATTTATACCAAAAAAAGATTTTTAATTAGAAAATTATAGGAATAAAAATATAATTATGGAATAATCATTTTAAAAATTAAAAATTATGAATTTGCATATGATCTATTACATGATAGATGATCTAAGCCTCTCGGTTCCCAAAGAAAATCTCTCATAGGATTTTCAATTTGATTTGCAACCTTGACAGGTAGTTTGAAGGTGGACAAGAAATACACCAGTGGGTTGGCCAAAGTAGACTTAATTAAAGTAATTCTACATCCTAGTGAGATATAATTTCTCTTCCACCCCGCTAGCCTTTTTGTGAATCTTTCCAAAATTAGGTACCAATAGCTTTTTGACCTAGGATTTTCCC…
Nelumbo_nucifera_newGene_1356	0.16757	0.318749	0.127655	4.27916	3.86068	3.05548	5.15525	6.37621	3.78912	4.52535	5.87428	3.62798	0.39159	0.956503	0.88981	PREDICTED: uncharacterized protein LOC109114851 [Nelumbo nucifera]	ATGCATACGCATATTGGCTCAAATGGTATGTCTGACAGTGGTAGCATGGTAGCAACAATGTGGCTTGGTCTTATAACCAGAGTTGGGCAAGTGTTCGAAAATGCGATTGCATTTTGGACTGCCATGTCTAAATACTCTATAGCCCATAGATTTTCCTATATATATAAGTGGAACGACAAGACACGCATTCATGCACAATGCAATATGGGCAACTGCCGGTGGGAAATTCGAACTAGTGCATTGGGTGGTGGGCTTATGGTCCGAGTGCATACGTACCAACCTCAACGCTCACACACCGTAGTTGCATCATCCTTTGTAGTTCTTCCTAGGTCGAATAAGTTTGTAGGAAATCTTCTTGTTGAGAAGATACGAGACAGTCTATCATATAGGGCAATAGGC…
Nelumbo_nucifera_newGene_12104	1.09028	1.66418	0.716837	4.64691	8.79905	2.46877	3.90769	2.74189	7.40943	7.41006	8.57027	6.42349	2.02008	1.93171	2.60534	PREDICTED: uncharacterized protein LOC104598916 [Nelumbo nucifera]	GGCTTGGGCTGGAGTGTCAACGGTATCTGACGGAGGCCAAGCTTATTGCTGCGGGCCTAAGTTCGGGTAGGTTCTTCCCCTAGCGATCCTGTCTTGTGCTTCTTTTACATGTCTTACTGATGCTGAACTCTTTTTCGCAGGTACGATGGACTCTCGAGGGACCCGAGGTGGGCACTTGTTCCAGGGCATGAAGAGGAGAAAACAGGTGGCTAATCGAGCTCGCGCCGAACCACCCCTGGGTGCGGAGCCTGAGATGGTTCCTCTTATGCAGGAGCCGGCGGGGGCTCCTTATGCCGAAACCACACACACAGGGGCTCCCGCTTACTCTGAGTCCGCCCATACGCGAGCTGGGCCGTCGGGCTCGGAGGCCCCGGGGGACTTCAGGAGCATGCTGTCGCC…

## Sheet: Sheet2
>Nelumbo_nucifera_newGene_12104
GGCTTGGGCTGGAGTGTCAACGGTATCTGACGGAGGCCAAGCTTATTGCTGCGGGCCTAAGTTCGGGTAGGTTCTTCCCCTAGCGATCCTGTCTTGTGCTTCTTTTACATGTCTTACTGATGCTGAACTCTTTTTCGCAGGTACGATGGACTCTCGAGGGACCCGAGGTGGGCACTTGTTCCAGGGCATGAAGAGGAGAAAACAGGTGGCTAATCGAGCTCGCGCCGAACCACCCCTGGGTGCGGAGCCTGAGATGGTTCCTCTTATGCAGGAGCCGGCGGGGGCTCCTTATGCCGAAACCACACACACAGGGGCTCCCGCTTACTCTGAGTCCGCCCATACGCGAGCTGGGCCGTCGGGCTCGGAGGCCCCGGGGGACTTCAGGAGCATGCTGTCGCC…
>Nelumbo_nucifera_newGene_1356
CTCGAACTTGGCTCTCCCAACTCCCATCTTCTCATTCTCTCAACTCAAGCTCAAGTCTCAACTCTCAACTTAAGACTCAAGCAACAACTAACAAGCATCACATTCAGTCATTCAAAGGTTAGTATTTTTTTTATTTAATTTTTTTAATTTAATGTATGTTACAAGTTGATATATTTTATTTGTGTTTTGTTTAAGTTTAAGCTTTGAAAAAAATCTGATTAATTATGATATATTTGCACAAAAAACTTCAATTTTGTATGAACACTTGAACAGCAACTAAGTCACCACTAAGTAGAGCTGAAACCAATCCAAACAGACCCAAACCGATTCAAACCGATCAGGTCGGTTTTGCTTAACACAGGGTCGATTTTGGTTTCAATTTCAGGTGACCTGACCAGG…
>Nelumbo_nucifera_newGene_14232
TTCAAGAATATAATCTTAAATTGAATCTATCAGATCTACTAATCTATATTTATACCAAAAAAAGATTTTTAATTAGAAAATTATAGGAATAAAAATATAATTATGGAATAATCATTTTAAAAATTAAAAATTATGAATTTGCATATGATCTATTACATGATAGATGATCTAAGCCTCTCGGTTCCCAAAGAAAATCTCTCATAGGATTTTCAATTTGATTTGCAACCTTGACAGGTAGTTTGAAGGTGGACAAGAAATACACCAGTGGGTTGGCCAAAGTAGACTTAATTAAAGTAATTCTACATCCTAGTGAGATATAATTTCTCTTCCACCCCGCTAGCCTTTTTGTGAATCTTTCCAAAATTAGGTACCAATAGCTTTTTGACCTAGGATTTTCCC…
>Nelumbo_nucifera_newGene_14270
CTGTTTGATTGAATCGACATTAAAAGACAAAAAAAAATGAAACTCATTTTAAAATTTTGAATTTCTTCGAACTTCTCTCCCATCAGCTTTCGCCTTTCGTCGGAAAACCTTTAGTACAATTTCCAGCAGACTGGCGCACTCTATCGGCAGCCGGAAAACCTCTCATCCACAGACCGGTGCACTCCATCGGTTGCCAGACTGGCGCACTCCATCGGCAGCCGAAAAACCTTCAGAATATTCACTCCATCGGTAGTCGGACCGGCACACGTCGAGAAAGGAGAAAGGCGAAAGGCGAAAGGCGAAAGGCGAAACCTCTTATCGCAATCGGAAAACCTTCAGTACGGTTTCAACAATTCCATGCTGCTCGCCTCACTGCTTCGTCAGAACCAGATAAGCAGG…
>Nelumbo_nucifera_newGene_14486
GTTTGGCTGCTTATTCCCTTTTTTGATAACTAAGAATCTGGTTGCTTTGGATGGAGGTGAAGGACGTGGTAATTCTCGAAGGCCACCACCGCTCGATGATTTCTGTTAGAATTTTAAATATACGTTGTAAGAATCGTGGTAGTTAGTCTGTGATCTTTGATACCCTTTATCCTGTCATTTAAATTGATTTCGTAACGGTCTAAATCCTTACCAATCGACCTGAGAGCAAGAGATCATCGAGTAATTTCTATATAAGAGTTGGTGTTTTCCATTCAGAGAAGAGCTCGATATCATGCTTCTAGAAAAGAGAAAACAGAGAACAAAACCACTCGATTTCCTCAGACTTACCTGCGAATGGCGATCCATGGCTCCAGAGCCAGTTCATTCAGGTGGAGCTTC…
>Nelumbo_nucifera_newGene_14487
TTCGACTGCATTTCTGAAGGCTGCTACGATGACATTGATTCACACCATCAGTGGATCTGAGAAAACGTCCTATGTTTCTTATATAAACAACTACCTAGCAGAAGATCAGTTCTTGAAGAGATACCTTCCTATAGATCCTTCCACTAATGATCTCTTCGAGATTGTAAAGGGTGGCGTTCTTCTATGGTGATTTCTCTGTTAAGTCCTTTGCTTTAATTTGAATTTGGAGATGGTTTTCTTTCTTGGTTTTGGGGCTTTGTAATCTGAAGGCATATTCTTTGATGTAGTAAACTTATCAATGTGGCAGTCCCTGGGACCACTGATGAACGAGCAATCAATACAAAGAGGGTGCTGAACCCTTGGGAAAGGAATGAAAATCTTACACTATGCCTCGATTCT…
>Nelumbo_nucifera_newGene_1883
CGAGACCTACGAACCCAACTTCCCTCTTCTCTCTCCCCCCCCCTCAACCAGAAGGAGGAGATCCGGGTTTCTCGACTTCGAGTCTTTGATCTATCTGGCTTCGAATCTAGTAAGTTGTATGTTTCCTTAGTCAAAGATACCGGATATTTGCAGTTTTCATCTCTCTCTCTATCTAGGAACGGCTCTGATCAGATTATGTCTTAATCTATACGTTTTGGAAGTCTTTTACCCATTAAAACCTTAATGAAGATTTTATAATTTGAAAACCCTTGTTTTAAATTCTTTTTATTCACTCGAAGTATGATGGGATGCGTTCTTTGGAGTTACCATTGACGATCAATATTCATTTTCGAAATTTTTTAATTTTTGAGCTATTTTCTTATCTCCGTAGTAATTTCG…
>Nelumbo_nucifera_newGene_2298
GATAGAAACCCTTATAAAAACAAGCCTTAAACCGATTTACCCTAAGCGAAGAAAAGGAGAGAGGGAGGGGATATTTGGCTACTGTTCATCATCGTCTCCTCAACCCCTGAACCACTAGAGACGGCGGCGGCTTCTTCTTTCCCTTTATTCCAGAATCCCTTTTCCATCCTCTGGTTCTTTCCATTGTTCTCTCTTCTCCTTTTGCTCCTTACGTTTTCCTTTTTTTTTTTTTTTTCTGTTTTCTTCTTCTCTGAAACTAAAGCCACGTGCCACTGTTCATCGTCATCTACACGAACAACGGCGGTATTCCTTAGCAACCACCTCGGTTCTTATGAGTTTGGTGAAGAGGCTATCTCCAACGCCATCATCTCCATATTGCTTCGTCTGTGTCATCTTCTT…
>Nelumbo_nucifera_newGene_3421
TTCCACAGTGCAACTCTGGAACCACGATCAAAAGCTATATCCCCATTCACCTTGTATTGAAGGTCGGAAACTGGAGAGATTAAAAGACTACCATGGCATCCTCAGCCGATCTTTCCAAAGGGTGAGTTATTCGAGTTTTATTCCTTTGATCGTTTTGCTTGCCTACCATTAATATTCATTCCTATGATTTCCATAAGAAGTTGCATTTTTTCCCTGTAAATTTCGCTTAAATATGATCCTTTTTGATTGAAGAGGGGTTGCTGTGACAAAACAAAACAAAGGTCCCCCTTTCAAGTTTCTGGTTCCTCTTTTATATGCCCCTGTCCTTCCCCTCAGTAAGTTTACTTTTCTTTTTTATTTGTTTTGTTTAGCTCTTATAAGTTTTTTTTTTCTTGGAAT…
>Nelumbo_nucifera_newGene_3721
GAGCATAAAAATCAGATTACAATAATGGAAAGACAAAAGGCATTTGTTAAGCCACAGCAGCCAACTTCTTTTAAGTCCCCAAAAATAAGTACAAACATGCCAGGCCAAACCCTGAAACTGAATTCAACATAGATGAAAGTGCAAGTGCATCCAAAGTTTTAAACTAGGTTTATGTAAATTTTGGCCCCTATGAGGCAGAATTAATTCGTGAAAGTTTATGTAGAATTCATGGGAACATTATAAAATTATGGAAACAATGGGAAACATTAAAAATATTAGAAAATTAAGTTAAAATTTAGAAAACAAACAGAACAAGTAACTTCTACATGCTTAAGGCTCATTTTACCACCAAAAAAGTGTTTGAAACAGGAAAAATAGGACATAACAAATAAAACAAGT…
>Nelumbo_nucifera_newGene_4013
GAGTGAACACTTAGGCTCTATTTGTTTACTGAGAAAGGGATGAGAAAAGGGAATATTCCCGAATGATTCTCCCTTTCTTGTGTTTGCTTGTTGGTAAACAGTATTTTGGGATGAGAAATAAGAGGAACGCGGGATCCCAAAATTAAGTGAGCGGGATCGCACCAAAACAGTGTTGCCCCGATGAGAAAAAAAAACGCTAAGAAAATTGCTCGGGCTTTGTCAGAGCAAGAAGTCGATAATCTCCTCTCCCTTCGAAGTAGCAATCCAACGGCCATTTCTCCGGTAGCTTCTTCGGCCATCTCTTTGAAATGTAACACAAGATCCATGAATCTCTCTCTCTAGCGGTCCTGTTCTACCCTTTTTTGTTGTTTTTCGGTCCATAATTCTTTCTTCCCCAAC…
>Nelumbo_nucifera_newGene_4955
CGATTCTTGAAGATTTTGGTCACTTCTGATTTTAAATAGAGATCTAGAAAGATTGAAATCCTTGCCGTTGTCACAGGAAAATTTGGATTAACACTCCGGGAAATAGACGTCGGCAATTGGGCTGCAGAAAATAGGGATTTTGATCTTCCATCACAAGCAGAAAAAAAAAAATAAATAAAGAAGCTTAGAGATCAAAGTTTATCAGTGGTTGAAGCGGGTGAGTTGCAGAGATGGGATCATTCAAGGGTCATGTTCTGCCAGGGACGTTGTTTCTTCTGGTTGGGGTCTGGCACATACGGAGCTCGATGGTGAGGTACATGAAGAACCCTAAAGGGTTCAGAGTTAGGGTTTGGAACCCTGTACCGGGATTCGACGGGAGGTTCAAGTACACGGAGCTTT…
>Nelumbo_nucifera_newGene_4957
CCGTTAGTCGCTTGTTTGAATGCCGGGAACGAAGAGAGGAAGTTGAAAACAAAACGTCTCTCTTTCCCTCCTCTTCTGTCATCTTTGACTTTGAGTGGAAATTCCCTAAGCCCTAAAAAGATTCTTTTCACATTCTGAGTCAGCGACTGTCGTGGCAAGAAGCTCGTGTTACTCGTCAACCATTGTTCTTGATTAAAACCCTAATATTAAAGTTTTTCAGATTGTGACTGATCGATTAAAAACCATTTCATTTGATTCTCTTTGCAAAGGTAAACAAAGAAAAGCACATTCGGATTGATTCCATTCAGATTTCTCTCTCATTTGCAGGTTTTTATTATAGAATTTGTGACTAACTTTTCATTATTTTGGTTCAATTCTGTTAAATGTTAGTTCTTTTGA…
>Nelumbo_nucifera_newGene_6061
TTTTTTTTTTTTTATTGGTTAAATTATAAAAAACCCCCTCTGTACTATGGAATCTGTGAGAAAGACCCCCTCTCTACTATAGAATCTGTGACAAAGACCCTCCTGTACTATGATTGTAGGACAAAAAGACCCCTTCCGTTAGTTTTCGTCTAAATCTGCCGTTACATTATCTTTTAATCCCCATACTACCCTTGAAAAAAACACTGTTCATCTTTACACGAGGAAAACCCAAGGCGGGCATTGTTCATCTTCTTCGGTTCTTCTACACACAGTAGCGGCAGCGGCAGTCTCCTCAACCTCCAGTCTTCTCACCTCTCATCGTTTTTCCACATCTCCCTCCCCTGTTCACCCATTCTCTCCAATGAAATAAACAAACAGGGACAGCGAGTTACTATTCAT…
>Nelumbo_nucifera_newGene_9946
ATGTCCTTCCCTGTTAAGTTCAATGGATCGAACTATGCCTTGTGGAAGTTTAACTTCCAATTTCATGTTGAGGCAAAGAGCCTTTGGGGCTTCTTAGACGGGACTGTAACTAAACCTAATGACTCAGATGTTAAGGCCTTAAATCAATGGAAAATTGACAATGCAAAGATTGCATCTTGGATCCTCGGATCTATTGAGGTTGACATTGCCATTCCTATGCGAGGTTATAGAACAACTTATGAGATGTATGAATATCTTGAAAAGGTATATCAGCAACCAAACACCTCTAGGCAATACCAAATAGCAGTCAATATCTTCTCATATTATCAGGGAGAGAGAAAGGTCCAGGAGGACTATGCAGGGTTTATTAACCTCTGGACAGAATATGAATTAGTACAC…
>Nelumbo_nucifera_newGene_9967
CTAAACTTGATTATCTGGAAAAAAAAAAAGGTTTCAGAGAGTATTCAGACTGAATATCTAAGCATCAGCAATTGCTTATCAGTTATCACTAGGAGATTTATGGGTTTCATGGCATGAGAAAACAGGGGAGAGCATTCAGAGATTAGAGGATTTGTTGAATTTTTCGAAATGTTTGGTTGCATCTACCCATCCAGAGTTTTATCAATTTCTAAATTGAGATTTCCTACAGAACAGGAACAGCAAACAACCATAACGAAAAAAGATCTTACTACAGAGTTTTATCAATAAGCTTGCATCAGAACAACAAAACCAAAGATGAAATTAAACAGAAAAAAAAAAGGCAACTTCAAAACCATTCCAACTTGAGCTTGCGTTGTCTCACTGTTTTCTAGGACATGG…
>NNU_00404
AGAGAGAGAGAGAGAGAGAGGCGGGCAAATTCCCTTGGCCCATTAAGGATAAATGGGGAGAGATTATACTTGGTTTTATTATTTTCCAATTTCATATCAGCAGACAAAGATTACAACAATACTGGACCCCATTCTCTTTCTCTTTTGCTATATATCCATATAGAGTTGAACGTTGGAGGTAAAGTGTGATAGAAGATAAACAGATCGAGCTTTGATAAAATTATAGCAGCCAAGAGGAAAAACAAGCAGCAATCAGTCAGTCAGTCTTTTAATGGAGGTGGGTTTTATTTGGGAGGTGTACTTGGTGCTGCTCTTGGTCTTGGCTGCTTCATTTGCTCTCTACATTTTGCTCAAGAGAGCAAATGCTTGGTTTTATGAGCGTAGATTGGGTGAAAAGCG…
>NNU_01400
GCCATCTCATCTATGTGTCAGAGAATCCCAGTCACCATGGAAGGCTCACAACCTCTGTCCATTGATAGCTTCTCCTACAGCTGGTTAATAAACCTAAAACCCTCGTACGAAAGCCTCGGCGATTCTTTCAGGGCCTATCTCGATGCTTCGGACGAGGCCTCCTCCTTCATAGAGATGGACCCCAAGTTGACACCTTCTAAGAGATTCCTAGGAGACGCCCAGGATTTCAATTTCGGCTTTCCCGTTTCTCAGTCTCCCCACGGTGATCTGGTTGACGCCGACGAGCTCTTCTCCAACGGCCTTCTCTTGCCTCTCTTCCGCAACTCATTCAAGACGGAGGCTTTTGCTGCCTCCGTCGATTCTGCTCCGACGCCGCTCATCTCCTCCTCGGAGCCGTCG…
>NNU_02605
AACTAGCCCGACCACCATTAAAGTTCACTCTGAAGCTGTAAATGGATCTAGAATCGAGACCTGAAGATACCCAACAAGACCAGCACTTTCATGTATTAGCAGTAGATGATAGTCTCATTGATAGAAAGCTCTTAGAGAGGCTACTCACAATCTCTTCTTATCAAGGTAACTCACAGTTAAATATATAAACATGTACTGATGATCTGGTTTCTTCATTTTCAGGAGAATTCAAGTATGAAGTCTGTTATTTTTTTTTTCTAAAACGTAGGAAATACAATCTTTGGTTATATATTGATTGAAACTCCTCTTTCTTTTTTCCTGTCATCTTTTTTGATCCATTGTTTCCTCATAGTCTTTCCTTGTTGTTCCAGTAACTTGTGTGGAATCTGGTGATAAAGC…
>NNU_03410
AAAAAAAAAAAAAAAAACTTGAGGGTTCTTTGGGCCAATCATCTTCTCCTCTCCTAACCCAGCAAAGCAAGGGGGCCAAATGTTTTCCAATTCTATTATTCTAAGGCTAGCCTGAAGCCTCGTTTATAAATAATGAGAAAGCAAATCTGTTTCCCCAGTCTCCTTCCCACTCTCAAGAAAACCAAACCCATCACCAAAAAGTTGGAGAAATCAGAAATGGAATTCCAGGCGTTCCAACCTTCTCCATGGCCTTTCTTCTTCACCTCTCCCTTTCTCTTCCCATCTTACATCATCCCTGAAAACTATGTCCACTGGACTGAAACTCCGGAGTTTCATATTTATACAGCCGACTTGCCAGGTAATCTTCCTCTCATCACAGATTCTTCACGCTCGGTGTCG…
>NNU_03599
ATGGCCACTGCTACTGCTCCTCAGTTCTACTTTGACGAGAAATGGAAGCTACCGAAGAAAGAAATGTCAAGGAGCCGTTCTTCTACCACATCCACTTCTCCTTTCATGAGGAATTCGTCGCAGAGAAGGTGTTCTTTTACCAGGAAGTGCGCGAGCTTGGTGAAGGAACAGAGGGCTAGGTTTTACATCATGCGACGCTGTGTTATCATGCTCATCTGCTGGCGGGAGTACGGCGATTCGTAG
>NNU_04043
ATGCATGGGGAAGCAGAAAAGAACACCAAATGGAGACATGGTGGCCCTCCTATCTATAATCTGGTTAACCAAGTCTTCGAACAAGGTCGAACAAAGGTGGTGTAAGCGTATCCCTTATAACACCTCCATCGGTTGTTGTTTCTGCTGTTCTTGTCGTTGTTGTTGAGATCGTGTTAATGTTTGTCTCCATCTGTTTGTGCATTTTTCAAGAGCTCTGCTACAGTTTTTATATTCCCAATTTGTTTTGATGAGATCTTGTGGGGAGGAAAGACAAACCCATCAATATAATATTAATTTTTTTCCTTGTTATTAACGATCTTCTTGTTTTACACAGGAATGGCCGAAAGGATCATTAGAGGAAACGGTGCAGAATGCTGTCAAAACATGGGAGATGGAGCT…
>NNU_04059
AGAAAAAAAAAAAAAAAAAAAGCGAGGAGGAACTGTTGCGCAATCCTTGCATAATCAACCGGTGTTAAATGAATGCAAGAGTCAGAGTCCTGAGTCCAGAGTCAGAAAGACTGTTGAACACCGTTCCCAATCTGAATTATTCAATTATGCCGCCGTTACCTACTCCGTTATCTTTTGGCCGTCAACTCCGACAATGGTCAATTACTGTTGTATAAAAATATTTAAGGAATATATGCAACAACCAACAAGCACAGCTCTTGCAGGAAGAGCAAAAGCTTCGCGCCTTCGTCTACTCTACTCTCTCTCTCTCACTCTCTCCCTACGCAAGCAAATCCATGGCTTTTGAAACTTGAAACGATACTGAGAAATCAAACGAGTAAGATTCTGTAATGGAACTCT…
>NNU_04359
AGAGTTAAGGAATAGATTGATGTTGTTGCTTCTCATTTCAAAATGAAGACTGTTACAAGTTCAGGTTGTGATCGAATCAGTTACCTCCCAATAAACATCATTGAAAATATCCTGGTGAATTTGCCCATAAAGGATGCAGTGAGAACAAGCATCTTATCCACAGAATGGAGGTACAAATGGGCTACCCTTCCTAAAATCGTATTCGATTACGAATCTCGTATCAAGTCCAAACTCATTAAGATTGTCCACCAAGTTCTATTGATTCATGTTGGCTACATAAAGAAGTTTGAACTGTCCGGATTAGCTCTACGAAGTTGTTCTGGTATTGATAAATGGATACTTTTCCTGTCAAGAAATGCTATTGAGGAGTTAATCTTGCATATTGATGTTGGCGGGGGA…
>NNU_04732
GCCAGGTGTGAGGAGCAAATCCGGTCTACTATTCACATGGGTAGCCACCAATCAGCCGTCTAATTACCTCGTACATCTGTGAGATATGTGGGATCACATGTGGCTGGCACGTAAATAGTTGAACGGCAGAGCGCTCCGTCTCGAGTACGGGAGATCCGAATTCCGGGCTCAGCAGCCCAGTGGCCAGAGATATTACTGTCACCTCAGGTTCAGGCATAGGCAGCCAGCCTCTCCATCCCTATTAACCTAGTTTCTTCTTCTTCACGGCCATTTATTAGCCTACGGTTCAGTTGTCTCTACCCACTTTACAGGATTCTTGTACGAGCACCAACAGTGTGATTCTCGTACCAGAGAGATAACCCAGGTTACCAGTTGAGCAGGGTTGAAACCTTTTCTTTA…
>NNU_05030
AAGCAATCAAAATCAAAACACTTTAATTGAAACAAGCTGTGTAATCCCCCACCAAACACACACCCATGACCCATCTCAATTCTCTCAATCACCTAAACAAGTTGACGTCCAGCTCCAGCTCTAATTAACAACTTTTTGTAAGGGTAACTCGTAATTACGATTCTATAAGCTCCTCTCCTCTAACTCTCTAAGGTAAGGTTTAATATTCTGCCTTTTAGTGCCCAATTAAATTAAATAAAAAATTAAAAATCTGAAAAGCTCTCCATTATTTCTGCCTCTCAGAGTATAAAGTCTCTTTGTCTCTCTCTTTCCCCCTCTGTCTCTCCGTCTTATAAACACACCAAACTCAACATTTCAATATCTTTCCTTGCCAACTTCACTTCAATTTCCCTTTTCTAT…
>NNU_05566
TTTGTGCTGTCTAAAACCGGCGTTGCAACAGAATCTTCGTGTTCTTTAACTCTATATTCTGGTTTTCCAAAACCACCTCTTTTTGTTATCCCCGGATTCCGGTTTTTTGGCATCTATCACTGTGTATAAATCCTTCTCTCTCCATCCATTTTTTTTTGCTCGTGTTATCTGGACTCGGTTCTGGAGAAACAGAGAGATCTGAGAAAAGCGAGAGAAACCAAATGGGTTCCACTTCGCCGGAATTGAGCTTGGATTTCAAGCCGTGGCAGGCTCCCAAAACTATTTGTTGCTTTCTGAGAGAGCTCTCGGCAATCGAAGATATTCCCGAGCGGTTGTCGAAGCTCGACGAGTACATCAAGAAGCTAGAAGAAGAAATGAAGAAGATTGATGCTTTTAAAC…
>NNU_05672
ATGTCTGGTGTGTGGGTGTTCAAGAACGGTGTGGTTCGCCTGGTTGAAAACCTGGCGGTGGAGTCTCTGGACGGAAGTAGTCGACAAGCGTCGACCACCAGGCGCAAGGTTTTGGTTCACACGCCAACTAACGAGGTAATGACGTCTTATGCAGTTCTTGAGCAGAAGCTGTTGGAGCTGGGATGGGAGAGGTATTACGATGACCCAGACCTGTTCCAGTTCCACAAGCCATCCACGATTCACCTCATTTCTCTCCCCAGGGATTTCAGCAGATTCAGGTCGATGCACATGTATGACATTGTTGTCAAGAATCGTAACAGATTCGAAGTTAGAGATGTTATGTAA
>NNU_05776
ACCAATGGAGCTGTCAGATGGGACTTGTACAACTATAATGTGGTTGGGGTGGAGAACGGGTGTTAGTTTGTAGTATTCCGATCTGACGACAAAGGAATCGTCTCATCTTGTGGGGACCCCTCGTCGAACAAAAATCTTTCCTTTTTATTATTACCACCACCTTTTCTGATATTCATTTTCTCGCCACCATTGGATGAGAAGAGAGGGACAACGAAAAAGGGACAGAGCAGGAAAAAGAAAAAGAAAAAGCAAAGTTACCATTTTGTCCGTTTTTAGTATTATTGGATGGATGGTTCATGGATGGATGCAAGTGTAACGGAGGCATTATAAATGAAAAGGCGTGTGTGGTGGAATCACTCCGGATTCATTCGATATTTGTTTCCCTATCTGAACCAAATA…
>NNU_05833
TTTGTTGTTATCGACCTTTCAGCTGGCCCTTGCACATATGGAAAGATAGAAACTGAAGAAGGAAGTGTCAGTTATAGAACTCTCCCTCGGTTATGGAATTTAATCTTCCCAAGAGGTCCAGCTGGTTCCAGTGCTCACTCGACACATGATATTTTTATGGGACAGCTTGCAGCTCTAGTATCAACTACCATTGAGCATGTCATAGCTCCAGATGTTAGGTATTTTGTATTTTTAGTGACATGCAAAATGACAGCAGTCAACAGTGCATTAAGTTTTACTTTGCAGTAAAACCAGACAGTAAATTATATACTAATCTCTGTTTGAGTAATAGATACGTTTTGTATCTTAGACAAAAAACCAGACAGTAAATTGTTACATAATCTCTTTCTAAAGTAAAAT…
>NNU_05863
TTGATGGTGGCTGATGACAATGGACAATTCAGTTCAGAGCCGTCTGATCACTGTGTTTGATTGAAATCAGAACATGGTTTCATCAGTTTGTGAATAATCAAGGACGGTTTGTGGTGGATCCCACACATAGTTTCCAGTTTCCCCATGCGATATGGGCCATGAACTGATACGTATGCATGTCCTTTGCACTGTGAAGCAATACCCACCTTTCCATCTTGATTAATTCAATAGCAACAACATTCACAGAGAGACAGAGAGAGAGATCAGATATATCATATATATGAAGTTATGAACATTCAAAGTTACTGTTTTTCTGATATTGTTATCAACTAGAGAGGGTAGGGAGGGGATAGACATAGCCTTTGCATTTATTTAATTATGTGCTTCTTGATAGGCTAT…
>NNU_05978
ATGGAGAAGGTGATGAGATTGGCTGCAGAGAAAGGGGTGGTGATATTCAGTAAGAGCTCCTGTTGCATGTGCTATGCCGTGAAGATTCTGTTTCATGAACTTGGAGTGAACCCAATCGTTCACGAGATTGATCAAGACCCAGAAGGGAAGGAAATGGAGAGGGCGCTGTGCAGGCTGGGGTGTAATGCACCTGTACCAGCTGTGTTCATAGGTGGTAAGCTGGTGGGATCTACTAATGAAGTCATGTCCCTTCACCTGGGTGGCTCTCTGATTCCACTGCTCAGGCCATATCAAACTCTAGTTTGA
>NNU_06521
ATGCATAAAACTAGTAGCTGCGTTACTTCCTCACTAAGAGGCATCGCTGCTATCGTTGGGGTCGGCCCCAAGCTCGGCCGCTCCATTGCCCGCAAGTTTTCCCACCAAGGCTACACCGTCGCCATCCTCGCCCGAGACCTAGGCCTCTCTCTCTCTCTCTCTGACTCTGTGTGTGGCAATTATATATATTATTATCATTATTGATGATATATAGTTAACGAACCATACAGATAAACTGTCGAGATTTGCGGACGAGATAGCAAGAGAAGAAAAGGCTCAGGTGTTCGCCATCCGCATCGACTGCTCCGACTCTCGAAGCATTCGGGAGGCATTCGAGGGGGTTCTATCTCTTGGTTTCGTCGAAGTTCTGGTTTACAACGCATTCCAGCCCGATTCATG…
>NNU_06722
TTCCCAGTTGGGAGAAGGTAGGAAATTTTTGAAATTCGCCCACCTATTCCGCAACCTTTATGGCGTCCATTGGATGGATCCTACCATTCTTTCAGGGAGCCTCTGCAAGTGAACTCTGAGCGCACTTTGTAACATTTCCCTATCAATTTAACATGCATGTTATTCTTTCAATGTGTGACTGGATCTAGATGATATGAGCGCAGGGTTTTTGCTTGCAGGAGATCTGGGTTCGAGATAAATAGGCATTGAACTGATCAGGATATCTTTGTGATATGTAGGTATACATATTGGATTAAGATAAAATATCAAAGCCCATAATCCACCCAATGACCCAGACCTTATATAATTTGGTTGGATTCTCTTGCCTCTTGGGCCTGCTCTACCCATTGTCAACCCTAC…
>NNU_06941
ATGGATAAGGTAAGGACACTAACTTCAGAGAAGCCAGTGGTGATCTTCAGTAAGAGCTCTTACTGCATCTGTCATTCCATCAGGACTCTCTTCAGTGACTATGGCGCCAGCCCCACTGTTTATGAGCTCGATCATCTGGGTGATGCCGAGGGAAGGGAAATTGAGAGAGCTCTCCTGCAGCTGGGATGTAAGCCATCGGTACCGGCGGTGTTCATCGGCGGCAAGCTGATTGGTGGAGCCAAGGACGTCATGACCCGCAAACTGGACGGCTCTCTGAAAGAACTACTCATACATGCTGGATTTATTTTTCTTTGA
>NNU_07265
ATGGACTTAGCCACCGATACAACCCCCAACAGCACAAGGAAAACCCAGGAAACCGACGGCGAGACACCATCTCCGACCCAACCAGCCAAGCTCAACGAACATCACATTTCCAAGCCTTTATCCTTCTCCAACGGCGTACTCAAGCGCCACCACCACCAGAATCACACCCCGACCACCCCTGCGGCGGTGGTTAGTTACAAGGAATGTCTCAAGAACCACGCGGCAAGCATAGGAGGCCATGCCTTAGATGGGTGCGGAGAGTTCATGCCCTCCCCATCTGCCACCCCAACCGACCCAACTTCCCTAAAATGTGCTGCTTGCGGTTGCCACCGCAACTTTCATCGCCGTGAACCTGATGAGGGTACCCACACGGTTGACTATCATCACCAGCAACTGCAG…
>NNU_07359
GAGGAGGGATCTAACGGTGAAAAATGACAGACGCAAAAAGGTTTGCAGCGACTAGCGAGAGCGAGAGTTCCATGAAATGAAACCCTAGACTCCCGGAATCATGCTTTTTTTAGTTTGAAGAGAAAAAGGAGGAGAGAGAAAAATAGATAAATAATTATATATTTATATTTATATAAGCTGATCTAACTTTTGTTGGTTTTCTACGCCTCTCGAGCTCTGCAACTTTTCTTTTCTCTCTTTGTATCAACACAACACCAAAGTTCAGTCATGTCGGACGAAGACCACGACTTCGAGTCGAAGGCCGATGCCGGAGCTTCAAAGACATATCCTCAGCAGGCCGGGACCATCCGTAAGAACGGATACATTGTCATCAAAGGAAGACCCTGCAAGGTTTTTTTT…
>NNU_07626
ATGGGAAATGCAGAAAAGCTAATGAACCAGATCATGGAGCTCAAGTTCACGTCGAAGAGCCTCCAACGCCAAGCTCGCAAGTGCGAGAAGGACGAGAAATCCGAGAAACTCAAGGTCAAGAAAGCTATCGAGAAGGGTAACATGGACGGTGCTCGTATCTACGCAGAGAACGCAATCCGAAAGCGTACCGAACAGATGAACTACCTCCGCCTCGCCTCTCGCCTCGACGCCGTCGTCGCCCGCCTCGACACGCAGGCCAAGATGGCCACCGTCAGCAAATCCATGACCTCGATTGTTAAATCCTTGGAGTCGTCTCTCGCGACCGGGAATCTCCAGAAGATGTCGGAAACAATGGACAAGTTCGAGAAACAATTTGTGAACATGGAGGTTCAAGCCGAG…
>NNU_07936
ATGAAGGATGATCAGATGACCATTCCTCCCTTGTTTAGATGCCCAATTAGTTTAGACTTGTTCACAGATCCAGTCACTCTATGTACAGGCCAGACCTATGATCGATCCAGCATTGAGAAATGGCTTGCAGCTGGGAATCTCACTTGTCCTGTAACAATGCAGAAGCTCCACGATCCTTCCCTAGTCCCCAATCACACGCTTCGGCATCTGATAGACCAGTGGCTCTGCATGGACTACGGCTTCGACCCTGATTATTTAAAAACCATCGATCCAGACCTGTCCTTGGCCGCCCTGAAGCACAAGCTTGAATCTCACGAAGTAACCTTGACAACTAAGATAGAAACACTCGGGAAACTCGGAATTCTGTCCAAGGATTTGGCGTGGAGGTATGGCTTGATC…
>NNU_08065
CCTTTATGTATATATACCACCAAATCCAAACGACGTTGTATTAAACAACGAAACAAAGCAACAAAAACAGAGGAGGGGAAGAAGAAGGAGAATAAGCAAAACCAAAAGAGTCGAGTGAGAGAGCAGCATCCTACCCCATTAAGATGAGGTTCTCCTTTCCGTCTCTTGGCTACCATAATCTTCTTCTCTTTCTTCTTGTTCTTGTCCTTTTTCTGGGATCGCCTCCGGTTGTTCAGTCCGGTAGTCATGACTATCAGGACGCATTATCCAAGTGTATCTTGTTCTTTGAGGGACAAAGGTCCGGTAAGCTTCCGGCGGACCAGAGGGTCTCATGGCGGGCAGATTCTGGCCTAGGCGATGGTTCGGCGAATGGGGTGGACTTGACTGGCGGGTACTACG…
>NNU_08158
CTTGTTTCTTATTCAGGGGGAATGCACTGTTCACCTCCCCCTTCGTCCGGACACAGTAGCGGTGAACCAGCGCCGGGTCTAACCCGGAGCTATTTATCTCCCCTTCTCTCTCTCTCTCTTCTTCTTCTCCTTCGTCTTCCTCCTCCTTTTCTCCTTCCTCTTCCTTTTTTTATCCAATTGAGAGAAAAACACCGTTCATCTTCCCCGACCTCACGACACCCGAACGGCGGCACCGAGACGATCCTTCCACTTCCGACTCCCTCATCTCTCACTGTTTTCTTCCATCACTCTATCTCTATCTCTTCTCAATCCCATTCCTCTCTCCCCTTCGTTCTCTCTCTCTTTTCCACTTAATCACCGCCGCTGCAACTTGCAGCGGTGAATCTGAACCCGGTGGCA…
>NNU_08259
CACGGATCTTGCCTCCTCTTTATCCTGCAAACCCATTTTTATACCTTTTCTATCTTTCTTTCCATCTCCCTTATATATATCCTTAAGGATTGAATCACCTTTGTTCAGTTCTACTTTCTGATTTTCCTTCCAAACCCCAACTCCAACAGCAAAACAAGAATGGCTTCTTGGGTTCGCACCATTACATCCCCCTTCAGAAAAGCTCGTACCTTCTTCAACAGCCCGAGGGATAAGAAATCTCAACCAGGTATTATTCAATTTTATCTTCATCTTCATGTCTTAATTCGTTCGTCTTCATCTTCGTCTTGGTTTCTTATTGGAATTATTGGTCCTTGCAGAGAATGAGTCTCGTACCATGGATTTACATGGTGAGGTGATGGCATGCGCTTATGAGGATGT…
>NNU_08857
ATGGCTCCCTCAGCTGCAGTTGCATCTAGAGTTGAGAGCTTGGCCAGCAGTGGGATCGCTTCAATCCCCAAAGAATACGTGCGTCCTCAGGAAGAGCTGATCAACATCGTCAACGTATTTGAGGATGAGAAGAAAACAGACGAAGGACCTCAAATTCCAACTGTTGATTTGAAGGGTCTCAATTCGGAGGACCCTGCAGAGCGAGAGAAATGCAGGGAGGAGTTGAAGAAAGCTTCCATGGATTGGGGTGTGATGCACCTTGTCAACCATGGCATCCCTGATGATCTCATCGATCAGGTCAAGGCCGCTGGTAAGATCTTCTTCGATCTCCCCATTGAGGAAAAGGAGAAGCATGCAAACGATCAAGCCTCCGGCAAGATTGCCGGGTATGGGAGCAAG…
>NNU_09595
ATGATCAACCCCAAGAGGCTCGTAGAGATGGCTAGGAGGTGGCGGAAGGCAGCCGCCGCCGGGAGTCTAAGAATCTCTTTACCAAGAGCCCACGGCCACGGCCACGGCCACCGGGGCGCGGCAGTGGCGGATAAAGGCCATTTCGTGGTGTACACAATTGATAAGAAGCGGTTTGTGATTCCTCTGCAATATCTCAACCACAGTATTGTCGTGGAGCTGTTCAAAATGTCTGAAGAGGAGTTTGGGCTACCGAGCAATGGGCCTATTACCTTGCCTTGTGATTCTGTATTCATGGAGTACGTTGTTTCTTTTCTTGGGAGTCGTCTCATCGACAGTTTAGAGAAGGATTTGCTCTTGTCCACCATGGCTGGCCGATGTTGTGTATCTTCTACTTCTTCT…
>NNU_09697
ATGGGAAAGAAGATGATGAAGCTTCCTTCTATCTTTAAGGGCAAAGACATAAAGGCTTCATGGCAGTGGCCCTCTTGCAAGCACCCCAAGACCCTCTCTTTCCGAGCCGGCGAAGACATGTTCAAGACCGTTAACTCGGTTTTCTTTGATCCAGGCGACATGACCACTACGCCGGAGTCGTGGTTTACCAACTCATCGGAGTCTGGGAGCTTCTCAACGGCGTCGGAGGACTCCAGAGGTGAATCATTAGAGATGGTCATTCGTGGGTTGCGATCGGAGAGGCTGTTCTTTGAGCCTGGCGAGACAAATTCAATCCTGGAGGAGTCCAAGCCAGGCGAGTTCCCATTCAAGGAGAGCGTGGTGTTGGCGATGGAGTCTCAGGATCCGTACGTGGACTTC…
>NNU_10087
CCCCAAACCCAAGATATCTATCTCCAGACCAAGAGTAAACAATCAAAGAGCTAATGACTCTTCTAAGGGTCATCAGATAATGAGGATTATTGAACAGTGAATTGTGGATCCGAGACCTTGCAAGTTGCAAAAGAATAACATGGATTAACAGCTAAACACACACTTGTATAACTTGATTTGTTCACTAATTTATTAGATGGTAATAAATGAATAAAGTGGGTTGGCCCAATTCCAGAGAGAGATCATTTGGATAGAGAACGGAAGGGAGAAGGACAAGAGAGGGAGTGGGGGTCCAGGGGTGAAGAACCTTAGGAGACACCCTCTCTTTTTTATGAGACCCGTCACCATTCGCACTGAAGCAATCCAACTTGAGTTGAAATTCACTGAATCCATCCCACC…
>NNU_10677
ATGAGCACGGGAGAAGCAGGGCTGGGTAACCAGCAGAACCCAAGTCTGATCCCCGGCCTGCCCGACGAAATAGCGTTGGAATGTCTCGTTCGCGTGCCCTATCGATTCCACTCGGAAATTAAGTCCGTCTGCCGGAGATGGCGGAACCTGCTCATGCACCCATCTTTTTACAGAGAAAGGCAGAGAACCGGCACCGCCGAGCAGCTTGTCTGTCTCGTTCAAGCCCTCACCACCTCTGCTGAACCCACCATAGAATTAGCGGTTGAAGGTAACGACGAGCAGCAACAAGATAAGAGGCAAACTCGGCGAGGACATTGCCCACCCATTTACGGCGTCAGTGTATATAACCTCAGCATGGATACCTGGCATCAGTTGATGCTGAATCGAGCCAACGGCAAT…
>NNU_11053
ATGAGTGCCCATGTCCATGATTTTGGGTTAACAAAGTTCCTTTCAGAATCCACTAGTAATCTTCAGACCACCATGATTGGTGTAAGAGGATCCATTGGATATTCTACTCTAGGTAACCTTACTATTTCACTGGTTAAATATCTTATTATTCATTTACTTTGACCATAATAGCAGTATATCATTTGAACTTCTTTATGCACCGCCAACATAAATTTCTTGACAAGAAAATAATTGTCTCTGAATCCTAATTTTATTTAATCCCTTGATTAAGATGCAACTTCAATCATCTCATTTATACTTTTGTAGACAAGATTGATCAGACTTAATTTTCGATAGAGAATACTAATTAATAGAGTTCAAATCAGCCCCTCACAAGATTGCCCCCCACAATGTCCCACA…
>NNU_11072
ATTACTGCTTTAGGCTTGTGGATGGTCGGTGTAGAAAGACAGACCCAGAACAGGCAACGGATGATGGCTGAAAGTTTGAGGGCGATGGACTCAGGCGAAGATAGCCAATCTAGTGGCGAGGATGTTTGAGAGCTAAGACATCTGAATGTCGAGATATCGCTTAAATTCCTTTTTCACTGTTTCCTGTTATCCTCTTAACCGGAAACTTTCTTCTAGGTAAAATTGTTCGTTGTTCTTGATACGGAAATTATCAATTAGAAACATCTTATCTGCGTTTCCTGAAAATTTTCTGTACTGTTTTATGATGGCCGGTTGGAATGAATAGCAGAATAAGCGAATGTGATGATAAATCACATCCTTGTTTCTTTTTTCTGACATCGAAGGTAGATCTTTGGGCAT…
>NNU_11143
CCGCTTCCTGTGTTTGTGGTCAAGAAATCAAAATTATGAATTTATAAAAAAAAAAATCTTATTATTTCTTACATCTCTCTCTGCTATATAACACAAATGACGTCGCTGGCTGATTGAATGAGTGGTCGCTTCTTCTCAGCTGATCTTCTCAAGAATTCTTCTTGAGGCAGAGAAGACGGAAGGGGAGGAGCAGAGAAGAGTAGGAGGAGGAGAAGATCAGAGGAAGAGAGGAGGATGGGTTCAAATACAACAGAGCCGCTGTTGCAGTATGAGAGTAGTTACGGTAAGAAAAAAGGATGGAGAAAGGTGTTGGACGCGGAGGAGGCCAAGAAGCAGATTACGTTCTCCGTCCCCATGATCCTTTCCAACGTTTCATACTACTGCATCACCCTCATCTCC…
>NNU_11294
GATAAGATCAGGCTGACATGTTACAGTTACGTATTAAAGCCATTTTATGGTGATTAGGAGTTTCATAATAGCTCGACTTTTTTTAATAGGATCTCTTCATCGTGTTTTTCCCTGCAACCGATCGTTCTTTTGGTATCTCTGTTTGTGATTCTAAGCTCTGTTTCATGGCAGTCTGGTTCACAAGGTCGGGAAATGTCGCTCGACATCTCAAAAGAAACATGGGTTTCTTGGGAAAACTCAACCACAGCTTTTTGGGTTTCCACCAACGTAATTCCTCACTCGTATCACCAATTGACGAAAGCTATAGAAACGCGGTTGTAGTTCTGAATAATGCCATGGCCCTTTTCTCTGTTCGCTGTTCTGAATCTACTCTAGCGGAAGCACAACGTGATTCACGGT…
>NNU_11529
ATGGAGCTCCGGAGAAGTCAAAGAACAAATCATGTATTCTCTCTTCCTTTTTTCCTCCCCTCTATTTTTATTCTATTTTCTCTAATTTTTTACAGCCCTAGAATCCAGGAAAATAATAATTGAAGAAGCTTTTTCATTAGCACTGGTCTTTCGGGTGAATTAAAGTTGTAGTTTTTACTCTTTTTAGTGTCTCTGTTATGTAGGTTATTCGCTTTGGTTTCACGATTCATCTTTAAAGCCTTTTCTCGTTTTCATCTCTCATGATATTTGCCTTCTCATTAACGACATCTCACCTCAAATCCTTCTAAACTTCGATTTTTTTACCCTTTTTTCTTTAATTTTTGGAACAGGAGTTCTTCAGAAGCCATATATTTCATTCCGTTTCCCCTTCTTTATGGC…
>NNU_11564
ATGATGTTTGGTGGTTCTGAAGCATTAACAAAGGACATGAATCTTTTATTTCCTTCTCCCTTCAAGAATTCGGAGGAACTTCAGTCGAAGAGCAGAGAAGTCATGAATTCAGATCTCCACCTTCATCATCATCATCAGCAGCATGCGAGGCAGTCGCAGCAACAGCAACTGGGCTCTGGTCTGATGCGGCTTCGCTCTGCTCCGAGTTCATTGCTTGCGAATTTTATTGACGGTAGCAGCGGTAACGTCGAAGATGGATGCGAGGATTTCCTCCATCCTCGATCTTCGAGCCCGGAAGCAGAGAGCATGTTTGCGAGGTTCATGTCTTCTGGTGGTAGTGGTAGCGGTGGTGATTCTTCTCTTCCTGATCCCCGGGAGATCGGGGAGAAACCTTCAGCA…
>NNU_11929
CTCTTCTACTGACTAACATTCTGGTTTGACTTCCATTGATGGGTCCTTTCATTACGATATATAAACCGGGTAGCTGGTTACGAATTCGGTAGTCTCGTCCAAAGCAGCTATTTTTACCTTCACCAGGATTTTGCCCCCGAGACCTCGCGGAGGTGTTCGTTATCTTCAACTTTTAGGTAACAGAACCTTCATCCTTCTTCCTTTTCGTGGACTTTTTGTTCTTGGATAACAATGTTTCCATCTTTCCATAGTATGTCTTTATTGTTTTCCGTTCGCTTTTCCGGTTCTACCCTCTTCTTCTTCTTAATCAGGACTCTTGTCGTGGAAATGAATTGGGTTTTGGGTCTAGTTCAGATTTCTACGAATTTGGGGTTTTTAATTAATTTAAATGAAAACTAG…
>NNU_11986
CAACGGCGGTGATACATCGACAAGGACACTATTTCCCTCGTAAATTTTCTTGATTAACGTCTATAAGCTGATTTAAAAGACCGCGAAGCCAGATAAGCATGGAATGATCATTTAAAAATCGTGACTCGTTAGCATCTTGCTTGCAAGGGAAAGGAACAAAGAAGAAATGGCTGTAGCCTCCTCTATGGCTTCAGTGAGACTGGTGAAAGCTTCATGGGAGTATGGGACACACAGCGAACCCTCGTCCCCAATCACAGTCACTCCAGCTCCTTGTTGAACAACAAAAGCCCTAACACAGTCCGTTCTCCAACCTCTCAAACCAAACAGATCACAACAACAACGGCCCCGGTTACTCCGAAGAAGAACTTAACTGCTTCAGAACTTCTGGACTTGAATATC…
>NNU_12123
ATGGAGATAATATGGAGGCTGGGAATAGTTGGATGCTATAGTAATTTTGGTGCTTTTGGGGTCACGATGCTGGTGCTCATGATCATTGCGTACATATTAGCCCAGCCTTGGTTCAGAAGGAACAAACTCAGGCTTCCGAAACCCCTCAAGAAGCTTATTGGTTTCAATGCCTTCTGGTACTCCCACCACCTATTTGATGCGAGCGCTTGATTCGCGCCTTCAGGTCTGGCTATAAGACAGTGAAGATTTTGAAGGTTAGATCAAATCTCATAAAACCCAAGATTATATTATCAATTGCAAGATATTACAATGGAGATTCATTAATTCCTTGTGAATACTTGTATTCATTTTCAATTCCTCAGGTTGCTGTCTATCCAGGATATGTGCTGGCACTCCTCC…
>NNU_12166
AAAAGAAGGAAAAACAAAACAGTTGTGGGCCCATTGTCCCCTACAATTTGGTTGCCAGGCAAAAAAGATCCCTCCAGTGTATCAACCATCAGCCATGAGCAGCAACTACATAAACCCCCTCACCCTCCTCACTCCAAACCCCTCTTCTCATGCATTGTTTTATGCATTTCTCTCTGTAATTCTATCTCTCAGGCATTTCCACAAACAGTAAACCATTTGAAACGTTTCTCTCACACGACAATGGCCAGACCACAACAGCGATATCGAGGCGTCCGTCAGAGGCATTGGGGATCTTGGGTCTCCGAAATTCGACACCCTTTATTGTAAGTTGGTTTATCACTCATGTTCCTACTGATATTTAATAGATGTTTCAACGTGTTTGGACTTAACTGAAGAAAC…
>NNU_12398
ATGTCTCCCGTCGGAGCCGATAAACATATCCCGGCGAAATTGGTCGTCGATAGCAAACCAGTTTTCGAGCCGAGGCCAGCCATGGAGCTTCAAGGCCTTGCTCCTCGAGGGGTCCAAAACACTGGACCGTCTCCGACCCTCAGTGAACTCTTCTGGCGAGTGGAGAACGCCCAAGACGAAGCCACCCGCATTGAGACTCCCCGGCACCAGTCGCTCGACATTAACGACACCGGTGTTGACTCCAGATATCTTCCTTTTATTCTTTCCTTCAATAATCTGACATACAGCGTGAAGACTCGCCGTAAGATTTCGTTTCCTGCGTGTTTTGGCCGGGCCAAGAGTCTCGGAGCAGCGGCGGGTCCAATCCATAACGACCCTAGGGTTTTAAATTCAAATACC…
>NNU_12639
ATGTTGCTCGATATAGGTATCTGACGACTAGTCCAGAGGTTGGGTTTGAAAATTGATACATGATAATGAAATGAGTTGTTTAGCGTAATGGAGTCGAGTCTCTCCATGGGTCGGGGAAACTCCCTTTTTGGCTTCAAAATTAAGCCAATGAGTAATGGATTCATAGGGTTCTATTCCTGCCCCAACGTGTTCGCTGCTTATTGGCTTCAAAATTTTGATGAACAAATGTTTATCTGTTTTCTCAATTCTAAAGCCAATGAGTAATGGATTCATAGGGTTCTATTCCTGCCCATTTTACTCCCAAGGAATGGCTGTTTATCTACAGGGTTGGCTGTAGCCTGTAGGCATGCCATTTCCAATTGGATTGGAACTTCTCATCTCAACAACTTCTACCTGTCA…
>NNU_12937
TGCCACCTGCCAATATACTTAAGAGCCTGGATCTGTTGCTTGCCAAATTTTGTGTAAAACTCAGCAGATCCCAATTCCCAGGTGGCCATGGGTTATAGCTCAGCTTGGATATCTTCTCTTCCTATAAGCCACTCTTCCCACATCCTTACCTGCAGTCTGCAGAACACTACAGGCGTGCTTGTGGGTACGAGATCCGGCTCCGCGGAGGCTTCGGATCTGTTCTCCACAAGTCACTACAGCCGCAAATAGGGAACATCTACCCATGTTAGATGCGTTTTGTTGGCAATGGATCCGATGATCATAGCGGAGAATTACCTCCATTGATTTGATGCTTCAGAAATACAAAAACCTCTCTCTTTCAATTTGTTTGGTCCGAGTGTGAGATCATCCTTCGAATTC…
>NNU_13064
ATGGCTACGCGAGGCTCGTTTTTGTTCAAGCAAAGTAATCTTGTTAATTATCCCCTTTCCTGTAACTGTAAGTACTTACGTTACTTGCCTTTTGACTTTAGTTATATATGTATCTAGTTTGATTGTTGCGTTGTACAGAGACTTCTTTCCAATTTTTGTTTATAATTGTAAACGCCTGATCTTTTTTTTTTTAATTTTCCCGTATCATTTGGGAAGAATAGTCTGACGATGTCAAAATTTCAATTCTCCCTCCGGCTGTCGGTCTAAACAAGCCCATATTTTGTATAAATGTGTAGAGTGCAAAACCTTATATTTTGTATGCATTTGCACGGTAGATATTTGTATTTATACTCTTTCACTTGATCCATCAAACCATGGTTGGTCGAGCCAAACCGGACT…
>NNU_13115
ATGGCGGTCTCGGACGTCGAAGCTGTCTTAGATTTCTTGAGGAACAATGGGTTTCCCCAAGCTGCTTCCGCACTTAGAGACGATATCGTAGAGAGAGGGGAGGTTGGTTCCTTCGATTTCGAGAAGTTCATGTTCCCGATGGACCCGCCGCCCCCTCCGCTGAGAATTTCGTCCAGTAGCCGGCAATCAGAAATTTCGAATGGAGTTCTTTGCTCCGGTTTTATCTCTGACTCGTCGGATGATTTCATAAGCATGGGTTCTTCAAGTGTTGAAATGTCTGCTTCTGGTATGGATCGAAAAATTCATTTTTTTCTTCCTTAATTATGGAACTCATAACTCGATTTCAAAATCGTGGAAGCTTGTTAAAATGATTTGTTAAATGGGAGCACTCAATGAAGC…
>NNU_13150
ATGCCTCCCAAGTTCGACCCCACCCAGGTCGTCGACGTCTACGTCCGCGTCACTGGCGGTGAGGTCGGTGCCGCAAGTTCTCTTGCTCCGAAGATCGGGCCACTCGGTCTCTCTCCCAAGAAGATCGGAGAAGATATTGCCAAGGAGACCGCCAAGGAATGGAAGGGCCTTAGGGTTACTGTGAAGCTCACCGTGCAGAACAGACAGGCGAAGGTCTCGGTTGTGCCGTCGGCCGCCGCCCTTGTTATCAAAGCCCTCAAAGAGCCTGAACGCGATCGTAAGAAGACTAAGAATATTAAGCATACAGGCAACATCTCTCTCGATGATGTTATTGAGATTGCAAAGATTATGAGGCCGAGATCCATGGCGAAGGACTTGGCGGGAACGGTGAAGGAGATA…
>NNU_13826
ATGAAGTTGCTATCTAGAAAAGCCACGTGCAACTCACACGGACAAGATTCTTCTTACTTCTTAGGATGGCAAGAATACGAGAAGAATCCTTACGATGATGTTCGGAATCCAACCGGAATTATTCAGATGGGCCTTGCTGAAAATCAGGTATGTGGCTTTTATTTTTAATTTTATGCGTTTAGCTAGCCTGTTAGCCCATCACAATACCACAAGTGTATCCAAATGTTGCAACCTTCAGTTCAAATGCTGACCACATTTTCTTACTTCCGTCTCTTATATAGCTGTCGTTCGACCTTCTTGAATCGTGGCTCGCGAACAACCCAGACGCAGCTAGTTTCAAGAGACATGGACAATCCATATTCAGAGAACTCGCGCTATTTCAAGATTATCATGGCCTCC…
>NNU_13843
TGACCTTGTCCCAAAGTGATCCCGTGCCGAGGTGGTCGGGTGTCCAAGCTCAACTGTTGCGAACTAGACATGTCAGGCTGAGCTGTCATCTCTTAATCAGGTCGCATACACGTGTCCACATTTTACTACGTCGGGCCAAATCACCCTTCATCACTTGTAACAGGCCATGTGTTCGCTTCTAGTTCTCACTAGTTTTCCTTTTCCATATTCTTCACCTCTTTTGTTTGTTTTTGATACATCAGCTTTTAATATTCTTCACTCCAACTCTGTTTTCTCTTAATCTTCTTGTTCCAATACATCTTCTTGAAAGTTTTGAATTGGGTCGTCCTTGGCCTCTCTTTTGCCCACCCCATTTCTGAACAGTGGTAAAAAAGTATAATTAGAAATTCAGGACCTGTG…
>NNU_14503
AGAGAGAGAGAGAGAGAGTGAAATGCGATTATGGAGACGATGACAAAGCAAGCTCTGAGATTTGCAGAGAATTTAACGCTCCCTCCTGTAAGTTGAAAATTAGCATACTTCTTCTTCCCCCACTCCTCGTTTTTATTGGGTAATCATTCTTTTTTCGAAATTTATATAGAAGTATTACAGAGACTCAACGAGATGAAAAAATGGCTTGTTCTTCATTTTCATTTGTTTCCGCCTCTCTTCTGCCTTGCTATCTCAAAAGGTTTCCAGCTGTAAAACCAGTATAAATCCAAATCCAACAACTCATTTGCAAGAAAGTAATTTCGCTCCTTCAATGAAGGAAGCAAAGATCATTCCGAGCGCCCCAGTTACGCTGGTCAGCGCTTTGAACCGATCAAAGCT…
>NNU_14845
ATGCATATCTTGATTTTTCATCTGTATCCATACGTGTTCAAAGCATATCCCGATACGTTTTTTAAAATTATCTTTCCGATATACCTTACATTTCCGATACTTTGAACCTTGGTTTGAATTAGTTAATTATTTTCTGCTACTGTTAACGACTTGAGAGAAAAAATAGGGGGGAGAAACGAGAGAAATGTGGGAAGTTGGTTCCGAGTTATGATTTTATAGTGTAGTGGAGCATCTTGACTTGGTACTGAGGAATAAGACCCGTAGAGGGAATGAAATTACAGAAACAAAACGACGATAGGGCCGGCAAAGGGGAAGAAGAGAGATCGGAGAGAGAGAGGGAGAGTGAGGTTAGGGAAGATGAATAATATTTTTTCATTCGAATAGTTATTACAAGGGTAG…
>NNU_14870
ACCAGAGTCACCATGGCTGCACCTGCATGTTCCTCCTTGAAATCTCTGGCTCTTTCCAAGGCAATTTTGGGCCTTTGGTTGGTGTCTACAATTGCCGAGCTGCAGAGGTATGAACACCCCTCAAATGTTGACGGGTCGCTCAGCTTTTTGATTATCGGAGATTGGGGAAGAAGAGGGACTTACAATCAAACAGAAGTTGCACTTCAGGTCTTTTAAATCTTCTTTTGCCATCACTTCTTATATAAGAAATATTATTTGGGTAATTTATGCTGCCGTACGTTCTACAATGTGAATTGTTTTTCTTGTTGTAGTCTCACAAACAAATCAAAACAATTAATCCGGTTTGACAACAGATTGCTTCTCAAAACAAAAATACAAAAACCATGTTTTTGGTTGTAT…
>NNU_15224
ATGGTGTCATCTGGGTTATTGAAGTTCGTCTCACCCTGTTGGAAGCCTTCTCTCGAGGATGATGATGCAAGCGGACGAGCCAAGGGCTTGTTGTGGTATAAAAATTCAGGGCACCATGTTAATGGGGAATTCTCTATGGCGGTAATTCAAGCCAACAATTTGTTGGAAGATCAGAGCCAACTTGAATCGGGACCTTTGAGTTCAATTGATTCAGGCCCTCAAGGGACTTTTGTCGGAATTTACGATGGCCATGGCGGTCCTGAGACGTCTAGGTTCATAAACGACCGTCTGTTCAACAATCTCAAGAGTATGTTGTTCTTCAGCTAATTCAATGAAAATATATTACAGATTTCCTCCATTTGCATTCTCTGGTGATTGTTCTATCATGGCAATCGTGTC…
>NNU_15345
GCCAACCGTTTCTCTCTCTCTGGAGCTGAAAACCAGAAACATTTTACAAATAAAATGTTCAACTTCTAGAGCATTCTCTTTTTTTCCTGATCCGCAACCGCAATGAAAAATGTACTTTTTAGAACCAGTTCGGCTCCGGTTCAGGCATCTGCCATTCTTAGTTCAACGAAGACATCTCTCTGCGATCTAGATTCAACCACTGGAATCTTGTTCTCCGATAAAAAAGGGAAAACCGGGGTTTCTTTGAGGTCGTCGCTACATTTCGACATCAAAGACAAGAAGGATGATGCTTCGAGGAGGATTCGACGAGCATTATCCGAAACCGACATGATCTGGTCGATTAACAAAGAATCAGGCCGGTTGTCCCAGTTGAATGGGGCCGGATCTCGGTTTTCCCCT…
>NNU_15644
GTTACATGGCTAATGCTCCCATAAGCATTGACGATATGAAAAAGAATCATGGAGCACTGGGCATAATTGCATGGGGTGTGCTCCTTCCTGCTGGGGCAATTGCTGCAAGATATTTTAGACACCTGGATCCTAATTGGTATTATGCTCATATCTTTATTCAGTCAATGGGATTTATTATTGGACTTTCTGGAGTTTTGTCTGGGATTCAACTACATGGAAAAATGCGTGTAGATATACCAATACACAGAGGCATTGGATTATTTCTTCTTCTGCTTACTATGCTTCAGGTTCACAAATTCTCCATTACCTAACATTTATTCTTGTATCCTGGAAAAACCCTGTCCATATGGGTGAAGCTGTTATGCAAGTTTCTGGGGTTCATGGCCCTTTCTTTTGCAA…
>NNU_15647
ATGTCGATCATCCCTAGCATCTTTGATGGCCGACGAAGTAACACCTTCGATCCCTTCTCTATGGATTTGTGGGATCCATTCCCAGACTTCACCTCCGCCACTGCTCTCAGCGCTCCTCAATTCTCTGCTGAAACGGCAGCGTTCGCCAATGCCCACATCGATTGGAAGGAGACCCCAGAAGCCCACGTCTTCAAAGCCGACCTTCCTGGGCTCAAGAAGGAAGAAGTGAAAGTCGAATTGGCAGAAGGTAGAATCCTACAGATCAGTGGAGAGCGCAGCAGGGAACATGAAGAGAAGAACGATAAATGGCATCGGATGGAGCGCAGCAGTGGCAAGTTCCTCCGCCGGTTCAGGTTGCCGGAGAATGCCAGGGCGGATCAGGTGAAGGCCGCTATGGAG…
>NNU_15996
ATGGAGGGTGGTGTTCACAAACCCGACAAAACAGAATTCACAGAGTTCTGGACGTCTATCCAGAAACAACCTTATGTTTTACGTCTTGCTGCGTCAGCTGGAATCGGAGGACTCCTCTTTGGATATGACACAGGTATCTCCGTATCAATCAACCTGCTTTGTCTGAACGCATCATTGATGCTTTGGTGTTATGGGGGAGGACTAGACTCGTGTTATGCAACACCCTGTTACTTGAAGGCATGTGAAGTCGGGCCTATATTATCGTTTCCTTTTTCATTGTTTTAAACCAATCCGTTTAATTATCTGTAGATGATGAAGGAATGCCATAAAAAGGTGTCAGATTTTGTTAAGTTTTTGTTGTTGGCTTGTAGGAGTCATATCTGGTGCACTTCTTTACAT…
>NNU_16510
ATGGCCGGCCGGCCGATGCCACTGACGAGGCATCTGAAGAAGTCGGAGACGTGGGAAACACACGGTCGCCACAGCAACCCGAGCCAGGGAAGGCAAGAGCCAACCCCCGCGAAAGTGAAGAAAGCAGAGACGTTCAGGGACCGTACTAATCTGGAGACGTCGCTGAGTCCGTCCCCGGGTGGTTCGGGGAAGCTTCGGAAAGAACCGTCGCTGAGTCAAGACGAGCTGAACCGACGGGTGGAAGCGTTTATAAAGAAATTCAATGAAGAGATGAGGTTGCAGAGGCAGGAGTCGTTGAATCAATATAGGGAGATGATTAACCGTGGAACCCATTAA
>NNU_16511
ATGGGATGCTTTGTATCAACACCAAAAGATTCAGGAGGAAATAGAAGACGGCCAGGAAATGTGGGGGAGGTGGCTGTGTTTGTGCCTGGATTACGGATTCCTAAACCTGTGGATTTCTCTCAGCCACTTGGTGGTATATTGTCTAAGGGCTTAGTGGAGCGTCTTTCTGCTCTTAGAACTCGAACAGTTGTCATGGCTGGCCAAGAAGCACCAACTGCAATGAAAACAAGAAGAACAGCCACACAGCATGGTTTGTTTAGTTCTTTAGAAACCTCAGGTTATTTTAGTTATGGCTGAAAAATATATGCATAACCACAATGATGGAATTGTTCTATAGGTGGTTCAACATTGGCTGATCTTCAACAGGCTCTTGAGGATTACTTGCCAGTTCTGCTGGGA…
>NNU_16712
GGTTCCTATATTCTGCTTGGGTGTTAATTTAAATTGAGAATCAACTGCTAAAATGTTCAGGATTATAAAGTCTGACAGAGCTTCATTTGCGGCCTTTAGTGGTTATGTGCTGGTAGCTGCTCTATTGGTTTGTAGTTCTAATGGGTTAAATGCAGAGGGGCAACAACTACTGGAACTGAAGAATAGTCTTCATGATGATTTTGACTCTCTAAGTAGTTGGAATGCCGATGATGAGACACCTTGTGGATGGAGGGGTGTGAATTGCACGTTTGACTACAATCCAGTGGTCTGGTCTCTTGATCTGCATTCCATGAATCTTTCTGGCAACCTAAGTTCGAGTATTGGTGGTCTGGTCCACCTGACTTATCTTGACTTGTCATACAACAAGCTATCTGGGAG…
>NNU_16769
ATGGACGAATCTGCTCTGCGGCCACCGGCGTGGATGGAGAAGGCCATCAGTGCTGGTACAACCCTCGAGGGTGAGATCACAGAGGGCGAGGGCTCTTGTTGCAGTGGACGAGTTGGGAACACATGACGACACTCTAACTTGCACACCTGGTTGCCAGCGGCACTCTAACCTGCGCACTTGGTCGCCGTCCTTTAGCCTACACAAGCATGTCCATAGAGATAACTACCTTGGTGGCAATGCTCATAAAGATATTTCCTCAGTTGATAAAGCCTTACATAAATTATTTAATTAAAAATTTAACTTATGTAGCATATTTTTCTTTTATATTTATTTTTGGTAAAATAAGGTTTTACTTTCTCCTAGATTTTGTGTTTACCTAAAATCTTATATGCACTTGTC…
>NNU_16912
CAGTGCTTCCGTTCCCGGCAAAAAAACAGAGTCGAGTCGGAGTCTTGCAATCCCAAGAATTTCCTCCATGACCACCGCTACTCGATTGAAGGGCTTCGGCGCTGCCATTGTTGCGGTTGCCGGAGCTTATGGTGCATTGGGTTTCAGGGATCCAGTCCTGTCCGAGAATGATCGAGGGAATATCTACAGTATTCGTAGCAAGATCAACGACGTTAACGCTGTTGTCCCGTCGAGGGAAGTCCAAGAATCTGTTTTGATGGCCGCCAGTTCGGTCAATCCTCTCGATGTTCTTGTTGTCGGAGGTGGCGCCACCGGGTGTGGAGTCGCGCTAGATGCCGCGTCGAGGGGGCTCCACGTTGGGCTTGTCGAGAGAGAAGATTTTTCGTCGGGGACTTCCTC…
>NNU_17174
CCTCCCCCCGCCCTCTCTCTCTCTCTCTATCCTCCCTTATTTATTCCGGCTAATTGTGTCCGAAATCGGCAGTCGGTGTCAGACAACCTTTTGATTTGTATAAATAGTCTACTTGCTTCTACGGTTCTACCCACTCTCCCCACTTTTGTAACAAGATTTTTAGCTTTTCTTCATACACAGATAAGCAGCCGATCCCGAAAACCAAAAGCGGCCACCGGCGCTACTTCAATCGGCACAGACGAAGAGAGTAGTTGAGGAATCCATTGACCTAAGTTCGTACTAATAGCAATTAGCAAGTAGCAGCATTATCTCCTTTCTATTCATTATGACACGTTTCTCATGAAAGCCTGCAACCTTTCCTAACCTCTTACGCTGCTTTTTCTTTTCTTTGCAAAAAAC…
>NNU_17244
ATTCCTTTCTTCCCTACTTGACTTTCTTAGCTGACAAGCTTAGAATCCGTCTCCCTTATATATAAATCACCCATGTCAAAGCCTGCAAAGCATAAAAGTTTCTATCGCAACCATGTCGACCTATGATTCATCATCAGATTCTGACGAACATCCAGCGACCTCTATAAAACTCTTCGGTAGACAAAGACCTCTACACGCCATTCTTGGAGGAGGAAGAGGTATTTAATTTCTCGGTTGCTCTAGCTCTCTTGTTCTAAAGCCAACAATATAAGTAGGCCCATGTTTTGATCCAGGCCTTCGTTACTGAAAATTCTCAACAGTAATGTCTGCTTATCAGTATTCAATATTGTTAGTGGGTATCCATATGAGCTAAGTGAGTAAGTAGGAGTTGTATGAAAG…
>NNU_17632
ATGGCATCAACTGCTATTTTCTCCTCTTTGCGAAGAAGAAGAACATTGTCATATGAGGCTTTCTTGTCTCCGGTCAAGCTCAACAACATCGGGCTGGTTCAGATGATCTCCATTGTTGCTAATGAGTTGATCTCGTCCTTTTTGCATCGAGTGTTTCCCTTCCAACGAGAGAATTCTAGGTCGCTGATTTGGAAGATAGAGGTCTTTGTCGTCCTCTTTGATTTCCTTAGGGATTTTGGCTCGACTCTTTCGTCTACTGTTGTTCTTTGTCTGAAGGAGCTTTATCTTCTCATTTATTGGCCAAAGACTCTTCTAGATTACTGCTCACAATCGAGCCGATTGTGGCTTCTCCTACAAAATTCCTCGATTTCTGGCCACTTCCATGACCTCAACCAAGAA…
>NNU_18396
ATGGGAGAAACTCTGCTTTCTCCGAGTTCGTCAGCCGGAAAATGGCTGGGATTCGTTACTGCCGTTTGGATTCAAGCCATCTCTGGAAACAACTACACCTTCTCCAACTACTCCGATGCTCTGAAATCCCTCATGGCTCTCACTCAACTGCAGCTTAATAATCTATCCGTCGCAAAAGATGTCGGAAAAGCTTTTGGTCTCCTCGCCGGTCTTGCTTCAGATCGTCTCCCCACTTCCGTATTATTGCTCATCGGATCTGTTGAAGGTTTTATAGGATATGGGGTTCAATGGCTCGTTATTAGCCAGCGAATCCGTCCTCTTCCTTACTGGCAGGCAAGCAACACCGACCCTGCGTTTCCTTTTTCCTAGACTCCTAGTTTTTCCTACTGCTTGTTTGTC…
>NNU_18434
ATGCATCCTACTTGTTTAGCCATTTTTCTCTTTCTTCTTGCTTCTTTTTTCTTCCAAAATCTTGAAGCCAAGATCATCCTACCTAAGAATGTAACAGTTCCAGCTTTGATTATGTTCGGAGATTCAATTGTTGATACAGGCAACAATAACCATCTTGCCACTTTGTTTAAATGCAATTTCCCACCCTATGGAAAGGATTTCTTAGGAGGAGAACCAACAGGAAGGTTTAGCAATGGAAGGATCCCTTCGGACATACTGGGTACTCTCTCTCTCTCTCATCCTACTACTTAAAAAAACATGCAAAGTATCTGAAATTTCTAAGCGAAATAGAAAACAATGCTTTCTTGTTAATAAGGGTTGTGCATAGTAGCTGAAATTTTTCAATCTAAAATTTGTTTT…
>NNU_18550
ATGAAATTCTCCATCTTCTCTACCATCTCATTTGCCGCTCTCCTCTTTGTTGCTCTCTTTGCTGGCAGTACTCTCTGCAATCTCTTCCTCCATGATGCTGCATCAAGACACAAACGAGACACCACCCTTGTGTTTCCTTCCCACAAAGCTCACCGGCAATTCAAGTCAATTTCTTCACCTCTATCGCTGCTTTCTGTGAAACGGGAAGTAGAGGAGGCTTGTATCAAAGACCCTCCTCCTTCGATCAATGTCACCGAGCAGCAAGGAATAGCACGGTTTCATAGAAAGCCGCTGGAATTCGAGATATTACGGCCAACCGCTTTGGCCCGGCAGTTTGCCAGGCGAGCCGGGAAGTTCTTCCAAAGCCGGTGTGAGATGAAGTTCTTCATGACGTGGATT…
>NNU_18599
ATGGCGAATCGAAACTTGGATAGGGTAATGAGCCTTGGCATATCAGATCTGGCTCTAGACCGTGTCATGGAATTTATCCAAGATCCTCGCGACCGAAATGCTGTTTCTCTAGTTTGTCGTAGATGGTATGAAGCTGATTCTCGGACGCGGAAGCATGTCATTATTGCGTTGTGTTACACATGCACTCCTGATCGTCTAGCACGAAGGTTTAGGTGTCTTGAGTCACTGAAACTGAAGGGGAAACCTCGGGCTGCAATGTTTAATCTCATACCGGAGGATTGGGGAGGATATGCCGGTCCATGGATTAATGAAATCGCAAGGGATTTTCAATGTCTAAAGTCGCTTCATTTCCGACGGATGATAGTCAAGGATAATGATCTGGAGGTTCTAGCTCAAGCT…
>NNU_18899
ATGAAGGAAACTAGTAATAGCAGTGAAGGTTCCAAGACTAATCATTCTGACAAGCATGAGGACGAGGAGGAAGACGAAGAGGTAGACTGCAATGACAAGCCTAAAAACGGAGGGAGCTCCAGCAACAGTACAGTTGAGGAGAATGAGAAGAAGGCCGGAACTGGGTCCGTCCGACAGTATGTCCGTTCCAAGATGCCAAGACTCCGTTGGACGCCTGATCTCCATCTTTGCTTTGTTCACGCTGTTGAAAGACTTGGTGGACAAGATCGTAAGTGGCCAGCCACCCTCTTAAGTCTTAACTTCGATCTCCTCCAACGATTAATTACTAAATATACATAAGAATTTCCCCGTCTGATATCTCTAATTAATAGCTTTCATTTGGTGCAGGAGCCACGCCTA…
>NNU_18982
TCTCTCTCTCTCTTGCTTCTTTGAACATCCAAATCGAAGCGAGAGAGGAAAAAGATAAAGTAATCGTTAATGATGCTCACGTCCCACCACCCAAAACCCTTCCTTCAATCCAACTCTACTAAATTTTCAAAACCCATTTCCTCAATCTTATTGTTTCTCTAGTTCTCCCAAAAGTTCCTGCATTTCTAGTGGTTTCTAGCTGCATAATTTCTTTTTTTTTATGTTTTTTTCTTATTTTTTGTTGAATTTTTTCTCCCGAGCTCCTTTTCATTTCCAGCCATGACGGAAGTCCTCCACTCCCCATCACACTTCCCTTCATCTCCAAGCTCCCTGTCTTGCGTACCCACACCCAATGATGGCGCACGCCAGACCCATCAGATGCAGACCCAGTCTCAGTCC…
>NNU_19081
ATGAGCTTTCCCTCTCCTCATCCTTGGGAGTCGGGATCTAACGTTCCCCATTCAGAGTCTCCTTGCTTCTCTAGATATAACGGTATGTTTTCCTTTTTCTTATTCTTGTTCTTCTCGGTCTTATCGGTAGAAAGGGTTCTTTGCGTTGACCCACGATTCGGAACTTGCAAGCCTCAAATCTGCGGGAACCAGAACATAAGCTATCCATTCTGGATCAATGACACTAAGATACTACCTGATTACTGCGGCTACCCAGGCTTTGAGATTTCCTGCAAGAGCGACAAGCCTATGCTCAAGATCTCTGGGAATGATTATATGATTCAAGAAATCAACAACCAAACCCAATCTGTTAGGGTCACGTACCAAGGGGCTGCAGATGATTATTGTCCATCTCCACTT…
>NNU_19379
TCTCTCTCTCTCTCTCTCTATACATTTTTTCTTTTATAAAAGCCTTGTGAAGAAGTGAATGAAGACGAAATCCTAGATTCTTTTTCTCGATCTACCACCCACTCTCTCTCTCGCTATCTCATCTCTCCAAATTTTACTTAGAGAGAACGAATCAAAGCTGGGAATGGATACTCTTGGTTTGCGGTGTCTGCTCTGAGGCTTTGCAGAGCACCCGCAAATGAAGCTCTTTATTTCGAAGATCGTTTTCTTCCTCCTTGTTTTCACTTCTCTTGCTGCGATCTCAGCTGGTTCTCCAATCTTCCAGAGATGGAGAAGCAGAACATTTCAGAAGCTTATATTGGGTTAGTCTCCATTTATGTTTGGGTTCCGGGGGCCAGAAAAAGTATTTCCATTTTTGGA…
>NNU_19462
ATGGACTACCATCTGAAGCAATGGAGAAATCTGCATGAGTCAGAAGAACCCCCTTCTGCGAAGATACCAAGGCTCCTCCTTGAACCGCATCAGCAACCTTCTGGGTCTGCTCTCCCGTTGTTTGTACCTGAACCTAACAGTAGGATCAGCAACCTGTCAGCATTCCCAGATTCAACGACTACTACCAGATTTCCAAGTGAGTTATTTTTTTTTTCTCTTGCCGTCCTTTCTTTCTTCTCTCCACCTCCTGTAGTGACAGGAAATTTTATTCCGCATATGGAAAGGCTATGTGTTGTTTCCAGACTCGCTCCTTTTGTTCTTTATTTTCTTTGATGGTTTCTCTTTTTATCTGCATTTGCTTAGGGATGGGAGGTTATTTCAGCTTGGCGCAGTGGCAGG…
>NNU_19470
AATTGTTAAATTTCTGTTCTAAATTCTGAGTAAAACAGAACATGGAATTGAAGAAGAAGAAGAGGAAGAAGAAAGGGAAGAAGGGAAGCCAAAAGCCATCTGGTCTGATCCTTTCCATTTCTATTCAGCGTCCACCCTATATTATAGGGATTCAATCATCCGCTAATCATGGACGCTAATCACTATCCAAATCCAATTCTTCTCTCTCTCTCTCTCTCTAGGGTTTCTTTGTGAGCTCTCAATTGGTTCTGCCATGGCTGCGAGTTCTTTTACTCTTCCTTCCTTTAGCCACATGGACACAGTGAGAGACAAAGAGACTGACGAAGCGGAAACTTGAGAGGAGACGGTGAACTGCAGTTCGGATGAAGGTTGAATTGGGAGTGACTGATTGATTCATCA…
>NNU_19481
ATGCAAGAGGAGAAGAAGATGAAGATGAAGAAGGGTTGGTTGGCTGTTACAGTTGGATTGGAGGATGAAGAAGGTGGGTTGCAGAGGTTTGTGATCCCCATCTCCTATCTCTATCACCCTCTCTTCAAGAGGTTGCTTGAGAAGGCTCAAGAGGTTTATGGGTATCATTCCACCGGCCCTCTGAGGCTGCCTTGTTCTGTGGACGATTTCCTTCATCTTCGATGGCGCATTGAGAGGGAGAGCAATTCCCATCATCACCATAGCCACAGTAGCTCTTTTTCCTTCCACAGTTGTTGA
>NNU_19645
ATGGTGTTCTTTTGTTTTCTAGTAGATCAGAAGCGGAAGGTGAGTAACAAGAAACCTGCGGCAGGGATCTGTTCGCGATGCGGTGGCGGAGCCAGCGTTGCCGATATGAAAACGTTGACGAGATTCTGTTACGTTCCATTCTACTGCAAATCTTGGCGAGCGATCATCTGTACCTTCTGTGGAGCCACTCTTAAATCCTATAGATAG
>NNU_20127
CTCTGTTTCAGGCCATTGGGAAGGTAAAGCTTATCAGCATCATTTTCTGTTTTTTTTAGGAGAATGCTTTATGTTTAATCTTGAGTCTTGATCGTTTGAGTGAAAATGGTTCGTGGGTTTGATTTATAATTTGAGGATTGGAGATGGGTTTTTAGTTTTGAATAACAATGCTAGGTTTGAAAAGGACAAGTTCCTGTTATGGATTTTATAATGTTCAACTTTTCGTATTTTCTTGTTTGCTTATCAATGTTTTGGTTTTGCTTTAAATATTGGAAATGGGTTTAACCATGTGTGATGAATTTGATTCAAACTTTATCCTCAATTGTCGCAAAATTGAGAAGACTGTACTTCAAGTATTATATATGGATTTATATTGGACTTATTTGTGGATTCTTTTAA…
>NNU_20312
CTCCTTATTGTGTTTGACAATTATTATTTTGTATACTCATGGGCAGAAAAGTTGACACAGGTCTTAGAAGCTGAACGAGATTCTCCTAGAGAATTTCAGCCATTACCATTCCATTATGTGGAAATTTCAAGGCTTCTGTTTGACCAGTATGTACACATGTTTCTCTCTTTACCTTTTTGACACTAATTACTTGGAGGATCTTTCTGATTTATTTTTCTGACAACAGTGCGCGTGATGACATCCCAGACGTATACATGGTATGCTTAGAGATTGTTTTGAGGACTTTTTGCTTCTATATTCATCATTTTAGAATTTTTTTTCAAAGGTCATATTTGATGTATACCTTTTTACAGGTGAGATCTCTAATTGAGGACATCAGGTATGTACGGTTTAGTAAGG…
>NNU_21007
GCCGCCCCATTGGAGGAACGGAGGGTAGTGTCGTAGTGGGACGCCAGCATGCAGCATACGGCCTTTTGAGTCTCTCTGACTTCGACTTCCGTTCTTCTTTAACCATAAATACAGAGACAGTGAGACAAAAACCTCCCTTCCAAGTTCCAACTTCTCGCCCTCTCTTCAAAAGCCCAAAACCCACTTCATCTGCAACCAAGTTCTTGGAGAGCGCCGTTTGATTCCCCCTTTTTAATCTTCAAATGGTACAGGTATGTCTCTCCCCTTTTCTTCTCTTTTTTTTTTTTTCTGCCATCATTCTCTTTCCCATTTATTATTAGTTTTCTTGTTTCTGGTTAATGAATCAAGTGAACCAGATTTTGCATTTACTGCTTTTGAACTTTCAGCAAAAGGTGATCC…
>NNU_21538
CAGAAGGCCCAAACTCCGACGCACTCAACTGAAGGAGACGCGCTTCCGTCGTCGGACTTGTCAGCTACACGAACTAATCGCAGCCGTTCCTTTCATGGACACGTGTCAATTGCAAAATGGTTGATCCCAATTTATCCGGCAAGATTCTCCATCAGTATAAAGAGAGCCACACGGATGGCCCGAAAGCTCATCATCTAAGCTCCAAATCTCCAATTTCGATTTTTGAAGAGGCCAAAAGTTGCGGATACACAGCACGGCCAGGTACCTCAGAGAGAAGCTCATGATGTTAACGGAGACGGCTCTGAACCTTCCGGAATCTGACGCCACCGGCCTGAATTTCAAGGAAACAGAGCTGACGTTGGGCTTACCCGGCGAAGCTCGGAGCCAGACGGAGACCAT…
>NNU_21671
GGGGAATAACAGGGAAGAGCGGTTTTGGGGACGGATTCATTGCATTTGGGAGGTGGGGGATTGGGTGTAATGTATTTGAAGGTGACGCCTTAAAAATAAAAGAGGTGAGGGGGAGAGAAGTGGCTCAGCCATATCAAATCAGACACCGTCTCCTCCCTTCTTCGTTCTCTCTTTCTTTCTCTTCTTTTTTCCCTGGGTTTTCTGGGGTTTCTGATGAACATCGGCGTTTCACCTTTGTAATGCATTCGGTTGTTGAGGAGGGTCTATACCTGCTTCTTTGTGTGTTCTTCTTGGTGGGTACCTGTGTTTTGGCTCTCGGTAGGGGGGTTTTTGGTGGGAACCAGTGCAGATTCTTCTCCCCAGCGGATCTTCAACTATACCCATGCCGACCCTCGTCAA…
>NNU_21838
ATGGCGGAGAATTGCAGTCGGAAGCTCAATGTGGAAGTCTGCAATGCAAGGAATCTAATGCCGAAGGACGGACAAGGAACGTCGAGCGCTTATGTTATTGTCGACTTCGATGGCCAACGGCGACGAACGAAAACAAAGTTCAGAGATCTGAATCCGCAGTGGGACGAGAAGCTTGAGTTTCTGGTTCACGATCCGGACGCCATGGCCTCTGAAATTCTAGAACTCAATATCTACAACGACAAGAAGACGGGTAAAAGGAACAATTTTCTTGGAAAAGTTAAGATCTCTGGAAGCAGTTTTTCGAAATCGGGGTCCGAAACCCTGGTTTACTATCCGTTGGAGAAAAGGAGCGTGTTCTCACAGATCAAAGGCGAGATCGGCTTGAAGGTCTTCTACGTC…
>NNU_22477
CTTTTACTGTCAGATCCCCTGCCTGGTTGCCTCGCTCTCTCTTTCCTTCGACTGCTCCCCCACTCCCCCTCCCTCTCGTCTCGTCTGTACACGAGAAGCTTTCCTTTTGTTTTTTGTTCGATTAACTCCAGTTGAAGTTGAAGCATTCGTATGCTTTCTAACTGGCAGTCCTCCGTTTCTGCCCGCCTTATCAACCCATCCGTACGGCTGCTCCAAGGTATTTCTCCTTTGAATCTTCTTTCTTTTCAATGTGTTTGTTTCATGGCTTCTTTAATATCTCTGTACATTCTCAGTAAGCTTAAGAATCTCCCTGTCGTAGTTATTCATGGTTAGAGTTGATTTGTTTCTGACTTCTGAAAGTATCGTGGTTACTGCTCTTTTGTTTTTCTGCTCGTTTTT…
>NNU_22632
CCCCACAATCTAAGATGATTCCAAGCACTCCCATGTGGTCTTCTTCTTCTTAATATTGCTTCACCATCTCTTCTCTATATCTACTGTTTTATGCCCTTTCCCGCTCCATTTCTCTGCTCAGCTAGTGTTCTTCATTTCTCTTTGAGGTTCTCGTTCTCCATTAAGGGAAGTCTGCTTAGTAATCTGGGTTCTAGTTTTCATCATGTGGGAGTCAGAGGATGAGTCAGTTGGAGGGAGAGAGTACACGAATGGAGTTCTCAGTTCGACAAAAAATGAAGTCGAGACCAACCAGTTTGAACGAAGAGATCACTCATGGTAATTCAGTTTAATTTTTACGCCTAAATGCATATTCCTGGATTCTGTATGCGACTTCCTTTCCTTCTTGACAGATGGAATTTC…
>NNU_22685
TCGGCGTGTCCCATGGGGCAAGGGCCAAGGGCCAAGGGGAGTGACGATCAACGGGGAGCCCACCCACTAACACCTTCAGGAATCTTCTCTTCTGGGCTCGACCTCCCTCTCCCATTGGGTATCTGGGCCTGTATTTTTCCCCTCAGGCCCCCCCACAAATGAGATAACGAACTTCGTTCATGGCTGACACTGAGACACCCATGCAAGAATCTCGCGCCATTTGTTGCAACCTCATCTTACATCATCCATCCATCCATCCATCAACCCATGCCCCATGCGGCCATGCCCCATGCCCATCCATCCGCCCATGCTTCTCCAACGTATAAAAATATCTGGGAACTTTCTCATTAACGCTATCCCGAATGGAGTGATCACATCACCAAAAGCATCTCTCGCTCG…
>NNU_22754
ATGGAAATTGTGGGTCCTCTGAAACTGATCATTGCAATGAAGGGTCATCCTGGCACTGGGAAAAGCACACTGGCCCACTCTCTAGCCGCTTCTCTGAGATGCCCTCTGATCGACAAAGATGATGTTCGAGATTGCACTGCGGTAATTCAGGAATCCCACGCATCCCCCTCCACCATCGCAAAGCTTCTCAATGACTTCTCCTACGACGTCATCTGGCGAATTGCCGGCACCCAACTTGCCTTGGGGCTCAGCGTTGTCATCGATTCCCCGCTGTCTCGCCGGTCACACCTTGATCGCCTGTTAGAACTGGAAGCTTTGTATGGAGCCCATGTCATCATCATCGAGTGCAGACCACACGATGAGAATGAATGGCGCCGACGCCTGGAGAGGAGAGGCGCG…
>NNU_23138
CCACCACTTCTCCACTAGATTGCAGCAATCAAACCACACAACAGCCGAGCTTAATTTTCCGGTTGTTGGCAAAACAAAAAACATGGATGAATCATGGAGGATGCAAATGGGGTTCAACGTGTCCAGGAGAAGATCCACGGAAGAGAGCTTATCCGATCGGCTGGGGCGCAGCTACTCCGGTCTCGGTAGCTCTCATTCTGACACCATTAATCCCGAGGAATTCAACGACGTCTACGGAGGTCCTCCCAGAACTATATTCTCCCGCCAATTTTCAGGAAGCTTCTCAAATAGATTAGACTCTTTCTACGTAGAGATCTTCCAGCCGTCGGACTTAAGTGCTCCGGCCAACGGCGGTCGAAACTTGCCGGTTTTCAGGATCCCAGCCTCTCGTTGCGGCTC…
>NNU_23406
AGTAAAAAAAACTTGGTGAACGTAGCCGCCACCATGGCCCAGCTCCTAATCAAGAAAGAGAACTACGGCGGAGGCGGAACAGGAACTGCGGAAGAGGAGAGAGAAAAAAGGGCGCTTGTTTCATCGTCTTTTTCCTGTTTTCCTGTTTTCCTCCATTCCGACATTTGTTTTATTGTTTGGTAGTGGATAGTGATTCATAAGACGATTTTAATTAAAAATGGGAAAGATCAGCATTGTTACAGTTCTGATGAATTAGGGTTTCTCTTAACTCTTCACATGTCTACCATGTTTCCTGAAAAATGACGAGATGATGATTGCAGAAAAATGGGGGTGATTATTGTTCGGATAGCATCGATGATAGGAAGAGTATAGAGAGAGAAAGAGATGTGGAGCTGCATG…
>NNU_23577
ATGAGTGAAGCAATGATGGAGCTGATTCCGAATCTACCTGAAGAAATCGGTCTCGAGTGCTTGTTTCGGTTATCCTACAAGGCACACCGAGTTGCCGCAAGAGTCTGCCGGCGATGGCGAGAGTTGATCGACAGCCGAGAATTCTACTACCAGAGAAAGCAATCGGGAAATACCCACAAGGTGGCTTGCTTAATTCAGTCACTCCCGGTCGAAACCGCCGTGGATGGGCGGAAACCAGTTGGAGCGCCGGCTTACGGAGTCTCCGTCTTCAACCCGAGCGGTGGGACTTGGGAACGACTCGAGCCAGTCCCTGACTACCCACTTGGTCTCCCATTATTCTGCCAGTTGTCGAGCGTGGAGGGGAAACTCGTCCTCATGGGTGGATGGAACCCGGCGAGG…
>NNU_23835
ATGGCTGGTCCAACTGAACGCCCAGTTCTTGAAAACCACTATATAAAGGCGGCGACTGAGGAGAATAACGATAAGAACAAGGAAGACGAGGAGGAGAAACAAGGCGGAAGAGAAATGGCGCCGCCGGCTGCCAACCCAATTCATCGATCGAGCTCGCGGCCTCAGCTCGACCTCAGCGGCGCAGCTATTCAGGGGAATTTTGAGGAGAGAGATCCAACAATTCTGTTGCCTAACCAGTCTGATGATATCTCTCATTTATCTCTGGACATTGGAGGTGAATGTCAATATTCTTCCTTTTTTTTTTCTTTTTTGAGAATATTCCTTCTCGTCACTGTTAGTTCATTTTCTTACTCTTTTGCTTCTCGGTGGATCTGGCGTGGTTATGTCTTCCTTTTCTGT…
>NNU_23992
ATGGCCAACTCTCTGCAATCTCTATTCTTTATCGTTCCCGTTCTCTTCCTCATCCCATACAAGGTGGCATCTACCACCCACCACCACCACCACCACCACCACGGACTTAAAACCCTCCACTTCTCTCTCTATCAACAAGAGACGATCAACAAGACTGGATACGTCATCGTGAATGGAGTGGCTGGACCTGGTATCAGTCAGACCACCACACCTTTTGGCACCATATTCACCTTCCAGGATCCTATGACTGTAACAGCAAACCGATCCTCTAAAGTCGTAGGGATCGCCGAAGGCACCTCCATTACTTCATCCCTTGATGGCCTTCGGAGCATATCGATTGCTAAGATCACTCTGAGTATGAAGAACTACAAGGGGTCACTGTCTATTTTGGGGGGTACG…
>NNU_24149
ATGGGAGGCGGTTTCTCCCGGCTCTTCCCGTGCTTGAAACCGGCCAACCAAAACCACCAACCGGATTTGATATTCACGGCCACTGAGCCTTTGGATGAAACCCTAGGCCATTCCTTCTGCTACGTCCGTTCCTCCGCTCGCTTCATCTCCCCGTCCCACTCCGACCGCATCTCCCCCTCTCAGTCTCTCCGGTTCTCTCCTTCTCACGAACCCGCCCTGAAAACCAGGTCCAGTTTGCCCGAAACCGCTTTCAAGGCTATTTCCGGCGCTTCGGTCAGTGCTAATACTTCGACTCCCAGGACTGTCATCCAGCATGACGTTATTTACGATGATGCCACTGAATGCGCTGGTGTTCCTAAGTCGAGTGTCGTCAATGGCTTCGAGAGCACCTCGTCTTTC…
>NNU_24402
ATGTCGAGGATGACACCTCGTCACAATCCTCATCGTCTCCTACTAGACATAGAACCCGGGGCGCCGCCGACCAACGGAAGCAGGCCATCGCGTGAATCTTACACCAGTGAAGCAAACTTCGACACCAACATGGTAATCATCCTCGCGGCCTTGTTATGTGCCCTAATCTGCGCTCTTGGACTGAACTCAATAGTACGTTGTGCACTAAGATGTGGCCGTCGATTTGCCTTTGAGACACCGGAAGGTACAGCTGCACGTCTATCTGCAACTGGACTTAAGAAGAAGGCATTGCGTCAGATTCCGGTAGCAGTGTATGGATCGGGAGTGAGTATCCAGGCCACAGACTGCCCGATTTGTCTGGGAGAGTTCATGGATGGAGAGAAGGTACGCGTCTTACCC…
>NNU_24521
ATGCCTCCAGCCCCAAAAGATGAGGATGAAAGCGGTGAAGAAGAGGATGATGAACAAGGGGCTACACTCTGTGGAGCCTGTGGGGACAACTATGCCAATGATGAATTCTGGATCTGCTGTGACGTGTGCGAGAGATGGTTTCATGGAAAATGTGTGAAGATCACTCCTGCAAGGGCTGAACATATCAAGCAATATAAGTGCCCAGCTTGCAGCAACAAGAGGGCAAGAGCCTAA
>NNU_25032
ATGGGAATTGTGTCATGTCCTTTTGCCTGCAATTCGTATAACGAATCACAATCTCCGTCTAATCACCTTCATTCAGATTCCATCTCTCTCTCTTCTCAGCCCAGCTTACCGTCCGTCCCTTCCCTCACCTCACAATTATCCTTCCACCATCACCACCGCCTACAACATCATCAGCAGCAGGAACTATCTTCAACTACCCACTGTCAATGCATCTCCACCCTCAAAGGCCATTCCTCTTACGTTTTCTCCCTCGTCCTCGCCGGGAAGTTCCTTTGCAGCGGCTCCTCTGACGAAGAGATCCGAGTCTGGCCACGGTACTCACCCATAGCAGCAGCTGACGCTGATGCCCAAGAACCGTCTCTGACCAACAACGTGGTTTCTGTCGGCAAGGGCGCAGTT…
>NNU_25645
ATGAAGTTATTAGCTAGAAAAGCCACGTGCAACTCACACGGCCAAGATTCTTCTTACTTCCTAGGGTGGCAGGAATACGAGAAGAATCCATACCATGAATATCAGAATCCAACTGGAATTATTCAGATGGGCCTTGCCGAGAATCAGGTGTGTCTCGTCTCGTCTCGTAGGTTCCATTTTTATCGATGAGGCCCATTGACCCCTCATCGATCGTGAAATGATTACACAGCCGTCCGTCTCCATTTACGGCAATCCTCTTCCTCGGATTTAATTGCTCATTAATGTTCTCGTTATTGCGTTTCTTGCAGCTTTCTTTCGACCTTCTCGAATCTTGGCTCGCCAAAAATCCTGACACCACTAGTTTCAAGAGAAATGGAGAATCCATATTCAGAGAACTCG…
>NNU_26591
AGAACTAGAATAGAATTCTCAGAGCTGAGTGACACAGACACTCAGAGGAAGAGGAAGAAATGACGCAAGAAAGATCCCCCTAAGATTCTAAATTCTTGTTCATCCACTCCCCTGCGTCATTGCCTTAATTTTCTCCTCTCATCCTTCTCTTCCTCATCTCACTCTCCTACCCCTCCGATCAACAATCTCTGTCTGTGCTTTTCTATTCCCCCCATCTCTGTGACTGTGAGATCGTCTGTCTTTTGTCTTCAACCAAATTGTTATCAGACTCTGTTTCGAATATCAGCATAAACAACACCAAACGTAATGACAGTTGACTGCATTGCAAACGTAACCTCCGATGGCCCTCCACCGCGGAAAGATGAAAACAAGGAGCAGCAACCATCTCTGGTTTTTGAC…
