# Supplementary material for: Time-course analysis and transcriptomic identification of key response strategies of Nelumbo nucifera to complete submergence
Source: Hortic Res. 2022 Feb 11;9:uhac001. doi: 10.1093/hr/uhac001 (PMC8973275; doi:10.1093/hr/uhac001)
Supplement: Web_Material_uhac001 [file web_material_uhac001.zip › Supplementary data S4.xls]

#ID	gene_name	SY01_FPKM	SY01_count	SY02_FPKM	SY02_count	SY03_FPKM	SY03_count	SY241_FPKM	SY241_count	SY242_FPKM	SY242_count	SY243_FPKM	SY243_count	SY31_FPKM	SY31_count	SY32_FPKM	SY32_count	SY33_FPKM	SY33_count	SY5d1_FPKM	SY5d1_count	SY5d2_FPKM	SY5d2_count	SY5d3_FPKM	SY5d3_count	SY61_FPKM	SY61_count	SY62_FPKM	SY62_count	SY63_FPKM	SY63_count	SY01_SY02_SY03_vs_SY241_SY243_DESeq_FDR	SY01_SY02_SY03_vs_SY241_SY243_DESeq_log2FC	SY01_SY02_SY03_vs_SY241_SY243_DESeq_(FDR_0.01_FC_2)_regulated	SY01_SY02_SY03_vs_SY31_SY32_SY33_DESeq_FDR	SY01_SY02_SY03_vs_SY31_SY32_SY33_DESeq_log2FC	SY01_SY02_SY03_vs_SY31_SY32_SY33_DESeq_(FDR_0.01_FC_2)_regulated	SY01_SY02_SY03_vs_SY5d2_SY5d3_DESeq_FDR	SY01_SY02_SY03_vs_SY5d2_SY5d3_DESeq_log2FC	SY01_SY02_SY03_vs_SY5d2_SY5d3_DESeq_(FDR_0.01_FC_2)_regulated	SY01_SY02_SY03_vs_SY61_SY62_DESeq_FDR	SY01_SY02_SY03_vs_SY61_SY62_DESeq_log2FC	SY01_SY02_SY03_vs_SY61_SY62_DESeq_(FDR_0.01_FC_2)_regulated	COG_class	COG_class_annotation	GO_annotation	KEGG_annotation	KEGG_pathway_annotation	KOG_class
NNU_00001	NNU_00001	0.967594	167	2.093394	316	2.405342	367	5.759429	648	7.121172	811	4.313774	721	10.893452	1732	11.37657	1586	12.942893	1695	7.601342	1115	8.67319	1153	12.357495	1515	8.456352	1266	10.455795	1416	4.429267	584	0.030489979	1.242811624	normal	6.23E-10	2.595365941	up	1.45E-07	2.456504667	up	2.40E-07	2.306310497	up	--	--	--	--	--	--
NNU_00002	NNU_00002	0.035854	3	0.149629	5	0	0	0.806494	20	0	0	0.655986	42	0.694026	37	0.759801	33	0.758199	28	1.124032	63	0.096589	3	0.191675	11	1.016514	49	1.11794	43	2.807802	114	--	--	--	--	--	--	--	--	--	0.000710051	4.077699753	up	--	--	Biological Process: transition metal ion transport (GO:0000041);; Biological Process: phosphorelay signal transduction system (GO:0000160);; Cellular Component: nucleus (GO:0005634);; Cellular Component: cytoplasm (GO:0005737);; Biological Process: embryo sac development (GO:0009553);; Molecular Function: histidine phosphotransfer kinase activity (GO:0009927);; Biological Process: regulation of s…	K14490|1.52366e-12|mus:104000245|K14490 histidine-containing phosphotransfer peotein | (RefSeq) histidine-containing phosphotransfer protein 2 isoform X1	Plant hormone signal transduction (ko04075)	[T]
NNU_00003	NNU_00003	0	0	0	0	0	0	0	0	0	0	0	0	0	0	0	0	0	0	0	0	0	0	0	0	0	0	0	0	0	0	--	--	--	--	--	--	--	--	--	--	--	--	--	--	--	--	--	--
NNU_00004	NNU_00004	0.020175	3	0.115648	13	0.044971	6	0.022413	3	0	0	0	0	0.111923	12	0	0	0.03553	4	0	0	0	0	0	0	0.1023	11	0.062663	7	0	0	--	--	--	--	--	--	--	--	--	--	--	--	[R]	General function prediction only	Biological Process: polysaccharide biosynthetic process (GO:0000271);; Molecular Function: protein binding (GO:0005515);; Cellular Component: mitochondrion (GO:0005739);; Cellular Component: endoplasmic reticulum (GO:0005783);; Biological Process: asymmetric cell division (GO:0008356);; Biological Process: regulation of cell size (GO:0008361);; Biological Process: nucleotide biosynthetic process …	K13947|0|vvi:100263725|K13947 auxin efflux carrier family | (RefSeq) probable auxin efflux carrier component 1b	--	--
NNU_00005	NNU_00005	4.469922	490	5.332801	606	4.291608	531	4.779991	435	4.753799	462	4.89563	635	5.861523	676	5.49176	592	4.625855	532	6.248435	828	4.328862	457	5.083105	583	6.274384	705	4.997621	550	7.170808	740	0.930932997	-0.113480282	normal	0.839101082	0.145467944	normal	0.876816352	0.122139609	normal	0.737410897	0.227176009	normal	--	--	Cellular Component: core TFIIH complex (GO:0000439);; Cellular Component: nucleus (GO:0005634);; Biological Process: nucleotide-excision repair (GO:0006289);; Biological Process: transcription, DNA-templated (GO:0006351);;	K03141|0|pda:103707094|K03141 transcription initiation factor TFIIH subunit 1 | (RefSeq) probable RNA polymerase II transcription factor B subunit 1-1	Basal transcription factors (ko03022);; Nucleotide excision repair (ko03420)	[KL]
NNU_00006	NNU_00006	8.144943	873	9.79154	1131	11.950442	1415	13.856571	1262	11.984302	1075	12.480261	1529	13.422157	1412	15.700947	1606	14.40822	1593	14.629947	1652	16.406177	1622	19.186981	1869	15.714151	1662	14.813422	1539	10.404666	1150	0.738193385	0.235426103	normal	0.376877044	0.448811035	normal	0.097562036	0.824244254	normal	0.291046829	0.530969201	normal	[RTKL]	General function prediction only;; Signal transduction mechanisms;; Transcription;; Replication, recombination and repair	Molecular Function: actin binding (GO:0003779);; Molecular Function: protein serine/threonine kinase activity (GO:0004674);; Molecular Function: calmodulin-dependent protein kinase activity (GO:0004683);; Molecular Function: signal transducer, downstream of receptor, with serine/threonine kinase activity (GO:0004702);; Molecular Function: calcium-dependent protein serine/threonine phosphatase act…	--	--	[T]
NNU_00007	NNU_00007	0	0	0	0	0	0	0	0	0.090374	3	0.12065	4	0.069015	2	0.122733	3	0.194521	6	0.2822	8	0.375599	9	0	0	0.121083	4	0	0	0.085836	2	--	--	--	--	--	--	--	--	--	--	--	--	[P]	Inorganic ion transport and metabolism	Cellular Component: Golgi membrane (GO:0000139);; Molecular Function: monooxygenase activity (GO:0004497);; Molecular Function: N,N-dimethylaniline monooxygenase activity (GO:0004499);; Cellular Component: nucleoplasm (GO:0005654);; Cellular Component: endoplasmic reticulum membrane (GO:0005789);; Cellular Component: cytosol (GO:0005829);; Biological Process: response to water deprivation (GO:000…	K11816|3.56683e-48|cmo:103498935|K11816 indole-3-pyruvate monooxygenase [EC:1.14.13.168] | (RefSeq) YUC8; probable indole-3-pyruvate monooxygenase YUCCA8	Tryptophan metabolism (ko00380)	[Q]
NNU_00008	NNU_00008	13.812712	660	9.311285	571	14.73294	839	12.045357	623	23.316811	1052	7.320531	589	8.252345	527	15.136613	691	20.144288	974	16.00743	802	16.457083	713	16.198963	1078	7.646378	469	16.467792	797	11.911336	551	0.744871322	-0.241659021	normal	0.908129104	0.070666473	normal	0.3401458	0.553832031	normal	0.914317069	-0.092229709	normal	[T]	Signal transduction mechanisms	Biological Process: inactivation of MAPK activity (GO:0000188);; Molecular Function: protein tyrosine phosphatase activity (GO:0004725);; Cellular Component: nucleus (GO:0005634);; Biological Process: protein dephosphorylation (GO:0006470);; Molecular Function: protein tyrosine/serine/threonine phosphatase activity (GO:0008138);; Molecular Function: MAP kinase phosphatase activity (GO:0033549);; …	K14819|1.28448e-75|tcc:TCM_024066|K14819 dual specificity phosphatase 12 [EC:3.1.3.16 3.1.3.48] | (RefSeq) Dual specificity protein phosphatase-related isoform 1	--	[V]
NNU_00009	NNU_00009	0.206819	11	0.083954	5	0.284851	13	0.903193	37	0.604	11	0.204679	7	0.528136	26	0.352777	16	1.000859	49	0.501183	15	0.472367	19	0.447616	21	0.700093	32	0.313321	15	0.325078	14	--	--	--	--	--	--	--	--	--	--	--	--	--	--	--	--	--	--
NNU_00010	NNU_00010	0	0	0	0	0	0	0	0	0	0	0	0	0	0	0	0	0	0	0	0	0	0	0	0	0	0	0	0	0	0	--	--	--	--	--	--	--	--	--	--	--	--	--	--	Molecular Function: DNA binding (GO:0003677);; Molecular Function: transcription factor activity, sequence-specific DNA binding (GO:0003700);; Cellular Component: nucleus (GO:0005634);; Biological Process: regulation of transcription, DNA-templated (GO:0006355);; Biological Process: signal transduction (GO:0007165);; Biological Process: asymmetric cell division (GO:0008356);; Biological Process: …	K09419|4.5836e-128|tcc:TCM_040889|K09419 heat shock transcription factor, other eukaryote | (RefSeq) Heat shock transcription factor B4	--	[K]
NNU_00011	NNU_00011	3.302865	375	2.603954	281	3.58127	460	18.337471	1888	10.009497	946	23.954985	2974	16.588706	1944	18.718098	2377	16.146328	1889	6.328866	920	3.515417	378	3.243512	398	16.916721	1837	16.41314	1730	36.874384	3689	2.70E-12	2.603778331	up	4.00E-10	2.475252	up	0.777855486	0.251738562	normal	2.07E-08	2.278858701	up	--	--	Cellular Component: extracellular region (GO:0005576);; Cellular Component: chloroplast (GO:0009507);; Biological Process: actin filament-based movement (GO:0030048);;	--	--	--
NNU_00012	NNU_00012	0.330983	10	0.231429	8	0.296462	10	0	0	0	0	0	0	0.130897	5	0	0	0	0	0	0	0.127449	4	0.069566	2	0	0	0	0	0	0	--	--	--	--	--	--	--	--	--	--	--	--	--	--	Cellular Component: nucleus (GO:0005634);; Biological Process: response to wounding (GO:0009611);; Biological Process: response to abiotic stimulus (GO:0009628);; Biological Process: jasmonic acid metabolic process (GO:0009694);; Biological Process: response to ethylene (GO:0009723);; Biological Process: response to auxin (GO:0009733);; Biological Process: response to salicylic acid (GO:0009751);…	--	--	--
NNU_00013	NNU_00013	20.692203	781	19.65199	801	22.312802	928	24.488659	830	23.543551	783	23.754062	1033	13.31284	518	11.366209	408	13.726885	527	20.407296	817	24.204432	848	19.568618	703	16.97537	626	17.314054	629	19.853542	675	0.919127563	0.07554343	normal	0.124921232	-0.796213505	normal	0.915495631	0.09557057	normal	0.54770318	-0.392883291	normal	--	--	--	--	--	--
NNU_00014	NNU_00014	1.508254	88	1.762928	110	1.855837	121	0.553401	29	0.590855	31	0.426392	29	0.386024	24	0.797808	44	1.27254	76	0.597947	39	0.272365	15	0.22923	13	0.708359	41	0.475243	27	0.253444	14	0.050837432	-1.922918417	normal	0.17863389	-1.156898604	normal	0.016650933	-2.711372235	normal	0.141848927	-1.619053533	normal	--	--	Cellular Component: mitochondrion (GO:0005739);; Biological Process: meiotic cell cycle (GO:0007126);; Cellular Component: chloroplast (GO:0009507);; Biological Process: xylem and phloem pattern formation (GO:0010051);; Biological Process: regulation of gene expression (GO:0010468);; Cellular Component: cytosolic ribosome (GO:0022626);; Biological Process: chloroplast RNA processing (GO:0031425);…	--	--	[R]
NNU_00015	NNU_00015	0.762263	50	0.953693	73	0.676235	59	0.632671	50	1.122868	114	0.807253	63	0.317315	21	0.762724	56	0.739725	46	1.512062	123	0.163629	13	0.492896	61	0.613641	34	0.193583	17	0.738322	39	0.932709695	-0.17565998	normal	0.580309002	-0.558507008	normal	0.767058823	-0.575716954	normal	0.357767068	-1.233623798	normal	[U]	Intracellular trafficking, secretion, and vesicular transport	Molecular Function: peptidase activity (GO:0008233);; Biological Process: protein metabolic process (GO:0019538);; Biological Process: posttranscriptional gene silencing by RNA (GO:0035194);; Cellular Component: membrane part (GO:0044425);; Biological Process: production of small RNA involved in gene silencing by RNA (GO:0070918);;	K09648|1.53465e-73|vvi:100244265|K09648 mitochondrial inner membrane protease subunit 2 [EC:3.4.21.-] | (RefSeq) mitochondrial inner membrane protease subunit 2	Protein export (ko03060)	[OU]
NNU_00016	NNU_00016	0	0	0	0	0	0	0	0	0	0	0	0	0	0	0	0	0	0	0	0	0	0	0	0	0	0	0	0	0	0	--	--	--	--	--	--	--	--	--	--	--	--	--	--	Cellular Component: cytosolic ribosome (GO:0022626);; Cellular Component: intracellular membrane-bounded organelle (GO:0043231);; Biological Process: single-organism process (GO:0044699);;	--	--	[GE]
NNU_00017	NNU_00017	0.489315	10	0.304658	7	0.072478	2	0.10728	2	0.332836	6	0.028643	1	0.465671	10	0.430038	9	0	0	0.189857	5	0.561321	11	0.183761	4	0	0	0	0	0	0	--	--	--	--	--	--	--	--	--	--	--	--	--	--	Molecular Function: protein kinase activity (GO:0004672);; Cellular Component: plasma membrane (GO:0005886);; Biological Process: DNA metabolic process (GO:0006259);; Biological Process: cellular protein modification process (GO:0006464);; Biological Process: organelle organization (GO:0006996);; Biological Process: signal transduction (GO:0007165);; Biological Process: cell proliferation (GO:000…	--	--	--
NNU_00018	NNU_00018	0.487518	228	1.141943	361	1.244291	468	1.359629	310	0.552683	228	1.422493	337	0.690168	334	0.68825	307	0.574707	278	0.565569	292	0.342256	149	0.541463	242	0.668252	308	0.801992	363	0.799921	339	0.857699781	-0.15588064	normal	0.812434416	-0.167418937	normal	0.487356282	-0.64275854	normal	0.981489247	-0.010889183	normal	--	--	Cellular Component: mitochondrion (GO:0005739);;	--	--	[R]
NNU_00019	NNU_00019	252.662676	26508	179.229372	22733	198.708561	24543	102.722167	10688	135.672691	14572	99.237567	12987	37.893183	4541	25.648556	2941	32.38017	3715	87.315415	11177	108.987461	10970	78.92339	8532	35.043658	3692	41.129336	4802	32.574649	3604	0.044572101	-1.149322412	normal	3.57E-09	-2.74299163	down	0.047101401	-1.143491313	normal	3.08E-06	-2.524358109	down	[C]	Energy production and conversion	Biological Process: transition metal ion transport (GO:0000041);; Cellular Component: nucleus (GO:0005634);; Cellular Component: vacuole (GO:0005773);; Cellular Component: peroxisome (GO:0005777);; Molecular Function: glycolate oxidase activity (GO:0008891);; Cellular Component: plasmodesma (GO:0009506);; Cellular Component: chloroplast stroma (GO:0009570);; Biological Process: oxidative photosyn…	K11517|0|tcc:TCM_029459|K11517 (S)-2-hydroxy-acid oxidase [EC:1.1.3.15] | (RefSeq) Aldolase-type TIM barrel family protein isoform 1	Glyoxylate and dicarboxylate metabolism (ko00630);; Carbon metabolism (ko01200);; Peroxisome (ko04146)	[C]
NNU_00020	NNU_00020	0.191707	14	0.259378	21	0.20368	17	0.018693	2	0.004727	1	0.009562	1	0	0	0.004709	1	0	0	0.049283	4	0	0	0.007369	1	0	0	0	0	0.057252	4	--	--	--	--	--	--	--	--	--	--	--	--	[S]	Function unknown	Biological Process: regionalization (GO:0003002);; Molecular Function: protein serine/threonine kinase activity (GO:0004674);; Molecular Function: protein binding (GO:0005515);; Cellular Component: endosome (GO:0005768);; Cellular Component: endoplasmic reticulum (GO:0005783);; Cellular Component: plasma membrane (GO:0005886);; Biological Process: cellular protein modification process (GO:0006464…	--	--	[R]
NNU_00021	NNU_00021	16.259807	1088	7.772575	570	7.91463	600	4.71578	297	3.204204	204	2.830599	237	14.214431	941	6.909879	414	11.191045	717	2.464018	172	2.476269	152	1.734065	112	12.046531	757	7.016675	451	7.703515	471	0.211208792	-1.592894009	normal	0.909304351	-0.191229046	normal	0.059187541	-2.357212006	normal	0.830316687	-0.362296163	normal	[O]	Posttranslational modification, protein turnover, chaperones	Biological Process: maltose metabolic process (GO:0000023);; Molecular Function: serine-type endopeptidase activity (GO:0004252);; Biological Process: proteolysis (GO:0006508);; Molecular Function: peptidase activity (GO:0008233);; Cellular Component: chloroplast thylakoid lumen (GO:0009543);; Biological Process: thylakoid membrane organization (GO:0010027);; Biological Process: photosystem II re…	--	--	[O]
NNU_00022	NNU_00022	2.72034	185	2.25505	167	3.946111	307	0.191664	14	0	0	0.363357	29	0.834696	60	0.777005	51	1.203359	86	0.585417	44	0.344058	23	1.450541	94	1.097197	75	0.74343	57	0.232879	15	3.34E-05	-3.459780804	down	0.015121027	-1.739894138	normal	0.070677432	-1.754369259	normal	0.053432881	-1.70003503	normal	--	--	Biological Process: cell fate specification (GO:0001708);; Molecular Function: iron ion transmembrane transporter activity (GO:0005381);; Molecular Function: zinc ion transmembrane transporter activity (GO:0005385);; Cellular Component: plasma membrane (GO:0005886);; Biological Process: iron ion transport (GO:0006826);; Biological Process: zinc II ion transport (GO:0006829);; Biological Process: …	K14709|2.03004e-138|pmum:103328995|K14709 solute carrier family 39 (zinc transporter), member 1/2/3 | (RefSeq) zinc transporter 8-like	--	[P]
NNU_00023	NNU_00023	0	0	0.041398	5	0.079365	9	0.148456	13	0	0	0.507616	54	0.042922	5	0	0	0	0	0.394189	40	0	0	0	0	0	0	0	0	0.39683	33	--	--	--	--	--	--	--	--	--	--	--	--	--	--	Cellular Component: endoplasmic reticulum (GO:0005783);; Cellular Component: plasma membrane (GO:0005886);;	--	--	[R]
NNU_00024	NNU_00024	32.97274	3628	27.407847	3040	16.272882	3707	48.074915	4828	35.264737	3494	18.158377	4277	17.310156	3682	17.893081	3527	13.725837	2162	31.260584	3848	25.980853	2447	23.62074	4689	16.637169	3326	21.545914	4319	18.176998	3319	0.571316658	0.335123132	normal	0.797676286	-0.150575507	normal	0.703703562	0.1986802	normal	0.772234507	0.158818667	normal	--	--	Molecular Function: RNA binding (GO:0003723);;	K13162|0|pmum:103325145|K13162 poly(rC)-binding protein 2/3/4 | (RefSeq) KH domain-containing protein At4g18375-like	--	[AR]
NNU_00025	NNU_00025	0	0	0.160207	18	0	0	0.078762	8	0	0	0.087808	11	0.156935	17	0	0	0.019628	3	0.144472	16	0.021843	3	0	0	0.049434	5	0	0	0.47411	43	--	--	--	--	--	--	--	--	--	--	--	--	[Q]	Secondary metabolites biosynthesis, transport and catabolism	Molecular Function: copper ion binding (GO:0005507);; Cellular Component: mitochondrion (GO:0005739);; Biological Process: response to water deprivation (GO:0009414);; Biological Process: lignin biosynthetic process (GO:0009809);; Biological Process: plant-type cell wall biogenesis (GO:0009832);; Biological Process: glucuronoxylan metabolic process (GO:0010413);; Cellular Component: cytoplasmic v…	K05909|0|vvi:100245042|K05909 laccase [EC:1.10.3.2] | (RefSeq) laccase-17	--	[Q]
NNU_00026	NNU_00026	72.71726	10232	80.158707	12154	76.045081	12015	65.620478	8340	84.117302	10482	63.000115	10256	50.842673	7377	54.976554	7404	56.568691	8245	56.075805	8622	52.431714	6848	57.524345	7741	44.579735	6179	45.26789	6169	52.079851	6644	0.581495247	-0.378232434	normal	0.257047239	-0.582124609	normal	0.484889126	-0.460667075	normal	0.104239243	-0.868980558	normal	--	--	Biological Process: MAPK cascade (GO:0000165);; Molecular Function: DNA binding (GO:0003677);; Molecular Function: transcription factor activity, sequence-specific DNA binding (GO:0003700);; Molecular Function: protein binding (GO:0005515);; Cellular Component: nucleus (GO:0005634);; Biological Process: regulation of translation (GO:0006417);; Biological Process: protein targeting to membrane (GO…	--	--	--
NNU_00027	NNU_00027	0	0	0	0	0.044546	2	0.05895	2	0	0	0	0	0.055625	3	0.130888	5	0.102568	4	0.124077	5	0.105624	4	0	0	0	0	0	0	0.020851	1	--	--	--	--	--	--	--	--	--	--	--	--	--	--	Biological Process: MAPK cascade (GO:0000165);; Biological Process: response to superoxide (GO:0000303);; Molecular Function: DNA binding (GO:0003677);; Molecular Function: transcription factor activity, sequence-specific DNA binding (GO:0003700);; Molecular Function: protein binding (GO:0005515);; Cellular Component: nucleus (GO:0005634);; Biological Process: protein N-linked glycosylation (GO:0…	K14514|3.04304e-37|vvi:100250496|K14514 ethylene-insensitive protein 3 | (RefSeq) ETHYLENE INSENSITIVE 3-like 1 protein	Plant hormone signal transduction (ko04075)	--
NNU_00028	NNU_00028	0	0	0	0	0.262902	3	0.293261	3	0	0	0	0	0.173197	2	0.050358	1	0.120636	2	0.500316	6	1.409206	13	0	0	0.376081	4	0	0	0.232553	2	--	--	--	--	--	--	--	--	--	--	--	--	--	--	Biological Process: MAPK cascade (GO:0000165);; Biological Process: response to superoxide (GO:0000303);; Molecular Function: DNA binding (GO:0003677);; Molecular Function: transcription factor activity, sequence-specific DNA binding (GO:0003700);; Molecular Function: protein binding (GO:0005515);; Cellular Component: nucleus (GO:0005634);; Biological Process: regulation of transcription, DNA-tem…	K14514|7.87939e-21|pxb:103946150|K14514 ethylene-insensitive protein 3 | (RefSeq) EIL; ETHYLENE INSENSITIVE 3-like 1 protein	Plant hormone signal transduction (ko04075)	--
NNU_00029	NNU_00029	2.047943	195	1.947892	200	2.073936	222	11.189493	959	13.854681	1164	6.827825	750	7.858325	773	13.221078	1201	5.373892	528	10.272882	1078	9.747201	861	9.76179	888	3.258868	306	5.128082	472	4.301119	371	0.000328284	2.014419694	up	0.007221639	2.032633645	up	1.23E-05	2.280429025	up	0.188951036	0.946784174	normal	[OU]	Posttranslational modification, protein turnover, chaperones;; Intracellular trafficking, secretion, and vesicular transport	Molecular Function: protein disulfide isomerase activity (GO:0003756);; Cellular Component: nucleus (GO:0005634);; Cellular Component: endoplasmic reticulum (GO:0005783);; Cellular Component: endoplasmic reticulum membrane (GO:0005789);; Cellular Component: Golgi apparatus (GO:0005794);; Biological Process: protein folding (GO:0006457);; Biological Process: ER-nucleus signaling pathway (GO:000698…	K10950|0|tcc:TCM_029437|K10950 ERO1-like protein alpha [EC:1.8.4.-] | (RefSeq) Endoplasmic reticulum oxidoreductins 1 isoform 1	Protein processing in endoplasmic reticulum (ko04141)	[OU]
NNU_00030	NNU_00030	0	0	0	0	0	0	0	0	0	0	0	0	0	0	0	0	0	0	0	0	0	0	0.096873	2	0	0	0	0	0	0	--	--	--	--	--	--	--	--	--	--	--	--	--	--	--	--	--	--
NNU_00031	NNU_00031	0	0	0	0	0	0	0	0	0	0	0	0	0	0	0	0	0	0	0	0	0	0	0	0	0	0	0	0	0	0	--	--	--	--	--	--	--	--	--	--	--	--	--	--	Cellular Component: cell wall (GO:0005618);; Biological Process: proline transport (GO:0015824);; Molecular Function: peptidase inhibitor activity (GO:0030414);; Biological Process: defense response to fungus (GO:0050832);;	--	--	--
NNU_00032	NNU_00032	8.715866	1049	8.858037	1154	5.910884	1115	7.758232	924	7.730279	961	6.549038	1288	8.722724	1569	13.596869	1542	14.245677	2607	8.287233	1634	8.741176	1407	10.066277	1682	9.740671	1788	13.555972	1636	7.917764	1367	0.933098276	-0.093504503	normal	0.064730612	0.764769475	normal	0.193562841	0.664550485	normal	0.153530153	0.646379772	normal	--	--	Cellular Component: nucleus (GO:0005634);; Cellular Component: peroxisome (GO:0005777);; Biological Process: polyamine catabolic process (GO:0006598);; Molecular Function: primary amine oxidase activity (GO:0008131);; Biological Process: response to cold (GO:0009409);; Biological Process: response to water deprivation (GO:0009414);; Biological Process: response to wounding (GO:0009611);; Biologic…	K17839|0|pop:POPTR_0005s22880g|K17839 polyamine oxidase [EC:1.5.3.17 1.5.3.-] | (RefSeq) POPTRDRAFT_831582; hypothetical protein	Arginine and proline metabolism (ko00330);; beta-Alanine metabolism (ko00410)	[Q]
NNU_00033	NNU_00033	6.25964	435	6.978057	528	7.773387	605	9.952279	624	9.437426	581	10.540336	848	6.997198	509	8.142279	524	9.242595	663	7.475826	572	8.184748	526	7.186006	482	9.870235	683	10.485491	704	11.908195	753	0.533608616	0.417990135	normal	0.879545951	0.115806466	normal	0.870952651	0.15880739	normal	0.492358325	0.441932874	normal	--	--	Cellular Component: nucleus (GO:0005634);; Cellular Component: cytosol (GO:0005829);; Biological Process: gluconeogenesis (GO:0006094);; Biological Process: glycolytic process (GO:0006096);; Biological Process: cytoskeleton organization (GO:0007010);; Cellular Component: proteasome regulatory particle, lid subcomplex (GO:0008541);; Biological Process: response to salt stress (GO:0009651);; Biolog…	K03039|1.45672e-180|vvi:100252379|K03039 26S proteasome regulatory subunit N9 | (RefSeq) 26S proteasome non-ATPase regulatory subunit 13 homolog A	Proteasome (ko03050)	[O]
NNU_00034	NNU_00034	0	0	0	0	0	0	0	0	0	0	0.110646	15	0.017648	3	0.114659	13	0	0	0.016257	2	0	0	0	0	0.027734	4	0.018867	3	0	0	--	--	--	--	--	--	--	--	--	--	--	--	[R]	General function prediction only	Biological Process: hormone-mediated signaling pathway (GO:0009755);; Biological Process: regulation of gene expression (GO:0010468);; Biological Process: RNA metabolic process (GO:0016070);; Molecular Function: transferase activity (GO:0016740);; Biological Process: regulation of cellular metabolic process (GO:0031323);; Biological Process: cellular macromolecule biosynthetic process (GO:0034645…	--	--	[T]
NNU_00035	NNU_00035	0.084981	7	0	0	0	0	0.309879	20	0.016758	2	0.208117	18	0.082665	7	0	0	0.05119	4	0.223662	18	0.030682	3	0	0	0.136272	10	0	0	0.092333	6	--	--	--	--	--	--	--	--	--	--	--	--	[IQR]	Lipid transport and metabolism;; Secondary metabolites biosynthesis, transport and catabolism;; General function prediction only	Biological Process: carbohydrate metabolic process (GO:0005975);; Biological Process: nucleobase-containing compound metabolic process (GO:0006139);; Biological Process: lipid biosynthetic process (GO:0008610);; Cellular Component: plastid inner membrane (GO:0009528);; Cellular Component: chloroplast envelope (GO:0009941);; Biological Process: cellular component organization (GO:0016043);; Molecu…	--	--	[Q]
NNU_00036	NNU_00036	0.513112	6	0	0	0	0	0	0	0.64656	7	0	0	0.250058	3	0.919514	10	2.388132	28	0	0	0	0	0.253904	3	2.357998	26	3.030106	33	0.265036	3	--	--	--	--	--	--	--	--	--	--	--	--	--	--	--	--	--	--
NNU_00037	NNU_00037	12.868675	1191	12.529338	1247	15.823009	1641	7.280251	608	7.288123	596	7.649263	816	4.922605	470	5.094122	450	3.639055	347	7.000765	713	12.16233	1043	7.489166	662	8.116125	739	10.793767	964	7.467728	625	0.029592962	-1.011143118	normal	7.23E-05	-1.674752496	down	0.440490364	-0.447409125	normal	0.201653575	-0.639905402	normal	--	--	Biological Process: pentose-phosphate shunt (GO:0006098);; Biological Process: rRNA processing (GO:0006364);; Biological Process: tRNA metabolic process (GO:0006399);; Biological Process: signal transduction (GO:0007165);; Biological Process: chloroplast organization (GO:0009658);; Cellular Component: intracellular membrane-bounded organelle (GO:0043231);; Cellular Component: cytoplasmic part (GO…	--	--	[R]
NNU_00038	NNU_00038	0.38187	37	0.934951	97	0.317774	34	0.070003	7	0.156308	14	0.157434	18	0.64182	63	1.200829	109	0.760628	76	2.183732	230	1.008022	90	1.778816	161	6.135323	546	6.056499	556	2.084511	171	--	--	--	0.569572482	0.578813983	normal	0.184454077	1.3411981	normal	1.79E-07	3.332664486	up	[V]	Defense mechanisms	Cellular Component: plasma membrane (GO:0005886);; Biological Process: drug transmembrane transport (GO:0006855);; Biological Process: purine nucleobase transport (GO:0006863);; Cellular Component: plant-type vacuole membrane (GO:0009705);; Biological Process: proanthocyanidin biosynthetic process (GO:0010023);; Biological Process: maintenance of seed dormancy (GO:0010231);; Molecular Function: d…	K03327|0|vvi:100250616|K03327 multidrug resistance protein, MATE family | (RefSeq) protein DETOXIFICATION 41	--	[R]
NNU_00039	NNU_00039	6.427547	672	9.128623	1027	9.239682	1083	9.551463	899	8.396092	774	9.665799	1165	13.755506	1484	12.162041	1212	18.243896	1967	20.837942	2399	17.097999	1657	13.298596	1328	14.363746	1476	15.402744	1555	27.216187	2572	0.919038313	0.093817622	normal	0.09372074	0.753385964	normal	0.073263176	0.914600343	normal	0.110518444	0.753851168	normal	[RTKL]	General function prediction only;; Signal transduction mechanisms;; Transcription;; Replication, recombination and repair	Biological Process: cytokinesis by cell plate formation (GO:0000911);; Molecular Function: protein serine/threonine kinase activity (GO:0004674);; Molecular Function: ATP binding (GO:0005524);; Cellular Component: nucleus (GO:0005634);; Cellular Component: mitochondrion (GO:0005739);; Cellular Component: cytosol (GO:0005829);; Cellular Component: plasma membrane (GO:0005886);; Biological Process:…	--	--	[T]
NNU_00040	NNU_00040	129.7906	23657	88.544098	17558	98.835893	20079	55.374037	9189	74.331636	11778	51.728809	10718	39.770696	7571	28.886244	4973	28.116642	5191	62.661641	12720	75.494493	12538	71.480372	12585	36.348231	6589	41.603602	7351	36.662839	5990	0.041736798	-1.136440627	normal	9.34E-05	-1.815743944	down	0.463016432	-0.530496346	normal	0.00470256	-1.552894082	down	[J]	Translation, ribosomal structure and biogenesis	Molecular Function: nucleotide binding (GO:0000166);; Molecular Function: translation initiation factor activity (GO:0003743);; Molecular Function: GTPase activity (GO:0003924);; Molecular Function: GTP binding (GO:0005525);; Biological Process: obsolete GTP catabolic process (GO:0006184);; Biological Process: translation (GO:0006412);; Biological Process: translational initiation (GO:0006413);; …	K02519|0|pmum:103325866|K02519 translation initiation factor IF-2 | (RefSeq) translation initiation factor IF-2, chloroplastic	--	[J]
NNU_00041	NNU_00041	1.587961	146	1.15544	136	2.885527	354	3.057725	300	0.992449	96	3.737819	400	0.628006	72	0.80108	85	1.0964	100	2.437293	293	0.865161	88	1.124435	118	2.074414	193	1.555437	147	7.42728	685	0.421481004	0.676982267	normal	0.081452344	-1.274387917	normal	0.433979917	-0.81767325	normal	0.81433885	-0.260283313	normal	--	--	Cellular Component: cytosol (GO:0005829);; Cellular Component: plasma membrane (GO:0005886);; Biological Process: actin filament organization (GO:0007015);; Biological Process: chloroplast avoidance movement (GO:0009903);; Biological Process: chloroplast accumulation movement (GO:0009904);; Cellular Component: intracellular membrane-bounded organelle (GO:0043231);; Biological Process: cellular re…	--	--	[R]
NNU_00042	NNU_00042	0	0	0	0	0	0	0.457185	37	0.077405	7	0.832834	86	0	0	0.047746	5	0	0	0.898911	89	0	0	0	0	0.376555	33	0	0	0.798461	65	7.94E-09	Inf	up	--	--	--	--	--	--	--	--	--	--	--	Molecular Function: protein binding (GO:0005515);; Cellular Component: plasma membrane (GO:0005886);; Molecular Function: galacturonate binding (GO:0048032);;	--	--	--
NNU_00043	NNU_00043	0	0	0	0	0	0	0	0	0	0	0	0	0	0	0	0	0	0	0	0	0	0	0	0	0	0	0	0	0	0	--	--	--	--	--	--	--	--	--	--	--	--	[I]	Lipid transport and metabolism	Biological Process: response to stress (GO:0006950);; Molecular Function: lipase activity (GO:0016298);; Cellular Component: intracellular membrane-bounded organelle (GO:0043231);; Biological Process: cellular biosynthetic process (GO:0044249);; Cellular Component: cytoplasmic part (GO:0044444);; Biological Process: single-organism process (GO:0044699);; Biological Process: acylglycerol catabolic…	--	--	[I]
NNU_00044	NNU_00044	11.673403	731	6.934155	467	9.171456	640	6.268704	354	5.402956	300	7.864396	569	11.382996	737	9.64554	570	9.515358	616	11.296805	780	8.49878	495	7.19489	431	9.352506	577	9.576347	572	11.788755	657	0.506015216	-0.538014264	normal	0.93204175	0.035495101	normal	0.818737056	-0.227149722	normal	0.949664258	-0.09780238	normal	[E]	Amino acid transport and metabolism	Biological Process: histidine biosynthetic process (GO:0000105);; Molecular Function: imidazoleglycerol-phosphate dehydratase activity (GO:0004424);; Cellular Component: chloroplast (GO:0009507);;	K01693|2.75678e-65|pop:POPTR_0010s09790g|K01693 imidazoleglycerol-phosphate dehydratase [EC:4.2.1.19] | (RefSeq) POPTRDRAFT_231186; hypothetical protein	Histidine metabolism (ko00340);; Biosynthesis of amino acids (ko01230)	[E]
NNU_00045	NNU_00045	0.244217	35	0.281242	43	0.121358	20	0.404118	52	0.048942	7	0.402417	66	0.823888	102	0.323914	44	0.430798	63	2.029481	286	1.409373	178	1.232365	144	0.404408	54	1.159073	123	1.363578	142	0.542620687	0.745634968	normal	0.220235527	1.059515849	normal	0.00578166	2.478508126	up	0.167627953	1.445844534	normal	[S]	Function unknown	Cellular Component: extracellular region (GO:0005576);; Cellular Component: vacuolar membrane (GO:0005774);; Cellular Component: plasma membrane (GO:0005886);; Biological Process: metabolic process (GO:0008152);; Cellular Component: plasmodesma (GO:0009506);; Biological Process: response to abiotic stimulus (GO:0009628);; Biological Process: response to hormone (GO:0009725);; Cellular Component: …	--	--	[R]
NNU_00046	NNU_00046	4.13111	631	4.940663	857	4.412893	796	6.448417	912	6.587101	923	6.329017	1069	5.201532	899	6.071894	863	4.899754	882	4.883016	872	4.146093	635	4.153306	698	4.649249	756	5.076056	715	6.130723	924	0.643234928	0.314484803	normal	0.732416667	0.216601024	normal	0.992069539	0.007155633	normal	0.989857008	-0.020402101	normal	--	--	Cellular Component: endosome (GO:0005768);; Cellular Component: Golgi apparatus (GO:0005794);; Cellular Component: trans-Golgi network (GO:0005802);; Biological Process: protein glycosylation (GO:0006486);; Biological Process: microtubule nucleation (GO:0007020);; Biological Process: arabinogalactan protein metabolic process (GO:0010405);; Molecular Function: UDP-galactose:N-glycan beta-1,3-galac…	K20843|0|vvi:100263522|K20843 hydroxyproline O-galactosyltransferase 2/3/4/5/6 [EC:2.4.1.-] | (RefSeq) hydroxyproline O-galactosyltransferase GALT2	--	[G]
NNU_00047	NNU_00047	0.206047	15	0.218302	17	0.603712	47	2.556068	159	0.567242	35	1.660709	132	2.382135	170	0.332437	22	0.199654	15	3.988071	303	30.913214	1975	15.966315	1051	0.143967	10	0.304746	21	1.126899	71	0.004759453	2.477208063	up	--	--	--	1.15E-06	6.126701241	up	--	--	--	[E]	Amino acid transport and metabolism	Molecular Function: aromatic-L-amino-acid decarboxylase activity (GO:0004058);; Molecular Function: tyrosine decarboxylase activity (GO:0004837);; Cellular Component: cytoplasm (GO:0005737);; Biological Process: cellular amino acid metabolic process (GO:0006520);; Biological Process: L-phenylalanine catabolic process (GO:0006559);; Biological Process: response to water deprivation (GO:0009414);; …	K01592|0|cit:102607468|K01592 tyrosine decarboxylase [EC:4.1.1.25] | (RefSeq) tyrosine/DOPA decarboxylase 1-like	Tyrosine metabolism (ko00350);; Isoquinoline alkaloid biosynthesis (ko00950)	[E]
NNU_00048	NNU_00048	8.055434	1779	14.582851	3082	28.158469	6196	42.626339	7545	24.050062	4161	42.923255	9707	13.652618	2763	38.865333	7280	29.490699	6220	12.587015	2726	3.249955	666	7.977352	1502	14.999907	2890	13.578358	2824	36.392111	6443	0.009528154	1.205213785	up	0.519614928	0.616733586	normal	0.179476243	-1.545339499	normal	0.764856015	-0.283658784	normal	--	--	Molecular Function: DNA binding (GO:0003677);; Molecular Function: binding (GO:0005488);; Cellular Component: nucleus (GO:0005634);; Biological Process: chromatin silencing (GO:0006342);; Biological Process: transcription, DNA-templated (GO:0006351);; Biological Process: regulation of translation (GO:0006417);; Cellular Component: plastid (GO:0009536);; Biological Process: response to blue light …	--	--	--
NNU_00049	NNU_00049	71.850493	5227	69.16349	5599	60.465811	5189	12.581828	883	3.310952	195	19.87008	1446	6.660024	485	18.378708	1365	9.735109	761	22.371989	1814	2.187716	127	2.62841	173	6.227189	451	6.075977	510	16.929966	1122	1.82E-08	-2.308268224	down	1.28E-12	-2.614546975	down	4.28E-24	-4.980853225	down	8.89E-16	-3.45801188	down	--	--	Cellular Component: mitochondrion (GO:0005739);; Cellular Component: cytosol (GO:0005829);; Biological Process: water transport (GO:0006833);; Biological Process: response to heat (GO:0009408);; Biological Process: response to cold (GO:0009409);; Biological Process: response to salt stress (GO:0009651);; Biological Process: response to fructose (GO:0009750);; Biological Process: vegetative to rep…	--	--	[T]
NNU_00050	NNU_00050	0.284557	47	0.265535	46	0.380317	91	0.441663	85	0.35831	68	0.32479	78	0.418659	92	0.428624	76	0.457197	101	0.5214	121	0.188755	38	0.255719	52	0.405751	80	0.550435	113	0.393537	76	0.810266918	0.384414335	normal	0.577405434	0.566412409	normal	0.908309024	-0.237622864	normal	0.559321252	0.709601314	normal	[T]	Signal transduction mechanisms	Biological Process: DNA repair (GO:0006281);;	K10683|0|vvi:100256563|K10683 BRCA1-associated RING domain protein 1 | (RefSeq) protein BREAST CANCER SUSCEPTIBILITY 1 homolog	--	[LK]
NNU_00051	NNU_00051	0	0	0	0	0	0	0	0	0	0	0	0	0	0	0	0	0	0	0	0	0	0	0	0	0	0	0	0	0	0	--	--	--	--	--	--	--	--	--	--	--	--	[L]	Replication, recombination and repair	Biological Process: cellular component organization (GO:0016043);; Biological Process: single-organism cellular process (GO:0044763);; Biological Process: obsolete cellular process involved in reproduction (GO:0048610);; Biological Process: pollen tube development (GO:0048868);;	--	--	--
NNU_00052	NNU_00052	4.880866	329	4.963813	367	4.865876	370	5.201417	318	6.104453	385	4.371579	349	4.426342	322	6.136413	407	7.240375	508	5.623722	416	3.776609	243	3.258701	223	6.443226	430	5.903404	397	5.786652	376	0.885068951	-0.16055842	normal	0.783886049	0.204177202	normal	0.681614138	-0.410160139	normal	0.767298053	0.238093142	normal	--	--	Biological Process: nuclear-transcribed mRNA catabolic process (GO:0000956);; Cellular Component: cytosol (GO:0005829);; Biological Process: cellular protein modification process (GO:0006464);; Biological Process: RNA splicing (GO:0008380);; Biological Process: flower development (GO:0009908);; Biological Process: meristem structural organization (GO:0009933);; Biological Process: xylem and phloe…	--	--	--
NNU_00053	NNU_00053	9.994345	584	10.902559	727	9.505335	766	15.967026	929	13.664454	750	14.349748	1034	5.527828	358	8.077263	495	6.841174	462	13.002983	919	8.637822	602	12.061716	737	7.151753	438	6.933756	430	8.583044	501	0.478128034	0.443090204	normal	0.239996045	-0.652671056	normal	0.854664024	0.146174658	normal	0.298664286	-0.643335282	normal	--	--	--	--	--	--
NNU_00054	NNU_00054	10.938212	2315	9.935626	2278	10.781093	2573	11.551986	2182	14.280105	2260	11.600414	2806	9.113445	1935	11.182902	2263	9.85512	2110	12.620459	2859	9.653005	1900	11.992227	2416	11.683272	2438	9.22333	1840	12.642556	2393	0.995112634	-0.024391761	normal	0.738124706	-0.189596512	normal	0.946736833	0.033672252	normal	0.845156014	-0.146586342	normal	--	--	--	--	--	--
NNU_00055	NNU_00055	377.558167	11156	311.273132	9896	255.741974	8475	284.792267	7575	215.945709	5630	356.678009	12156	182.860306	5579	115.074417	3243	105.400085	3214	375.049103	12207	185.096542	5072	148.568573	4194	110.619911	3215	92.264771	2634	267.918274	7158	0.942160941	-0.124442774	normal	0.002533032	-1.320778239	down	0.092942901	-0.908246506	normal	0.000586416	-1.758830612	down	--	--	Cellular Component: photosystem I (GO:0009522);; Cellular Component: chloroplast thylakoid membrane (GO:0009535);; Biological Process: photosynthesis (GO:0015979);; Cellular Component: integral component of membrane (GO:0016021);; Molecular Function: chlorophyll binding (GO:0016168);; Biological Process: cysteine biosynthetic process (GO:0019344);; Biological Process: cellular cation homeostasis …	K02698|2.89478e-58|vvi:100261762|K02698 photosystem I subunit X | (RefSeq) photosystem I reaction center subunit psaK, chloroplastic	Photosynthesis (ko00195)	--
NNU_00056	NNU_00056	0.837729	122	0.618935	97	1.046807	171	0.579231	76	0.164795	22	0.248852	42	0.34498	52	0.246076	35	0.266232	40	0.134268	22	0.097837	14	0.167749	24	0.290998	42	0.225205	32	0.849068	112	0.232478781	-1.144257627	normal	0.040938004	-1.616944572	normal	0.016930674	-2.597543143	normal	0.083084847	-1.790022442	normal	--	--	Molecular Function: signal transducer activity (GO:0004871);; Cellular Component: plasma membrane (GO:0005886);; Biological Process: signal transduction (GO:0007165);; Biological Process: response to light stimulus (GO:0009416);; Biological Process: response to blue light (GO:0009637);; Biological Process: pollen tube growth (GO:0009860);; Biological Process: flower development (GO:0009908);; Bio…	--	--	--
NNU_00057	NNU_00057	0.249703	24	0.087984	9	0	0	0.873574	73	0.854924	86	0.902446	83	0.563114	61	0	0	0.278143	24	0.612692	73	0.579108	53	0.542787	49	0.923807	92	0.274298	30	0.42164	36	0.004351111	2.609527799	up	--	--	--	0.038890309	2.268571179	normal	--	--	--	--	--	--	--	--	--
NNU_00058	NNU_00058	2.03505	33	0.922472	16	1.87228	34	0	0	0	0	0	0	0	0	0	0	0.106088	2	0	0	0	0	0	0	0	0	0	0	0	0	--	--	--	--	--	--	--	--	--	--	--	--	--	--	--	--	--	--
NNU_00059	NNU_00059	10.999796	873	11.774344	941	13.20906	1152	15.703489	1151	18.569703	1307	13.873978	1303	25.981771	2132	29.800498	2267	31.101411	2631	22.914069	2041	24.309739	1825	25.98476	2065	29.494799	2317	33.011553	2573	23.696083	1710	0.718845913	0.247170905	normal	0.00139425	1.245017717	up	0.009254959	1.172876918	up	0.00067249	1.33678916	up	[RTKL]	General function prediction only;; Signal transduction mechanisms;; Transcription;; Replication, recombination and repair	Molecular Function: protein serine/threonine kinase activity (GO:0004674);; Molecular Function: signal transducer, downstream of receptor, with serine/threonine kinase activity (GO:0004702);; Molecular Function: non-membrane spanning protein tyrosine kinase activity (GO:0004715);; Molecular Function: calcium-dependent protein serine/threonine phosphatase activity (GO:0004723);; Molecular Function…	--	--	[T]
NNU_00060	NNU_00060	0	0	0	0	0	0	0.21907	8	0	0	0	0	0.073904	3	0.028122	1	0.0549	3	0.034288	2	0	0	0	0	0.056459	2	0.023463	1	0.122813	4	--	--	--	--	--	--	--	--	--	--	--	--	--	--	--	K13863|3.55244e-06|vvi:100258741|K13863 solute carrier family 7 (cationic amino acid transporter), member 1 | (RefSeq) cationic amino acid transporter 4, vacuolar	--	--
NNU_00061	NNU_00061	3.069238	403	3.753114	542	3.974842	593	4.514102	537	4.997999	588	4.2998	671	4.778766	655	4.00882	521	4.52381	625	5.434392	811	5.048336	642	6.00982	754	4.10066	549	4.533346	573	3.752957	457	0.849117904	0.172813566	normal	0.73896253	0.237547261	normal	0.311467074	0.648777404	normal	0.83848129	0.168640572	normal	--	--	Cellular Component: mitochondrion (GO:0005739);; Cellular Component: endosome (GO:0005768);; Cellular Component: Golgi apparatus (GO:0005794);; Cellular Component: trans-Golgi network (GO:0005802);; Biological Process: response to stress (GO:0006950);; Biological Process: signal transduction (GO:0007165);; Biological Process: pollen development (GO:0009555);; Biological Process: pollen tube growt…	K13648|0|tcc:TCM_007958|K13648 alpha-1,4-galacturonosyltransferase [EC:2.4.1.43] | (RefSeq) Galacturonosyltransferase 10	Starch and sucrose metabolism (ko00500);; Amino sugar and nucleotide sugar metabolism (ko00520)	--
NNU_00062	NNU_00062	7.815736	591	14.97022	1218	16.296907	1382	40.791763	2776	44.206123	2949	39.01088	3402	60.914017	4755	63.470398	4576	68.878372	5374	37.599072	3131	60.018284	4208	68.547348	4950	33.509655	2492	35.06493	2561	45.401119	3104	8.34E-05	1.503282107	up	1.72E-09	2.240323586	up	7.34E-09	2.335950456	up	0.001179214	1.313671145	up	--	--	Molecular Function: DNA binding (GO:0003677);; Molecular Function: transcription factor activity, sequence-specific DNA binding (GO:0003700);; Cellular Component: nucleus (GO:0005634);; Cellular Component: cytosol (GO:0005829);; Biological Process: regulation of transcription, DNA-templated (GO:0006355);; Biological Process: positive regulation of flower development (GO:0009911);; Biological Proc…	--	--	--
NNU_00063	NNU_00063	1.265402	159	1.112447	146	1.251165	173	2.366752	275	0.792535	100	1.856532	285	0.769274	98	0.511601	80	0.501519	75	1.516314	206	0.389046	53	0.836096	126	1.92733	245	0.427574	56	2.620296	296	0.378533593	0.743394328	normal	0.265020342	-0.924879561	normal	0.608007176	-0.682567673	normal	0.984730246	-0.089637216	normal	--	--	Molecular Function: ubiquitin-protein transferase activity (GO:0004842);;	--	--	--
NNU_00064	NNU_00064	63.748134	5133	104.002999	8909	112.391574	10048	105.121245	7559	80.176546	5646	105.738532	9688	139.929322	11552	158.335479	12118	151.098502	12442	122.000317	10683	166.2485	12218	158.985076	12148	138.374364	10838	126.304475	9767	131.765233	9484	0.969974362	0.054244319	normal	0.251954413	0.613481184	normal	0.130563244	0.829945584	normal	0.513528184	0.412957831	normal	[G]	Carbohydrate transport and metabolism	Biological Process: maltose metabolic process (GO:0000023);; Molecular Function: phosphoglycerate kinase activity (GO:0004618);; Molecular Function: ATP binding (GO:0005524);; Cellular Component: cell wall (GO:0005618);; Cellular Component: nucleus (GO:0005634);; Cellular Component: mitochondrion (GO:0005739);; Cellular Component: vacuolar membrane (GO:0005774);; Cellular Component: cytosol (GO:0…	K00927|0|vvi:100244419|K00927 phosphoglycerate kinase [EC:2.7.2.3] | (RefSeq) phosphoglycerate kinase, cytosolic-like	Glycolysis / Gluconeogenesis (ko00010);; Carbon fixation in photosynthetic organisms (ko00710);; Carbon metabolism (ko01200);; Biosynthesis of amino acids (ko01230)	[G]
NNU_00065	NNU_00065	2.471236	443	2.896426	618	3.769647	724	11.952932	1987	30.823699	5030	11.72264	2406	7.891266	1504	13.536392	2358	6.872271	1329	5.18671	1040	7.639798	1360	8.261962	1442	10.306714	1969	16.158045	2944	7.222029	1260	2.02E-06	1.82908765	up	0.005096751	1.571590837	up	0.001982274	1.449897349	up	2.94E-05	2.096473705	up	[F]	Nucleotide transport and metabolism	Cellular Component: intracellular membrane-bounded organelle (GO:0043231);; Cellular Component: intracellular non-membrane-bounded organelle (GO:0043232);;	K01937|0|cit:102617170|K01937 CTP synthase [EC:6.3.4.2] | (RefSeq) CTP synthase	Pyrimidine metabolism (ko00240)	[F]
NNU_00066	NNU_00066	4.539182	750	5.494779	976	4.704973	871	7.440254	1106	7.701445	1122	8.280411	1577	9.368121	1597	8.176036	1287	8.198572	1397	10.527306	1914	8.815036	1350	8.577547	1353	10.219346	1659	10.294549	1641	11.037391	1648	0.282940971	0.544594961	normal	0.111848827	0.721114308	normal	0.097833652	0.841432478	normal	0.027232969	0.955938847	normal	[L]	Replication, recombination and repair	Molecular Function: nucleic acid binding (GO:0003676);; Molecular Function: ATP binding (GO:0005524);; Molecular Function: ATP-dependent helicase activity (GO:0008026);;	K12598|0|vvi:100258243|K12598 ATP-dependent RNA helicase DOB1 [EC:3.6.4.13] | (RefSeq) SKIV2L2; DExH-box ATP-dependent RNA helicase DExH9	RNA degradation (ko03018)	[A]
NNU_00067	NNU_00067	0	0	0	0	0	0	0	0	0	0	0	0	0	0	0	0	0	0	0	0	0	0	0	0	0	0	0	0	0	0	--	--	--	--	--	--	--	--	--	--	--	--	--	--	Cellular Component: Golgi membrane (GO:0000139);; Molecular Function: nucleotide binding (GO:0000166);; Molecular Function: monooxygenase activity (GO:0004497);; Cellular Component: nucleoplasm (GO:0005654);; Cellular Component: endoplasmic reticulum membrane (GO:0005789);; Cellular Component: cytosol (GO:0005829);; Biological Process: metabolic process (GO:0008152);; Biological Process: response…	K11816|9.63083e-27|cmo:103498935|K11816 indole-3-pyruvate monooxygenase [EC:1.14.13.168] | (RefSeq) YUC8; probable indole-3-pyruvate monooxygenase YUCCA8	Tryptophan metabolism (ko00380)	[Q]
NNU_00068	NNU_00068	4.785646	550	6.972072	781	4.948031	569	14.884228	1391	20.568349	1861	14.195431	1705	9.164914	997	10.847767	1070	6.838806	730	9.833558	1130	10.933708	1116	16.915982	1717	10.478044	1079	11.692922	1194	11.818857	1093	0.004214901	1.212509214	up	0.283990296	0.564205307	normal	0.003466558	1.335773063	up	0.069633689	0.86751459	normal	[IQ]	Lipid transport and metabolism;; Secondary metabolites biosynthesis, transport and catabolism	Molecular Function: catalytic activity (GO:0003824);; Cellular Component: mitochondrion (GO:0005739);; Cellular Component: peroxisome (GO:0005777);; Biological Process: response to stress (GO:0006950);; Biological Process: metabolic process (GO:0008152);; Molecular Function: o-succinylbenzoate-CoA ligase activity (GO:0008756);; Cellular Component: chloroplast (GO:0009507);; Molecular Function: AM…	K14760|0|tcc:TCM_026920|K14760 acyl-activating enzyme 14 [EC:6.2.1.26] | (RefSeq) Acyl-activating enzyme 14, putative	Ubiquinone and other terpenoid-quinone biosynthesis (ko00130)	[I]
NNU_00069	NNU_00069	3.303713	392	3.888315	492	4.37069	579	3.485699	347	4.044795	418	3.206709	425	2.859557	310	3.280321	362	2.843959	346	2.33466	297	2.551292	274	3.282437	329	3.440872	398	2.772914	320	2.97641	315	0.615622046	-0.400224312	normal	0.425843251	-0.510303215	normal	0.559518936	-0.491854845	normal	0.601049349	-0.408703175	normal	--	--	--	--	--	[S]
NNU_00070	NNU_00070	0.000153	1	0.140017	8	0.015673	1	0.159595	8	0.271178	12	0.211923	13	1.08294	56	0.023965	2	0.027692	2	0.000173	1	0.11694	6	0.217726	11	0.005822	1	0.195237	10	0.29531	14	--	--	--	--	--	--	--	--	--	--	--	--	--	--	--	--	--	[S]
NNU_00071	NNU_00071	0	0	0	0	0	0	0	0	0.641287	61	0	0	0	0	0	0	0	0	0	0	0	0	0	0	0.722424	77	0	0	0	0	--	--	--	--	--	--	--	--	--	--	--	--	[S]	Function unknown	Molecular Function: protein kinase activity (GO:0004672);; Molecular Function: binding (GO:0005488);; Cellular Component: plasma membrane (GO:0005886);; Biological Process: carbohydrate metabolic process (GO:0005975);; Biological Process: cellular protein modification process (GO:0006464);; Biological Process: transport (GO:0006810);; Biological Process: defense response (GO:0006952);; Biological…	--	--	[R]
NNU_00072	NNU_00072	0.014031	1	0.009451	1	0.067843	2	0.071135	2	0.102716	3	0.01181	1	0.0164	1	0.011762	1	0.208978	6	0.012451	1	0.016169	1	0.009524	1	0.010469	1	0.010938	1	0.010108	1	--	--	--	--	--	--	--	--	--	--	--	--	[O]	Posttranslational modification, protein turnover, chaperones	Biological Process: karyogamy (GO:0000741);; Molecular Function: DNA binding (GO:0003677);; Molecular Function: chromatin binding (GO:0003682);; Molecular Function: calmodulin binding (GO:0005516);; Molecular Function: ATP binding (GO:0005524);; Cellular Component: cell wall (GO:0005618);; Cellular Component: nucleolus (GO:0005730);; Cellular Component: cytoplasm (GO:0005737);; Cellular Component…	K03065|3.89225e-61|mus:103997842|K03065 26S proteasome regulatory subunit T5 | (RefSeq) 26S protease regulatory subunit 6A homolog	Proteasome (ko03050)	[O]
NNU_00073	NNU_00073	33.572701	2460	39.564651	3119	41.249393	3390	39.871574	2630	43.291206	2799	42.270557	3572	41.385818	3131	41.211746	2880	49.618172	3752	52.777142	4260	51.546947	3502	46.412663	3249	52.503895	3783	50.871609	3600	55.020672	3645	0.98341761	-0.022679128	normal	0.827092898	0.125066639	normal	0.519376038	0.385881874	normal	0.527253453	0.336952765	normal	[O]	Posttranslational modification, protein turnover, chaperones	Biological Process: polysaccharide biosynthetic process (GO:0000271);; Biological Process: karyogamy (GO:0000741);; Molecular Function: DNA binding (GO:0003677);; Molecular Function: chromatin binding (GO:0003682);; Molecular Function: calmodulin binding (GO:0005516);; Molecular Function: ATP binding (GO:0005524);; Cellular Component: cell wall (GO:0005618);; Cellular Component: nucleolus (GO:000…	K03065|0|vvi:100256329|K03065 26S proteasome regulatory subunit T5 | (RefSeq) 26S protease regulatory subunit 6A homolog	Proteasome (ko03050)	[O]
NNU_00074	NNU_00074	0.251881	17	0.181719	14	0.120693	10	0.349777	22	0.034093	3	0	0	0	0	0.26936	17	0.350438	25	0.500338	17	0	0	0.06151	4	0	0	0.502383	22	0.216245	14	--	--	--	--	--	--	--	--	--	--	--	--	--	--	Biological Process: mRNA splicing, via spliceosome (GO:0000398);; Biological Process: RNA methylation (GO:0001510);; Biological Process: regionalization (GO:0003002);; Molecular Function: DNA binding (GO:0003677);; Molecular Function: transcription factor activity, sequence-specific DNA binding (GO:0003700);; Cellular Component: nucleus (GO:0005634);; Cellular Component: cytosol (GO:0005829);; Bi…	--	--	--
NNU_00075	NNU_00075	10.258203	1074	10.779865	1169	10.024923	1169	11.844234	1050	10.488882	967	13.452642	1569	14.632931	1445	11.942003	1186	15.067158	1564	11.688378	1317	13.067675	1266	11.691989	1129	17.414642	1736	13.24814	1294	12.766668	1189	0.856274944	0.10463516	normal	0.572821956	0.286349312	normal	0.681897989	0.272288532	normal	0.388336318	0.427082435	normal	[Q]	Secondary metabolites biosynthesis, transport and catabolism	Molecular Function: transporter activity (GO:0005215);; Molecular Function: binding (GO:0005488);; Molecular Function: ATP binding (GO:0005524);; Biological Process: obsolete ATP catabolic process (GO:0006200);; Biological Process: anion transport (GO:0006820);; Biological Process: lipid transport (GO:0006869);; Biological Process: response to stress (GO:0006950);; Biological Process: multicellul…	--	--	[Q]
NNU_00076	NNU_00076	0.78638	98	2.585422	308	2.932563	381	2.552891	308	2.030597	208	3.590157	468	2.648971	338	2.375915	267	2.420356	292	3.315718	416	2.155826	207	2.466364	272	3.845034	470	3.429036	376	3.715925	442	0.557114308	0.533678139	normal	0.829346092	0.250279426	normal	0.949214186	0.115937749	normal	0.325272396	0.773497463	normal	--	--	Biological Process: malate transport (GO:0015743);;	--	--	[S]
NNU_00077	NNU_00077	3.163519	273	3.636426	340	3.297149	332	4.755431	371	1.941296	149	6.281885	602	6.008938	534	4.756712	355	4.417372	401	6.372046	585	3.582545	300	5.673294	445	5.575921	483	6.196048	507	7.201104	540	0.45158203	0.529584718	normal	0.517633373	0.450394076	normal	0.608899518	0.423416103	normal	0.317578174	0.679879575	normal	--	--	Cellular Component: vacuolar membrane (GO:0005774);; Cellular Component: Golgi apparatus (GO:0005794);; Cellular Component: cytosol (GO:0005829);; Biological Process: retrograde vesicle-mediated transport, Golgi to ER (GO:0006890);; Molecular Function: protein transporter activity (GO:0008565);;	--	--	[U]
NNU_00078	NNU_00078	1.970446	138	4.384855	314	3.668641	304	2.143744	121	7.277182	474	6.492446	546	7.677588	555	2.689708	164	5.092124	317	6.115372	485	2.842573	182	3.687016	226	3.818871	263	6.262539	447	5.995757	387	0.821958626	0.267634974	normal	0.635895716	0.486122936	normal	0.948742566	-0.079911883	normal	0.522569149	0.566632349	normal	--	--	--	K05350|2.24538e-08|vvi:100267558|K05350 beta-glucosidase [EC:3.2.1.21] | (RefSeq) beta-glucosidase 18	Cyanoamino acid metabolism (ko00460);; Starch and sucrose metabolism (ko00500);; Phenylpropanoid biosynthesis (ko00940)	[G]
NNU_00079	NNU_00079	9.161502	1781	11.836011	2469	14.600278	3186	7.826673	1373	11.586916	1986	9.090347	2037	6.932045	1390	8.212947	1523	9.002159	1806	7.621664	1632	7.601254	1368	6.67194	1241	7.342421	1406	7.113077	1337	7.638961	1368	0.20384596	-0.608586944	normal	0.12477024	-0.637271666	normal	0.162720905	-0.699402109	normal	0.06466258	-0.806267432	normal	--	--	Biological Process: multicellular organism development (GO:0007275);; Biological Process: regulation of gene expression, epigenetic (GO:0040029);; Biological Process: macromolecule modification (GO:0043412);; Biological Process: cellular macromolecule metabolic process (GO:0044260);; Biological Process: single-organism cellular process (GO:0044763);; Biological Process: anatomical structure devel…	K15601|4.60297e-51|vvi:100261347|K15601 lysine-specific demethylase 3 [EC:1.14.11.-] | (RefSeq) lysine-specific demethylase JMJ25	--	[K]
NNU_00080	NNU_00080	752.786072	38172	216.703156	11824	212.389236	12079	274.866852	12546	379.186707	16965	294.551788	17228	185.555634	9716	100.271301	4849	85.764885	4489	204.43544	11420	242.959137	11425	199.49675	9664	109.22271	5447	126.923225	6217	122.709015	5627	0.843860825	-0.663792319	normal	0.312238073	-1.801143869	normal	0.743026764	-0.866369383	normal	0.441278592	-1.903199184	normal	[J]	Translation, ribosomal structure and biogenesis	Biological Process: very long-chain fatty acid metabolic process (GO:0000038);; Molecular Function: translation elongation factor activity (GO:0003746);; Molecular Function: GTPase activity (GO:0003924);; Molecular Function: protein binding (GO:0005515);; Molecular Function: GTP binding (GO:0005525);; Cellular Component: nucleolus (GO:0005730);; Cellular Component: cytosol (GO:0005829);; Biologic…	K02358|0|pop:POPTR_0001s08770g|K02358 elongation factor Tu | (RefSeq) POPTRDRAFT_1067026; hypothetical protein	--	[J]
NNU_00081	NNU_00081	0	0	0.013441	1	0.000272	1	0.020318	1	0.074193	4	0	0	0	0	0	0	0	0	0.015246	1	0	0	0	0	0	0	0.025234	2	0	0	--	--	--	--	--	--	--	--	--	--	--	--	--	--	Molecular Function: protein binding (GO:0005515);; Biological Process: chloroplast organization (GO:0009658);; Cellular Component: chloroplast inner membrane (GO:0009706);;	--	--	--
NNU_00082	NNU_00082	3.183313	471	2.951175	470	2.519257	401	3.27841	435	1.914841	252	3.964816	677	3.278244	441	2.884596	399	2.253186	294	5.083863	822	2.317894	253	2.498258	352	2.963195	433	2.661717	376	5.089245	677	0.771938487	0.197372603	normal	0.749795188	-0.255686494	normal	0.692555433	-0.402134437	normal	0.909889095	-0.143454154	normal	--	--	Cellular Component: chloroplast (GO:0009507);; Cellular Component: plastid inner membrane (GO:0009528);; Cellular Component: chloroplast envelope (GO:0009941);; Biological Process: cellular process (GO:0009987);; Biological Process: chloroplast fission (GO:0010020);; Biological Process: cellular component organization (GO:0016043);; Molecular Function: protein self-association (GO:0043621);;	--	--	--
NNU_00083	NNU_00083	0	0	0	0	0	0	0	0	0	0	0	0	0	0	0	0	0	0	0	0	0	0	0	0	0	0	0	0	0	0	--	--	--	--	--	--	--	--	--	--	--	--	--	--	Molecular Function: transcription factor activity, sequence-specific DNA binding (GO:0003700);; Cellular Component: nucleus (GO:0005634);; Biological Process: protein N-linked glycosylation (GO:0006487);; Biological Process: pollen development (GO:0009555);; Biological Process: flower development (GO:0009908);; Molecular Function: chromatin DNA binding (GO:0031490);; Molecular Function: histone d…	K15601|3.67038e-55|sot:102601654|K15601 lysine-specific demethylase 3 [EC:1.14.11.-] | (RefSeq) lysine-specific demethylase JMJ25-like	--	[K]
NNU_00084	NNU_00084	0.221416	14	0.180818	12	0.117011	9	0.249148	14	0.167682	10	0.114012	9	0.160405	11	0.114188	7	0.034046	3	0.117738	8	0.109512	7	0.188271	11	0.147871	9	0.19738	12	0.516985	29	--	--	--	--	--	--	--	--	--	--	--	--	--	--	Biological Process: protein N-linked glycosylation (GO:0006487);; Biological Process: pollen development (GO:0009555);; Biological Process: flower development (GO:0009908);; Molecular Function: chromatin DNA binding (GO:0031490);; Molecular Function: histone demethylase activity (H3-K9 specific) (GO:0032454);; Biological Process: DNA methylation on cytosine (GO:0032776);; Biological Process: hist…	K15601|5.35943e-59|pda:103722435|K15601 lysine-specific demethylase 3 [EC:1.14.11.-] | (RefSeq) lysine-specific demethylase JMJ25-like	--	[K]
NNU_00085	NNU_00085	6.884485	339	8.088251	436	10.148704	571	8.108201	375	6.111482	281	8.474244	498	7.753823	399	8.771905	431	4.137018	219	6.921853	379	7.018343	320	8.261069	407	8.627987	427	12.121098	594	7.948961	333	0.919510524	-0.102736816	normal	0.617272017	-0.325774726	normal	0.932040231	-0.09719968	normal	0.784230537	0.236453384	normal	[FGR]	Nucleotide transport and metabolism;; Carbohydrate transport and metabolism;; General function prediction only	Biological Process: metabolic process (GO:0008152);; Molecular Function: adenosine 5'-monophosphoramidase activity (GO:0043530);; Molecular Function: adenylylsulfatase activity (GO:0047627);;	K01522|1.94994e-71|sly:101251711|K01522 bis(5'-adenosyl)-triphosphatase [EC:3.6.1.29] | (RefSeq) bifunctional bis(5'-adenosyl)-triphosphatase/adenylylsulfatase FHIT	Purine metabolism (ko00230)	[FR]
NNU_00086	NNU_00086	1.371453	193	5.265681	703	0.495297	91	3.314393	343	0.64206	92	0.88581	166	2.07787	315	1.877855	127	0.413165	47	3.039753	478	0.256472	40	1.195846	49	1.710722	167	1.661922	155	5.39783	636	0.895141641	-0.355953064	normal	0.591610731	-0.989859632	normal	0.353880055	-2.695618677	normal	0.692564027	-1.00115996	normal	[RTKL]	General function prediction only;; Signal transduction mechanisms;; Transcription;; Replication, recombination and repair	Biological Process: polysaccharide biosynthetic process (GO:0000271);; Molecular Function: protein serine/threonine kinase activity (GO:0004674);; Molecular Function: protein binding (GO:0005515);; Molecular Function: ATP binding (GO:0005524);; Biological Process: protein phosphorylation (GO:0006468);; Biological Process: response to stress (GO:0006950);; Biological Process: chromosome segregatio…	--	--	--
NNU_00087	NNU_00087	1.444425	123	1.130175	104	2.411736	160	2.849794	211	1.331194	107	2.414987	243	3.118865	212	2.194125	151	2.139664	188	4.609054	415	3.710427	275	3.13218	255	3.767766	254	3.565545	247	3.578801	258	0.410985009	0.744237917	normal	0.55849572	0.505499901	normal	0.13840002	1.240878962	normal	0.243725591	0.980948738	normal	--	--	--	--	--	--
NNU_00088	NNU_00088	26.305548	1681	25.94058	1785	25.364181	1816	19.774087	1143	13.782225	780	21.155708	1560	25.481128	1686	24.1875	1477	22.179061	1463	22.263641	1572	15.590737	923	14.734715	903	15.441856	973	17.988465	1114	23.472745	1356	0.396726784	-0.47322903	normal	0.733747498	-0.197280222	normal	0.159259438	-0.754808178	normal	0.124129267	-0.734589927	normal	--	--	--	--	--	[R]
NNU_00089	NNU_00089	11.155994	878	10.937815	925	13.412977	1183	13.778548	976	15.266629	1060	14.760211	1339	14.09243	1145	15.729787	1180	16.689006	1355	13.794276	1195	10.815214	790	11.705213	880	13.720159	1062	12.746153	969	14.531795	1033	0.844251129	0.136881833	normal	0.577658281	0.302687139	normal	0.957136428	-0.055123237	normal	0.932530718	0.056745232	normal	--	--	Biological Process: cellular process (GO:0009987);;	--	--	--
NNU_00090	NNU_00090	0	0	0	0	0	0	0	0	0	0	0	0	0	0	0	0	0	0	0	0	0	0	0	0	0	0	0	0	0	0	--	--	--	--	--	--	--	--	--	--	--	--	--	--	--	--	--	--
NNU_00091	NNU_00091	32.902214	549	22.592012	406	26.252748	492	25.589048	385	35.120487	517	30.854067	594	27.001097	466	32.165173	512	36.89529	636	39.392151	724	40.988808	634	35.766209	570	30.450554	500	40.393745	651	33.041473	499	0.968243537	-0.09962238	normal	0.829966322	0.127106389	normal	0.460694497	0.499311084	normal	0.69378162	0.259123329	normal	--	--	Cellular Component: protein phosphatase type 1 complex (GO:0000164);; Cellular Component: nucleus (GO:0005634);; Biological Process: embryo development (GO:0009790);; Biological Process: negative regulation of phosphoprotein phosphatase activity (GO:0032515);;	K17553|5.8916e-23|ath:AT2G31305|K17553 protein phosphatase 1 regulatory subunit 11 | (RefSeq) INH3; inhibitor-3	--	[S]
NNU_00092	NNU_00092	1.218152	207	1.41579	161	1.31971	260	0.780467	115	0.456099	70	0.980059	128	1.080787	89	1.684138	233	1.59113	272	0.693963	132	0.351613	55	0.557907	91	0.823585	130	1.100945	177	0.310902	36	0.36013003	-0.856358921	normal	0.943873027	-0.091901766	normal	0.181420484	-1.34839881	normal	0.708062177	-0.421520263	normal	--	--	Cellular Component: mitochondrion (GO:0005739);; Biological Process: xylem and phloem pattern formation (GO:0010051);; Biological Process: chloroplast RNA processing (GO:0031425);; Biological Process: single-organism cellular process (GO:0044763);; Biological Process: anatomical structure development (GO:0048856);; Biological Process: mitochondrial mRNA modification (GO:0080156);;	--	--	[R]
NNU_00093	NNU_00093	309.47934	17150	116.991135	6976	171.338089	10649	63.033085	3145	299.149994	14627	83.562004	5342	144.754303	8283	159.585205	8434	260.271759	14885	49.007275	2992	198.613342	10207	197.732712	10468	146.418884	7980	227.913086	12199	65.935158	3304	0.279572013	-1.614618473	normal	0.898888939	-0.21234924	normal	0.976133892	-0.025827817	normal	0.915340298	-0.228354258	normal	--	--	--	--	--	--
NNU_00094	NNU_00094	0	0	0	0	0	0	0	0	0	0	0	0	0	0	0	0	0	0	0	0	0	0	0	0	0	0	0	0	0	0	--	--	--	--	--	--	--	--	--	--	--	--	[O]	Posttranslational modification, protein turnover, chaperones	Cellular Component: cell wall (GO:0005618);; Cellular Component: cytosol (GO:0005829);; Biological Process: gluconeogenesis (GO:0006094);; Biological Process: glycolytic process (GO:0006096);; Biological Process: rRNA processing (GO:0006364);; Biological Process: cytoskeleton organization (GO:0007010);; Biological Process: response to salt stress (GO:0009651);; Biological Process: plant-type cell…	K09494|2.13452e-72|pmum:103321172|K09494 T-complex protein 1 subunit beta | (RefSeq) T-complex protein 1 subunit beta	--	[O]
NNU_00095	NNU_00095	0	0	0	0	0	0	0	0	0	0	0	0	0	0	0	0	0	0	0	0	0	0	0	0	0	0	0	0	0	0	--	--	--	--	--	--	--	--	--	--	--	--	[O]	Posttranslational modification, protein turnover, chaperones	Molecular Function: ATP binding (GO:0005524);; Cellular Component: cell wall (GO:0005618);; Cellular Component: cytoplasm (GO:0005737);; Cellular Component: cytosol (GO:0005829);; Biological Process: gluconeogenesis (GO:0006094);; Biological Process: rRNA processing (GO:0006364);; Biological Process: protein folding (GO:0006457);; Biological Process: cytoskeleton organization (GO:0007010);; Biolo…	K09494|2.93857e-16|pda:103715776|K09494 T-complex protein 1 subunit beta | (RefSeq) T-complex protein 1 subunit beta	--	[O]
NNU_00096	NNU_00096	10.345206	286	12.560391	373	17.081848	529	0.189204	5	0.249961	7	0.372218	12	0.41388	12	0.308369	9	0.142471	5	0.1902	6	0.632336	17	0	0	0.074754	3	0	0	0.081305	3	9.10E-13	-5.649987416	down	2.07E-14	-5.476696376	down	1.32E-09	-5.225168652	down	5.02E-15	-8.03076449	down	--	--	Molecular Function: transcription factor activity, sequence-specific DNA binding (GO:0003700);; Cellular Component: nucleus (GO:0005634);; Biological Process: transcription, DNA-templated (GO:0006351);; Biological Process: response to cold (GO:0009409);; Biological Process: response to water deprivation (GO:0009414);; Biological Process: response to abscisic acid (GO:0009737);; Biological Process…	--	--	--
NNU_00097	NNU_00097	0	0	0	0	0.035322	1	1.596721	46	0	0	0.299185	12	0	0	1.224456	30	0	0	0.293888	11	0	0	0	0	0.037966	1	0	0	0.012499	1	--	--	--	--	--	--	--	--	--	--	--	--	--	--	--	--	--	--
NNU_00098	NNU_00098	15.951165	2326	25.06073	3553	26.164072	4201	33.12963	4325	17.614003	2226	34.259451	5750	23.361442	3449	29.780997	4143	21.282234	3187	42.435394	6241	10.982196	1491	13.209514	1890	17.055246	2452	14.608265	2089	33.306026	4353	0.305091534	0.526922207	normal	0.866170277	0.127506822	normal	0.116920069	-0.779188511	normal	0.276631438	-0.5183112	normal	--	--	--	--	--	--
NNU_00099	NNU_00099	0	0	0.229355	22	0.020369	2	1.030307	81	0.214401	17	1.077334	106	0.725674	62	1.195257	98	0.647288	56	1.32023	124	0.218707	14	0.136146	12	0.132733	9	0.163462	14	1.487533	104	0.000237361	3.536189167	up	0.0001227	3.246197877	up	--	--	--	--	--	--	--	--	--	--	--	--
NNU_00100	NNU_00100	0	0	0	0	0	0	0	0	0	0	0	0	0	0	0	0	0	0	0	0	0	0	0	0	0	0	0	0	0	0	--	--	--	--	--	--	--	--	--	--	--	--	[RTKL]	General function prediction only;; Signal transduction mechanisms;; Transcription;; Replication, recombination and repair	Biological Process: regulation of cell growth (GO:0001558);; Molecular Function: protein serine/threonine kinase activity (GO:0004674);; Molecular Function: protein tyrosine kinase activity (GO:0004713);; Molecular Function: steroid binding (GO:0005496);; Molecular Function: ATP binding (GO:0005524);; Cellular Component: mitochondrion (GO:0005739);; Cellular Component: endosome (GO:0005768);; Cel…	--	--	--
NNU_00101	NNU_00101	155.547348	6828	175.259079	8278	185.999619	9157	103.322365	4083	86.981712	3369	122.843689	6220	116.699646	5290	114.67379	4800	141.381409	6405	153.77713	7436	113.90979	4637	79.829086	3348	68.842949	2972	63.922588	2710	74.150513	2943	0.157107794	-0.738485724	normal	0.246097744	-0.556700996	normal	0.119789335	-0.797828135	normal	0.000979076	-1.479501352	down	[C]	Energy production and conversion	Molecular Function: iron ion binding (GO:0005506);; Molecular Function: copper ion binding (GO:0005507);; Cellular Component: mitochondrion (GO:0005739);; Cellular Component: mitochondrial intermembrane space (GO:0005758);; Cellular Component: vacuolar membrane (GO:0005774);; Cellular Component: Golgi apparatus (GO:0005794);; Cellular Component: cytosol (GO:0005829);; Cellular Component: plasma m…	K08738|9.03512e-76|cmo:103493436|K08738 cytochrome c | (RefSeq) cytochrome c	Sulfur metabolism (ko00920)	[C]
NNU_00102	NNU_00102	4.970411	413	4.140884	348	5.166069	509	6.385256	452	5.709713	454	6.015136	563	7.655564	683	9.029471	726	10.682827	953	5.442674	505	4.017639	407	6.063472	492	3.913247	438	4.450723	478	5.54071	431	0.833174367	0.180348634	normal	0.081244488	0.884106084	normal	0.740075567	0.272700729	normal	0.864694436	0.135834834	normal	--	--	Molecular Function: phosphatidylcholine 1-acylhydrolase activity (GO:0008970);; Cellular Component: plasmodesma (GO:0009506);; Biological Process: detection of gravity (GO:0009590);; Biological Process: amyloplast organization (GO:0009660);; Cellular Component: plant-type vacuole membrane (GO:0009705);; Biological Process: negative gravitropism (GO:0009959);; Molecular Function: metal ion binding…	--	--	[IU]
NNU_00103	NNU_00103	3.412111	201	3.676154	236	5.689675	376	3.373292	186	4.891165	253	2.134135	145	3.093116	187	2.958373	173	3.998281	239	1.856681	121	2.38531	124	5.503263	315	4.909404	298	4.995744	284	3.162812	169	0.370533849	-0.722876607	normal	0.589410442	-0.424291492	normal	0.948023123	-0.123409751	normal	0.893595769	0.151090697	normal	--	--	Cellular Component: ubiquitin ligase complex (GO:0000151);; Molecular Function: ubiquitin-protein transferase activity (GO:0004842);; Cellular Component: nucleus (GO:0005634);; Cellular Component: cytosol (GO:0005829);; Cellular Component: plasma membrane (GO:0005886);; Biological Process: signal transduction (GO:0007165);; Biological Process: response to abiotic stimulus (GO:0009628);; Biologica…	--	--	[S]
NNU_00104	NNU_00104	0.047693	3	0	0	0.190786	10	0	0	0	0	0	0	0.046033	3	0	0	0	0	0.082259	4	0.635469	26	0.199701	9	0.411888	18	0.31815	14	0.052745	3	--	--	--	--	--	--	--	--	--	--	--	--	--	--	Molecular Function: hydrolase activity, hydrolyzing O-glycosyl compounds (GO:0004553);; Cellular Component: extracellular region (GO:0005576);; Biological Process: defense response (GO:0006952);; Biological Process: metabolic process (GO:0008152);; Biological Process: response to stimulus (GO:0050896);;	--	--	--
NNU_00105	NNU_00105	13.802504	2376	19.565937	3523	12.356484	2348	13.251923	2042	7.87886	1203	7.498714	1473	12.980262	2228	7.770823	1281	11.582671	2051	10.313734	1956	9.209363	1460	16.144118	2635	11.23508	1908	19.509447	2117	9.528122	1491	0.175543328	-0.676156816	normal	0.192769393	-0.580087604	normal	0.74067652	-0.25899443	normal	0.417869447	-0.426828658	normal	--	--	Cellular Component: endosome (GO:0005768);; Cellular Component: Golgi apparatus (GO:0005794);; Cellular Component: trans-Golgi network (GO:0005802);; Biological Process: cell adhesion (GO:0007155);; Biological Process: xylem and phloem pattern formation (GO:0010051);; Biological Process: trichome morphogenesis (GO:0010090);; Biological Process: fruit development (GO:0010154);; Biological Process:…	K20871|0|vvi:100266466|K20871 putative beta-1,4-xylosyltransferase IRX14 [EC:2.4.2.-] | (RefSeq) probable beta-1,4-xylosyltransferase IRX14H	--	[O]
NNU_00106	NNU_00106	0	0	0.01713	3	0.0321	4	0.143332	15	0	0	0.015926	3	0.035699	5	0.092646	10	0.035719	5	0.208813	26	0.048031	5	0.038653	5	0.092585	11	0	0	0.358354	36	--	--	--	--	--	--	--	--	--	--	--	--	--	--	Cellular Component: cell part (GO:0044464);;	--	--	--
NNU_00107	NNU_00107	1.747075	166	2.32158	227	3.669917	377	6.455752	517	10.742901	850	6.874285	710	10.954225	1014	14.423558	1230	19.142201	1771	15.782881	1558	21.02541	1746	20.509531	1745	17.906896	1577	20.250426	1763	8.937079	721	0.04075262	1.207287277	normal	3.53E-08	2.407879205	up	1.79E-11	3.000667953	up	8.24E-11	2.764992422	up	--	--	Cellular Component: plant-type vacuole (GO:0000325);; Molecular Function: cysteine-type endopeptidase activity (GO:0004197);; Molecular Function: phospholipase A2 activity (GO:0004623);; Molecular Function: protein binding (GO:0005515);; Cellular Component: cell wall (GO:0005618);; Cellular Component: vacuole (GO:0005773);; Cellular Component: endoplasmic reticulum (GO:0005783);; Cellular Compone…	--	--	[O]
NNU_00108	NNU_00108	0	0	0	0	0	0	0	0	0	0	0	0	0	0	0	0	0	0	0	0	0	0	0	0	0	0	0	0	0	0	--	--	--	--	--	--	--	--	--	--	--	--	--	--	--	--	--	--
NNU_00109	NNU_00109	0.312094	7	1.091588	27	0.230391	6	1.509199	31	0	0	0.422128	11	0.442281	11	0.980225	21	1.366915	32	1.158179	29	0.684582	15	0.42443	9	1.284285	28	0.560634	12	3.333495	67	--	--	--	--	--	--	--	--	--	--	--	--	--	--	--	--	--	--
NNU_00110	NNU_00110	3.995789	81	3.566389	82	4.563878	105	3.1309	68	3.740308	67	6.259316	153	1.443701	33	1.606171	34	3.718122	77	3.150642	76	1.950104	39	2.248096	44	4.406352	91	2.523969	51	6.161404	112	0.863062025	0.181045801	normal	0.322492083	-0.916244103	normal	0.505723435	-0.911135357	normal	0.850172047	-0.314780581	normal	--	--	--	--	--	--
NNU_00111	NNU_00111	1.997373	130	4.554772	308	8.360783	576	7.607373	440	9.934628	558	5.946127	418	2.452119	155	3.485291	204	6.024788	389	16.085551	1111	18.802677	1113	11.314048	620	5.390139	329	2.930058	175	1.022761	62	0.81924893	0.36035674	normal	0.675903056	-0.388824452	normal	0.093359695	1.653532477	normal	0.782312357	-0.339605674	normal	--	--	Biological Process: cell morphogenesis (GO:0000902);; Biological Process: developmental process involved in reproduction (GO:0003006);; Molecular Function: binding (GO:0005488);; Cellular Component: cell wall (GO:0005618);; Biological Process: post-embryonic development (GO:0009791);; Biological Process: trichoblast differentiation (GO:0010054);; Biological Process: cell growth (GO:0016049);; Bio…	--	--	[R]
NNU_00112	NNU_00112	0.603374	57	1.338826	121	0.78132	80	8.788582	689	6.089123	473	11.253619	1002	2.08272	194	4.383344	370	3.259901	317	3.501057	349	0.342375	31	0.374625	36	7.576612	554	5.427229	484	15.853338	1078	4.50E-10	3.226840776	up	0.007876847	1.792409694	up	0.377422843	-1.152188613	normal	3.40E-05	2.634188381	up	--	--	Biological Process: regulation of transcription, DNA-templated (GO:0006355);; Biological Process: anatomical structure morphogenesis (GO:0009653);; Biological Process: tissue development (GO:0009888);; Biological Process: single-organism cellular process (GO:0044763);; Biological Process: single-organism developmental process (GO:0044767);; Biological Process: animal organ development (GO:0048513…	--	--	--
NNU_00113	NNU_00113	0	0	0	0	0	0	0.016516	1	0	0	0	0	0	0	0	0	0	0	0	0	0	0	0	0	0	0	0	0	0	0	--	--	--	--	--	--	--	--	--	--	--	--	[U]	Intracellular trafficking, secretion, and vesicular transport	Cellular Component: mitochondrion (GO:0005739);; Cellular Component: Golgi apparatus (GO:0005794);; Cellular Component: plasma membrane (GO:0005886);; Biological Process: retrograde vesicle-mediated transport, Golgi to ER (GO:0006890);; Biological Process: intra-Golgi vesicle-mediated transport (GO:0006891);; Biological Process: membrane fusion (GO:0006944);; Cellular Component: integral componen…	--	--	[U]
NNU_00114	NNU_00114	0	0	0	0	0	0	0	0	0	0	0	0	0	0	0	0	0	0	0	0	0	0	0	0	0.115505	3	0	0	0	0	--	--	--	--	--	--	--	--	--	--	--	--	--	--	Cellular Component: mitochondrion (GO:0005739);; Cellular Component: Golgi apparatus (GO:0005794);; Cellular Component: plasma membrane (GO:0005886);; Biological Process: retrograde vesicle-mediated transport, Golgi to ER (GO:0006890);; Biological Process: intra-Golgi vesicle-mediated transport (GO:0006891);; Biological Process: membrane fusion (GO:0006944);; Cellular Component: integral componen…	--	--	[U]
NNU_00115	NNU_00115	8.101601	907	5.860719	820	5.219555	740	5.802298	673	7.575098	732	8.031857	1091	5.862223	884	4.198809	592	4.898561	701	5.942388	831	6.569706	726	10.145756	1053	6.354049	873	7.401215	880	5.233798	667	0.971161949	-0.023695645	normal	0.78459077	-0.207080726	normal	0.650286838	0.269152149	normal	0.861779165	0.091732723	normal	[L]	Replication, recombination and repair	Molecular Function: 3'-5' exonuclease activity (GO:0008408);; Biological Process: miRNA catabolic process (GO:0010587);; Cellular Component: mediator complex (GO:0016592);;	K14570|3.32615e-121|pxb:103961593|K14570 RNA exonuclease 1 [EC:3.1.-.-] | (RefSeq) small RNA degrading nuclease 3-like	Ribosome biogenesis in eukaryotes (ko03008)	[L]
NNU_00116	NNU_00116	5.073231	235	4.41773	262	3.606525	213	3.1113	183	3.25173	175	1.510455	84	1.835102	119	2.378526	158	2.998302	185	1.23388	90	1.122013	56	1.855476	115	2.255261	125	3.044648	163	2.018354	103	0.309439388	-0.832335658	normal	0.437265487	-0.639320383	normal	0.182137841	-1.318803726	normal	0.482919919	-0.70197043	normal	--	--	--	--	--	--
NNU_00117	NNU_00117	8.620477	650	10.175551	826	8.810538	745	20.683952	1404	18.939489	1260	20.301119	1765	22.409069	1744	28.595926	2056	24.632866	1916	19.77599	1642	26.809778	1874	26.660778	1920	23.80547	1765	24.342003	1772	19.567968	1334	0.018211824	1.020451373	normal	0.000636148	1.364888342	up	0.000365712	1.554099527	up	0.001926058	1.280773262	up	--	--	Molecular Function: ubiquitin-protein transferase activity (GO:0004842);; Molecular Function: protein binding (GO:0005515);; Cellular Component: nucleus (GO:0005634);; Cellular Component: cytoplasm (GO:0005737);; Biological Process: ubiquitin-dependent protein catabolic process (GO:0006511);; Biological Process: signal transduction (GO:0007165);; Biological Process: macromolecule biosynthetic pro…	--	--	[R]
NNU_00118	NNU_00118	0.692639	75	2.017313	232	1.778695	214	5.122311	493	2.290083	216	8.551044	1054	1.786491	198	2.067372	211	2.125842	235	5.006519	590	0.765155	76	1.505478	154	3.38092	356	2.891237	299	10.460011	1011	0.000937879	2.083281724	up	0.735886111	0.35303758	normal	0.771847369	-0.380513279	normal	0.226173694	0.987569538	normal	[D]	Cell cycle control, cell division, chromosome partitioning	Biological Process: mitotic cell cycle (GO:0000278);; Molecular Function: cyclin-dependent protein serine/threonine kinase activity (GO:0004693);; Molecular Function: protein binding (GO:0005515);; Cellular Component: nucleus (GO:0005634);; Biological Process: DNA replication (GO:0006260);; Biological Process: organelle organization (GO:0006996);; Biological Process: response to hormone (GO:00097…	K14505|4.24135e-138|vvi:100267897|K14505 cyclin D3, plant | (RefSeq) cyclin-D3-3	Plant hormone signal transduction (ko04075)	[D]
NNU_00119	NNU_00119	0	0	0	0	0	0	0	0	0	0	0	0	0	0	0	0	0	0	0	0	0	0	0	0	0	0	0	0	0	0	--	--	--	--	--	--	--	--	--	--	--	--	--	--	Biological Process: cytokinesis by cell plate formation (GO:0000911);; Molecular Function: SNAP receptor activity (GO:0005484);; Cellular Component: trans-Golgi network (GO:0005802);; Cellular Component: plasma membrane (GO:0005886);; Biological Process: acetyl-CoA metabolic process (GO:0006084);; Biological Process: protein targeting to membrane (GO:0006612);; Biological Process: amino acid tran…	K08486|1.43304e-71|pper:PRUPE_ppa023624mg|K08486 syntaxin 1B/2/3 | (RefSeq) hypothetical protein	SNARE interactions in vesicular transport (ko04130)	[U]
NNU_00120	NNU_00120	3.944007	277	9.936283	757	2.837556	225	4.094021	252	0.296199	19	3.929388	321	0.219911	17	1.093513	72	2.059976	150	2.964718	225	0	0	0.05991	5	0.610549	43	0.476424	34	4.150984	265	0.718845913	-0.619361292	normal	0.06362981	-2.416653064	normal	0.000659689	-7.288772448	down	0.045151781	-3.418734947	normal	[E]	Amino acid transport and metabolism	Molecular Function: DNA binding (GO:0003677);; Molecular Function: asparaginase activity (GO:0004067);; Biological Process: regulation of transcription, DNA-templated (GO:0006355);; Biological Process: glycoprotein catabolic process (GO:0006516);; Molecular Function: peptidase activity (GO:0008233);; Biological Process: protein metabolic process (GO:0019538);;	K13051|0|vvi:100248834|K13051 beta-aspartyl-peptidase (threonine type) [EC:3.4.19.5] | (RefSeq) probable isoaspartyl peptidase/L-asparaginase 2-like	--	[E]
NNU_00121	NNU_00121	1.855572	100	4.305511	248	2.40527	145	2.432093	117	0.159764	8	2.502372	155	1.067847	59	1.212826	62	0.438712	25	2.9741	175	0.543338	27	0.573169	30	0.903004	48	0.66827	35	3.898313	189	0.789537308	-0.331038994	normal	0.020739631	-1.714946052	normal	0.021621643	-2.314018408	normal	0.041549897	-1.943831366	normal	--	--	Biological Process: polysaccharide biosynthetic process (GO:0000271);; Molecular Function: protein kinase activity (GO:0004672);; Molecular Function: protein binding (GO:0005515);; Biological Process: cellular glucan metabolic process (GO:0006073);; Biological Process: cellular protein modification process (GO:0006464);; Biological Process: cellular aromatic compound metabolic process (GO:0006725…	--	--	[R]
NNU_00122	NNU_00122	0.045875	2	0.024094	1	0.376796	7	0	0	0.053168	2	0	0	0.114529	4	0.684645	9	0.530031	9	0.06295	2	0	0	0	0	0	0	0.827545	12	0	0	--	--	--	--	--	--	--	--	--	--	--	--	--	--	Molecular Function: voltage-gated ion channel activity (GO:0005244);; Molecular Function: potassium channel activity (GO:0005267);; Cellular Component: mitochondrion (GO:0005739);; Cellular Component: membrane (GO:0016020);; Biological Process: potassium ion transmembrane transport (GO:0071805);;	K08873|1.56569e-16|vvi:100260579|K08873 serine/threonine-protein kinase SMG1 [EC:2.7.11.1] | (RefSeq) SMG1; uncharacterized LOC100260579	mRNA surveillance pathway (ko03015)	[PT]
NNU_00123	NNU_00123	0.891191	46	0.59329	33	1.228222	70	0.836978	39	0.41072	19	1.014336	60	0.460154	25	0.966802	47	0.680307	36	0.531529	30	1.410479	67	0.50101	25	0.467589	24	0.735767	37	0.828662	39	0.981861706	-0.094605913	normal	0.665826873	-0.452287325	normal	0.957298442	0.139530824	normal	0.669200699	-0.664219122	normal	--	--	--	--	--	--
NNU_00124	NNU_00124	0.92588	107	1.502836	187	0.432907	56	6.033232	626	0.908311	93	5.571925	741	3.83392	457	3.216102	354	0.930725	111	12.190211	1548	0.793209	85	1.035376	115	1.677237	191	0.552811	62	8.028652	837	4.20E-06	2.461390945	up	0.183561981	1.399013346	normal	1	-0.060101952	normal	0.916165305	0.103649433	normal	--	--	--	--	--	--
NNU_00125	NNU_00125	78.423349	6585	34.546297	3020	35.084331	3229	31.746415	2455	41.493641	3487	36.735606	3701	36.326749	3473	23.078556	2039	23.619233	2166	33.573181	3296	53.565937	4373	35.196808	2931	34.735041	2844	37.231771	2789	26.183185	2274	0.739360335	-0.639124998	normal	0.468006646	-0.809438638	normal	0.995436989	-0.079231126	normal	0.682207586	-0.649120291	normal	--	--	Molecular Function: DNA binding (GO:0003677);; Molecular Function: transcription factor activity, sequence-specific DNA binding (GO:0003700);; Molecular Function: protein binding (GO:0005515);; Cellular Component: nucleus (GO:0005634);; Biological Process: pentose-phosphate shunt (GO:0006098);; Biological Process: rRNA processing (GO:0006364);; Cellular Component: chloroplast thylakoid membrane (…	--	--	--
NNU_00126	NNU_00126	7.294662	725	18.50598	1979	12.401546	1382	22.016298	1969	16.871038	1479	23.946154	2745	43.988041	4513	24.789721	2349	17.098997	1754	26.166462	2864	22.128654	2039	27.903481	2649	25.942038	2535	20.1364	1933	30.329386	2725	0.121142628	0.739891148	normal	0.21230308	1.118130145	normal	0.03179391	1.000936376	normal	0.121652297	0.767871218	normal	[HE]	Coenzyme transport and metabolism;; Amino acid transport and metabolism	Molecular Function: phosphoglycerate dehydrogenase activity (GO:0004617);; Molecular Function: ATP binding (GO:0005524);; Cellular Component: mitochondrion (GO:0005739);; Cellular Component: cytosol (GO:0005829);; Biological Process: L-serine biosynthetic process (GO:0006564);; Biological Process: lipid metabolic process (GO:0006629);; Biological Process: response to stress (GO:0006950);; Biologi…	K00058|0|csv:101221689|K00058 D-3-phosphoglycerate dehydrogenase [EC:1.1.1.95] | (RefSeq) D-3-phosphoglycerate dehydrogenase 1, chloroplastic-like	Glycine, serine and threonine metabolism (ko00260);; Carbon metabolism (ko01200);; Biosynthesis of amino acids (ko01230)	[E]
NNU_00127	NNU_00127	16.267764	1526	19.538452	1717	18.781198	1704	12.315299	1053	23.384901	1746	15.603807	1626	14.566352	1380	25.587701	2123	20.45727	2081	7.028786	769	5.392437	496	8.745132	830	12.007085	1168	21.206134	1291	10.448876	750	0.516516486	-0.399476802	normal	0.751301266	0.169897746	normal	0.025383741	-1.144688426	normal	0.471213972	-0.401134718	normal	[R]	General function prediction only	Molecular Function: DNA binding (GO:0003677);; Molecular Function: transcription factor activity, sequence-specific DNA binding (GO:0003700);; Molecular Function: transporter activity (GO:0005215);; Molecular Function: protein binding (GO:0005515);; Molecular Function: GTP binding (GO:0005525);; Cellular Component: Golgi apparatus (GO:0005794);; Cellular Component: cytosol (GO:0005829);; Biologic…	K07937|3.66846e-64|mdm:103453715|K07937 ADP-ribosylation factor 1 | (RefSeq) ADP-ribosylation factor 2-like	Endocytosis (ko04144)	[U]
NNU_00128	NNU_00128	0	0	0	0	0	0	0	0	0	0	0	0	0	0	0	0	0	0	0	0	0	0	0	0	0	0	0	0	0	0	--	--	--	--	--	--	--	--	--	--	--	--	--	--	Biological Process: amino acid transmembrane transport (GO:0003333);; Cellular Component: plasma membrane (GO:0005886);; Molecular Function: amino acid transmembrane transporter activity (GO:0015171);; Molecular Function: polyamine transmembrane transporter activity (GO:0015203);; Molecular Function: basic amino acid transmembrane transporter activity (GO:0015326);; Biological Process: chlorophyl…	--	--	[E]
NNU_00129	NNU_00129	0.594182	91	1.534472	252	0.54089	93	3.790749	520	0.278057	38	3.901837	686	0.134135	22	0.662768	97	0.463118	73	2.704912	454	0.091852	13	0.06957	11	0.417512	63	0.121765	18	2.938323	405	0.00041961	1.987101708	up	0.275205197	-1.164959024	normal	0.030799525	-3.381379288	normal	0.203169365	-1.82507716	normal	[RTKL]	General function prediction only;; Signal transduction mechanisms;; Transcription;; Replication, recombination and repair	Molecular Function: nucleotide binding (GO:0000166);; Molecular Function: protein kinase activity (GO:0004672);; Biological Process: cellular protein modification process (GO:0006464);; Biological Process: phosphorus metabolic process (GO:0006793);; Biological Process: signal transduction (GO:0007165);; Biological Process: anatomical structure morphogenesis (GO:0009653);; Biological Process: tiss…	--	--	--
NNU_00130	NNU_00130	0	0	0	0	0	0	0.028139	3	0	0	0.016021	2	0	0	0.105714	9	0	0	0	0	0	0	0	0	0.077267	7	0	0	0.028386	3	--	--	--	--	--	--	--	--	--	--	--	--	[DZ]	Cell cycle control, cell division, chromosome partitioning;; Cytoskeleton	Biological Process: mitotic cell cycle (GO:0000278);; Biological Process: cytokinesis by cell plate formation (GO:0000911);; Cellular Component: cell wall (GO:0005618);; Cellular Component: nucleolus (GO:0005730);; Cellular Component: microtubule organizing center (GO:0005815);; Cellular Component: spindle (GO:0005819);; Cellular Component: spindle microtubule (GO:0005876);; Molecular Function: m…	K10436|0|vvi:100262748|K10436 microtubule-associated protein, RP/EB family | (RefSeq) microtubule-associated protein RP/EB family member 1C	--	[DZ]
NNU_00131	NNU_00131	59.81414	2663	83.665955	4008	60.111168	3002	56.839848	2278	45.765842	1798	53.62664	2754	69.359612	3189	126.074257	5353	100.591499	4622	66.563927	3265	48.687767	2011	65.854271	2801	57.986649	2539	63.427364	2728	78.18869	3148	0.424927738	-0.42841209	normal	0.333231292	0.449489157	normal	0.743662221	-0.238195275	normal	0.652843664	-0.263476253	normal	[KAD]	Transcription;; RNA processing and modification;; Cell cycle control, cell division, chromosome partitioning	Biological Process: tryptophan biosynthetic process (GO:0000162);; Biological Process: cytokinesis by cell plate formation (GO:0000911);; Biological Process: cell fate specification (GO:0001708);; Biological Process: defense response to insect (GO:0002213);; Molecular Function: DNA binding (GO:0003677);; Molecular Function: chromatin binding (GO:0003682);; Molecular Function: transcription factor…	K09422|1.82757e-134|vvi:100233128|K09422 myb proto-oncogene protein, plant | (RefSeq) SREBP; sucrose responsive element binding protein	--	[K]
NNU_00132	NNU_00132	0	0	0	0	0	0	0	0	0	0	0	0	0	0	0	0	0	0	0	0	0	0	0	0	0	0	0	0	0	0	--	--	--	--	--	--	--	--	--	--	--	--	--	--	--	--	--	--
NNU_00133	NNU_00133	53.720741	5636	68.134232	7692	46.007885	5414	29.345053	2772	29.333979	2716	31.495781	3812	18.952383	2054	17.444729	1746	18.553295	2009	24.163198	2793	21.45821	2088	17.158794	1720	20.834852	2150	18.764214	1902	22.654163	2149	0.02710772	-1.015556086	normal	6.97E-06	-1.699008787	down	0.000955431	-1.51397404	down	0.000198734	-1.608840805	down	[E]	Amino acid transport and metabolism	Molecular Function: oxidoreductase activity (GO:0016491);; Biological Process: oxidation-reduction process (GO:0055114);;	--	--	[R]
NNU_00134	NNU_00134	6.886293	367	6.60478	350	7.815507	370	3.911996	122	3.6399	108	2.512343	144	7.364098	267	4.643878	170	4.635472	245	4.565496	166	2.228874	86	2.150122	120	2.169634	108	3.703047	122	2.090184	108	0.027956081	-1.530633626	normal	0.334441733	-0.691474635	normal	0.041093891	-1.644777391	normal	0.027039516	-1.641748545	normal	--	--	--	--	--	[S]
NNU_00135	NNU_00135	0.366901	24	0.715894	50	0	0	0.10317	6	0.057762	4	0	0	0	0	0.233319	15	0	0	0.01079	1	0	0	0	0	0.318105	21	0.102085	7	0	0	--	--	--	--	--	--	--	--	--	--	--	--	--	--	--	--	--	--
NNU_00136	NNU_00136	0	0	0	0	0	0	0	0	0	0	0	0	0	0	0	0	0	0	0	0	0	0	0	0	0	0	0	0	0	0	--	--	--	--	--	--	--	--	--	--	--	--	[F]	Nucleotide transport and metabolism	Biological Process: DNA metabolic process (GO:0006259);; Biological Process: cellular biosynthetic process (GO:0044249);; Biological Process: single-organism cellular process (GO:0044763);; Biological Process: organic substance biosynthetic process (GO:1901576);;	K10808|7.90226e-15|tcc:TCM_017203|K10808 ribonucleoside-diphosphate reductase subunit M2 [EC:1.17.4.1] | (RefSeq) Ferritin/ribonucleotide reductase-like family protein	Purine metabolism (ko00230);; Pyrimidine metabolism (ko00240);; Glutathione metabolism (ko00480)	[F]
NNU_00137	NNU_00137	0	0	0	0	0	0	0	0	0	0	0	0	0	0	0.082718	2	0	0	0	0	0	0	0	0	0	0	0	0	0	0	--	--	--	--	--	--	--	--	--	--	--	--	--	--	Biological Process: regulation of transcription, DNA-templated (GO:0006355);; Molecular Function: histone methyltransferase activity (H3-K4 specific) (GO:0042800);; Biological Process: histone H3-K4 methylation (GO:0051568);;	--	--	--
NNU_00138	NNU_00138	0	0	0	0	0	0	0	0	0	0	0	0	0	0	0	0	0	0	0	0	0	0	0	0	0	0	0	0	0	0	--	--	--	--	--	--	--	--	--	--	--	--	--	--	Molecular Function: protein kinase activity (GO:0004672);; Molecular Function: protein serine/threonine kinase activity (GO:0004674);; Molecular Function: ATP binding (GO:0005524);; Cellular Component: plasma membrane (GO:0005886);; Biological Process: chromatin silencing (GO:0006342);; Biological Process: protein phosphorylation (GO:0006468);; Biological Process: transmembrane receptor protein t…	--	--	--
NNU_00139	NNU_00139	10.391186	628	13.505484	868	15.724069	947	17.448793	1023	15.964693	887	20.800632	1334	17.729333	977	15.05626	827	16.599148	934	25.750502	1477	23.379919	1240	25.03131	1323	31.922187	1660	25.002121	1441	20.781516	1146	0.417693272	0.467403575	normal	0.794997302	0.177041831	normal	0.095558957	0.863943007	normal	0.029605242	0.966085783	normal	[OC]	Posttranslational modification, protein turnover, chaperones;; Energy production and conversion	Cellular Component: protein storage vacuole (GO:0000326);; Biological Process: RNA splicing, via endonucleolytic cleavage and ligation (GO:0000394);; Molecular Function: protein disulfide isomerase activity (GO:0003756);; Cellular Component: mitochondrion (GO:0005739);; Cellular Component: vacuolar membrane (GO:0005774);; Cellular Component: endoplasmic reticulum (GO:0005783);; Cellular Component…	K09580|4.1073e-121|pda:103701300|K09580 protein disulfide-isomerase A1 [EC:5.3.4.1] | (RefSeq) protein disulfide isomerase-like 5-2	Protein processing in endoplasmic reticulum (ko04141)	[O]
NNU_00140	NNU_00140	0.191549	21	0	0	0.068098	9	0	0	0.043462	5	0.032526	4	0	0	0	0	0	0	0	0	0	0	0	0	0	0	0.058627	6	0.042411	5	--	--	--	--	--	--	--	--	--	--	--	--	--	--	Biological Process: organelle organization (GO:0006996);; Biological Process: post-embryonic development (GO:0009791);; Cellular Component: intracellular membrane-bounded organelle (GO:0043231);; Biological Process: single-organism developmental process (GO:0044767);; Biological Process: animal organ development (GO:0048513);; Biological Process: reproductive structure development (GO:0048608);; …	--	--	--
NNU_00141	NNU_00141	6.330725	658	7.713111	836	6.057469	680	8.717157	755	5.890263	550	6.844449	792	3.013041	335	2.841775	278	3.660203	399	7.857374	874	5.734179	527	4.003988	406	5.152552	542	3.889876	371	7.047013	634	0.977247059	0.028224887	normal	0.033246222	-1.116164756	normal	0.551656029	-0.430203783	normal	0.295366821	-0.653878702	normal	--	--	Molecular Function: catalytic activity (GO:0003824);; Molecular Function: protein binding (GO:0005515);; Cellular Component: nucleus (GO:0005634);; Biological Process: DNA repair (GO:0006281);; Biological Process: red, far-red light phototransduction (GO:0009585);; Biological Process: negative regulation of photomorphogenesis (GO:0010100);; Biological Process: reproductive structure development (…	K10571|1.18217e-119|vvi:100264330|K10571 de-etiolated-1 | (RefSeq) light-mediated development protein DET1	Ubiquitin mediated proteolysis (ko04120)	[K]
NNU_00142	NNU_00142	9.464239	237	9.402325	254	10.097767	284	12.274697	277	10.172478	225	12.039213	348	13.010059	337	12.539596	300	15.008284	388	14.186704	391	11.220334	261	11.81972	283	10.665398	263	13.402506	324	13.793879	313	0.846261772	0.195776933	normal	0.596774691	0.39629929	normal	0.791604615	0.267723423	normal	0.826616587	0.211153655	normal	[R]	General function prediction only	Molecular Function: GTPase activator activity (GO:0005097);; Biological Process: positive regulation of GTPase activity (GO:0032851);;	--	--	[R]
NNU_00143	NNU_00143	5.704134	66	11.845678	148	5.938408	78	9.368671	98	3.734573	39	12.530573	168	13.684203	164	10.22904	113	9.261204	111	9.070305	116	8.408954	91	4.591667	51	10.24904	117	10.642701	119	13.779091	145	0.757854474	0.360675406	normal	0.67347652	0.425330302	normal	0.886273089	-0.218740453	normal	0.80252971	0.315970332	normal	--	--	Cellular Component: vacuolar membrane (GO:0005774);; Cellular Component: plasma membrane (GO:0005886);;	--	--	--
NNU_00144	NNU_00144	0	0	0	0	0	0	0	0	0	0	0	0	0	0	0	0	0	0	0	0	0	0	0	0	0	0	0	0	0	0	--	--	--	--	--	--	--	--	--	--	--	--	--	--	Biological Process: ion transport (GO:0006811);; Biological Process: defense response (GO:0006952);; Biological Process: cellular process (GO:0009987);;	K13459|1.41557e-89|mdm:103429328|K13459 disease resistance protein RPS2 | (RefSeq) probable disease resistance protein At1g52660	Plant-pathogen interaction (ko04626)	[T]
NNU_00145	NNU_00145	0	0	0	0	0	0	0	0	0	0	0	0	0	0	0	0	0	0	0	0	0	0	0	0	0	0	0	0	0	0	--	--	--	--	--	--	--	--	--	--	--	--	--	--	Cellular Component: intracellular membrane-bounded organelle (GO:0043231);; Molecular Function: organic cyclic compound binding (GO:0097159);; Molecular Function: heterocyclic compound binding (GO:1901363);;	--	--	[T]
NNU_00146	NNU_00146	0	0	0.093729	6	0	0	0.392782	20	0	0	0.301915	20	0.099436	7	0	0	0	0	0.232816	16	0	0	0	0	0	0	0	0	0.765134	39	--	--	--	--	--	--	--	--	--	--	--	--	--	--	Molecular Function: (1->3)-beta-D-glucan binding (GO:0001872);; Molecular Function: catalytic activity (GO:0003824);; Cellular Component: plant-type cell wall (GO:0009505);; Cellular Component: plasmodesma (GO:0009506);; Cellular Component: anchored component of plasma membrane (GO:0046658);;	--	--	--
NNU_00147	NNU_00147	0	0	0	0	0	0	0	0	0	0	0	0	0.474397	8	0	0	0	0	0.230579	5	0	0	0	0	0	0	0	0	0	0	--	--	--	--	--	--	--	--	--	--	--	--	--	--	--	--	--	--
NNU_00148	NNU_00148	1.664251	107	1.961627	139	1.143582	81	1.818429	82	0.930033	55	1.475648	176	2.581724	166	2.640182	167	2.45827	134	2.951274	149	1.895817	112	0.378553	28	3.254891	170	2.011477	117	2.483354	149	0.89748308	0.102710148	normal	0.568691643	0.501763847	normal	0.7663294	-0.402544263	normal	0.7027619	0.396775402	normal	[R]	General function prediction only	Biological Process: cell morphogenesis (GO:0000902);; Molecular Function: phospholipid binding (GO:0005543);; Cellular Component: nucleus (GO:0005634);; Cellular Component: vacuole (GO:0005773);; Cellular Component: Golgi apparatus (GO:0005794);; Cellular Component: plasma membrane (GO:0005886);; Biological Process: protein targeting to vacuole (GO:0006623);; Biological Process: membrane fusion (…	K12486|1.64007e-88|pxb:103936296|K12486 stromal membrane-associated protein | (RefSeq) ADP-ribosylation factor GTPase-activating protein AGD12-like	Endocytosis (ko04144)	[R]
NNU_00149	NNU_00149	4.759974	388	6.637423	587	8.659902	787	6.787252	495	4.379218	312	6.691163	632	3.530287	301	5.500692	428	5.778062	478	6.151242	544	7.199838	548	9.213706	694	7.775062	621	7.154479	565	5.879514	439	0.890849027	-0.107931549	normal	0.374550836	-0.519274984	normal	0.714946392	0.298297874	normal	0.954970914	0.068013993	normal	--	--	Cellular Component: nucleus (GO:0005634);; Biological Process: DNA repair (GO:0006281);; Biological Process: embryo development ending in seed dormancy (GO:0009793);; Cellular Component: Smc5-Smc6 complex (GO:0030915);;	--	--	--
NNU_00150	NNU_00150	0.117673	4	0	0	0.288765	11	0.61861	18	0.147804	5	0.537236	20	0.397075	13	0.067925	3	0.502119	17	1.252656	44	0	0	0	0	0	0	0.167207	6	1.165768	33	--	--	--	--	--	--	--	--	--	--	--	--	--	--	Molecular Function: catalytic activity (GO:0003824);;	K11547|4.57799e-42|pper:PRUPE_ppa003403mg|K11547 kinetochore protein NDC80 | (RefSeq) hypothetical protein	--	[D]
NNU_00151	NNU_00151	5.874114	1079	3.837048	770	3.797292	723	1.516243	245	2.480711	370	2.335634	487	1.495637	283	1.539424	237	1.24649	224	2.334412	446	2.986422	445	3.559222	467	1.580355	256	2.234174	375	1.508179	255	0.094435862	-1.386684024	normal	0.002113167	-1.828305436	down	0.321754972	-0.75529367	normal	0.053582083	-1.452430642	normal	--	--	Cellular Component: mitochondrion (GO:0005739);;	--	--	--
NNU_00152	NNU_00152	3.172927	224	2.497442	190	2.047549	162	1.302657	83	2.287852	143	1.676039	137	1.746012	128	2.142775	145	2.356035	172	1.680103	131	1.401185	92	1.277266	86	4.043948	281	3.734299	255	2.257001	144	0.360790547	-0.937559284	normal	0.683650766	-0.409320553	normal	0.395699855	-0.939847474	normal	0.574813117	0.471245498	normal	--	--	Cellular Component: mitochondrion (GO:0005739);; Biological Process: RNA modification (GO:0009451);; Cellular Component: chloroplast (GO:0009507);; Biological Process: thylakoid membrane organization (GO:0010027);; Biological Process: sugar mediated signaling pathway (GO:0010182);; Biological Process: photosystem II assembly (GO:0010207);; Biological Process: regulation of chlorophyll biosyntheti…	--	--	[R]
NNU_00153	NNU_00153	0	0	0	0	0	0	0	0	0	0	0	0	0	0	0	0	0	0	0	0	0	0	0	0	0	0	0	0	0	0	--	--	--	--	--	--	--	--	--	--	--	--	[G]	Carbohydrate transport and metabolism	Biological Process: response to hypoxia (GO:0001666);; Cellular Component: vacuolar membrane (GO:0005774);; Cellular Component: Golgi apparatus (GO:0005794);; Cellular Component: plasma membrane (GO:0005886);; Molecular Function: starch synthase activity (GO:0009011);; Biological Process: glucan biosynthetic process (GO:0009250);; Cellular Component: amyloplast (GO:0009501);; Cellular Component: …	K00703|6.97826e-85|vvi:100261002|K00703 starch synthase [EC:2.4.1.21] | (RefSeq) granule-bound starch synthase 2, chloroplastic/amyloplastic	Starch and sucrose metabolism (ko00500)	--
NNU_00154	NNU_00154	0	0	0	0	0	0	0	0	0	0	0	0	0	0	0	0	0	0	0	0	0	0	0	0	0	0	0	0	0	0	--	--	--	--	--	--	--	--	--	--	--	--	[KAD]	Transcription;; RNA processing and modification;; Cell cycle control, cell division, chromosome partitioning	Biological Process: MAPK cascade (GO:0000165);; Biological Process: cell fate specification (GO:0001708);; Molecular Function: DNA binding (GO:0003677);; Molecular Function: chromatin binding (GO:0003682);; Molecular Function: transcription factor activity, sequence-specific DNA binding (GO:0003700);; Molecular Function: acid phosphatase activity (GO:0003993);; Molecular Function: protein serine/…	K16166|4.8499e-40|vvi:100265568|K16166 transcription factor MYB75 | (RefSeq) MYBA7; R2R3 MYB transcription factor	Circadian rhythm - plant (ko04712)	[K]
NNU_00155	NNU_00155	0	0	0	0	0	0	0	0	0	0	0	0	0	0	0	0	0	0	0	0	0	0	0	0	0	0	0	0	0	0	--	--	--	--	--	--	--	--	--	--	--	--	[KAD]	Transcription;; RNA processing and modification;; Cell cycle control, cell division, chromosome partitioning	Biological Process: tryptophan biosynthetic process (GO:0000162);; Biological Process: cell fate specification (GO:0001708);; Biological Process: defense response to insect (GO:0002213);; Molecular Function: DNA binding (GO:0003677);; Molecular Function: chromatin binding (GO:0003682);; Molecular Function: transcription factor activity, sequence-specific DNA binding (GO:0003700);; Molecular Funct…	K09422|1.05572e-21|pop:POPTR_0005s14480g|K09422 myb proto-oncogene protein, plant | (RefSeq) hypothetical protein	--	[K]
NNU_00156	NNU_00156	0	0	0	0	0	0	0	0	0	0	0	0	0	0	0	0	0	0	0	0	0	0	0	0	0	0	0	0	0	0	--	--	--	--	--	--	--	--	--	--	--	--	[KAD]	Transcription;; RNA processing and modification;; Cell cycle control, cell division, chromosome partitioning	Biological Process: MAPK cascade (GO:0000165);; Biological Process: cell fate specification (GO:0001708);; Molecular Function: DNA binding (GO:0003677);; Molecular Function: transcription factor activity, sequence-specific DNA binding (GO:0003700);; Molecular Function: acid phosphatase activity (GO:0003993);; Molecular Function: protein serine/threonine phosphatase activity (GO:0004722);; Molecul…	K09422|1.81252e-42|tcc:TCM_019192|K09422 myb proto-oncogene protein, plant | (RefSeq) R2R3 MYB transcription factor splice variant 1	--	[K]
NNU_00157	NNU_00157	24.482847	2898	19.663699	2512	19.50328	2593	19.081978	2040	23.993283	2514	18.960455	2594	28.923875	3545	29.760412	3367	32.422574	3969	20.141584	2631	24.012802	2642	27.169508	3079	27.255116	3181	26.983269	3094	19.703063	2115	0.655204362	-0.303211986	normal	0.32911012	0.418386959	normal	0.625910775	0.270895545	normal	0.633348572	0.236803448	normal	[RTKL]	General function prediction only;; Signal transduction mechanisms;; Transcription;; Replication, recombination and repair	Molecular Function: nucleotide binding (GO:0000166);; Biological Process: activation of MAPKK activity (GO:0000186);; Biological Process: cell plate assembly (GO:0000919);; Molecular Function: DNA binding (GO:0003677);; Molecular Function: transcription factor activity, sequence-specific DNA binding (GO:0003700);; Molecular Function: protein serine/threonine kinase activity (GO:0004674);; Molecul…	K13414|2.96714e-75|mdm:103428929|K13414 mitogen-activated protein kinase kinase kinase 1 [EC:2.7.11.25] | (RefSeq) mitogen-activated protein kinase kinase kinase 1-like	Plant-pathogen interaction (ko04626)	[T]
NNU_00158	NNU_00158	0.013955	2	0	0	0	0	0.010708	1	0	0	0	0	0	0	0	0	0	0	0.022681	2	0	0	0	0	0	0	0	0	0	0	--	--	--	--	--	--	--	--	--	--	--	--	--	--	Molecular Function: transferase activity, transferring phosphorus-containing groups (GO:0016772);; Biological Process: response to stimulus (GO:0050896);;	K13414|1.58788e-50|pvu:PHAVU_009G025700g|K13414 mitogen-activated protein kinase kinase kinase 1 [EC:2.7.11.25] | (RefSeq) hypothetical protein	Plant-pathogen interaction (ko04626)	[T]
NNU_00159	NNU_00159	0	0	0	0	0	0	0.029716	1	0	0	0	0	0	0	0	0	0.087873	2	0	0	0	0	0	0	0.049755	2	0	0	0	0	--	--	--	--	--	--	--	--	--	--	--	--	--	--	Biological Process: response to hypoxia (GO:0001666);; Cellular Component: extracellular region (GO:0005576);; Cellular Component: Golgi apparatus (GO:0005794);; Cellular Component: cytosol (GO:0005829);; Cellular Component: plant-type cell wall (GO:0009505);; Cellular Component: plasmodesma (GO:0009506);; Cellular Component: chloroplast (GO:0009507);; Biological Process: response to brassinoster…	--	--	--
NNU_00160	NNU_00160	0	0	0.023913	1	0	0	0	0	0	0	0	0	0	0	0	0	0	0	0	0	0	0	0	0	0	0	0.020931	1	0	0	--	--	--	--	--	--	--	--	--	--	--	--	[RTKL]	General function prediction only;; Signal transduction mechanisms;; Transcription;; Replication, recombination and repair	Biological Process: activation of MAPKK activity (GO:0000186);; Molecular Function: transcription factor activity, sequence-specific DNA binding (GO:0003700);; Molecular Function: MAP kinase kinase kinase activity (GO:0004709);; Molecular Function: protein binding (GO:0005515);; Molecular Function: ATP binding (GO:0005524);; Biological Process: membrane fusion (GO:0006944);; Biological Process: c…	--	--	[T]
NNU_00161	NNU_00161	0.068768	1	0.17512	3	0.34016	6	0.046654	1	0.051572	1	0	0	0.013619	1	0.016165	1	0.085485	2	0.128794	3	0	0	0.115983	2	0.3325	5	0.012632	1	0.129852	2	--	--	--	--	--	--	--	--	--	--	--	--	--	--	--	--	--	--
NNU_00162	NNU_00162	33.149154	3049	38.581765	3859	40.361556	4240	38.523813	3077	33.627684	2892	43.940533	4405	42.687712	3680	35.405226	3228	32.804089	3407	53.732161	5135	55.137454	4100	41.263522	3823	32.30851	3287	36.160845	3033	44.202104	3385	0.938976748	-0.070001295	normal	0.851331103	-0.103424526	normal	0.639304156	0.303273564	normal	0.741070762	-0.201202762	normal	[J]	Translation, ribosomal structure and biogenesis	Molecular Function: translation release factor activity (GO:0003747);; Molecular Function: GTPase activity (GO:0003924);; Molecular Function: sulfate adenylyltransferase (ATP) activity (GO:0004781);; Molecular Function: GTP binding (GO:0005525);; Cellular Component: nucleus (GO:0005634);; Biological Process: obsolete GTP catabolic process (GO:0006184);; Biological Process: translational terminati…	K03267|0|tcc:TCM_012601|K03267 peptide chain release factor subunit 3 | (RefSeq) Translation elongation factor EF1A/initiation factor IF2gamma family protein isoform 1	mRNA surveillance pathway (ko03015)	[J]
NNU_00163	NNU_00163	0	0	0	0	0	0	0	0	0	0	0	0	0	0	0	0	0	0	0	0	0	0	0	0	0	0	0	0	0	0	--	--	--	--	--	--	--	--	--	--	--	--	--	--	Molecular Function: hydrolase activity, hydrolyzing O-glycosyl compounds (GO:0004553);; Cellular Component: extracellular region (GO:0005576);; Biological Process: metabolic process (GO:0008152);; Molecular Function: hydrolase activity, acting on glycosyl bonds (GO:0016798);;	--	--	--
NNU_00164	NNU_00164	0	0	0	0	0	0	0	0	0	0	0	0	0	0	0	0	0	0	0	0	0	0	0	0	0	0	0	0	0	0	--	--	--	--	--	--	--	--	--	--	--	--	--	--	Molecular Function: hydrolase activity, hydrolyzing O-glycosyl compounds (GO:0004553);; Cellular Component: extracellular region (GO:0005576);; Biological Process: metabolic process (GO:0008152);; Molecular Function: hydrolase activity, acting on glycosyl bonds (GO:0016798);;	--	--	--
NNU_00165	NNU_00165	0	0	0	0	0	0	0	0	0	0	0	0	0	0	0	0	0	0	0	0	0	0	0	0	0	0	0	0	0	0	--	--	--	--	--	--	--	--	--	--	--	--	--	--	Biological Process: transition metal ion transport (GO:0000041);; Biological Process: MAPK cascade (GO:0000165);; Biological Process: response to molecule of bacterial origin (GO:0002237);; Biological Process: respiratory burst involved in defense response (GO:0002679);; Molecular Function: transcription factor activity, sequence-specific DNA binding (GO:0003700);; Molecular Function: protein bin…	--	--	--
NNU_00166	NNU_00166	0	0	0	0	0	0	0	0	0	0	0	0	0	0	0	0	0	0	0	0	0	0	0	0	0	0	0	0	0	0	--	--	--	--	--	--	--	--	--	--	--	--	--	--	Cellular Component: endosome (GO:0005768);; Cellular Component: Golgi apparatus (GO:0005794);; Cellular Component: trans-Golgi network (GO:0005802);; Cellular Component: plasma membrane (GO:0005886);; Biological Process: purine nucleobase transport (GO:0006863);; Molecular Function: organic anion transmembrane transporter activity (GO:0008514);; Biological Process: pollen exine formation (GO:0010…	--	--	[GE]
NNU_00167	NNU_00167	0	0	0	0	0	0	0	0	0	0	0	0	0	0	0	0	0	0	0	0	0	0	0	0	0	0	0	0	0	0	--	--	--	--	--	--	--	--	--	--	--	--	--	--	--	--	--	--
NNU_00168	NNU_00168	292.062211	18578	220.136222	15071	260.720169	18619	102.161522	5849	143.752609	8070	99.422547	7295	81.729267	5379	86.885189	5276	75.487314	4968	85.591213	6005	137.861908	8130	107.28017	6525	66.704432	4181	73.027416	4493	49.543661	2851	0.002981445	-1.50032302	down	8.81E-05	-1.757031324	down	0.057558607	-1.056451101	normal	9.74E-05	-1.996904256	down	--	--	--	--	--	[I]
NNU_00169	NNU_00169	0	0	0	0	0	0	0	0	0.103704	2	0.370566	10	0	0	0	0	0	0	0	0	0	0	0	0	0	0	0	0	0	0	--	--	--	--	--	--	--	--	--	--	--	--	--	--	Cellular Component: origin recognition complex (GO:0000808);; Molecular Function: protein binding (GO:0005515);; Molecular Function: ATP binding (GO:0005524);; Cellular Component: nucleus (GO:0005634);; Biological Process: DNA replication (GO:0006260);; Biological Process: regulation of transcription, DNA-templated (GO:0006355);; Molecular Function: zinc ion binding (GO:0008270);; Cellular Compon…	K02603|1.82655e-59|tcc:TCM_040678|K02603 origin recognition complex subunit 1 | (RefSeq) Origin of replication complex 1B isoform 1	--	[L]
NNU_00170	NNU_00170	0	0	0.108018	13	0	0	0.02152	3	0	0	0.064573	8	0	0	0	0	0.093852	11	0.131066	16	0	0	0	0	0.048105	5	0	0	0.053487	6	--	--	--	--	--	--	--	--	--	--	--	--	[LO]	Replication, recombination and repair;; Posttranslational modification, protein turnover, chaperones	Molecular Function: nucleotide binding (GO:0000166);; Cellular Component: origin recognition complex (GO:0000808);; Molecular Function: DNA binding (GO:0003677);; Molecular Function: catalytic activity (GO:0003824);; Molecular Function: protein binding (GO:0005515);; Molecular Function: ATP binding (GO:0005524);; Cellular Component: nucleus (GO:0005634);; Biological Process: DNA replication (GO:0…	--	--	[L]
NNU_00171	NNU_00171	26.71504	2558	25.880384	2666	29.337084	3084	22.271529	1896	27.741465	2343	24.911997	2710	35.674423	3527	46.240276	4221	44.168245	4345	26.761362	2822	30.972902	2750	27.950245	2556	27.959885	2632	29.647243	2742	25.411457	2200	0.558751473	-0.356600202	normal	0.216682824	0.538806499	normal	0.847117331	0.13876337	normal	0.992312119	-0.01966244	normal	[RTKL]	General function prediction only;; Signal transduction mechanisms;; Transcription;; Replication, recombination and repair	Biological Process: activation of MAPKK activity (GO:0000186);; Biological Process: regulation of response to biotic stimulus (GO:0002831);; Molecular Function: protein serine/threonine kinase activity (GO:0004674);; Molecular Function: MAP kinase kinase kinase activity (GO:0004709);; Molecular Function: protein tyrosine kinase activity (GO:0004713);; Molecular Function: protein binding (GO:00055…	--	--	[T]
NNU_00172	NNU_00172	3.251088	384	4.089056	533	4.125513	573	4.985885	566	5.361218	628	4.208858	577	5.215522	538	3.419545	440	3.673987	438	4.84256	646	5.289182	561	6.566678	772	5.172907	633	3.777858	498	4.593568	549	0.884461627	0.158197632	normal	0.933359108	-0.058241849	normal	0.33766233	0.621409587	normal	0.774061814	0.222086977	normal	[H]	Coenzyme transport and metabolism	--	K13941|0|vvi:100252672|K13941 2-amino-4-hydroxy-6-hydroxymethyldihydropteridine diphosphokinase / dihydropteroate synthase [EC:2.7.6.3 2.5.1.15] | (RefSeq) folate synthesis bifunctional protein, mitochondrial	Folate biosynthesis (ko00790)	[H]
NNU_00173	NNU_00173	52.542122	4860	47.328728	4711	59.812873	6205	41.726768	3475	60.469906	4935	46.025749	4911	55.80154	5330	52.499653	4631	54.547222	5207	46.815878	4770	56.275921	4828	62.801861	5549	80.552567	7328	84.392532	7540	58.513184	4894	0.490338609	-0.414652273	normal	0.934935807	-0.058453909	normal	0.795515576	0.173216945	normal	0.304930227	0.52501899	normal	[F]	Nucleotide transport and metabolism	Molecular Function: magnesium ion binding (GO:0000287);; Molecular Function: adenylosuccinate synthase activity (GO:0004019);; Molecular Function: GTP binding (GO:0005525);; Cellular Component: cytosol (GO:0005829);; Biological Process: pyrimidine ribonucleotide biosynthetic process (GO:0009220);; Cellular Component: chloroplast (GO:0009507);; Cellular Component: chloroplast stroma (GO:0009570);;…	K01939|0|pxb:103967058|K01939 adenylosuccinate synthase [EC:6.3.4.4] | (RefSeq) adenylosuccinate synthetase 2, chloroplastic	Purine metabolism (ko00230);; Alanine, aspartate and glutamate metabolism (ko00250)	[F]
NNU_00174	NNU_00174	0	0	0	0	0	0	0	0	0	0	0	0	0	0	0	0	0	0	0	0	0	0	0	0	0	0	0	0	0	0	--	--	--	--	--	--	--	--	--	--	--	--	--	--	--	--	--	--
NNU_00175	NNU_00175	0	0	0	0	0	0	0	0	0	0	0	0	0	0	0	0	0	0	0	0	0	0	0	0	0	0	0	0	0	0	--	--	--	--	--	--	--	--	--	--	--	--	--	--	--	--	--	--
NNU_00176	NNU_00176	0	0	0	0	0	0	0	0	0	0	0	0	0	0	0	0	0	0	0	0	0	0	0	0	0	0	0	0	0	0	--	--	--	--	--	--	--	--	--	--	--	--	--	--	--	--	--	[R]
NNU_00177	NNU_00177	0	0	0	0	0	0	0	0	0	0	0	0	0	0	0	0	0	0	0	0	0	0	0	0	0	0	0	0	0	0	--	--	--	--	--	--	--	--	--	--	--	--	--	--	Biological Process: single-organism developmental process (GO:0044767);; Biological Process: system development (GO:0048731);;	--	--	[R]
NNU_00178	NNU_00178	60.329815	1526	70.567894	1920	51.744892	1468	101.239395	2305	91.284286	2037	94.04483	2743	71.315079	1863	89.454811	2158	60.086845	1569	124.541931	3470	75.309891	1766	117.382591	2836	71.658875	1782	50.208202	1227	101.020256	2310	0.245412143	0.543209214	normal	0.733193706	0.184663434	normal	0.167311342	0.656935155	normal	0.896656798	-0.11326079	normal	--	--	Molecular Function: protein binding (GO:0005515);; Cellular Component: nucleus (GO:0005634);; Biological Process: response to ethylene (GO:0009723);; Biological Process: response to abscisic acid (GO:0009737);; Biological Process: gibberellic acid mediated signaling pathway (GO:0009740);; Biological Process: post-embryonic development (GO:0009791);; Biological Process: seed germination (GO:000984…	K14495|2.33237e-52|vvi:100266007|K14495 F-box protein GID2 | (RefSeq) F-box protein GID2	Plant hormone signal transduction (ko04075)	--
NNU_00179	NNU_00179	3.849479	243	17.817561	1267	0.641985	44	3.640262	213	0.084335	6	1.099279	85	6.773862	472	0.673353	44	0.116519	9	3.652479	272	0.096286	7	0.10115	7	1.222852	72	0.030816	3	8.359301	510	0.674982568	-1.762311561	normal	0.573044806	-1.538456758	normal	0.202873603	-6.004601833	normal	0.381513007	-3.784045123	normal	[R]	General function prediction only	Cellular Component: cytosol (GO:0005829);; Biological Process: protein targeting to membrane (GO:0006612);; Molecular Function: zinc ion binding (GO:0008270);; Biological Process: response to wounding (GO:0009611);; Biological Process: coumarin biosynthetic process (GO:0009805);; Biological Process: lignin biosynthetic process (GO:0009809);; Biological Process: positive regulation of flavonoid bi…	K00083|0|vvi:100257308|K00083 cinnamyl-alcohol dehydrogenase [EC:1.1.1.195] | (RefSeq) probable cinnamyl alcohol dehydrogenase 1	Phenylpropanoid biosynthesis (ko00940)	[Q]
NNU_00180	NNU_00180	0.86341	17	1.629036	33	1.027607	22	1.991838	34	1.976359	33	3.809155	83	2.450346	48	1.351479	25	3.644169	71	0.982606	21	2.058461	36	4.113215	74	1.212367	23	1.23028	23	2.482534	42	0.296583446	1.166577058	normal	--	--	--	0.257527265	1.373185726	normal	--	--	--	[O]	Posttranslational modification, protein turnover, chaperones	Biological Process: response to molecule of fungal origin (GO:0002238);; Molecular Function: ubiquitin-protein transferase activity (GO:0004842);; Cellular Component: nucleus (GO:0005634);; Cellular Component: plasma membrane (GO:0005886);; Biological Process: signal transduction (GO:0007165);; Molecular Function: zinc ion binding (GO:0008270);; Biological Process: pollen development (GO:0009555)…	K19040|2.56041e-39|vvi:100251758|K19040 E3 ubiquitin-protein ligase ATL10/75/76/77/78 [EC:2.3.2.27] | (RefSeq) RING-H2 finger protein ATL74	--	[O]
NNU_00181	NNU_00181	0	0	0	0	0.070622	5	0.314771	15	0.031179	2	0	0	0.100904	6	0	0	0	0	0.18736	11	0.042992	3	0	0	0	0	0	0	0	0	--	--	--	--	--	--	--	--	--	--	--	--	--	--	--	--	--	--
NNU_00182	NNU_00182	0	0	0	0	0	0	0.857622	24	0	0	0	0	0	0	0	0	0	0	0	0	0	0	0	0	0	0	0	0	0	0	--	--	--	--	--	--	--	--	--	--	--	--	--	--	--	--	--	[S]
NNU_00183	NNU_00183	0	0	0	0	0	0	0.091039	2	0	0	0.012828	1	0.028127	1	0	0	0	0	0.078496	2	0	0	0.020912	1	0	0	0	0	0	0	--	--	--	--	--	--	--	--	--	--	--	--	--	--	--	--	--	--
NNU_00184	NNU_00184	35.238411	4176	33.250416	4240	32.851505	4366	35.625164	3800	48.530746	5074	37.100662	5071	26.190878	3205	36.400539	4114	38.416946	4698	14.423965	1883	24.025562	2641	37.239071	4216	22.976702	2678	30.7607	3521	20.499735	2197	0.990355869	-0.034344611	normal	0.887047783	-0.102818015	normal	0.885101217	-0.146811096	normal	0.41995958	-0.439174762	normal	--	--	Cellular Component: cytoplasm (GO:0005737);; Biological Process: salicylic acid metabolic process (GO:0009696);; Biological Process: anthocyanin-containing compound biosynthetic process (GO:0009718);; Biological Process: response to sucrose (GO:0009744);; Biological Process: cinnamic acid ester metabolic process (GO:0009801);; Biological Process: shoot system morphogenesis (GO:0010016);; Biologic…	--	--	[GC]
NNU_00185	NNU_00185	0	0	0	0	0	0	0	0	0	0	0.053868	2	0	0	0	0	0	0	0.039303	2	0	0	0	0	0	0	0	0	0	0	--	--	--	--	--	--	--	--	--	--	--	--	--	--	Cellular Component: cell wall (GO:0005618);; Biological Process: cellular aromatic compound metabolic process (GO:0006725);; Biological Process: defense response (GO:0006952);; Molecular Function: peptidase activity (GO:0008233);; Biological Process: response to organic substance (GO:0010033);; Biological Process: macromolecule metabolic process (GO:0043170);; Biological Process: oxoacid metaboli…	--	--	[O]
NNU_00186	NNU_00186	0	0	0	0	0	0	1.047724	14	0.409828	6	1.494357	25	1.512737	23	0.602337	9	0.489532	8	0.067975	2	0.039861	1	0	0	0.401908	6	0.99555	14	4.565734	59	--	--	--	--	--	--	--	--	--	--	--	--	--	--	Cellular Component: nucleus (GO:0005634);; Cellular Component: plastid (GO:0009536);; Biological Process: cytokinin biosynthetic process (GO:0009691);; Molecular Function: AMP dimethylallyltransferase activity (GO:0009824);;	K10760|4.68561e-26|pvu:PHAVU_006G154200g|K10760 adenylate dimethylallyltransferase (cytokinin synthase) [EC:2.5.1.27 2.5.1.112] | (RefSeq) hypothetical protein	Zeatin biosynthesis (ko00908)	[J]
NNU_00187	NNU_00187	0	0	0	0	0	0	0	0	0	0	0	0	0	0	0	0	0	0	0	0	0	0	0	0	0	0	0	0	0	0	--	--	--	--	--	--	--	--	--	--	--	--	[C]	Energy production and conversion	Molecular Function: oxidoreductase activity (GO:0016491);; Molecular Function: oxidoreductase activity, acting on CH-OH group of donors (GO:0016614);; Biological Process: response to stimulus (GO:0050896);;	--	--	--
NNU_00188	NNU_00188	13.925001	821	11.127596	718	8.31121	533	9.686871	518	9.448807	521	9.329713	663	10.412573	627	7.677138	485	10.196042	691	13.051233	877	9.389257	473	9.909243	577	11.123721	699	10.17161	591	11.692274	661	0.702041912	-0.341554989	normal	0.768236743	-0.244346454	normal	0.819876852	-0.243450906	normal	0.940588645	-0.114006506	normal	--	--	--	--	--	--
NNU_00189	NNU_00189	18.530184	1055	18.246393	1117	18.295738	1168	15.115222	775	13.846666	696	12.820646	842	12.297123	723	16.748749	909	13.599434	799	12.266208	769	9.350245	494	12.777156	695	8.762337	491	8.826349	486	12.006783	618	0.342948463	-0.531698661	normal	0.379610019	-0.461399475	normal	0.229967179	-0.728726426	normal	0.016786894	-1.169717918	normal	[R]	General function prediction only	Molecular Function: protein binding (GO:0005515);; Cellular Component: nucleus (GO:0005634);; Biological Process: organelle organization (GO:0006996);; Biological Process: hormone-mediated signaling pathway (GO:0009755);; Biological Process: post-embryonic development (GO:0009791);; Biological Process: epidermal cell differentiation (GO:0009913);; Biological Process: response to aluminum ion (GO:…	--	--	[R]
NNU_00190	NNU_00190	0.363357	19	1.906623	106	1.0432	61	3.27044	152	0.378278	18	5.646257	335	0.70899	38	0.88728	44	0.62733	34	6.21806	352	0.672304	33	0.957873	48	0.706722	36	0.565575	29	4.240898	198	0.012504478	1.905782963	normal	0.529046036	-0.62015354	normal	0.821984553	-0.381639517	normal	0.563243115	-0.855130148	normal	[M]	Cell wall/membrane/envelope biogenesis	Molecular Function: protein binding (GO:0005515);; Cellular Component: Golgi apparatus (GO:0005794);; Cellular Component: cytosol (GO:0005829);; Molecular Function: GDP-mannose 4,6-dehydratase activity (GO:0008446);; Biological Process: nucleotide-sugar metabolic process (GO:0009225);; Biological Process: unidimensional cell growth (GO:0009826);; Molecular Function: isomerase activity (GO:0016853…	K01711|0|vvi:100264358|K01711 GDPmannose 4,6-dehydratase [EC:4.2.1.47] | (RefSeq) GDP-mannose 4,6 dehydratase 1	Fructose and mannose metabolism (ko00051);; Amino sugar and nucleotide sugar metabolism (ko00520)	[G]
NNU_00191	NNU_00191	2.856182	101	3.623349	175	4.136772	208	6.390071	204	4.311738	136	7.113639	366	8.322371	381	9.984821	424	8.760127	320	5.292193	260	4.599346	191	4.290446	183	6.516065	228	5.875294	254	6.862086	220	0.376684902	0.745200862	normal	0.056775628	1.255848746	normal	0.708892676	0.445860286	normal	0.510253816	0.638651321	normal	[J]	Translation, ribosomal structure and biogenesis	Biological Process: RNA methylation (GO:0001510);; Molecular Function: RNA binding (GO:0003723);; Molecular Function: structural constituent of ribosome (GO:0003735);; Cellular Component: cell wall (GO:0005618);; Cellular Component: nucleolus (GO:0005730);; Biological Process: translation (GO:0006412);; Cellular Component: plasmodesma (GO:0009506);; Cellular Component: chloroplast (GO:0009507);; …	K02969|2.75024e-75|mus:103993239|K02969 small subunit ribosomal protein S20e | (RefSeq) 40S ribosomal protein S20-1	Ribosome (ko03010)	[J]
NNU_00192	NNU_00192	0.084533	6	0.353744	25	0	0	0.191429	12	0.136337	9	0.180659	13	0.389278	26	0.976186	46	0.655747	31	0.135189	10	0.124117	6	0	0	0.008794	1	0.33183	21	0.204037	12	--	--	--	--	--	--	--	--	--	--	--	--	--	--	Biological Process: MAPK cascade (GO:0000165);; Molecular Function: ferric-chelate reductase activity (GO:0000293);; Biological Process: respiratory burst involved in defense response (GO:0002679);; Molecular Function: peroxidase activity (GO:0004601);; Molecular Function: calcium ion binding (GO:0005509);; Cellular Component: nucleus (GO:0005634);; Cellular Component: Golgi apparatus (GO:0005794…	K13447|6.28907e-104|tcc:TCM_026646|K13447 respiratory burst oxidase [EC:1.6.3.- 1.11.1.-] | (RefSeq) Respiratory burst oxidase B	Plant-pathogen interaction (ko04626)	[PQ]
NNU_00193	NNU_00193	2.513186	228	3.523391	345	3.809757	378	8.235296	665	4.307601	344	7.1731	709	6.098202	551	6.345445	548	6.234794	585	6.229058	613	3.344463	273	4.16334	361	3.988749	333	5.562726	441	7.182715	588	0.064192117	1.07399687	normal	0.156645488	0.843502093	normal	0.843724838	0.20531662	normal	0.703810518	0.338364305	normal	--	--	Molecular Function: binding (GO:0005488);;	--	--	--
NNU_00194	NNU_00194	15.51081	570	13.041637	516	17.420942	718	10.673304	353	8.102362	263	12.392315	525	9.58029	364	12.945686	454	12.301356	467	11.726758	475	7.805842	266	11.010542	387	13.689751	495	18.238178	647	14.128686	470	0.452060022	-0.548394267	normal	0.42725169	-0.492375567	normal	0.345652373	-0.701473042	normal	0.967335996	-0.046776063	normal	--	--	Biological Process: RNA splicing, via endonucleolytic cleavage and ligation (GO:0000394);; Biological Process: methionine biosynthetic process (GO:0009086);;	K17434|1.65974e-75|vvi:100243821|K17434 large subunit ribosomal protein L53 | (RefSeq) uncharacterized LOC100243821	--	--
NNU_00195	NNU_00195	4.729316	460	4.940904	534	4.396816	438	4.401406	401	5.82639	519	4.113341	443	4.610136	480	4.851281	508	6.073586	563	3.19408	383	4.947245	459	6.803669	602	7.132884	623	5.337292	473	5.321899	460	0.78777392	-0.254307718	normal	0.880621186	0.101533054	normal	0.654407036	0.32628197	normal	0.763235454	0.207792551	normal	--	--	Biological Process: cell morphogenesis (GO:0000902);; Biological Process: cell growth (GO:0016049);; Biological Process: Golgi vesicle transport (GO:0048193);;	--	--	[S]
NNU_00196	NNU_00196	10.921649	603	13.779501	819	15.533948	966	15.913651	792	18.209842	882	19.762181	1264	16.609622	949	15.620622	825	20.939601	1208	17.050687	1038	22.436742	1153	17.996174	930	18.012236	990	18.264354	974	13.352882	676	0.656240611	0.288012218	normal	0.568953925	0.329128123	normal	0.311390495	0.614019076	normal	0.578043251	0.345083956	normal	[O]	Posttranslational modification, protein turnover, chaperones	Biological Process: protein peptidyl-prolyl isomerization (GO:0000413);; Molecular Function: peptidyl-prolyl cis-trans isomerase activity (GO:0003755);; Molecular Function: protein binding (GO:0005515);; Cellular Component: endoplasmic reticulum (GO:0005783);; Cellular Component: cytosol (GO:0005829);; Cellular Component: plasma membrane (GO:0005886);; Biological Process: gluconeogenesis (GO:0006…	K09578|1.22662e-64|tcc:TCM_000228|K09578 peptidyl-prolyl cis-trans isomerase NIMA-interacting 1 [EC:5.2.1.8] | (RefSeq) Peptidylprolyl cis/trans isomerase	--	[O]
NNU_00197	NNU_00197	24.647945	922	21.336099	859	29.777682	1250	20.372373	687	28.95839	956	41.653667	1798	19.694881	762	25.624722	914	31.706523	1224	37.753315	1542	37.38356	1297	22.499501	804	39.976582	1468	22.548195	815	42.193252	1173	0.791217532	0.161926682	normal	0.93149145	-0.068946514	normal	0.71182771	0.281003632	normal	0.739961211	0.193809399	normal	--	--	Cellular Component: mitochondrial proton-transporting ATP synthase complex, coupling factor F(o) (GO:0000276);; Molecular Function: hydrogen ion transmembrane transporter activity (GO:0015078);; Biological Process: ATP synthesis coupled proton transport (GO:0015986);;	--	--	--
NNU_00198	NNU_00198	0.389255	30	0.679664	56	0.951014	81	0.774905	52	1.62553	109	0.64736	55	1.351639	105	2.921095	207	1.095889	86	0.419929	36	0.442012	31	1.916094	137	2.240254	163	1.470242	107	2.111434	142	0.957088284	-0.073099247	normal	0.161106216	1.318278356	normal	0.581264122	0.77611276	normal	0.18082268	1.342221407	normal	--	--	--	--	--	[B]
NNU_00199	NNU_00199	35.562111	1713	59.267845	3071	80.134262	4328	62.831047	2724	46.041271	1957	82.492706	4582	82.087624	4082	79.912521	3670	81.3228	4042	84.472534	4481	79.068428	3531	94.098152	4329	65.669006	3110	62.584461	2911	59.794022	2604	0.792387486	0.205990645	normal	0.430368672	0.413141348	normal	0.269353578	0.603207251	normal	0.97805648	0.054114002	normal	[J]	Translation, ribosomal structure and biogenesis	Molecular Function: RNA binding (GO:0003723);; Molecular Function: structural constituent of ribosome (GO:0003735);; Cellular Component: ribosome (GO:0005840);; Biological Process: translation (GO:0006412);; Cellular Component: large ribosomal subunit (GO:0015934);;	--	--	[J]
NNU_00200	NNU_00200	0.042254	8	0	0	0.028637	7	0.035681	7	0.036321	7	0.071502	16	0.020736	5	0.01119	3	0.009786	2	0	0	0.079312	14	0	0	0.21225	40	0.104119	20	0	0	--	--	--	--	--	--	--	--	--	--	--	--	--	--	Molecular Function: DNA binding (GO:0003677);; Molecular Function: binding (GO:0005488);; Molecular Function: protein binding (GO:0005515);; Biological Process: transcription, DNA-templated (GO:0006351);; Biological Process: regulation of transcription, DNA-templated (GO:0006355);; Biological Process: signal transduction (GO:0007165);; Biological Process: pattern specification process (GO:0007389…	K14486|0|tcc:TCM_034194|K14486 auxin response factor | (RefSeq) Transcriptional factor B3 family protein / auxin-responsive factor AUX/IAA-related	Plant hormone signal transduction (ko04075)	--
NNU_00201	NNU_00201	0	0	0	0	0	0	0	0	0	0	0	0	0	0	0	0	0	0	0	0	0	0	0	0	0	0	0	0	0	0	--	--	--	--	--	--	--	--	--	--	--	--	--	--	Biological Process: MAPK cascade (GO:0000165);; Molecular Function: nucleic acid binding (GO:0003676);; Molecular Function: transcription factor activity, sequence-specific DNA binding (GO:0003700);; Cellular Component: nucleus (GO:0005634);; Cellular Component: mitochondrion (GO:0005739);; Cellular Component: vacuole (GO:0005773);; Cellular Component: Golgi apparatus (GO:0005794);; Cellular Comp…	--	--	--
NNU_00202	NNU_00202	23.505291	886	22.699789	920	24.213032	1023	10.401487	353	19.718599	656	10.782608	469	14.311589	557	13.073208	470	14.277499	555	9.174592	381	13.773893	482	12.043406	434	12.903459	478	16.992971	619	11.922403	406	0.010329639	-1.284530145	normal	0.088606224	-0.845560438	normal	0.154093447	-0.842126063	normal	0.163616238	-0.756450713	normal	[R]	General function prediction only	Molecular Function: nucleic acid binding (GO:0003676);; Cellular Component: nucleus (GO:0005634);; Molecular Function: zinc ion binding (GO:0008270);;	--	--	[O]
NNU_00203	NNU_00203	3.835312	879	6.423801	1567	4.131714	1070	4.092973	856	3.584134	748	4.285387	1153	2.703931	641	5.030218	1119	2.574205	623	7.253636	1888	3.050702	655	4.312539	951	3.749675	864	5.182392	1151	3.931214	817	0.653665472	-0.295517673	normal	0.277004875	-0.5387187	normal	0.61156566	-0.356877954	normal	0.779854163	-0.178982604	normal	--	--	--	--	--	[R]
NNU_00204	NNU_00204	14.558149	1038	18.988928	1474	20.982552	1675	28.578767	1832	22.658634	1441	31.766764	2608	41.739071	3101	53.6306	3699	60.036931	4472	31.934886	2505	36.160313	2388	29.544568	2037	40.14279	2855	40.816024	2852	35.357448	2276	0.2020898	0.599695484	normal	0.000122385	1.441654093	up	0.068235065	0.889097134	normal	0.008015423	1.075137767	up	--	--	Biological Process: MAPK cascade (GO:0000165);; Molecular Function: phosphoprotein phosphatase activity (GO:0004721);; Molecular Function: protein binding (GO:0005515);; Cellular Component: nuclear envelope (GO:0005635);; Cellular Component: cytosol (GO:0005829);; Biological Process: ubiquitin-dependent protein catabolic process (GO:0006511);; Biological Process: protein targeting to membrane (GO…	K12795|0|vvi:100244083|K12795 suppressor of G2 allele of SKP1 | (RefSeq) protein SGT1 homolog	Plant-pathogen interaction (ko04626)	[T]
NNU_00205	NNU_00205	0	0	0	0	0	0	0	0	0	0	0	0	0	0	0	0	0	0	0	0	0	0	0	0	0	0	0	0	0	0	--	--	--	--	--	--	--	--	--	--	--	--	--	--	Molecular Function: ubiquitin-protein transferase activity (GO:0004842);; Molecular Function: protein binding (GO:0005515);; Cellular Component: nucleus (GO:0005634);; Cellular Component: cytosol (GO:0005829);; Cellular Component: amyloplast (GO:0009501);; Biological Process: gravitropism (GO:0009630);; Biological Process: response to salt stress (GO:0009651);; Biological Process: ethylene biosyn…	K11982|8.23809e-19|smo:SELMODRAFT_7748|K11982 E3 ubiquitin-protein ligase RNF115/126 [EC:2.3.2.27] | (RefSeq) hypothetical protein	--	[O]
NNU_00206	NNU_00206	0	0	0	0	0	0	0	0	0	0	0	0	0	0	0	0	0	0	0	0	0	0	0	0	0	0	0	0	0	0	--	--	--	--	--	--	--	--	--	--	--	--	[S]	Function unknown	Biological Process: MAPK cascade (GO:0000165);; Molecular Function: nucleotide binding (GO:0000166);; Biological Process: respiratory burst involved in defense response (GO:0002679);; Biological Process: regionalization (GO:0003002);; Molecular Function: protein kinase activity (GO:0004672);; Molecular Function: protein serine/threonine kinase activity (GO:0004674);; Molecular Function: protein b…	--	--	--
NNU_00207	NNU_00207	30.98929	1794	22.930052	1429	24.223337	1573	17.1416	894	24.57868	1256	17.985611	1201	13.205117	790	9.551257	528	10.66029	637	21.352356	1362	17.916269	962	15.92356	881	12.743302	726	13.477443	754	11.407731	598	0.159852825	-0.717933037	normal	0.001759147	-1.321184504	down	0.289317403	-0.615847732	normal	0.015941901	-1.110430979	normal	--	--	--	--	--	--
NNU_00208	NNU_00208	17.095605	1001	23.946374	1496	27.404966	1736	19.811831	1023	18.95787	942	22.360114	1465	22.45134	1375	25.259502	1387	29.396126	1739	28.083958	1756	25.765341	1359	26.625512	1489	25.834939	1497	26.475952	1447	26.167935	1355	0.69937505	-0.247907636	normal	0.884374781	0.105577747	normal	0.753142432	0.229789637	normal	0.889195738	0.108135186	normal	[R]	General function prediction only	Molecular Function: nucleotide binding (GO:0000166);; Molecular Function: nucleic acid binding (GO:0003676);; Molecular Function: RNA binding (GO:0003723);; Biological Process: response to stress (GO:0006950);; Biological Process: response to abiotic stimulus (GO:0009628);; Cellular Component: intracellular organelle (GO:0043229);; Biological Process: single-organism process (GO:0044699);; Biolog…	K14838|7.69535e-51|gmx:100814276|K14838 nucleolar protein 15 | (RefSeq) MKI67 FHA domain-interacting nucleolar phosphoprotein-like	--	[R]
NNU_00209	NNU_00209	4.70913	280	7.180521	436	7.840639	510	3.121448	162	3.201265	170	2.249893	159	3.404965	225	4.78271	277	4.467972	277	3.381295	213	2.908069	171	5.176725	275	5.509096	327	6.649676	376	6.076401	309	0.033090332	-1.377891525	normal	0.333004969	-0.629369826	normal	0.437755265	-0.672713674	normal	0.849477215	-0.164309641	normal	[I]	Lipid transport and metabolism	Molecular Function: binding (GO:0005488);; Molecular Function: oxidoreductase activity, acting on the CH-OH group of donors, NAD or NADP as acceptor (GO:0016616);; Biological Process: single-organism metabolic process (GO:0044710);;	K00020|3.43396e-69|pop:POPTR_0001s46990g|K00020 3-hydroxyisobutyrate dehydrogenase [EC:1.1.1.31] | (RefSeq) POPTRDRAFT_550610; 3-hydroxyisobutyrate dehydrogenase family protein	Valine, leucine and isoleucine degradation (ko00280)	[R]
NNU_00210	NNU_00210	1.405372	297	1.670145	347	2.034452	428	1.852566	347	1.950736	289	3.417143	545	1.467506	306	1.734352	359	3.410896	521	2.223873	460	1.649901	264	1.447927	265	2.529972	486	1.94353	407	2.127925	361	0.783789443	0.232344567	normal	0.859238534	0.145222563	normal	0.834290456	-0.225664419	normal	0.654392177	0.352944933	normal	--	--	--	--	--	--
NNU_00211	NNU_00211	16.923344	754	14.933334	716	9.560033	478	0	0	0.258016	11	0	0	0.387436	18	0.992637	43	0.429716	20	0	0	0.040587	2	0	0	0.336122	15	0.183999	8	0	0	4.50E-18	#NAME?	down	2.51E-11	-4.605510315	down	6.73E-16	-9.086301052	down	5.98E-11	-5.840857517	down	[I]	Lipid transport and metabolism	Biological Process: response to oxidative stress (GO:0006979);; Biological Process: response to metal ion (GO:0010038);; Molecular Function: hydrolase activity (GO:0016787);; Cellular Component: cell part (GO:0044464);;	K01054|0|vvi:100245598|K01054 acylglycerol lipase [EC:3.1.1.23] | (RefSeq) caffeoylshikimate esterase-like	Glycerolipid metabolism (ko00561)	[I]
NNU_00212	NNU_00212	0	0	0	0	0	0	0	0	0	0	0	0	0	0	0	0	0	0	0	0	0	0	0	0	0	0	0	0	0	0	--	--	--	--	--	--	--	--	--	--	--	--	[P]	Inorganic ion transport and metabolism	Cellular Component: plasma membrane (GO:0005886);; Biological Process: potassium ion transport (GO:0006813);; Biological Process: sodium ion transport (GO:0006814);; Biological Process: regulation of pH (GO:0006885);; Molecular Function: potassium ion transmembrane transporter activity (GO:0015079);; Biological Process: cellular component organization (GO:0016043);; Biological Process: multicellu…	--	--	[P]
NNU_00213	NNU_00213	7.715202	520	7.191792	517	5.520273	411	4.229314	255	5.275926	310	4.085431	315	5.167332	357	4.150461	265	4.201349	290	4.279279	318	4.852324	300	4.522131	292	6.490043	429	5.972327	383	6.699427	401	0.221310411	-0.859506176	normal	0.291106888	-0.691294312	normal	0.5431509	-0.52966337	normal	0.8037081	-0.250957102	normal	[J]	Translation, ribosomal structure and biogenesis	Molecular Function: nucleic acid binding (GO:0003676);; Biological Process: protein methylation (GO:0006479);; Molecular Function: protein methyltransferase activity (GO:0008276);;	K02493|1.51633e-155|pper:PRUPE_ppa007721mg|K02493 release factor glutamine methyltransferase [EC:2.1.1.297] | (RefSeq) hypothetical protein	--	[R]
NNU_00214	NNU_00214	0.923952	19	1.733259	40	1.323201	48	1.212424	40	1.322531	41	0.685441	29	0.519232	20	0.965143	33	0.745857	28	0.838019	32	1.02006	34	1.151959	33	0.970039	34	0.494917	17	1.229727	40	0.96902152	-0.032860255	normal	--	--	--	--	--	--	--	--	--	--	--	Biological Process: cellular process (GO:0009987);; Biological Process: developmental process (GO:0032502);; Biological Process: single-organism process (GO:0044699);;	--	--	--
NNU_00215	NNU_00215	1.755712	136	1.716496	131	2.071397	173	1.560398	99	2.556648	163	2.04409	174	1.117943	84	1.466697	106	1.696814	130	1.639472	134	0.89757	61	1.336102	97	1.774891	117	1.0424	78	1.813627	122	0.909801814	-0.210882314	normal	0.625784145	-0.465559715	normal	0.577288232	-0.715750209	normal	0.641267466	-0.571430102	normal	[QR]	Secondary metabolites biosynthesis, transport and catabolism;; General function prediction only	Molecular Function: transferase activity (GO:0016740);;	--	--	--
NNU_00216	NNU_00216	0	0	0	0	0	0	0	0	0	0	0	0	0	0	0	0	0	0	0	0	0	0	0	0	0	0	0	0	0	0	--	--	--	--	--	--	--	--	--	--	--	--	--	--	--	--	--	--
NNU_00217	NNU_00217	0.439503	12	0.60151	18	0.501606	16	0.902189	22	0.128749	4	0.991	31	0.798016	23	0.542415	14	0.23923	7	1.126563	34	0.731704	19	0.025663	1	0.297507	8	1.402549	37	1.291256	32	--	--	--	--	--	--	--	--	--	--	--	--	--	--	--	K05302|2.776e-71|cic:CICLE_v10027575mg|K05302 N-lysine methyltransferase SETD6 [EC:2.1.1.-] | (RefSeq) hypothetical protein	--	[R]
NNU_00218	NNU_00218	1.695894	256	2.703982	440	2.076538	352	5.726976	778	3.045238	406	7.179397	1250	2.857466	446	3.232239	466	1.600939	250	5.718268	951	2.027611	284	3.278548	473	2.563017	381	2.056389	300	7.795385	1064	0.002030878	1.453009426	up	0.85672408	0.17633175	normal	0.726695538	0.302681477	normal	1	-0.002502101	normal	--	--	Cellular Component: endosome (GO:0005768);; Cellular Component: vacuolar membrane (GO:0005774);; Cellular Component: Golgi apparatus (GO:0005794);; Cellular Component: trans-Golgi network (GO:0005802);; Biological Process: response to stress (GO:0006950);; Biological Process: multicellular organism development (GO:0007275);; Molecular Function: S-adenosylmethionine-dependent methyltransferase act…	--	--	--
NNU_00219	NNU_00219	0	0	0	0	0	0	0	0	0	0	0	0	0	0	0	0	0	0	0	0	0	0	0	0	0	0	0	0	0	0	--	--	--	--	--	--	--	--	--	--	--	--	--	--	--	--	--	--
NNU_00220	NNU_00220	0.678613	69	2.735171	297	0.386454	45	10.52663	956	1.020315	91	3.076184	359	2.03567	213	0.327648	32	0.368024	39	23.884745	2635	2.055885	193	1.586545	154	3.742842	372	0.650187	64	31.720762	2890	0.205890334	2.305063299	normal	0.811815213	-0.51108721	normal	0.733278875	0.561363299	normal	0.73620735	0.685733071	normal	--	--	--	--	--	--
NNU_00221	NNU_00221	21.230996	1984	26.170284	2581	20.031305	2062	35.117749	2932	13.714246	1109	18.881285	1999	152.542946	14588	172.263131	15084	181.523653	17196	52.311519	5290	11.571054	984	18.226299	1596	47.42469	4288	24.867973	2204	68.860012	5837	0.914977404	0.131124867	normal	2.08E-11	2.814651712	up	0.29444094	-0.605568519	normal	0.322635966	0.564126864	normal	--	--	Biological Process: response to wounding (GO:0009611);; Biological Process: systemic acquired resistance (GO:0009627);; Biological Process: phenylpropanoid biosynthetic process (GO:0009699);; Biological Process: coumarin biosynthetic process (GO:0009805);; Biological Process: positive regulation of flavonoid biosynthetic process (GO:0009963);; Molecular Function: N-acyltransferase activity (GO:00…	--	--	--
NNU_00222	NNU_00222	0.327338	25	0.12544	11	0.891867	75	1.24028	83	0.229666	16	1.746821	150	38.004543	2916	39.148254	2774	88.613945	6794	11.705407	958	3.769411	260	2.213647	158	3.290849	241	7.680594	552	1.965796	133	0.093280605	1.592601722	normal	7.36E-09	6.839368186	up	0.00199044	2.772634364	up	0.005195334	3.510880634	up	[R]	General function prediction only	Cellular Component: cytoplasm (GO:0005737);; Biological Process: ion transport (GO:0006811);; Biological Process: toxin catabolic process (GO:0009407);; Biological Process: response to wounding (GO:0009611);; Biological Process: response to abiotic stimulus (GO:0009628);; Biological Process: coumarin biosynthetic process (GO:0009805);; Biological Process: flavonoid biosynthetic process (GO:000981…	K06892|0|vvi:100251923|K06892 feruloyl-CoA ortho-hydroxylase [EC:1.14.11.-] | (RefSeq) feruloyl CoA ortho-hydroxylase 1	--	[QR]
NNU_00223	NNU_00223	0	0	0.311103	5	0	0	0	0	0	0	0	0	0	0	0	0	0	0	0	0	0	0	0	0	0	0	0	0	0	0	--	--	--	--	--	--	--	--	--	--	--	--	[B]	Chromatin structure and dynamics	Cellular Component: nucleosome (GO:0000786);; Molecular Function: DNA binding (GO:0003677);; Cellular Component: cell wall (GO:0005618);; Cellular Component: nucleolus (GO:0005730);; Biological Process: nucleosome assembly (GO:0006334);; Biological Process: cell proliferation (GO:0008283);; Biological Process: DNA mediated transformation (GO:0009294);; Biological Process: response to wounding (GO…	K11251|3.70447e-29|pop:POPTR_0011s13490g|K11251 histone H2A | (RefSeq) POPTRDRAFT_232345; histone H2A family protein	--	[B]
NNU_00224	NNU_00224	2.34126	95	3.619229	168	5.902586	295	4.667396	185	4.56989	179	5.844694	302	4.080763	187	5.578344	238	5.396224	247	2.718086	131	0.953269	33	2.999918	125	1.467102	63	1.765506	72	3.276337	130	0.767845754	0.340659271	normal	0.769370979	0.319247094	normal	0.353880055	-1.040747474	normal	0.132727754	-1.381579733	normal	--	--	Molecular Function: (1->3)-beta-D-glucan binding (GO:0001872);; Biological Process: chromatin silencing (GO:0006342);; Biological Process: cellular amino acid metabolic process (GO:0006520);; Cellular Component: plasmodesma (GO:0009506);; Biological Process: animal organ morphogenesis (GO:0009887);; Biological Process: flower development (GO:0009908);; Biological Process: histone modification (GO…	--	--	--
NNU_00225	NNU_00225	0.137607	30	0.869968	66	0.05421	14	0.595075	49	0.133329	26	0.22992	30	0.432959	56	1.203036	49	0.18916	15	0.173231	23	0.030174	7	0	0	0.098463	21	0	0	0.398522	65	0.979823523	0.082916912	normal	0.938488007	0.134567408	normal	--	--	--	--	--	--	--	--	--	--	--	[TZ]
NNU_00226	NNU_00226	3.402686	114	9.052544	325	15.515991	581	31.790531	955	14.843181	437	21.201145	816	19.648289	677	27.330751	870	23.952732	825	17.726484	652	67.878761	2100	71.862793	2290	13.589218	446	11.873803	383	10.49782	317	0.05074394	1.412033212	normal	0.015039821	1.292230696	normal	8.46E-12	2.959546586	up	0.746409323	0.383225308	normal	[O]	Posttranslational modification, protein turnover, chaperones	Molecular Function: ubiquitin-protein transferase activity (GO:0004842);; Molecular Function: binding (GO:0005488);; Cellular Component: nucleus (GO:0005634);; Biological Process: amino acid transport (GO:0006865);; Biological Process: defense response (GO:0006952);; Biological Process: root morphogenesis (GO:0010015);; Cellular Component: membrane (GO:0016020);; Biological Process: protein ubiqu…	K19038|1.16025e-44|vvi:100248798|K19038 E3 ubiquitin-protein ligase ATL41 [EC:2.3.2.27] | (RefSeq) RING-H2 finger protein ATL40	--	[O]
NNU_00227	NNU_00227	4.878437	379	5.880963	504	6.22653	542	7.051891	494	10.456133	727	7.2729	665	6.001989	492	8.570136	638	10.061195	802	6.246295	523	12.222504	898	11.221816	847	10.595091	830	9.450884	718	7.890997	569	0.800555202	0.214937104	normal	0.469262302	0.443583062	normal	0.047427647	1.089753863	normal	0.189848592	0.738106345	normal	[LR]	Replication, recombination and repair;; General function prediction only	--	--	--	[L]
NNU_00228	NNU_00228	10.110364	728	9.710963	759	10.458285	843	15.402598	996	14.572929	925	15.669	1298	17.455218	1293	17.940099	1239	24.551301	1819	11.490919	910	14.46163	968	13.332534	915	15.233327	1074	17.298842	1200	16.298511	1058	0.382395062	0.478041223	normal	0.039573457	0.8878738	normal	0.444991918	0.475338703	normal	0.263071761	0.572821124	normal	[LR]	Replication, recombination and repair;; General function prediction only	--	--	--	[L]
NNU_00229	NNU_00229	66.456992	14779	88.524791	21218	86.083031	21760	93.254564	18782	61.815918	12218	95.687431	24761	81.456585	18804	62.348257	13217	72.191309	16697	92.499979	22942	41.682823	8713	45.065549	9684	52.418177	11494	50.924967	10989	89.639674	17800	0.906032802	0.110094624	normal	0.724354016	-0.235247114	normal	0.141028799	-0.85850359	normal	0.22522311	-0.738073036	normal	--	--	Biological Process: MAPK cascade (GO:0000165);; Molecular Function: DNA binding (GO:0003677);; Molecular Function: transcription factor activity, sequence-specific DNA binding (GO:0003700);; Molecular Function: protein binding (GO:0005515);; Cellular Component: nucleus (GO:0005634);; Biological Process: regulation of translation (GO:0006417);; Biological Process: protein targeting to membrane (GO…	--	--	--
NNU_00230	NNU_00230	0.343483	47	0.671355	84	1.406207	162	0.451456	52	0.178747	22	0.463497	65	1.496101	183	1.639278	185	2.378986	304	0.857784	110	2.457273	229	1.585251	155	0.613636	79	1.693263	186	0.627071	73	0.507024555	-0.75885222	normal	0.104208757	1.242543475	normal	0.209210291	1.250914459	normal	0.691186538	0.537956203	normal	--	--	--	--	--	--
NNU_00231	NNU_00231	0	0	0	0	0	0	0	0	0	0	0	0	0.082821	1	0.371893	5	0	0	0	0	0	0	0	0	0	0	0	0	0	0	--	--	--	--	--	--	--	--	--	--	--	--	--	--	Molecular Function: receptor binding (GO:0005102);;	--	--	--
NNU_00232	NNU_00232	0	0	0	0	0	0	0	0	0.037922	2	0	0	0	0	0.030882	2	0	0	0	0	0	0	0	0	0	0	0.059629	3	0.131467	5	--	--	--	--	--	--	--	--	--	--	--	--	--	--	Molecular Function: phosphatidate cytidylyltransferase activity (GO:0004605);; Cellular Component: mitochondrion (GO:0005739);; Biological Process: isoprenoid metabolic process (GO:0006720);; Biological Process: phospholipid biosynthetic process (GO:0008654);; Biological Process: post-embryonic development (GO:0009791);; Biological Process: vitamin E biosynthetic process (GO:0010189);; Molecular …	K18678|1.00541e-17|pop:POPTR_0010s23890g|K18678 phytol kinase [EC:2.7.1.182] | (RefSeq) POPTRDRAFT_1092638; hypothetical protein	--	[S]
NNU_00233	NNU_00233	1.753515	74	1.421773	78	2.521515	152	1.206313	54	1.244361	58	1.250221	75	1.308151	71	1.883014	89	1.595726	87	1.269812	76	0.960879	48	2.147292	104	1.457351	76	2.491184	127	2.687454	130	0.561256454	-0.710340362	normal	0.783428122	-0.271171632	normal	0.909738374	-0.222875838	normal	0.9763348	0.065022076	normal	--	--	--	--	--	--
NNU_00234	NNU_00234	0.478916	22	0.814302	28	0.879928	47	1.089756	52	1.472613	59	0.967798	65	0.602026	33	0.680705	50	0.64378	41	1.296886	74	1.032742	36	1.640452	63	2.004723	70	1.043617	42	0.538958	34	0.543728871	0.810071688	normal	0.754656543	0.390173905	normal	0.556432492	0.819121935	normal	0.525512701	0.840810434	normal	--	--	--	--	--	--
NNU_00235	NNU_00235	0.679763	50	0.926951	73	0.825156	68	0.169896	12	0.309889	20	0.475868	41	0.444671	34	0.764146	54	0.524048	40	0.246359	20	0.259856	18	0.265851	19	0.973571	70	0.588519	42	0.634717	42	0.27176318	-1.41160555	normal	0.569634449	-0.560589841	normal	0.239992542	-1.577194029	normal	0.943814833	-0.158694772	normal	--	--	Cellular Component: mitochondrion (GO:0005739);; Cellular Component: chloroplast (GO:0009507);; Biological Process: sugar mediated signaling pathway (GO:0010182);; Biological Process: chloroplast RNA processing (GO:0031425);; Biological Process: mitochondrial mRNA modification (GO:0080156);;	--	--	[R]
NNU_00236	NNU_00236	0	0	0.060322	5	0	0	0.687001	42	0	0	1.934501	150	0	0	0.200592	13	0.083531	6	0.55108	41	0.032654	3	0	0	0	0	0.125612	9	1.018022	62	0.001162247	5.75066687	up	--	--	--	--	--	--	--	--	--	[E]	Amino acid transport and metabolism	Molecular Function: carboxylic ester hydrolase activity (GO:0004091);; Biological Process: lipid metabolic process (GO:0006629);; Biological Process: cellular metabolic process (GO:0044237);; Cellular Component: apoplast (GO:0048046);;	--	--	[I]
NNU_00237	NNU_00237	0	0	0	0	0	0	0.082945	3	0	0	0.119471	5	0	0	0	0	0	0	0	0	0	0	0	0	0.032102	1	0	0	0.439624	12	--	--	--	--	--	--	--	--	--	--	--	--	[RTKL]	General function prediction only;; Signal transduction mechanisms;; Transcription;; Replication, recombination and repair	Biological Process: transition metal ion transport (GO:0000041);; Molecular Function: protein kinase activity (GO:0004672);; Molecular Function: protein serine/threonine kinase activity (GO:0004674);; Molecular Function: ATP binding (GO:0005524);; Cellular Component: extracellular region (GO:0005576);; Biological Process: glycolytic process (GO:0006096);; Biological Process: protein phosphorylati…	--	--	[T]
NNU_00238	NNU_00238	9.162864	780	11.838564	1117	8.36011	815	8.387125	660	6.263312	471	7.728734	696	6.874511	615	5.653159	480	6.010131	556	6.865028	655	5.412834	489	4.292864	359	5.6673	447	6.752199	546	6.760133	496	0.428473274	-0.477795543	normal	0.160218543	-0.720056525	normal	0.131093795	-0.881833602	normal	0.120545701	-0.838197795	normal	[S]	Function unknown	--	--	--	--
NNU_00239	NNU_00239	5.20234	388	4.877901	327	5.493918	484	22.030462	780	22.761673	821	28.692571	1401	19.426244	851	6.507031	382	4.956266	277	22.987588	1168	20.210149	697	15.702837	641	6.886529	423	15.701042	646	23.467166	938	0.003122041	1.335483253	up	0.738266575	0.338317256	normal	0.119566178	0.943292661	normal	0.522461247	0.44823503	normal	--	--	--	--	--	--
NNU_00240	NNU_00240	18.278769	1957	25.848341	2973	21.574384	2580	36.622313	3522	20.766699	1955	34.85674	4304	87.989295	9713	79.445548	8102	46.453774	5110	53.261598	6270	52.471478	5204	46.25576	4716	46.285873	4870	44.20972	4563	44.766171	4328	0.226483529	0.579900827	normal	0.001337544	1.630309219	up	0.006652461	1.198735057	up	0.023064995	0.947266984	normal	[GHR]	Carbohydrate transport and metabolism;; Coenzyme transport and metabolism;; General function prediction only	Molecular Function: magnesium ion binding (GO:0000287);; Biological Process: response to hypoxia (GO:0001666);; Molecular Function: pyruvate decarboxylase activity (GO:0004737);; Cellular Component: cytosol (GO:0005829);; Biological Process: gluconeogenesis (GO:0006094);; Biological Process: cytoskeleton organization (GO:0007010);; Biological Process: metabolic process (GO:0008152);; Cellular Com…	K01568|4.21842e-144|tcc:TCM_029740|K01568 pyruvate decarboxylase [EC:4.1.1.1] | (RefSeq) Pyruvate decarboxylase-2 isoform 1	Glycolysis / Gluconeogenesis (ko00010)	[EH]
NNU_00241	NNU_00241	0.119373	9	0.055471	5	0.186258	15	0.143288	9	0.101469	7	0.206984	17	0	0	0.031295	3	0.258329	19	0.117389	9	0	0	0.140582	10	0.051448	4	0.216176	15	0.165024	11	--	--	--	--	--	--	--	--	--	--	--	--	[M]	Cell wall/membrane/envelope biogenesis	Biological Process: response to hypoxia (GO:0001666);; Molecular Function: transferase activity, transferring glycosyl groups (GO:0016757);; Biological Process: galactolipid biosynthetic process (GO:0019375);;	--	--	--
NNU_00242	NNU_00242	0	0	0	0	0	0	0	0	0	0	0	0	0	0	0	0	0	0	0	0	0	0	0	0	0	0	0	0	0.218774	8	--	--	--	--	--	--	--	--	--	--	--	--	[G]	Carbohydrate transport and metabolism	Biological Process: response to hypoxia (GO:0001666);; Molecular Function: glycogen (starch) synthase activity (GO:0004373);; Cellular Component: vacuolar membrane (GO:0005774);; Cellular Component: Golgi apparatus (GO:0005794);; Cellular Component: plasma membrane (GO:0005886);; Molecular Function: starch synthase activity (GO:0009011);; Cellular Component: plasmodesma (GO:0009506);; Cellular Co…	K00703|5.87397e-31|ath:AT3G01180|K00703 starch synthase [EC:2.4.1.21] | (RefSeq) SS2; starch synthase 2	Starch and sucrose metabolism (ko00500)	--
NNU_00243	NNU_00243	5.032745	312	6.888206	464	1.259545	87	5.968177	339	2.232391	123	4.465433	318	13.666954	886	3.234758	195	1.137083	73	14.191301	973	18.192437	1030	10.172037	610	5.453848	332	2.852539	174	5.803545	324	0.932183232	0.102257663	normal	0.849036417	0.394218388	normal	0.053055812	1.691678942	normal	0.940404836	-0.212405146	normal	--	--	Molecular Function: carboxylic ester hydrolase activity (GO:0004091);; Cellular Component: extracellular region (GO:0005576);; Cellular Component: cell wall (GO:0005618);; Cellular Component: vacuole (GO:0005773);; Biological Process: protein targeting to membrane (GO:0006612);; Biological Process: positive regulation of flavonoid biosynthetic process (GO:0009963);; Biological Process: regulation…	K21026|5.86e-157|vvi:100266953|K21026 acetylajmaline esterase [EC:3.1.1.80] | (RefSeq) GDSL esterase/lipase At1g28580	--	--
NNU_00244	NNU_00244	45.255573	2377	70.348585	3977	53.815707	3173	15.115369	716	6.219076	289	14.051881	853	14.508644	780	7.31075	367	9.123631	495	8.467694	491	8.017165	391	7.62728	384	4.242829	220	4.80647	245	8.093884	385	1.20E-07	-2.076918842	down	1.23E-11	-2.527100615	down	3.59E-10	-2.824379675	down	2.90E-18	-3.732965927	down	--	--	Cellular Component: cell wall (GO:0005618);; Cellular Component: vacuole (GO:0005773);; Biological Process: protein targeting to membrane (GO:0006612);; Biological Process: positive regulation of flavonoid biosynthetic process (GO:0009963);; Biological Process: regulation of plant-type hypersensitive response (GO:0010363);; Molecular Function: carboxylic ester hydrolase activity (GO:0052689);;	K21026|1.5185e-133|pda:103697607|K21026 acetylajmaline esterase [EC:3.1.1.80] | (RefSeq) GDSL esterase/lipase At1g28570-like	--	--
NNU_00245	NNU_00245	123.669617	7086	137.216766	8460	133.392426	8573	129.511108	6680	112.385353	5682	132.741898	8773	195.53331	11569	169.036896	9237	185.779968	10986	104.33165	6586	103.242714	5486	90.699013	4965	137.453125	7746	117.67701	6513	143.703217	7446	0.875792893	-0.137361447	normal	0.461955573	0.396656867	normal	0.50045978	-0.417283488	normal	0.848192379	-0.150535759	normal	[C]	Energy production and conversion	Biological Process: sulfur amino acid metabolic process (GO:0000096);; Biological Process: MAPK cascade (GO:0000165);; Molecular Function: copper ion binding (GO:0005507);; Cellular Component: cell wall (GO:0005618);; Cellular Component: mitochondrial matrix (GO:0005759);; Cellular Component: vacuolar membrane (GO:0005774);; Cellular Component: Golgi apparatus (GO:0005794);; Cellular Component: c…	K00026|0|sly:778285|K00026 malate dehydrogenase [EC:1.1.1.37] | (RefSeq) mMDH1; malate dehydrogenase 1	Citrate cycle (TCA cycle) (ko00020);; Cysteine and methionine metabolism (ko00270);; Pyruvate metabolism (ko00620);; Glyoxylate and dicarboxylate metabolism (ko00630);; Carbon fixation in photosynthetic organisms (ko00710);; Carbon metabolism (ko01200)	[C]
NNU_00246	NNU_00246	7.970067	189	8.543604	218	8.039377	214	8.25384	176	7.060174	148	9.265558	253	12.137802	297	10.163985	230	11.899177	291	5.854719	153	6.686863	147	6.164052	140	8.653368	202	6.459183	148	8.914825	191	0.999130689	-0.040698456	normal	0.626183978	0.390353578	normal	0.797991219	-0.330746381	normal	0.868717862	-0.225940968	normal	--	--	--	--	--	--
NNU_00247	NNU_00247	0	0	0	0	0	0	0	0	0	0	0	0	0	0	0	0	0	0	0	0	0	0	0	0	0	0	0	0	0	0	--	--	--	--	--	--	--	--	--	--	--	--	--	--	--	--	--	--
NNU_00248	NNU_00248	106.920738	4089	59.902336	2465	47.996796	2059	55.6992	1918	49.828056	1682	68.673935	3030	32.585976	1287	15.666419	572	10.584561	418	61.734612	2601	40.591904	1440	22.284121	815	22.904734	862	19.090359	706	39.455799	1365	0.842761108	-0.372908797	normal	0.038937277	-1.970477138	normal	0.325453506	-1.182885571	normal	0.103369722	-1.912259914	normal	[J]	Translation, ribosomal structure and biogenesis	Molecular Function: RNA binding (GO:0003723);; Molecular Function: structural constituent of ribosome (GO:0003735);; Cellular Component: ribosome (GO:0005840);; Biological Process: translation (GO:0006412);; Cellular Component: chloroplast (GO:0009507);; Biological Process: ribosome biogenesis (GO:0042254);;	K02914|6.54082e-63|vvi:100258321|K02914 large subunit ribosomal protein L34 | (RefSeq) 50S ribosomal protein L34, chloroplastic	Ribosome (ko03010)	--
NNU_00249	NNU_00249	0	0	0	0	0	0	0.616548	80	0	0	0.782275	130	0.026777	4	0.059376	9	0.013716	3	1.253576	198	0.029816	4	0	0	0.014394	3	0	0	0.256222	34	2.42E-11	Inf	up	--	--	--	--	--	--	--	--	--	--	--	Molecular Function: protein binding (GO:0005515);; Cellular Component: cell wall (GO:0005618);; Biological Process: rRNA processing (GO:0006364);; Cellular Component: chloroplast outer membrane (GO:0009707);; Biological Process: chloroplast relocation (GO:0009902);; Biological Process: thylakoid membrane organization (GO:0010027);; Biological Process: photosystem II assembly (GO:0010207);; Biolog…	--	--	--
NNU_00250	NNU_00250	0.188573	16	6.883341	443	0	0	0.027445	3	0	0	0	0	4.559589	321	0.102188	8	0	0	0	0	0	0	0	0	0.190694	15	0	0	0.171112	12	--	--	--	--	--	--	--	--	--	--	--	--	--	--	Cellular Component: mitochondrion (GO:0005739);; Cellular Component: endosome (GO:0005768);; Cellular Component: Golgi apparatus (GO:0005794);; Cellular Component: trans-Golgi network (GO:0005802);; Cellular Component: plasma membrane (GO:0005886);; Biological Process: meiosis I (GO:0007127);; Biological Process: response to water deprivation (GO:0009414);; Biological Process: response to fungus …	--	--	--
NNU_00251	NNU_00251	0	0	0.190501	15	0	0	0.500107	32	0	0	0.283573	23	0	0	0	0	0	0	0.122625	10	0	0	0	0	0	0	0	0	1.131855	71	--	--	--	--	--	--	--	--	--	--	--	--	[I]	Lipid transport and metabolism	Molecular Function: triglyceride lipase activity (GO:0004806);; Cellular Component: mitochondrion (GO:0005739);; Biological Process: lipid metabolic process (GO:0006629);; Biological Process: response to stress (GO:0006950);; Biological Process: lipid biosynthetic process (GO:0008610);; Molecular Function: phosphatidylcholine 1-acylhydrolase activity (GO:0008970);; Cellular Component: chloroplast…	--	--	[I]
NNU_00252	NNU_00252	0	0	0	0	0	0	0	0	0	0	0.134391	20	0.076888	10	0.051423	7	0	0	0.059354	9	0	0	0	0	0	0	0	0	0	0	--	--	--	--	--	--	--	--	--	--	--	--	[S]	Function unknown	Molecular Function: binding (GO:0005488);; Biological Process: cellular process (GO:0009987);; Cellular Component: cell part (GO:0044464);; Biological Process: innate immune response (GO:0045087);;	--	--	[T]
NNU_00253	NNU_00253	83.746311	6809	160.092487	14131	94.288004	8654	406.026095	29977	200.422697	14520	384.687788	36409	582.803348	47892	303.595289	23729	329.087999	27331	489.200974	44211	45.841928	3491	29.691451	2332	294.136026	23753	183.970052	14581	635.242539	44238	0.000396694	1.691854183	up	0.007980004	1.755967031	up	0.024472646	-1.530564768	normal	0.058902383	0.988723566	normal	--	--	Cellular Component: endosome (GO:0005768);; Cellular Component: vacuole (GO:0005773);; Cellular Component: Golgi apparatus (GO:0005794);; Cellular Component: trans-Golgi network (GO:0005802);; Cellular Component: plasma membrane (GO:0005886);; Biological Process: chromatin assembly or disassembly (GO:0006333);; Biological Process: meiosis I (GO:0007127);; Cellular Component: plasmodesma (GO:00095…	--	--	--
NNU_00254	NNU_00254	0.09338	2	0	0	0.235019	4	0.102425	2	0	0	0	0	0	0	0	0	0	0	0	0	0.529592	6	0	0	0	0	0	0	0	0	--	--	--	--	--	--	--	--	--	--	--	--	--	--	Molecular Function: protein binding (GO:0005515);; Cellular Component: cytosol (GO:0005829);; Biological Process: glycolytic process (GO:0006096);; Biological Process: proteolysis (GO:0006508);; Biological Process: water transport (GO:0006833);; Biological Process: hyperosmotic response (GO:0006972);; Biological Process: Golgi organization (GO:0007030);; Biological Process: metabolic process (GO:…	--	--	[O]
NNU_00255	NNU_00255	0	0	0	0	0	0	0	0	0	0	0	0	0	0	0	0	0	0	0	0	0	0	0	0	0	0	0	0	0	0	--	--	--	--	--	--	--	--	--	--	--	--	--	--	--	--	--	--
NNU_00256	NNU_00256	0.16839	4	0	0	0	0	0	0	0	0	0	0	0	0	0	0	0	0	0	0	0	0	0	0	0	0	0	0	0	0	--	--	--	--	--	--	--	--	--	--	--	--	--	--	Molecular Function: catalytic activity (GO:0003824);; Cellular Component: vacuole (GO:0005773);; Biological Process: aging (GO:0007568);; Molecular Function: peptidase activity (GO:0008233);; Biological Process: response to abiotic stimulus (GO:0009628);; Biological Process: cellular process (GO:0009987);; Cellular Component: cytoplasmic vesicle (GO:0031410);; Biological Process: response to chem…	--	--	[O]
NNU_00257	NNU_00257	0	0	0	0	0	0	0	0	0	0	0	0	0	0	0	0	0	0	0	0	0	0	0	0	0	0	0	0	0	0	--	--	--	--	--	--	--	--	--	--	--	--	--	--	Cellular Component: Golgi apparatus (GO:0005794);; Cellular Component: plasma membrane (GO:0005886);; Biological Process: response to water deprivation (GO:0009414);; Biological Process: response to salt stress (GO:0009651);; Biological Process: plant-type cell wall modification (GO:0009827);; Biological Process: meristem initiation (GO:0010014);; Biological Process: xylem development (GO:0010089…	--	--	--
NNU_00258	NNU_00258	0.284527	7	0.054078	2	0.090479	3	0.167167	4	0.363101	8	0.00047	1	0.445206	11	0.185368	5	0.148684	4	0.161916	5	0.144626	4	0.235757	6	0.161768	4	0.121244	3	0.168908	4	--	--	--	--	--	--	--	--	--	--	--	--	[S]	Function unknown	--	--	--	--
NNU_00259	NNU_00259	9.238592	1225	12.775177	1816	12.252214	2036	14.912718	1754	11.025015	1363	9.20907	1396	7.939118	1071	13.948687	1738	10.842024	1470	10.432811	1534	13.221717	1617	11.817014	1606	10.99995	1413	20.000731	2523	11.861147	1413	0.802069602	-0.11982718	normal	0.648273823	-0.223362178	normal	0.858391487	0.148417744	normal	0.699193753	0.273129046	normal	--	--	--	--	--	--
NNU_00260	NNU_00260	3.230833	284	2.813014	301	2.207952	219	2.058799	167	2.726022	232	2.491066	236	1.569929	163	2.190367	135	1.618047	167	1.517123	168	2.276157	130	1.292338	106	1.723931	157	1.488951	144	1.861985	159	0.628570514	-0.521988911	normal	0.286992124	-0.817120204	normal	0.29444094	-0.998728841	normal	0.374047585	-0.832710982	normal	--	--	--	--	--	--
NNU_00261	NNU_00261	14.866149	1201	7.239634	638	6.18944	586	3.229946	246	3.264696	239	3.375773	320	1.204521	107	0.767507	64	0.365982	35	2.948682	270	1.796465	142	1.871266	151	2.574213	214	3.043023	243	3.080787	233	0.245298827	-1.660901061	normal	0.001919268	-3.609722345	down	0.088848382	-2.333157144	normal	0.159744023	-1.862115903	normal	--	--	Molecular Function: nucleic acid binding (GO:0003676);; Biological Process: macromolecule metabolic process (GO:0043170);; Biological Process: primary metabolic process (GO:0044238);;	--	--	--
NNU_00262	NNU_00262	0.040357	6	0.170268	27	0.176533	29	0.139592	18	0.165787	21	0.196986	33	0.116737	18	0.336997	46	0.154195	23	0.121895	20	0.134203	18	0.118125	17	0.138143	20	0.307251	43	0.085583	12	--	--	--	--	--	--	--	--	--	--	--	--	[S]	Function unknown	Biological Process: polysaccharide biosynthetic process (GO:0000271);; Biological Process: polysaccharide catabolic process (GO:0000272);; Biological Process: immune response-regulating signaling pathway (GO:0002764);; Molecular Function: protein kinase activity (GO:0004672);; Molecular Function: protein binding (GO:0005515);; Cellular Component: plasma membrane (GO:0005886);; Biological Process:…	--	--	--
NNU_00263	NNU_00263	30.798786	6862	41.338623	9910	44.805943	11196	55.247971	11080	41.107601	8081	52.100811	13388	39.7999	9156	42.101509	8945	35.82954	8238	56.907902	13966	52.727139	10894	49.438389	10522	39.510883	8657	39.952938	8598	45.517487	9169	0.633596774	0.337564315	normal	0.903149219	-0.065193312	normal	0.529279522	0.419034928	normal	0.923569962	-0.067761212	normal	[R]	General function prediction only	Molecular Function: nucleotide binding (GO:0000166);; Biological Process: mRNA splicing, via spliceosome (GO:0000398);; Molecular Function: double-stranded DNA binding (GO:0003690);; Molecular Function: single-stranded DNA binding (GO:0003697);; Molecular Function: RNA binding (GO:0003723);; Cellular Component: nucleolus (GO:0005730);; Cellular Component: mitochondrion (GO:0005739);; Cellular Com…	K12741|3.94801e-162|vvi:100248626|K12741 heterogeneous nuclear ribonucleoprotein A1/A3 | (RefSeq) uncharacterized LOC100248626	Spliceosome (ko03040)	[R]
NNU_00264	NNU_00264	70.055679	3628	67.463242	3759	79.62204	4625	61.410309	2864	71.78112	3280	64.502187	3856	80.370178	4299	89.845694	4441	81.906278	4380	63.335053	3619	75.728665	3639	87.354486	4324	76.524472	3901	83.874123	4196	69.198166	3241	0.587157395	-0.335444078	normal	0.82371354	0.129022333	normal	0.777643427	0.183704195	normal	0.945331127	0.043336768	normal	--	--	Molecular Function: protein binding (GO:0005515);; Cellular Component: mitochondrion (GO:0005739);; Cellular Component: chloroplast (GO:0009507);; Biological Process: cytidine to uridine editing (GO:0016554);; Molecular Function: cobalt ion binding (GO:0050897);; Biological Process: mitochondrial mRNA modification (GO:0080156);;	--	--	--
NNU_00265	NNU_00265	9.007848	647	10.445527	813	9.752286	786	11.469339	742	10.73373	681	10.179802	847	15.619037	1159	15.08744	1034	19.641971	1459	18.469122	1462	14.296287	958	14.431402	998	14.730467	1041	15.264908	1061	16.01675	1042	0.984412866	0.019512919	normal	0.136994237	0.695700821	normal	0.32052517	0.584055205	normal	0.336950817	0.516765868	normal	--	--	Biological Process: endocytosis (GO:0006897);; Cellular Component: membrane (GO:0016020);; Biological Process: single-organism cellular process (GO:0044763);;	K20069|1.81975e-127|cic:CICLE_v10016120mg|K20069 adaptin ear-binding coat-associated protein 1/2 | (RefSeq) hypothetical protein	--	[S]
NNU_00266	NNU_00266	6.575008	802	7.113602	894	6.904812	900	8.51841	917	8.298677	836	7.644991	1008	7.811106	795	8.389824	913	9.338696	1099	8.23554	1046	8.764655	949	9.398025	1009	9.91508	1089	10.200079	1116	8.245801	856	0.919616367	0.084193112	normal	0.861923934	0.103599563	normal	0.561096695	0.369517027	normal	0.503992315	0.370557233	normal	[H]	Coenzyme transport and metabolism	Cellular Component: cytosol (GO:0005829);; Biological Process: protein lipidation (GO:0006497);; Biological Process: autophagy (GO:0006914);; Biological Process: leaf senescence (GO:0010150);; Biological Process: cellular response to phosphate starvation (GO:0016036);; Biological Process: galactolipid biosynthetic process (GO:0019375);; Molecular Function: Atg8 activating enzyme activity (GO:0019…	K08337|0|vvi:100251554|K08337 ubiquitin-like modifier-activating enzyme ATG7 | (RefSeq) ubiquitin-like modifier-activating enzyme atg7	Regulation of autophagy (ko04140)	[H]
NNU_00267	NNU_00267	0	0	0	0	0	0	0	0	0	0	0	0	0	0	0	0	0	0	0	0	0	0	0	0	0	0	0	0	0	0	--	--	--	--	--	--	--	--	--	--	--	--	--	--	--	--	--	[S]
NNU_00268	NNU_00268	52.394985	3444	67.02243	4740	75.471054	5564	66.50502	3935	37.447582	2172	89.419212	6779	109.015099	7399	82.873268	5195	104.606331	7096	105.38974	7631	81.857994	4990	66.866974	4199	108.959969	7043	78.291107	4971	104.649551	6220	0.829634504	0.138271261	normal	0.266036053	0.530668484	normal	0.763146011	0.228486753	normal	0.427142452	0.427347556	normal	[J]	Translation, ribosomal structure and biogenesis	Biological Process: RNA methylation (GO:0001510);; Molecular Function: structural constituent of ribosome (GO:0003735);; Cellular Component: nucleolus (GO:0005730);; Cellular Component: vacuole (GO:0005773);; Cellular Component: plasma membrane (GO:0005886);; Biological Process: translation (GO:0006412);; Cellular Component: chloroplast envelope (GO:0009941);; Biological Process: adaxial/abaxial …	K02940|2.92912e-130|vvi:100253227|K02940 large subunit ribosomal protein L9e | (RefSeq) 60S ribosomal protein L9	Ribosome (ko03010)	[J]
NNU_00269	NNU_00269	0	0	0	0	0	0	0	0	0	0	0	0	0	0	0	0	0	0	0	0	0	0	0	0	0	0	0	0	0	0	--	--	--	--	--	--	--	--	--	--	--	--	[GC]	Carbohydrate transport and metabolism;; Energy production and conversion	Cellular Component: chloroplast (GO:0009507);; Biological Process: anthocyanin-containing compound biosynthetic process (GO:0009718);; Biological Process: response to sucrose (GO:0009744);; Biological Process: response to UV-B (GO:0010224);; Molecular Function: transferase activity, transferring hexosyl groups (GO:0016758);; Molecular Function: UDP-xylosyltransferase activity (GO:0035252);; Biolo…	--	--	[GC]
NNU_00270	NNU_00270	0	0	0	0	0	0	0.072548	2	0	0	0	0	0	0	0.060765	2	0.203767	7	0	0	0.047197	2	0.073379	3	0.105527	4	0.190139	6	0	0	--	--	--	--	--	--	--	--	--	--	--	--	--	--	Biological Process: MAPK cascade (GO:0000165);; Molecular Function: binding (GO:0005488);; Cellular Component: extracellular region (GO:0005576);; Cellular Component: Golgi apparatus (GO:0005794);; Cellular Component: cytosol (GO:0005829);; Biological Process: polysaccharide metabolic process (GO:0005976);; Biological Process: protein targeting to membrane (GO:0006612);; Biological Process: amino…	--	--	--
NNU_00271	NNU_00271	19.19265	1812	22.623678	2298	15.350707	1625	17.656954	1500	32.755665	2728	17.654068	1922	30.403444	2963	37.438938	3370	51.208157	4988	23.80641	2475	42.380398	3710	62.60886	5645	33.666264	3125	39.274429	3581	17.696028	1511	0.721186164	-0.249945684	normal	0.011828941	0.958963668	normal	0.000355778	1.457017856	up	0.04429562	0.826059975	normal	--	--	Molecular Function: protein binding (GO:0005515);; Cellular Component: nucleus (GO:0005634);; Biological Process: regulation of transcription, DNA-templated (GO:0006355);; Biological Process: cellular protein modification process (GO:0006464);; Biological Process: circadian rhythm (GO:0007623);; Biological Process: response to cold (GO:0009409);; Cellular Component: plasmodesma (GO:0009506);; Bio…	--	--	--
NNU_00272	NNU_00272	0	0	0	0	0	0	0	0	0	0	0	0	0	0	0	0	0	0	0	0	0	0	0	0	0	0	0	0	0	0	--	--	--	--	--	--	--	--	--	--	--	--	[V]	Defense mechanisms	Molecular Function: ATP binding (GO:0005524);; Cellular Component: mitochondrion (GO:0005739);; Cellular Component: plasma membrane (GO:0005886);; Biological Process: obsolete ATP catabolic process (GO:0006200);; Biological Process: cellular process (GO:0009987);; Biological Process: stomatal complex morphogenesis (GO:0010103);; Cellular Component: membrane (GO:0016020);; Molecular Function: ATPa…	--	--	[Q]
NNU_00273	NNU_00273	0	0	0	0	0	0	0	0	0	0	0	0	0	0	0	0	0	0	0	0	0	0	0	0	0	0	0	0	0	0	--	--	--	--	--	--	--	--	--	--	--	--	[R]	General function prediction only	Molecular Function: protein binding (GO:0005515);; Cellular Component: nucleus (GO:0005634);; Cellular Component: vacuolar membrane (GO:0005774);; Cellular Component: cytosol (GO:0005829);; Cellular Component: plasma membrane (GO:0005886);; Biological Process: protein glycosylation (GO:0006486);; Cellular Component: plasmodesma (GO:0009506);; Cellular Component: chloroplast stroma (GO:0009570);; …	K03152|7.691e-30|cic:CICLE_v10021210mg|K03152 4-methyl-5(b-hydroxyethyl)-thiazole monophosphate biosynthesis | (RefSeq) hypothetical protein	--	[RV]
NNU_00274	NNU_00274	0	0	0	0	0	0	0	0	0	0	0	0	0	0	0	0	0	0	0	0	0	0	0	0	0	0	0	0	0	0	--	--	--	--	--	--	--	--	--	--	--	--	--	--	Biological Process: MAPK cascade (GO:0000165);; Biological Process: response to molecule of bacterial origin (GO:0002237);; Biological Process: respiratory burst involved in defense response (GO:0002679);; Molecular Function: DNA binding (GO:0003677);; Molecular Function: transcription factor activity, sequence-specific DNA binding (GO:0003700);; Molecular Function: calmodulin binding (GO:0005516…	--	--	--
NNU_00275	NNU_00275	0.080312	2	0	0	0.078973	2	0	0	0	0	0.126647	3	0.045449	1	0.092189	2	0.042913	1	0	0	0	0	0.051204	1	0	0	0	0	0	0	--	--	--	--	--	--	--	--	--	--	--	--	--	--	Cellular Component: cytoplasm (GO:0005737);; Biological Process: autophagy (GO:0006914);; Biological Process: protein transport (GO:0015031);;	K08343|5.20848e-80|tcc:TCM_005637|K08343 ubiquitin-like-conjugating enzyme ATG3 | (RefSeq) Autophagy 3 (APG3) isoform 1	Regulation of autophagy (ko04140)	[R]
NNU_00276	NNU_00276	0.110124	2	0	0	0	0	0	0	0	0	0	0	0	0	0	0	0	0	0	0	0	0	0	0	0	0	0	0	0	0	--	--	--	--	--	--	--	--	--	--	--	--	--	--	--	--	--	--
NNU_00277	NNU_00277	0	0	0	0	0	0	0	0	0	0	0	0	0	0	0	0	0.151479	10	0	0	0	0	0	0	0.237311	14	0.162765	10	0	0	--	--	--	--	--	--	--	--	--	--	--	--	--	--	Molecular Function: cysteine-type endopeptidase activity (GO:0004197);; Molecular Function: phospholipase A2 activity (GO:0004623);; Molecular Function: protein binding (GO:0005515);; Cellular Component: nucleus (GO:0005634);; Cellular Component: cytosol (GO:0005829);; Biological Process: glycolytic process (GO:0006096);; Biological Process: proteolysis (GO:0006508);; Biological Process: water tr…	--	--	[O]
NNU_00278	NNU_00278	140.562657	13430	162.689922	16726	171.839333	18414	217.690658	18722	212.687477	17930	221.885096	24453	134.9052	13310	133.941201	12204	114.108455	11252	98.764368	10396	95.706486	8481	137.707015	12569	129.500095	12169	117.33496	10829	163.577671	14132	0.638864335	0.342558085	normal	0.504689109	-0.391049816	normal	0.543933078	-0.433491512	normal	0.492115464	-0.462607337	normal	[EH]	Amino acid transport and metabolism;; Coenzyme transport and metabolism	Molecular Function: nucleotide binding (GO:0000166);; Molecular Function: magnesium ion binding (GO:0000287);; Molecular Function: ketol-acid reductoisomerase activity (GO:0004455);; Molecular Function: copper ion binding (GO:0005507);; Cellular Component: cell wall (GO:0005618);; Cellular Component: mitochondrion (GO:0005739);; Biological Process: gluconeogenesis (GO:0006094);; Biological Proces…	K00053|0|pper:PRUPE_ppa003271mg|K00053 ketol-acid reductoisomerase [EC:1.1.1.86] | (RefSeq) hypothetical protein	Valine, leucine and isoleucine biosynthesis (ko00290);; Pantothenate and CoA biosynthesis (ko00770);; 2-Oxocarboxylic acid metabolism (ko01210);; Biosynthesis of amino acids (ko01230)	--
NNU_00279	NNU_00279	0	0	0	0	0.08711	2	0	0	0	0	0	0	0.345918	7	0	0	0.050356	2	0	0	0	0	0	0	0	0	0.483514	10	0	0	--	--	--	--	--	--	--	--	--	--	--	--	--	--	Molecular Function: peptidase activity (GO:0008233);; Biological Process: response to ethylene (GO:0009723);; Biological Process: defense response to fungus, incompatible interaction (GO:0009817);; Biological Process: leaf senescence (GO:0010150);; Cellular Component: senescence-associated vacuole (GO:0010282);; Molecular Function: hydrolase activity (GO:0016787);; Cellular Component: cytoplasmic…	--	--	[O]
NNU_00280	NNU_00280	0	0	0	0	0	0	0	0	0	0	0	0	0.002313	1	0	0	0	0	0	0	0	0	0	0	0	0	0	0	0	0	--	--	--	--	--	--	--	--	--	--	--	--	--	--	Molecular Function: cysteine-type endopeptidase activity (GO:0004197);; Molecular Function: phospholipase A2 activity (GO:0004623);; Molecular Function: protein binding (GO:0005515);; Cellular Component: cytosol (GO:0005829);; Biological Process: glycolytic process (GO:0006096);; Biological Process: proteolysis (GO:0006508);; Biological Process: water transport (GO:0006833);; Biological Process: …	--	--	[O]
NNU_00281	NNU_00281	6.295767	548	6.004019	553	6.921068	675	7.944099	621	5.8406	449	6.935664	694	8.269603	741	10.069434	835	10.944267	981	7.720581	734	5.561029	449	6.425705	534	6.943443	594	5.650335	476	7.678201	585	0.927678535	0.08323434	normal	0.329704657	0.520404951	normal	0.951103909	-0.078917078	normal	0.897500942	-0.126233491	normal	--	--	Cellular Component: endosome (GO:0005768);; Cellular Component: Golgi apparatus (GO:0005794);; Cellular Component: trans-Golgi network (GO:0005802);; Biological Process: chromatin silencing (GO:0006342);; Biological Process: cellular protein modification process (GO:0006464);; Biological Process: protein glycosylation (GO:0006486);; Molecular Function: galactosyltransferase activity (GO:0008378);…	--	--	[G]
NNU_00282	NNU_00282	0	0	0	0	0	0	0	0	0	0	0	0	0	0	0	0	0	0	0	0	0	0	0	0	0	0	0	0	0	0	--	--	--	--	--	--	--	--	--	--	--	--	--	--	Molecular Function: DNA binding (GO:0003677);; Molecular Function: transcription factor activity, sequence-specific DNA binding (GO:0003700);; Cellular Component: nucleus (GO:0005634);; Biological Process: regulation of transcription, DNA-templated (GO:0006355);; Biological Process: pattern specification process (GO:0007389);; Biological Process: pollen development (GO:0009555);; Biological Proce…	--	--	--
NNU_00283	NNU_00283	0	0	0	0	0	0	0	0	0	0	0	0	0	0	0	0	0	0	0	0	0	0	0	0	0	0	0	0	0	0	--	--	--	--	--	--	--	--	--	--	--	--	--	--	--	--	--	--
NNU_00284	NNU_00284	3.211509	114	5.679432	226	5.723284	232	4.416737	145	5.074696	155	2.922651	122	4.826984	198	6.547533	259	4.892402	200	2.42924	100	0.641096	24	2.428884	94	3.596719	143	3.705107	138	4.692332	169	0.585056916	-0.522038788	normal	0.832971968	0.238686328	normal	0.13902017	-1.519671865	normal	0.724820523	-0.382760643	normal	--	--	Molecular Function: ubiquitin-protein transferase activity (GO:0004842);; Cellular Component: nucleus (GO:0005634);; Cellular Component: plasma membrane (GO:0005886);; Biological Process: cytokinin metabolic process (GO:0009690);; Biological Process: auxin metabolic process (GO:0009850);; Biological Process: negative regulation of response to water deprivation (GO:0080148);;	K16280|8.46686e-33|vvi:100267987|K16280 E3 ubiquitin-protein ligase RGLG [EC:2.3.2.27] | (RefSeq) E3 ubiquitin-protein ligase RGLG2	--	[T]
NNU_00285	NNU_00285	118.32972	1576	63.822567	915	126.610168	1891	50.308586	603	170.036255	1998	43.823067	674	108.410156	1491	124.388954	1580	109.063629	1499	46.881916	688	62.328266	770	79.191727	1008	104.262863	1366	151.99649	1955	26.045122	314	0.070364167	-1.273382007	normal	0.924391921	0.050619277	normal	0.457500795	-0.540452574	normal	0.77031244	0.204707831	normal	--	--	Biological Process: regulation of transcription, DNA-templated (GO:0006355);; Biological Process: transmitting tissue development (GO:0010500);; Biological Process: carpel formation (GO:0048462);; Biological Process: ovary septum development (GO:0080126);;	--	--	--
NNU_00286	NNU_00286	0	0	0	0	0	0	0	0	0	0	0	0	0	0	0	0	0	0	0	0	0	0	0	0	0	0	0	0	0	0	--	--	--	--	--	--	--	--	--	--	--	--	--	--	--	--	--	[R]
NNU_00287	NNU_00287	1.175954	234	2.272116	286	1.57565	286	2.004962	223	1.570167	195	2.486935	430	1.521716	269	1.481355	192	1.554583	254	1.954346	287	0.838409	136	1.211101	226	2.319871	303	1.775451	256	2.355398	259	0.839938888	0.168898329	normal	0.853420451	-0.175648862	normal	0.748692475	-0.393632606	normal	0.930414378	0.080877025	normal	--	--	--	--	--	--
NNU_00288	NNU_00288	0	0	0	0	0	0	0	0	0	0	0	0	0	0	0	0	0	0	0	0	0	0	0	0	0	0	0	0	0	0	--	--	--	--	--	--	--	--	--	--	--	--	--	--	--	K14488|3.37292e-27|mdm:103454162|K14488 SAUR family protein | (RefSeq) auxin-induced protein 15A-like	Plant hormone signal transduction (ko04075)	--
NNU_00289	NNU_00289	0	0	0	0	0	0	0	0	0	0	0	0	0	0	0	0	0	0	0	0	0	0	0	0	0	0	0	0	0	0	--	--	--	--	--	--	--	--	--	--	--	--	--	--	Cellular Component: proteasome complex (GO:0000502);; Biological Process: proteolysis involved in cellular protein catabolic process (GO:0051603);;	K03028|1.12259e-18|mdm:103405640|K03028 26S proteasome regulatory subunit N1 | (RefSeq) 26S proteasome non-ATPase regulatory subunit 2 homolog A-like	Proteasome (ko03050)	[O]
NNU_00290	NNU_00290	8.490715	613	6.983544	571	7.699331	630	7.743077	521	5.968163	377	6.519809	528	7.574837	563	7.360891	476	7.846171	539	6.143656	479	6.134412	403	7.175122	464	7.443005	515	6.856157	494	6.505566	405	0.73646857	-0.275866269	normal	0.777408456	-0.215412632	normal	0.743385849	-0.300402708	normal	0.770271575	-0.24972795	normal	--	--	Biological Process: mRNA splicing, via spliceosome (GO:0000398);; Cellular Component: nuclear lumen (GO:0031981);; Biological Process: regulation of circadian rhythm (GO:0042752);;	--	--	[A]
NNU_00291	NNU_00291	0	0	0	0	0	0	0	0	0	0	0	0	0	0	0	0	0	0	0	0	0	0	0	0	0	0	0	0	0	0	--	--	--	--	--	--	--	--	--	--	--	--	--	--	Molecular Function: cysteine-type endopeptidase inhibitor activity (GO:0004869);; Cellular Component: extracellular region (GO:0005576);; Biological Process: defense response (GO:0006952);; Cellular Component: plastid (GO:0009536);; Biological Process: response to abiotic stimulus (GO:0009628);; Biological Process: negative regulation of peptidase activity (GO:0010466);; Cellular Component: cytop…	--	--	--
NNU_00292	NNU_00292	0	0	0	0	0	0	0	0	0	0	0.043326	4	0	0	0.027485	3	0.049947	4	0.627723	18	0.110789	8	0.054519	5	0	0	0	0	0.083869	6	--	--	--	--	--	--	--	--	--	--	--	--	--	--	Cellular Component: plasma membrane (GO:0005886);; Biological Process: regulation of flower development (GO:0009909);; Biological Process: histone modification (GO:0016570);; Biological Process: floral organ formation (GO:0048449);;	K20027|0|tcc:TCM_004950|K20027 palmitoyltransferase ZDHHC1/11 [EC:2.3.1.225] | (RefSeq) DHHC-type zinc finger family protein isoform 1	--	[R]
NNU_00293	NNU_00293	0	0	0	0	0	0	1.630555	143	3.838811	333	2.162311	247	0	0	4.341138	410	8.804126	905	0	0	0	0	0	0	0.362846	36	6.117979	586	2.886617	250	1.28E-15	Inf	up	--	--	--	--	--	--	--	--	--	--	--	Cellular Component: protein storage vacuole (GO:0000326);; Molecular Function: aspartic-type endopeptidase activity (GO:0004190);; Cellular Component: proteinaceous extracellular matrix (GO:0005578);; Cellular Component: cell wall (GO:0005618);; Cellular Component: endoplasmic reticulum (GO:0005783);; Cellular Component: cytosol (GO:0005829);; Biological Process: glycolytic process (GO:0006096);;…	K08245|0|pop:POPTR_0013s00380g|K08245 phytepsin [EC:3.4.23.40] | (RefSeq) POPTRDRAFT_834438; aspartic proteinase 2	--	[O]
NNU_00294	NNU_00294	16.603936	1555	13.595701	1369	19.503477	2051	6.557467	553	12.084738	1002	10.602796	1150	8.749449	852	14.127936	1261	15.7085	1521	10.036073	1039	9.437834	819	11.250499	1010	8.336752	771	13.285853	1207	9.429055	804	0.019109369	-1.082554586	normal	0.348612475	-0.458880022	normal	0.233411427	-0.668826995	normal	0.133502322	-0.71244258	normal	--	--	Cellular Component: protein storage vacuole (GO:0000326);; Molecular Function: aspartic-type endopeptidase activity (GO:0004190);; Cellular Component: proteinaceous extracellular matrix (GO:0005578);; Cellular Component: cell wall (GO:0005618);; Cellular Component: endoplasmic reticulum (GO:0005783);; Cellular Component: cytosol (GO:0005829);; Biological Process: glycolytic process (GO:0006096);;…	K08245|0|cit:102625358|K08245 phytepsin [EC:3.4.23.40] | (RefSeq) aspartic proteinase-like	--	[O]
NNU_00295	NNU_00295	0	0	0	0	0	0	0	0	0	0	0	0	0	0	0	0	0	0	0	0	0	0	0	0	0.045519	4	0	0	0	0	--	--	--	--	--	--	--	--	--	--	--	--	--	--	--	--	--	--
NNU_00296	NNU_00296	0	0	0	0	0	0	0	0	0	0	0	0	0.178652	4	2.924704	61	0	0	0	0	0	0	0	0	0	0	0	0	0	0	--	--	--	--	--	--	--	--	--	--	--	--	[D]	Cell cycle control, cell division, chromosome partitioning	Biological Process: regulation of cyclin-dependent protein serine/threonine kinase activity (GO:0000079);; Cellular Component: nucleus (GO:0005634);; Cellular Component: mitochondrion (GO:0005739);; Biological Process: mitotic cell cycle (GO:0007067);; Biological Process: stomatal lineage progression (GO:0010440);; Molecular Function: cyclin-dependent protein serine/threonine kinase regulator act…	K05868|3.9956e-113|vvi:100253549|K05868 cyclin B | (RefSeq) G2/mitotic-specific cyclin S13-7	--	[D]
NNU_00297	NNU_00297	0.115612	5	0.06773	3	0.061448	3	0.080365	3	0.010131	1	0.092579	5	0.121403	5	0.33745	13	0.113232	5	0.131532	6	0	0	0.082362	3	0.097771	4	0.08131	3	0.131158	5	--	--	--	--	--	--	--	--	--	--	--	--	--	--	Cellular Component: intracellular membrane-bounded organelle (GO:0043231);;	K14440|1.25757e-10|pmum:103323288|K14440 SWI/SNF-related matrix-associated actin-dependent regulator of chromatin subfamily A-like protein 1 [EC:3.6.4.12] | (RefSeq) SWI/SNF-related matrix-associated actin-dependent regulator of chromatin subfamily A-like protein 1	--	[B]
NNU_00298	NNU_00298	1.492418	118	2.884348	196	3.048599	229	0.856572	62	0.161676	15	1.470596	98	1.452812	121	1.720403	125	0.956446	82	2.503514	174	0.854507	58	1.356679	109	1.581002	142	0.926253	69	1.878324	150	0.170784418	-1.245999771	normal	0.382961386	-0.688389572	normal	0.410108427	-0.918362119	normal	0.482977449	-0.736649217	normal	--	--	Cellular Component: extrinsic component of vacuolar membrane (GO:0000306);; Cellular Component: extracellular region (GO:0005576);; Biological Process: lipid transport (GO:0006869);; Biological Process: intra-Golgi vesicle-mediated transport (GO:0006891);; Molecular Function: peptidase activity (GO:0008233);; Molecular Function: zinc ion binding (GO:0008270);; Biological Process: response to sucr…	K14440|9.3094e-60|pper:PRUPE_ppa002731mg|K14440 SWI/SNF-related matrix-associated actin-dependent regulator of chromatin subfamily A-like protein 1 [EC:3.6.4.12] | (RefSeq) hypothetical protein	--	[B]
NNU_00299	NNU_00299	13.808819	2391	15.306954	2755	15.848246	3008	18.063848	2982	15.414059	2509	17.316941	3632	17.957085	3426	14.829812	2508	16.738095	3179	18.881061	3724	11.547008	1942	13.850984	2292	14.098892	2383	13.30191	2312	15.629883	2550	0.738477704	0.21086201	normal	0.76790276	0.15886152	normal	0.825521763	-0.167539024	normal	0.77059022	-0.184720419	normal	[U]	Intracellular trafficking, secretion, and vesicular transport	Cellular Component: cytosol (GO:0005829);; Biological Process: intracellular protein transport (GO:0006886);; Biological Process: ER to Golgi vesicle-mediated transport (GO:0006888);; Molecular Function: zinc ion binding (GO:0008270);; Cellular Component: membrane (GO:0016020);; Cellular Component: COPII vesicle coat (GO:0030127);; Cellular Component: intracellular membrane-bounded organelle (GO:…	--	--	[U]
NNU_00300	NNU_00300	10.394642	1299	12.056219	1561	12.979438	1724	10.018286	1107	8.870783	929	9.72067	1385	6.208472	815	6.83848	827	7.147189	908	10.209971	1373	9.413367	1099	13.269394	1525	5.482956	690	5.144887	605	5.387085	611	0.529919541	-0.365341808	normal	0.054206049	-0.842352191	normal	0.986895299	-0.031188771	normal	0.007117472	-1.210257043	down	[M]	Cell wall/membrane/envelope biogenesis	Molecular Function: polygalacturonase activity (GO:0004650);; Cellular Component: extracellular region (GO:0005576);; Cellular Component: vacuole (GO:0005773);; Biological Process: carbohydrate metabolic process (GO:0005975);; Biological Process: metabolic process (GO:0008152);; Molecular Function: hydrolase activity, acting on glycosyl bonds (GO:0016798);; Biological Process: reproductive proces…	--	--	--
NNU_00301	NNU_00301	34.658635	6011	30.156514	5437	34.472555	6460	22.788939	3567	39.181969	5771	27.19457	5236	23.741819	4273	26.481731	4249	22.17737	3967	23.339039	4455	34.869704	5422	27.828343	4608	20.888065	3508	21.053984	3532	20.659244	3239	0.345557028	-0.541586215	normal	0.263406387	-0.528523775	normal	0.95256335	-0.055049274	normal	0.132601434	-0.747732476	normal	[U]	Intracellular trafficking, secretion, and vesicular transport	Molecular Function: ATP binding (GO:0005524);; Biological Process: protein targeting (GO:0006605);; Cellular Component: chloroplast thylakoid membrane (GO:0009535);; Cellular Component: chloroplast stroma (GO:0009570);; Biological Process: embryo development (GO:0009790);; Cellular Component: chloroplast envelope (GO:0009941);; Biological Process: protein import (GO:0017038);;	K03070|0|csv:101203540|K03070 preprotein translocase subunit SecA | (RefSeq) protein translocase subunit SecA, chloroplastic	Protein export (ko03060)	--
NNU_00302	NNU_00302	0.844195	96	1.611176	196	1.249467	158	1.351932	138	2.706998	269	1.123498	146	0.871283	102	1.354215	146	2.668705	311	1.738557	216	3.417564	357	3.035074	327	0.997804	111	0.816363	89	0.450194	46	0.924258341	-0.115759707	normal	0.738455796	0.314598151	normal	0.066297241	1.414747543	normal	0.642722865	-0.539654282	normal	[E]	Amino acid transport and metabolism	Molecular Function: catalytic activity (GO:0003824);; Cellular Component: cytosol (GO:0005829);; Biological Process: metabolic process (GO:0008152);; Biological Process: L-cysteine catabolic process to pyruvate (GO:0019450);; Molecular Function: pyridoxal phosphate binding (GO:0030170);; Molecular Function: L-cysteine desulfhydrase activity (GO:0080146);;	--	--	[E]
NNU_00303	NNU_00303	142.624954	10570	60.673492	4839	12.118355	1008	11.357059	758	27.251551	1782	5.12114	438	31.560724	2416	5.716267	404	1.29539	100	14.600208	1192	3.05928	211	14.79193	1048	4.288837	313	3.936526	282	15.523235	1041	0.31350714	-3.324876948	normal	0.253276783	-2.595526967	normal	0.337978986	-3.107056897	normal	0.17307575	-4.300380778	normal	--	--	--	--	--	--
NNU_00304	NNU_00304	0	0	0	0	0	0	0	0	0	0	0	0	0	0	0	0	0	0	0	0	0	0	0	0	0	0	0	0	0	0	--	--	--	--	--	--	--	--	--	--	--	--	--	--	Molecular Function: transcription factor activity, sequence-specific DNA binding (GO:0003700);; Molecular Function: protein binding (GO:0005515);; Cellular Component: nucleus (GO:0005634);; Cellular Component: cytosol (GO:0005829);; Cellular Component: plasma membrane (GO:0005886);; Biological Process: ER to Golgi vesicle-mediated transport (GO:0006888);; Molecular Function: phosphoric diester hy…	--	--	[R]
NNU_00305	NNU_00305	0	0	0	0	0	0	0	0	0	0	0	0	0	0	0	0	0	0	0	0	0	0	0	0	0	0	0	0	0	0	--	--	--	--	--	--	--	--	--	--	--	--	--	--	Cellular Component: intracellular part (GO:0044424);;	--	--	[R]
NNU_00306	NNU_00306	11.115917	1525	11.306322	1508	10.627959	1508	11.190258	1442	6.837846	643	10.501628	1679	4.839428	659	4.900707	631	3.96286	545	5.994471	826	2.970639	371	4.278118	557	5.146369	686	5.251811	629	13.573861	1623	0.976356567	-0.039655845	normal	0.001788864	-1.316379743	down	0.002032809	-1.539739357	down	0.009155873	-1.192961629	down	--	--	Biological Process: rRNA processing (GO:0006364);; Cellular Component: chloroplast outer membrane (GO:0009707);; Biological Process: chloroplast relocation (GO:0009902);; Biological Process: thylakoid membrane organization (GO:0010027);; Biological Process: photosystem II assembly (GO:0010207);; Biological Process: regulation of protein dephosphorylation (GO:0035304);; Biological Process: transcr…	--	--	--
NNU_00307	NNU_00307	9.031547	424	8.239093	426	10.507594	577	10.424963	458	10.023481	434	11.238001	617	9.584002	494	8.649327	420	8.844419	481	13.320148	706	8.269453	376	8.625317	398	11.111345	550	11.359023	523	12.704072	570	0.910072885	0.096748995	normal	0.974765272	-0.030697821	normal	0.933203897	-0.096912655	normal	0.794144751	0.201990051	normal	--	--	--	--	--	[S]
NNU_00308	NNU_00308	8.164523	605	7.587548	605	10.194907	847	7.590988	507	9.866766	645	7.971247	681	10.801343	827	8.270067	585	8.962372	686	10.087683	824	10.026787	689	10.031721	710	9.258787	675	11.401102	816	11.785326	790	0.72316971	-0.284873298	normal	0.970912763	0.032416025	normal	0.767139414	0.232396757	normal	0.834506705	0.154858668	normal	--	--	--	--	--	--
NNU_00309	NNU_00309	0	0	0.012913	3	0	0	0	0	0	0	0	0	0.005705	1	0	0	0	0	0	0	0	0	0	0	0	0	0	0	0	0	--	--	--	--	--	--	--	--	--	--	--	--	[V]	Defense mechanisms	Biological Process: polysaccharide biosynthetic process (GO:0000271);; Biological Process: response to superoxide (GO:0000303);; Molecular Function: protein binding (GO:0005515);; Molecular Function: ATP binding (GO:0005524);; Cellular Component: nucleus (GO:0005634);; Cellular Component: plasma membrane (GO:0005886);; Biological Process: nucleobase-containing compound metabolic process (GO:00061…	K05658|0|pop:POPTR_0014s10880g|K05658 ATP-binding cassette, subfamily B (MDR/TAP), member 1 [EC:3.6.3.44] | (RefSeq) POPTRDRAFT_834831; hypothetical protein	ABC transporters (ko02010)	[Q]
NNU_00310	NNU_00310	0	0	0	0	0	0	0	0	0	0	0	0	0	0	0	0	0	0	0	0	0	0	0	0	0	0	0	0	0	0	--	--	--	--	--	--	--	--	--	--	--	--	[V]	Defense mechanisms	Biological Process: response to superoxide (GO:0000303);; Molecular Function: protein binding (GO:0005515);; Cellular Component: plasma membrane (GO:0005886);; Biological Process: ER to Golgi vesicle-mediated transport (GO:0006888);; Biological Process: pattern specification process (GO:0007389);; Molecular Function: xenobiotic-transporting ATPase activity (GO:0008559);; Biological Process: toxin…	K05658|1.96635e-121|tcc:TCM_004938|K05658 ATP-binding cassette, subfamily B (MDR/TAP), member 1 [EC:3.6.3.44] | (RefSeq) ATP binding cassette subfamily B4 isoform 1	ABC transporters (ko02010)	[Q]
NNU_00311	NNU_00311	0	0	0	0	0	0	0	0	0	0	0	0	0	0	0	0	0	0	0	0	0	0	0	0	0	0	0	0	0	0	--	--	--	--	--	--	--	--	--	--	--	--	--	--	Biological Process: response to superoxide (GO:0000303);; Molecular Function: ATP binding (GO:0005524);; Cellular Component: nucleus (GO:0005634);; Cellular Component: plasma membrane (GO:0005886);; Biological Process: obsolete ATP catabolic process (GO:0006200);; Biological Process: ER to Golgi vesicle-mediated transport (GO:0006888);; Molecular Function: xenobiotic-transporting ATPase activity …	K05658|6.86138e-12|tcc:TCM_004939|K05658 ATP-binding cassette, subfamily B (MDR/TAP), member 1 [EC:3.6.3.44] | (RefSeq) P-glycoprotein 21	ABC transporters (ko02010)	[Q]
NNU_00312	NNU_00312	0	0	0	0	0	0	0	0	0	0	0	0	0	0	0	0	0	0	0	0	0	0	0	0	0	0	0	0	0	0	--	--	--	--	--	--	--	--	--	--	--	--	--	--	--	K14432|2.96495e-07|sot:102600966|K14432 ABA responsive element binding factor | (RefSeq) ABSCISIC ACID-INSENSITIVE 5-like protein 2	Plant hormone signal transduction (ko04075)	--
NNU_00313	NNU_00313	0	0	0	0	0	0	0	0	0	0	0	0	0	0	0	0	0	0	0	0	0	0	0	0	0	0	0	0	0	0	--	--	--	--	--	--	--	--	--	--	--	--	--	--	--	--	--	--
NNU_00314	NNU_00314	0.170816	17	0.287468	31	0.267439	30	0.675746	60	0.023334	3	0.592207	68	0.407014	42	0.303478	29	0.149225	16	0.713145	78	0.028344	3	0.207119	20	0.361696	36	0.061389	6	1.678656	150	0.279001201	1.25790855	normal	--	--	--	--	--	--	--	--	--	[V]	Defense mechanisms	Biological Process: response to superoxide (GO:0000303);; Molecular Function: protein binding (GO:0005515);; Molecular Function: ATP binding (GO:0005524);; Cellular Component: nucleus (GO:0005634);; Cellular Component: plasma membrane (GO:0005886);; Biological Process: obsolete ATP catabolic process (GO:0006200);; Biological Process: ER to Golgi vesicle-mediated transport (GO:0006888);; Biologica…	K05658|0|vvi:100267452|K05658 ATP-binding cassette, subfamily B (MDR/TAP), member 1 [EC:3.6.3.44] | (RefSeq) ABC transporter B family member 11	ABC transporters (ko02010)	[Q]
NNU_00315	NNU_00315	0.0268	3	0	0	0	0	0	0	0	0	0	0	0.035589	3	0	0	0	0	0.024329	3	0	0	0.144238	11	0	0	0	0	0.118164	9	--	--	--	--	--	--	--	--	--	--	--	--	[V]	Defense mechanisms	Biological Process: response to superoxide (GO:0000303);; Molecular Function: protein binding (GO:0005515);; Cellular Component: nucleus (GO:0005634);; Cellular Component: plasma membrane (GO:0005886);; Biological Process: nucleobase-containing compound metabolic process (GO:0006139);; Biological Process: ER to Golgi vesicle-mediated transport (GO:0006888);; Biological Process: pattern specificat…	K05658|2.7061e-152|pmum:103323316|K05658 ATP-binding cassette, subfamily B (MDR/TAP), member 1 [EC:3.6.3.44] | (RefSeq) ABC transporter B family member 4-like	ABC transporters (ko02010)	[Q]
NNU_00316	NNU_00316	0	0	0	0	0	0	0.374938	4	0	0	0	0	0	0	0	0	0	0	0.077076	1	0	0	0	0	0	0	0	0	0.411522	4	--	--	--	--	--	--	--	--	--	--	--	--	--	--	--	--	--	--
NNU_00317	NNU_00317	0.94674	77	0.817619	80	1.051649	107	0.534679	44	0.369204	30	0.46828	49	0.346885	33	0.641692	56	0.663035	59	0.281372	28	0.569351	48	0.638231	55	0.579317	52	0.513534	45	0.724082	59	0.404029417	-0.981114076	normal	0.364585056	-0.831973064	normal	0.704443019	-0.574440528	normal	0.521258924	-0.831139337	normal	[P]	Inorganic ion transport and metabolism	Molecular Function: inward rectifier potassium channel activity (GO:0005242);; Molecular Function: calcium ion binding (GO:0005509);; Cellular Component: nucleus (GO:0005634);; Biological Process: potassium ion transport (GO:0006813);; Biological Process: purine nucleobase transport (GO:0006863);; Cellular Component: chloroplast (GO:0009507);; Cellular Component: plant-type vacuole membrane (GO:0…	K05389|1.68631e-162|tcc:TCM_004935|K05389 potassium channel subfamily K, other eukaryote | (RefSeq) Ca2+ activated outward rectifying K+ channel 5	--	[P]
NNU_00318	NNU_00318	18.910151	2085	15.17596	1761	15.836061	1959	15.200318	1509	16.416724	1557	18.767356	2314	20.962624	2261	17.79772	1794	12.49293	1401	12.571695	1468	12.820127	1269	15.211335	1582	23.185749	2391	25.994018	2730	26.627162	2614	0.908583768	-0.132212206	normal	0.886040151	-0.102150451	normal	0.720237333	-0.271773107	normal	0.376298509	0.411729403	normal	--	--	--	--	--	[F]
NNU_00319	NNU_00319	0.575519	25	0.442589	21	0.085952	5	0.053547	3	0.043595	2	0.180629	9	0	0	0	0	0.606083	27	0	0	0.051975	3	0.084042	4	0	0	0.14921	7	0.498638	19	--	--	--	--	--	--	--	--	--	--	--	--	--	--	Biological Process: response to chitin (GO:0010200);; Cellular Component: intracellular membrane-bounded organelle (GO:0043231);; Cellular Component: cytoplasmic part (GO:0044444);;	K20858|2.06784e-43|vvi:100262482|K20858 calcium uniporter protein, mitochondrial | (RefSeq) calcium uniporter protein 4, mitochondrial	--	[R]
NNU_00320	NNU_00320	70.266399	6174	56.475426	5380	46.867868	4645	12.765021	1018	11.366204	882	11.482216	1165	13.20265	1199	19.013344	1595	20.81085	1900	15.314175	1492	9.835458	803	9.874246	830	7.550222	655	7.714436	656	13.688489	1089	2.01E-05	-2.40542509	down	2.55E-05	-1.822274329	down	5.02E-06	-2.558171827	down	2.07E-07	-3.047635997	down	[RTKL]	General function prediction only;; Signal transduction mechanisms;; Transcription;; Replication, recombination and repair	Molecular Function: nucleotide binding (GO:0000166);; Biological Process: cytokinesis by cell plate formation (GO:0000911);; Molecular Function: protein serine/threonine kinase activity (GO:0004674);; Molecular Function: protein tyrosine kinase activity (GO:0004713);; Molecular Function: ATP binding (GO:0005524);; Cellular Component: nucleus (GO:0005634);; Cellular Component: mitochondrion (GO:00…	K07198|0|cit:102613698|K07198 5'-AMP-activated protein kinase, catalytic alpha subunit [EC:2.7.11.11] | (RefSeq) CBL-interacting serine/threonine-protein kinase 1	Regulation of autophagy (ko04140)	[T]
NNU_00321	NNU_00321	24.421635	1392	12.009473	701	15.239378	925	17.614152	895	17.173245	788	20.001354	1383	22.134765	1238	21.856327	1163	21.225811	1219	16.39436	1085	16.31188	920	11.21417	606	16.120557	912	30.544381	1695	24.109067	1257	0.922853174	0.031715806	normal	0.663518298	0.211174428	normal	0.881503673	-0.230029752	normal	0.689068201	0.357868389	normal	--	--	Molecular Function: DNA binding (GO:0003677);; Molecular Function: chromatin binding (GO:0003682);; Molecular Function: transcription factor activity, sequence-specific DNA binding (GO:0003700);; Cellular Component: nucleus (GO:0005634);; Biological Process: regulation of transcription, DNA-templated (GO:0006355);; Cellular Component: chloroplast (GO:0009507);; Biological Process: gravitropism (G…	--	--	[O]
NNU_00322	NNU_00322	19.360577	1833	13.996513	1453	12.14982	1303	9.513207	819	10.415099	880	7.694727	851	4.843616	474	3.181498	293	4.172563	416	7.620749	799	7.89379	706	8.569572	790	9.218769	867	11.180337	1023	8.298145	721	0.131464014	-0.969169995	normal	0.000118634	-1.99647349	down	0.158481556	-0.873988389	normal	0.269931836	-0.702836632	normal	[TK]	Signal transduction mechanisms;; Transcription	Molecular Function: calcium ion binding (GO:0005509);; Biological Process: response to stress (GO:0006950);; Molecular Function: GTP diphosphokinase activity (GO:0008728);; Molecular Function: guanosine-3',5'-bis(diphosphate) 3'-diphosphatase activity (GO:0008893);; Cellular Component: chloroplast (GO:0009507);; Biological Process: double fertilization forming a zygote and endosperm (GO:0009567);…	--	--	[T]
NNU_00323	NNU_00323	28.476256	2078	24.488707	1923	24.122232	1976	16.736767	1100	16.135744	1039	19.67403	1657	3.89802	294	5.680197	396	4.910598	370	11.688736	938	11.509492	779	11.021313	768	14.784624	1057	12.728828	895	14.22651	935	0.217512187	-0.641490716	normal	3.69E-10	-2.510951246	down	0.015356128	-1.182109501	normal	0.022851805	-1.024449459	normal	--	--	Cellular Component: chloroplast (GO:0009507);;	--	--	--
NNU_00324	NNU_00324	4.369033	633	7.639493	1190	7.62566	1140	5.860638	764	3.217537	322	6.028539	860	3.192246	478	5.192882	717	4.654968	696	9.747223	1287	10.031435	1013	5.956961	824	9.098202	1296	10.37	1451	8.321958	1090	0.58826913	-0.322259016	normal	0.201667713	-0.621311473	normal	0.906871975	0.129966784	normal	0.322303623	0.529941694	normal	[E]	Amino acid transport and metabolism	Molecular Function: aldo-keto reductase (NADP) activity (GO:0004033);; Molecular Function: glutamate dehydrogenase (NAD+) activity (GO:0004352);; Molecular Function: glutamate dehydrogenase [NAD(P)+] activity (GO:0004353);; Molecular Function: copper ion binding (GO:0005507);; Molecular Function: ATP binding (GO:0005524);; Cellular Component: mitochondrion (GO:0005739);; Cellular Component: mitoc…	K00261|0|pop:POPTR_0015s12250g|K00261 glutamate dehydrogenase (NAD(P)+) [EC:1.4.1.3] | (RefSeq) POPTRDRAFT_575509; hypothetical protein	Arginine biosynthesis (ko00220);; Alanine, aspartate and glutamate metabolism (ko00250);; Nitrogen metabolism (ko00910);; Carbon metabolism (ko01200)	[E]
NNU_00325	NNU_00325	1.861737	171	0.8264	82	2.732714	280	1.710661	138	0.741944	60	0.279048	30	1.638496	157	2.411391	212	2.770932	260	1.07434	109	1.448853	126	1.877705	163	6.014069	537	2.816406	249	0.746514	64	0.431296186	-1.021155375	normal	0.799784046	0.240532435	normal	0.958905938	-0.101506397	normal	0.181132647	1.165392905	normal	[R]	General function prediction only	Molecular Function: catalytic activity (GO:0003824);; Molecular Function: binding (GO:0005488);; Biological Process: transport (GO:0006810);; Biological Process: response to stress (GO:0006950);; Biological Process: anatomical structure morphogenesis (GO:0009653);; Biological Process: post-embryonic development (GO:0009791);; Biological Process: cellular component organization (GO:0016043);; Biol…	--	--	[R]
NNU_00326	NNU_00326	0	0	0	0	0	0	0	0	0	0	0	0	0	0	0	0	0	0	0	0	0	0	0	0	0	0	0	0	0	0	--	--	--	--	--	--	--	--	--	--	--	--	--	--	Cellular Component: cytoplasm (GO:0005737);;	--	--	--
NNU_00327	NNU_00327	0	0	0	0	0.013604	2	0.22324	21	0.045548	5	0.121425	15	0.038725	5	0	0	0.019471	3	0.64804	73	0.108196	11	0	0	0.419961	42	0.040436	4	0.03252	3	--	--	--	--	--	--	--	--	--	--	--	--	[E]	Amino acid transport and metabolism	Molecular Function: catalase activity (GO:0004096);; Molecular Function: L-glutamate transmembrane transporter activity (GO:0005313);; Molecular Function: protein binding (GO:0005515);; Cellular Component: mitochondrion (GO:0005739);; Cellular Component: peroxisome (GO:0005777);; Cellular Component: plasma membrane (GO:0005886);; Biological Process: protein targeting to membrane (GO:0006612);; Bi…	--	--	[E]
NNU_00328	NNU_00328	7.51325	541	8.726346	677	6.449858	538	7.361652	451	7.265119	446	7.627454	628	6.725717	516	7.195326	500	6.591265	498	9.219032	749	6.718318	458	7.180456	507	8.970054	599	8.217076	581	10.597257	654	0.835343196	-0.210892529	normal	0.76438504	-0.220716457	normal	0.942953574	-0.092986469	normal	0.957936985	0.028261131	normal	[R]	General function prediction only	Molecular Function: RNA polymerase II transcription cofactor activity (GO:0001104);; Molecular Function: binding (GO:0005488);; Biological Process: regulation of transcription, DNA-templated (GO:0006355);; Biological Process: response to wounding (GO:0009611);; Biological Process: anatomical structure morphogenesis (GO:0009653);; Biological Process: flower development (GO:0009908);; Cellular Comp…	K15153|6.86458e-81|vvi:100247653|K15153 mediator of RNA polymerase II transcription subunit 31 | (RefSeq) mediator of RNA polymerase II transcription subunit 31	--	[KL]
NNU_00329	NNU_00329	7.573229	574	11.610158	946	7.316583	621	9.382859	639	1.464633	99	11.015141	961	2.420334	190	2.990964	217	1.333502	105	10.623673	886	1.730198	122	1.822071	134	1.751494	132	1.138097	84	5.38496	369	0.911964663	0.07543689	normal	5.78E-05	-2.045636209	down	0.000161856	-2.283574557	down	2.30E-06	-2.704563976	down	--	--	Biological Process: maltose metabolic process (GO:0000023);; Biological Process: allantoin catabolic process (GO:0000256);; Molecular Function: transcription factor activity, sequence-specific DNA binding (GO:0003700);; Biological Process: regulation of transcription, DNA-templated (GO:0006355);; Cellular Component: cytoplasmic vesicle (GO:0016023);; Biological Process: starch biosynthetic proces…	K14977|6.27285e-169|pper:PRUPE_ppa009303mg|K14977 (S)-ureidoglycine aminohydrolase [EC:3.5.3.26] | (RefSeq) hypothetical protein	Purine metabolism (ko00230)	--
NNU_00330	NNU_00330	0.215812	17	2.534589	211	0.046847	5	0.305179	22	0.05935	5	0.210523	20	0.201158	17	0	0	0.100212	8	0.047617	5	0	0	0	0	0.026713	3	0.027199	3	0.393778	17	--	--	--	--	--	--	--	--	--	--	--	--	--	--	--	--	--	--
NNU_00331	NNU_00331	29.687267	1722	35.121294	2180	39.582628	2576	48.092724	2533	43.713207	2236	50.492818	3370	28.846901	1720	43.236036	2399	51.159168	3052	47.282712	3012	67.372447	3622	50.952969	2838	46.947651	2676	51.111516	2848	47.463398	2465	0.479196227	0.381338039	normal	0.790609205	0.15194542	normal	0.102997905	0.804100332	normal	0.446255159	0.394100132	normal	[R]	General function prediction only	Molecular Function: nucleotide binding (GO:0000166);; Biological Process: mitotic cell cycle (GO:0000278);; Molecular Function: nucleic acid binding (GO:0003676);; Molecular Function: copper ion binding (GO:0005507);; Molecular Function: protein binding (GO:0005515);; Molecular Function: ATP binding (GO:0005524);; Cellular Component: mitochondrion (GO:0005739);; Cellular Component: vacuolar membr…	K14396|9.18239e-107|vvi:100242522|K14396 polyadenylate-binding protein 2 | (RefSeq) polyadenylate-binding protein 2	mRNA surveillance pathway (ko03015)	[A]
NNU_00332	NNU_00332	33.217571	3654	29.892843	3538	28.836075	3557	59.186848	5860	48.741901	4730	61.018837	7741	104.090973	11821	72.948792	7651	52.466591	5955	47.94381	5809	100.196327	10219	90.953964	9556	139.389191	15076	146.781052	15592	83.968597	8350	0.050518	0.828272327	normal	0.023480547	1.2349134	normal	0.000117709	1.652005379	up	5.45E-07	2.108361806	up	[E]	Amino acid transport and metabolism	Molecular Function: 3-deoxy-7-phosphoheptulonate synthase activity (GO:0003849);; Cellular Component: mitochondrion (GO:0005739);; Biological Process: aromatic amino acid family biosynthetic process (GO:0009073);; Biological Process: chorismate biosynthetic process (GO:0009423);; Cellular Component: chloroplast (GO:0009507);; Biological Process: response to wounding (GO:0009611);; Biological Proc…	K01626|0|pda:103710778|K01626 3-deoxy-7-phosphoheptulonate synthase [EC:2.5.1.54] | (RefSeq) phospho-2-dehydro-3-deoxyheptonate aldolase 2, chloroplastic-like	Phenylalanine, tyrosine and tryptophan biosynthesis (ko00400);; Biosynthesis of amino acids (ko01230)	--
NNU_00333	NNU_00333	1.561264	95	1.794809	116	2.70905	182	3.272938	177	2.929941	156	3.596662	223	7.439345	459	8.820844	500	10.185688	621	5.654453	373	2.529066	141	4.54382	260	6.009263	354	5.650221	327	5.956959	311	0.596610572	0.558152149	normal	0.000389087	2.027295268	up	0.405127574	0.80998921	normal	0.055533479	1.427591573	normal	[TZDR]	Signal transduction mechanisms;; Cytoskeleton;; Cell cycle control, cell division, chromosome partitioning;; General function prediction only	Biological Process: polysaccharide biosynthetic process (GO:0000271);; Molecular Function: calcium ion binding (GO:0005509);; Biological Process: detection of calcium ion (GO:0005513);; Molecular Function: protein binding (GO:0005515);; Cellular Component: cytoplasm (GO:0005737);; Cellular Component: plasma membrane (GO:0005886);; Biological Process: response to cold (GO:0009409);; Biological Pro…	K06268|8.84224e-85|tcc:TCM_015835|K06268 serine/threonine-protein phosphatase 2B regulatory subunit | (RefSeq) Calcineurin B-like protein 1 isoform 1	--	[T]
NNU_00334	NNU_00334	15.105029	606	16.760969	709	16.63279	748	21.710204	903	20.622299	767	24.443383	1155	26.354696	1087	24.743769	930	36.933377	1483	26.620325	1206	31.030299	1127	29.269984	1166	30.112474	1177	26.909378	1047	26.745102	967	0.37510206	0.504335641	normal	0.105090471	0.753489291	normal	0.069249595	0.936020514	normal	0.148265372	0.717820375	normal	--	--	--	--	--	[S]
NNU_00335	NNU_00335	0.060771	1	0	0	0.455071	7	0.130983	2	0	0	0.173849	3	0.325085	5	0.05671	1	0.049921	1	0.706882	11	0.020996	1	0.209436	3	0.076934	2	0.201935	3	0.178203	3	--	--	--	--	--	--	--	--	--	--	--	--	--	--	Molecular Function: SNAP receptor activity (GO:0005484);; Cellular Component: vacuole (GO:0005773);; Cellular Component: trans-Golgi network (GO:0005802);; Biological Process: protein targeting to vacuole (GO:0006623);; Biological Process: membrane fusion (GO:0006944);; Cellular Component: membrane (GO:0016020);; Biological Process: vesicle-mediated transport (GO:0016192);; Cellular Component: tr…	K08498|9.86177e-15|cmo:103499013|K08498 syntaxin 6 | (RefSeq) syntaxin-61	SNARE interactions in vesicular transport (ko04130)	[U]
NNU_00336	NNU_00336	19.029873	1125	14.255735	927	21.654905	1439	30.392208	1263	21.468261	974	24.561782	1652	26.278617	1189	38.358719	1566	28.006768	1436	29.026369	1712	32.497012	1732	32.261055	1764	28.848215	1241	27.369404	1551	23.380977	1199	0.690150998	0.24093891	normal	0.625611844	0.262901006	normal	0.113285151	0.783418162	normal	0.60721438	0.289161906	normal	--	--	Molecular Function: SNAP receptor activity (GO:0005484);; Cellular Component: trans-Golgi network (GO:0005802);; Biological Process: protein targeting to vacuole (GO:0006623);; Biological Process: membrane fusion (GO:0006944);; Cellular Component: membrane (GO:0016020);; Biological Process: vesicle-mediated transport (GO:0016192);; Cellular Component: trans-Golgi network transport vesicle (GO:003…	K08498|5.98684e-70|vvi:100257700|K08498 syntaxin 6 | (RefSeq) syntaxin-61	SNARE interactions in vesicular transport (ko04130)	[U]
NNU_00337	NNU_00337	0	0	0	0	0	0	0	0	0	0	0	0	0	0	0	0	0	0	0	0	0	0	0	0	0	0	0	0	0	0	--	--	--	--	--	--	--	--	--	--	--	--	--	--	Molecular Function: nicotinamidase activity (GO:0008936);; Molecular Function: hydrolase activity (GO:0016787);; Biological Process: NAD metabolic process (GO:0019674);;	--	--	--
NNU_00338	NNU_00338	21.228029	5065	26.533968	6830	29.577079	7911	26.07662	5598	27.767157	5844	24.478855	6734	26.971037	6645	27.865759	6336	29.837588	7346	29.963125	7902	25.702484	5683	29.368778	6698	25.121862	5898	26.444157	6089	26.792475	5778	0.822274698	-0.155906853	normal	0.95622775	0.050208255	normal	0.888116887	0.1137116	normal	0.88582054	-0.09793093	normal	--	--	Molecular Function: nucleic acid binding (GO:0003676);; Molecular Function: RNA binding (GO:0003723);; Cellular Component: nucleus (GO:0005634);; Biological Process: RNA processing (GO:0006396);; Biological Process: phosphate-containing compound metabolic process (GO:0006796);; Biological Process: response to stress (GO:0006950);; Biological Process: RNA modification (GO:0009451);; Cellular Compo…	--	--	--
NNU_00339	NNU_00339	0	0	0	0	0	0	0	0	0	0	0	0	0	0	0	0	0	0	0	0	0	0	0	0	0	0	0	0	0	0	--	--	--	--	--	--	--	--	--	--	--	--	[RTKL]	General function prediction only;; Signal transduction mechanisms;; Transcription;; Replication, recombination and repair	Biological Process: developmental process involved in reproduction (GO:0003006);; Molecular Function: protein serine/threonine kinase activity (GO:0004674);; Molecular Function: binding (GO:0005488);; Biological Process: DNA metabolic process (GO:0006259);; Biological Process: protein phosphorylation (GO:0006468);; Biological Process: defense response (GO:0006952);; Biological Process: response t…	--	--	[T]
NNU_00340	NNU_00340	16.489079	926	22.571196	1364	27.103645	1707	19.854326	1004	16.458887	816	23.639519	1531	20.15377	1169	19.674774	1054	20.286448	1176	34.037262	2105	27.563053	1435	31.739933	1702	25.151245	1389	26.541248	1439	27.816975	1412	0.847173556	-0.14088998	normal	0.68179486	-0.210359783	normal	0.45254877	0.451236729	normal	0.856526955	0.137096609	normal	--	--	Biological Process: cytokinesis (GO:0000910);; Cellular Component: cytosol (GO:0005829);; Cellular Component: microtubule (GO:0005874);; Biological Process: tubulin complex assembly (GO:0007021);; Molecular Function: unfolded protein binding (GO:0051082);;	K17292|1.74353e-52|mus:103993010|K17292 tubulin-specific chaperone A | (RefSeq) tubulin-folding cofactor A	--	[O]
NNU_00341	NNU_00341	113.601494	4880	140.383224	6488	197.321625	9506	122.739433	4746	173.638229	6581	136.010025	6739	99.65078	4420	155.756805	6380	142.547928	6319	108.548409	5136	115.983864	4620	136.299881	5593	109.838684	4640	126.856178	5263	99.58831	3868	0.576745308	-0.338078234	normal	0.599872697	-0.259631156	normal	0.727311269	-0.229231053	normal	0.412322358	-0.435992847	normal	[J]	Translation, ribosomal structure and biogenesis	Biological Process: RNA methylation (GO:0001510);; Molecular Function: RNA binding (GO:0003723);; Molecular Function: structural constituent of ribosome (GO:0003735);; Cellular Component: cell wall (GO:0005618);; Cellular Component: nucleolus (GO:0005730);; Cellular Component: mitochondrion (GO:0005739);; Cellular Component: vacuolar membrane (GO:0005774);; Cellular Component: Golgi apparatus (GO…	--	--	[J]
NNU_00342	NNU_00342	13.585285	1088	16.484239	1415	17.152808	1518	17.313805	1219	18.05674	1232	20.381598	1891	22.776788	1881	20.728448	1567	19.480561	1593	20.923719	1840	20.102734	1499	18.048569	1398	21.79549	1720	17.315336	1325	15.428409	1120	0.840429841	0.128258631	normal	0.51846519	0.336485514	normal	0.621521027	0.323466131	normal	0.714996398	0.213894568	normal	--	--	Cellular Component: cytosol (GO:0005829);; Biological Process: double-strand break repair (GO:0006302);; Biological Process: response to gamma radiation (GO:0010332);;	K14845|7.57674e-132|cmo:103503482|K14845 RAT1-interacting protein | (RefSeq) decapping nuclease DXO homolog, chloroplastic	--	[L]
NNU_00343	NNU_00343	0.206264	3	0.044901	1	0.145208	3	0.163944	2	0.198053	3	0.146322	3	0.126296	2	0.299489	4	0.161903	3	0.232388	4	0.056426	1	0.138957	2	0.044788	1	0.165786	3	0.193919	3	--	--	--	--	--	--	--	--	--	--	--	--	--	--	Cellular Component: cytosol (GO:0005829);; Biological Process: double-strand break repair (GO:0006302);; Cellular Component: chloroplast (GO:0009507);; Biological Process: response to gamma radiation (GO:0010332);;	K14845|1.30026e-48|mtr:MTR_5g013580|K14845 RAT1-interacting protein | (RefSeq) Dom3z-like protein	--	[L]
NNU_00344	NNU_00344	17.143116	1854	18.116405	2108	21.140432	2563	18.0256	1754	19.695673	1879	15.915215	1985	18.800518	2099	23.250013	2397	18.742424	2091	11.598226	1382	15.966501	1601	21.359325	2206	17.672565	1879	18.929144	1977	15.579077	1523	0.631923233	-0.279336067	normal	0.981989642	0.023885047	normal	0.991417933	-0.00187419	normal	0.826321293	-0.140969316	normal	[S]	Function unknown	Biological Process: cell morphogenesis involved in differentiation (GO:0000904);; Molecular Function: actin binding (GO:0003779);; Cellular Component: plasma membrane (GO:0005886);; Biological Process: endocytosis (GO:0006897);; Biological Process: post-embryonic development (GO:0009791);; Biological Process: cell tip growth (GO:0009932);; Molecular Function: phosphatidylinositol phosphate kinase…	--	--	[R]
NNU_00345	NNU_00345	15.547573	1782	16.815697	2096	19.772835	2581	20.318492	2054	22.561786	2289	15.716377	2019	21.143169	2514	23.883372	2667	19.820212	2329	16.533445	2065	16.967353	1847	23.178818	2608	16.837103	1906	15.290905	1673	21.745747	2263	0.831745228	-0.125624196	normal	0.675379981	0.230912886	normal	0.695753026	0.241380487	normal	0.688884367	-0.234033251	normal	[TDK]	Signal transduction mechanisms;; Cell cycle control, cell division, chromosome partitioning;; Transcription	Biological Process: mitotic cell cycle (GO:0000278);; Molecular Function: protein serine/threonine kinase activity (GO:0004674);; Cellular Component: nucleus (GO:0005634);; Cellular Component: cytoplasm (GO:0005737);; Cellular Component: protein kinase CK2 complex (GO:0005956);; Biological Process: RNA processing (GO:0006396);; Biological Process: protein phosphorylation (GO:0006468);; Molecular …	K03115|6.06971e-132|fve:101304912|K03115 casein kinase II subunit beta | (RefSeq) putative casein kinase II subunit beta-4	Ribosome biogenesis in eukaryotes (ko03008);; Circadian rhythm - plant (ko04712)	[TDK]
NNU_00346	NNU_00346	15.083298	1495	21.435242	2317	23.418439	2489	37.51025	3298	30.287688	2653	35.728121	3842	69.532285	6607	60.047992	5699	77.335862	7706	53.240452	5411	50.145182	4574	50.911922	4494	51.940328	4718	44.788358	4017	38.9043	3313	0.117028861	0.716108338	normal	1.03E-05	1.681609467	up	0.002112086	1.330234735	up	0.006717365	1.099416874	up	--	--	Biological Process: response to molecule of bacterial origin (GO:0002237);; Molecular Function: cysteine-type endopeptidase activity (GO:0004197);; Cellular Component: extracellular region (GO:0005576);; Cellular Component: cytosol (GO:0005829);; Cellular Component: plasma membrane (GO:0005886);; Biological Process: proteolysis (GO:0006508);; Biological Process: ion transport (GO:0006811);; Biolo…	--	--	[DO]
NNU_00347	NNU_00347	74.731745	1948	77.164552	2164	84.643936	2476	67.754697	1592	63.903814	1472	88.22651	2653	89.537935	2411	83.37438	2074	103.802525	2793	89.226733	2564	76.440969	1849	71.404849	1781	87.22232	2236	86.452597	2178	94.088463	2220	0.868252092	-0.149089691	normal	0.794997302	0.13954576	normal	0.927604961	-0.072107812	normal	0.95435415	0.033876978	normal	[J]	Translation, ribosomal structure and biogenesis	Molecular Function: structural constituent of ribosome (GO:0003735);; Cellular Component: mitochondrion (GO:0005739);; Cellular Component: ribosome (GO:0005840);; Biological Process: translation (GO:0006412);; Cellular Component: cytosolic large ribosomal subunit (GO:0022625);; Biological Process: ribosome biogenesis (GO:0042254);; Molecular Function: metal ion binding (GO:0046872);;	K02921|7.49932e-59|sot:102601623|K02921 large subunit ribosomal protein L37Ae | (RefSeq) 60S ribosomal protein L37a	Ribosome (ko03010)	[J]
NNU_00348	NNU_00348	0	0	0.148784	14	0.176275	17	1.617244	119	0.294841	22	1.209763	114	1.840173	155	0.536691	42	0.52958	45	5.75775	517	0.634819	48	0.751617	59	0.727304	59	0.151411	12	2.772954	205	0.000142807	3.549893839	up	0.092850039	3.075860997	normal	0.026030686	2.666045822	normal	--	--	--	--	--	Biological Process: cytokinesis (GO:0000910);; Molecular Function: SNAP receptor activity (GO:0005484);; Cellular Component: plasma membrane (GO:0005886);; Biological Process: membrane fusion (GO:0006944);; Molecular Function: protein transporter activity (GO:0008565);; Cellular Component: cell plate (GO:0009504);; Cellular Component: plasmodesma (GO:0009506);; Cellular Component: chloroplast (GO…	K08494|2.68802e-136|pmum:103328867|K08494 novel plant SNARE | (RefSeq) novel plant SNARE 11	--	--
NNU_00349	NNU_00349	5.065463	626	5.666515	690	9.646632	1192	9.5758	1015	10.581556	1126	9.088006	1313	15.012718	1964	14.814115	1776	13.720862	1780	4.876433	688	7.695116	892	8.134377	958	11.560038	1397	10.831933	1255	11.853717	1374	0.494501854	0.42142387	normal	0.005253921	1.163130796	up	0.602143767	0.366396506	normal	0.14960127	0.713275467	normal	[RTKL]	General function prediction only;; Signal transduction mechanisms;; Transcription;; Replication, recombination and repair	Biological Process: RNA splicing, via endonucleolytic cleavage and ligation (GO:0000394);; Biological Process: respiratory burst involved in defense response (GO:0002679);; Molecular Function: protein serine/threonine kinase activity (GO:0004674);; Molecular Function: protein binding (GO:0005515);; Molecular Function: ATP binding (GO:0005524);; Cellular Component: nucleolus (GO:0005730);; Cellula…	--	--	[T]
NNU_00350	NNU_00350	14.147041	3837	22.565045	6584	20.698353	6380	25.931863	6523	18.042897	4505	23.575447	7547	24.126197	6838	21.378014	5487	18.087914	5376	25.470678	7986	20.303264	5114	20.32615	5580	24.653513	6667	21.235244	5845	26.170839	6615	0.69365846	0.281975775	normal	0.904062097	0.099126537	normal	0.854941977	0.149171022	normal	0.762870792	0.204730625	normal	--	--	Molecular Function: nucleic acid binding (GO:0003676);; Molecular Function: binding (GO:0005488);; Cellular Component: nucleus (GO:0005634);; Cellular Component: cytosol (GO:0005829);; Biological Process: nucleobase-containing compound metabolic process (GO:0006139);; Biological Process: cellular biosynthetic process (GO:0044249);; Biological Process: cellular macromolecule metabolic process (GO:…	K03260|0|vvi:100261523|K03260 translation initiation factor 4G | (RefSeq) eukaryotic translation initiation factor 4G	RNA transport (ko03013)	[J]
NNU_00351	NNU_00351	2.48316	179	2.062895	164	2.104582	136	1.851691	117	1.728365	105	1.336323	119	2.392371	135	1.131156	78	1.787389	102	2.004666	122	1.132932	70	2.279962	149	1.993543	121	1.747048	113	2.134843	120	0.666804568	-0.522616797	normal	0.492312191	-0.63577993	normal	0.804798612	-0.408849392	normal	0.731621938	-0.453344268	normal	--	--	Biological Process: coenzyme metabolic process (GO:0006732);; Biological Process: phosphate-containing compound metabolic process (GO:0006796);; Biological Process: plastid organization (GO:0009657);; Biological Process: gene expression (GO:0010467);; Biological Process: heterocycle biosynthetic process (GO:0018130);; Biological Process: aromatic compound biosynthetic process (GO:0019438);; Biolo…	--	--	--
NNU_00352	NNU_00352	18.853888	913	12.102391	631	11.071258	602	22.545662	983	54.453281	2327	37.098118	2072	36.490273	1825	64.53344	2980	44.615082	2230	23.670828	1263	8.482125	381	30.654282	1418	31.093172	1481	37.428574	1751	21.988102	963	0.108596978	0.929226065	normal	0.000177405	1.676277297	up	0.681594426	0.430005253	normal	0.004460532	1.160073965	up	--	--	--	--	--	--
NNU_00353	NNU_00353	4.319952	360	6.024191	543	5.895138	557	5.569052	402	6.570302	482	5.356563	518	9.450104	810	10.147388	819	10.662516	922	5.388247	500	4.477502	348	6.178983	495	7.085803	583	7.253977	581	6.801164	516	0.879570683	-0.14338775	normal	0.112989375	0.819414658	normal	1	-0.009081257	normal	0.690514398	0.300127081	normal	--	--	--	--	--	--
NNU_00354	NNU_00354	37.452422	4862	26.77371	3719	23.657722	3448	44.385748	5156	21.127355	2414	35.368294	5268	31.417696	4175	36.941607	4554	23.92153	3211	18.544606	2695	7.936859	963	14.317889	1761	23.122999	2953	19.820488	2480	38.125172	4443	0.625472912	0.282868184	normal	0.991574572	-0.038884464	normal	0.03646552	-1.423773286	normal	0.397435284	-0.576885121	normal	--	--	Cellular Component: cell wall (GO:0005618);; Biological Process: regulation of programmed cell death (GO:0043067);; Cellular Component: intracellular part (GO:0044424);; Biological Process: response to stimulus (GO:0050896);;	--	--	[O]
NNU_00355	NNU_00355	0	0	0.704627	9	0.046949	1	1.129047	12	0.441624	5	1.888893	25	1.630869	19	4.179097	45	4.17945	49	0.052746	1	0.093982	1	0.927281	10	2.580367	29	2.523313	28	2.375368	24	--	--	--	--	--	--	--	--	--	--	--	--	--	--	Molecular Function: nucleotide binding (GO:0000166);;	--	--	[T]
NNU_00356	NNU_00356	0	0	0	0	0	0	0	0	0	0	0	0	0	0	0	0	0	0	0	0	0	0	0	0	0	0	0	0	0	0	--	--	--	--	--	--	--	--	--	--	--	--	--	--	Molecular Function: protein binding (GO:0005515);; Biological Process: defense response (GO:0006952);; Molecular Function: purine ribonucleoside binding (GO:0032550);; Molecular Function: adenyl ribonucleotide binding (GO:0032559);; Molecular Function: anion binding (GO:0043168);; Cellular Component: cell part (GO:0044464);;	--	--	[T]
NNU_00357	NNU_00357	0	0	0	0	0	0	0	0	0	0	0	0	0	0	0	0	0	0	0	0	0	0	0	0	0	0	0	0	0	0	--	--	--	--	--	--	--	--	--	--	--	--	--	--	Molecular Function: nucleotide binding (GO:0000166);;	--	--	--
NNU_00358	NNU_00358	3.200102	192	3.134318	202	4.865855	332	4.231012	210	1.485253	77	3.835277	270	2.362266	139	2.474457	143	2.536327	158	4.045711	254	1.910108	103	4.336554	237	7.679219	450	3.584929	205	3.101241	168	0.956187543	-0.073435161	normal	0.352658938	-0.706347867	normal	0.806351215	-0.330111168	normal	0.587453321	0.466776838	normal	[P]	Inorganic ion transport and metabolism	Molecular Function: superoxide dismutase activity (GO:0004784);; Molecular Function: protein binding (GO:0005515);; Biological Process: rRNA processing (GO:0006364);; Biological Process: tRNA metabolic process (GO:0006399);; Biological Process: superoxide metabolic process (GO:0006801);; Biological Process: response to UV (GO:0009411);; Cellular Component: thylakoid (GO:0009579);; Biological Proc…	K04564|1.25671e-121|vvi:100258067|K04564 superoxide dismutase, Fe-Mn family [EC:1.15.1.1] | (RefSeq) superoxide dismutase [Fe], chloroplastic	Peroxisome (ko04146)	[P]
NNU_00359	NNU_00359	3.009541	154	10.857253	594	5.671226	324	0.314986	15	11.385879	511	0.729939	43	5.974415	314	2.464875	120	1.697825	90	19.025921	1066	3.791097	179	7.789519	379	5.107817	256	4.149718	204	2.890695	133	0.014920151	-3.726024444	normal	0.349199702	-0.983526778	normal	0.936948593	-0.15581519	normal	0.637258964	-0.574045225	normal	--	--	Molecular Function: ubiquitin-protein transferase activity (GO:0004842);; Biological Process: response to organic substance (GO:0010033);; Biological Process: protein ubiquitination (GO:0016567);; Biological Process: single-organism developmental process (GO:0044767);; Biological Process: system development (GO:0048731);; Biological Process: response to nitrogen compound (GO:1901698);; Biological…	K10663|1.79519e-72|vvi:100258250|K10663 E3 ubiquitin-protein ligase ATL4 [EC:2.3.2.27] | (RefSeq) E3 ubiquitin-protein ligase ATL4	--	[O]
NNU_00360	NNU_00360	38.887192	2243	37.601486	2333	40.428726	2615	46.589504	2418	38.127579	1940	56.44902	3755	69.10981	4115	52.968361	2913	58.987415	3510	64.227715	4080	56.512951	3022	50.583984	2787	59.135036	3354	49.349541	2749	53.042091	2766	0.613971098	0.265097345	normal	0.203913195	0.545336704	normal	0.384440734	0.476247576	normal	0.457774214	0.366071015	normal	[C]	Energy production and conversion	Cellular Component: mitochondrial proton-transporting ATP synthase complex, catalytic core F(1) (GO:0000275);; Biological Process: glycolytic process (GO:0006096);; Biological Process: pentose-phosphate shunt (GO:0006098);; Biological Process: ubiquitin-dependent protein catabolic process (GO:0006511);; Biological Process: water transport (GO:0006833);; Biological Process: hyperosmotic response (…	K02134|9.22838e-122|tcc:TCM_005791|K02134 F-type H+-transporting ATPase subunit delta | (RefSeq) ATPase, F1 complex, delta/epsilon subunit	Oxidative phosphorylation (ko00190)	[C]
NNU_00361	NNU_00361	8.466401	743	12.247475	1182	16.07061	1598	6.919096	557	3.914782	311	10.109008	1041	15.085736	1401	15.249464	1295	13.252897	1227	12.641218	1247	5.502037	456	8.391291	719	21.140147	1861	15.916318	1370	20.844942	1678	0.240674798	-0.633565888	normal	0.793348264	0.19088077	normal	0.162000636	-0.788327616	normal	0.3258098	0.513985409	normal	[J]	Translation, ribosomal structure and biogenesis	Cellular Component: nucleus (GO:0005634);; Cellular Component: mitochondrion (GO:0005739);; Cellular Component: ribosome (GO:0005840);; Biological Process: pentose-phosphate shunt (GO:0006098);; Biological Process: DNA-templated transcription, elongation (GO:0006354);; Biological Process: aromatic amino acid family biosynthetic process (GO:0009073);; Cellular Component: chloroplast thylakoid memb…	--	--	[J]
NNU_00362	NNU_00362	5.892905	398	6.598349	479	7.123726	539	6.176865	375	7.003693	417	6.582973	512	8.09172	564	7.98643	514	8.318196	579	6.85843	510	8.05149	504	7.850859	506	6.427365	427	7.085776	462	6.462654	395	0.872681612	-0.167590903	normal	0.747220724	0.231434403	normal	0.717240486	0.302838884	normal	0.961301985	-0.053352922	normal	[O]	Posttranslational modification, protein turnover, chaperones	Molecular Function: threonine-type endopeptidase activity (GO:0004298);; Molecular Function: ribonuclease activity (GO:0004540);; Molecular Function: copper ion transmembrane transporter activity (GO:0005375);; Molecular Function: protein binding (GO:0005515);; Cellular Component: nucleus (GO:0005634);; Cellular Component: vacuolar membrane (GO:0005774);; Cellular Component: spindle (GO:0005819);…	--	--	[O]
NNU_00363	NNU_00363	2.576636	442	2.487494	451	1.941912	370	3.299177	503	4.20458	649	2.389367	494	1.710635	318	2.366547	386	2.452745	438	3.811195	710	2.728229	426	3.364058	536	5.551106	928	4.779111	778	2.501437	393	0.848742048	0.168233555	normal	0.861166253	-0.169459757	normal	0.624812744	0.358996075	normal	0.041677092	1.019637342	normal	--	--	Biological Process: mitotic cell cycle (GO:0000278);; Biological Process: double-strand break repair via homologous recombination (GO:0000724);; Biological Process: nuclear-transcribed mRNA catabolic process (GO:0000956);; Molecular Function: transcription factor activity, sequence-specific DNA binding (GO:0003700);; Molecular Function: protein binding (GO:0005515);; Cellular Component: nucleus (…	--	--	--
NNU_00364	NNU_00364	4.512707	519	5.082728	629	4.574726	591	4.730683	490	4.716894	479	4.444869	590	3.758469	447	4.006566	440	4.785836	568	4.134177	524	1.91575	205	3.322747	366	3.488503	395	3.414761	380	3.973614	414	0.850335164	-0.177137907	normal	0.710344515	-0.264991992	normal	0.247719502	-0.852556525	normal	0.422621019	-0.558589329	normal	--	--	--	--	--	[R]
NNU_00365	NNU_00365	0.602866	25	0.491933	22	0.900576	42	0.277194	11	0.497942	18	0.288249	14	0.289322	13	0.367045	15	0.556129	24	0.265818	12	0.181983	7	0.148927	6	1.10137	44	0.947946	38	0.557074	21	--	--	--	--	--	--	--	--	--	0.736237029	0.504268328	normal	--	--	Cellular Component: mitochondrion (GO:0005739);; Biological Process: RNA processing (GO:0006396);; Cellular Component: intracellular membrane-bounded organelle (GO:0043231);; Cellular Component: cytoplasmic part (GO:0044444);; Biological Process: single-organism cellular process (GO:0044763);; Biological Process: mitochondrial mRNA modification (GO:0080156);;	--	--	[R]
NNU_00366	NNU_00366	20.854259	818	16.711587	703	19.916972	875	21.011505	743	19.714682	686	29.516181	1336	37.226093	1510	30.080139	1122	39.308062	1585	23.897149	1039	24.236364	887	21.582124	817	42.31722	1643	39.853859	1508	46.922738	1665	0.639081115	0.259264226	normal	0.068071614	0.797090346	normal	0.677926037	0.28454519	normal	0.020416594	0.991490325	normal	[O]	Posttranslational modification, protein turnover, chaperones	Biological Process: protein folding (GO:0006457);; Cellular Component: chloroplast stroma (GO:0009570);;	K04078|1.554e-75|sly:101246758|K04078 chaperonin GroES | (RefSeq) 10 kDa chaperonin	--	[O]
NNU_00367	NNU_00367	0.412769	21	0.245802	13	0.421395	22	0.600553	27	0.084072	5	0.548127	32	0.19787	9	0.325729	13	0.864035	40	1.607544	91	0.205343	12	0.584082	26	0.570936	26	0.389516	18	0.523007	25	--	--	--	--	--	--	--	--	--	--	--	--	--	--	--	--	--	--
NNU_00368	NNU_00368	6.334454	967	7.063924	1156	7.14244	1280	7.621572	1078	6.041671	887	7.173328	1378	5.89164	971	6.049907	955	6.246408	990	11.510502	2136	8.433971	1299	10.407112	1659	10.331082	1564	9.695166	1470	8.245658	1209	0.956864925	0.041314719	normal	0.707559508	-0.217713595	normal	0.283854934	0.575211171	normal	0.381282605	0.448818288	normal	[O]	Posttranslational modification, protein turnover, chaperones	Cellular Component: proteasome complex (GO:0000502);; Cellular Component: nucleus (GO:0005634);; Biological Process: gluconeogenesis (GO:0006094);; Biological Process: ubiquitin-dependent protein catabolic process (GO:0006511);; Biological Process: cytoskeleton organization (GO:0007010);; Cellular Component: proteasome regulatory particle, base subcomplex (GO:0008540);; Biological Process: protea…	K03028|0|pper:PRUPE_ppa001162mg|K03028 26S proteasome regulatory subunit N1 | (RefSeq) hypothetical protein	Proteasome (ko03050)	[O]
NNU_00369	NNU_00369	0	0	0	0	0	0	0.103031	5	0	0	0.197066	10	0	0	0	0	0	0	3.492659	169	0	0	0.118768	5	0	0	0	0	0	0	--	--	--	--	--	--	--	--	--	--	--	--	--	--	Biological Process: immune system process (GO:0002376);; Molecular Function: peroxidase activity (GO:0004601);; Molecular Function: binding (GO:0005488);; Cellular Component: Golgi apparatus (GO:0005794);; Cellular Component: plasma membrane (GO:0005886);; Biological Process: iron ion transport (GO:0006826);; Biological Process: response to desiccation (GO:0009269);; Biological Process: response …	K00430|9.36705e-158|pmum:103328930|K00430 peroxidase [EC:1.11.1.7] | (RefSeq) peroxidase 60	Phenylpropanoid biosynthesis (ko00940)	--
NNU_00370	NNU_00370	0.307953	7	1.14852	28	1.945908	48	0.573234	11	0.215984	5	0.352118	10	0.172781	4	0.94983	21	0.287353	7	0.828324	21	0.70691	15	0.567261	12	0.45757	10	1.127175	25	1.725586	36	--	--	--	--	--	--	--	--	--	--	--	--	--	--	--	--	--	--
NNU_00371	NNU_00371	28.021705	6209	35.347935	8460	38.103836	9413	51.051159	10207	73.295338	14328	44.424839	11354	38.959208	8905	48.458582	10032	48.742646	10890	29.965897	7196	27.987322	5772	37.262862	7743	40.724005	8865	42.124807	9034	40.396118	8083	0.577147665	0.37380323	normal	0.583515256	0.320968657	normal	0.960905965	-0.049529377	normal	0.781032115	0.196840237	normal	[L]	Replication, recombination and repair	Biological Process: nuclear-transcribed mRNA catabolic process, nonsense-mediated decay (GO:0000184);; Cellular Component: P-body (GO:0000932);; Molecular Function: DNA binding (GO:0003677);; Molecular Function: RNA helicase activity (GO:0003724);; Molecular Function: ATP binding (GO:0005524);; Cellular Component: cytosol (GO:0005829);; Cellular Component: plasma membrane (GO:0005886);; Molecular…	K14326|0|vvi:100264343|K14326 regulator of nonsense transcripts 1 [EC:3.6.4.-] | (RefSeq) regulator of nonsense transcripts 1 homolog	RNA transport (ko03013);; mRNA surveillance pathway (ko03015)	[A]
NNU_00372	NNU_00372	0	0	0	0	0	0	0.00851	1	0.012922	1	0	0	0	0	0	0	0	0	0	0	0.004226	1	0.00634	1	0	0	0.061019	2	0.008866	1	--	--	--	--	--	--	--	--	--	--	--	--	[L]	Replication, recombination and repair	Biological Process: nuclear-transcribed mRNA catabolic process, nonsense-mediated decay (GO:0000184);; Cellular Component: P-body (GO:0000932);; Molecular Function: DNA binding (GO:0003677);; Molecular Function: RNA helicase activity (GO:0003724);; Molecular Function: ATP binding (GO:0005524);; Cellular Component: cytosol (GO:0005829);; Cellular Component: plasma membrane (GO:0005886);; Molecular…	K14326|1.58237e-57|vvi:100264343|K14326 regulator of nonsense transcripts 1 [EC:3.6.4.-] | (RefSeq) regulator of nonsense transcripts 1 homolog	RNA transport (ko03013);; mRNA surveillance pathway (ko03015)	[A]
NNU_00373	NNU_00373	5.418214	1607	7.300446	2383	6.795503	2274	10.052329	2722	6.817669	1814	7.272283	2494	6.917542	2164	7.910072	2270	6.855095	2131	9.458749	3156	4.711493	1298	6.477329	1858	6.991219	2061	5.601672	1637	7.947619	2180	0.680510811	0.284733859	normal	0.910461633	0.081873009	normal	0.772735693	-0.210652614	normal	0.824901574	-0.141959344	normal	--	--	Cellular Component: 1,3-beta-D-glucan synthase complex (GO:0000148);; Molecular Function: 1,3-beta-D-glucan synthase activity (GO:0003843);; Cellular Component: Golgi apparatus (GO:0005794);; Biological Process: (1->3)-beta-D-glucan biosynthetic process (GO:0006075);; Biological Process: protein targeting to membrane (GO:0006612);; Biological Process: nucleotide transport (GO:0006862);; Biologica…	--	--	[M]
NNU_00374	NNU_00374	20.825118	1517	23.115786	1797	24.288642	1982	27.092405	1779	29.299039	1885	28.424538	2381	51.470445	3881	45.544682	3168	72.149652	5428	43.122944	3420	44.053265	2941	41.487932	2848	62.576656	4503	55.592253	3914	43.296755	2870	0.805706434	0.158567322	normal	0.001060374	1.228734384	up	0.047991735	0.918322442	normal	0.000941903	1.280581761	up	[R]	General function prediction only	Cellular Component: Golgi membrane (GO:0000139);; Molecular Function: DNA binding (GO:0003677);; Molecular Function: transcription factor activity, sequence-specific DNA binding (GO:0003700);; Molecular Function: GTPase activity (GO:0003924);; Molecular Function: protein binding (GO:0005515);; Molecular Function: GTP binding (GO:0005525);; Cellular Component: nucleus (GO:0005634);; Cellular Compo…	K07893|2.40223e-85|tcc:TCM_005800|K07893 Ras-related protein Rab-6A | (RefSeq) Ras-related small GTP-binding family protein	--	[U]
NNU_00375	NNU_00375	4.441933	809	3.638918	722	4.627891	925	2.928947	503	4.316174	710	3.255963	652	2.624903	509	5.931759	974	3.557966	698	5.081509	985	4.260499	774	3.300568	578	4.569386	830	5.704765	907	3.233042	548	0.341880454	-0.59136844	normal	0.797034252	-0.171650805	normal	0.936948593	-0.070571643	normal	0.869878298	0.104189762	normal	[LDA]	Replication, recombination and repair;; Cell cycle control, cell division, chromosome partitioning;; RNA processing and modification	Biological Process: nuclear-transcribed mRNA catabolic process, exonucleolytic (GO:0000291);; Molecular Function: 5'-3' exoribonuclease activity (GO:0004534);; Cellular Component: nucleus (GO:0005634);; Cellular Component: cytosol (GO:0005829);; Biological Process: DNA methylation (GO:0006306);; Biological Process: chromatin organization (GO:0006325);; Biological Process: protein N-linked glycosy…	K12619|0|vvi:100263222|K12619 5'-3' exoribonuclease 2 [EC:3.1.13.-] | (RefSeq) 5'-3' exoribonuclease 3	Ribosome biogenesis in eukaryotes (ko03008);; RNA degradation (ko03018)	[LA]
NNU_00376	NNU_00376	0.689998	43	1.129363	66	0.154048	11	1.85888	91	0.167287	9	1.788057	103	2.27734	126	1.140927	67	1.570121	85	3.287459	189	1.150232	57	1.535644	76	0.30088	19	0.240876	15	1.319539	73	0.242557496	1.172232566	normal	0.156364895	1.170256221	normal	0.465572836	0.875433414	normal	0.462574694	-1.254543238	normal	[F]	Nucleotide transport and metabolism	Molecular Function: cytidylate kinase activity (GO:0004127);; Molecular Function: uridine kinase activity (GO:0004849);; Molecular Function: ATP binding (GO:0005524);; Cellular Component: nucleus (GO:0005634);; Cellular Component: mitochondrion (GO:0005739);; Cellular Component: cytosol (GO:0005829);; Biological Process: DNA-templated transcription, elongation (GO:0006354);; Molecular Function: u…	--	--	[F]
NNU_00377	NNU_00377	8.604619	1146	11.419922	1665	10.769584	1608	13.607209	1631	10.458946	1229	13.410908	2111	9.231573	1269	8.583408	1097	11.43929	1570	13.085217	1917	12.638603	1559	13.704169	1743	11.449498	1524	10.381919	1335	11.670392	1404	0.648277368	0.277342004	normal	0.778435987	-0.163241553	normal	0.543899737	0.369097685	normal	0.993544004	-0.008847165	normal	[RTKL]	General function prediction only;; Signal transduction mechanisms;; Transcription;; Replication, recombination and repair	Biological Process: primary metabolic process (GO:0044238);; Biological Process: cellular macromolecule metabolic process (GO:0044260);; Cellular Component: intracellular part (GO:0044424);; Biological Process: single-organism cellular process (GO:0044763);;	K13106|1.72382e-72|sly:101250965|K13106 pre-mRNA-splicing factor CWC26 | (RefSeq) BUD13 homolog	--	[S]
NNU_00378	NNU_00378	112.372526	6395	63.414199	3881	80.627554	5149	32.810769	1681	51.819591	2598	30.850525	2026	52.743015	3102	48.75566	2644	59.616469	3500	38.711383	2428	65.567049	3462	58.128714	3159	59.102981	3309	67.427905	3708	36.945553	1903	0.038461939	-1.581779992	normal	0.155125864	-0.779553683	normal	0.566085637	-0.466464558	normal	0.472961819	-0.560291164	normal	--	--	Cellular Component: plastid (GO:0009536);; Biological Process: thylakoid membrane organization (GO:0010027);;	--	--	--
NNU_00379	NNU_00379	2.241115	149	3.858625	290	3.453885	273	1.927694	108	1.563247	91	2.628404	195	3.23592	208	2.482408	168	1.575235	108	3.880116	250	0.952904	59	2.01063	127	2.635823	160	1.540605	94	3.430231	186	0.444654314	-0.727648569	normal	0.494024013	-0.518428961	normal	0.237820246	-1.161405081	normal	0.354344232	-0.857985289	normal	--	--	--	--	--	--
NNU_00380	NNU_00380	0	0	0	0	0.364192	16	0.619064	20	0.455529	16	0.428022	19	4.931642	180	4.534744	159	3.254355	121	0.197498	10	2.494639	83	1.528683	53	7.081344	247	2.689687	104	1.07097	34	--	--	--	7.70E-09	5.001340739	up	0.000546862	4.046649453	up	9.57E-05	5.202628051	up	--	--	Cellular Component: extracellular region (GO:0005576);; Cellular Component: Golgi apparatus (GO:0005794);; Cellular Component: cytosol (GO:0005829);; Cellular Component: plant-type cell wall (GO:0009505);; Cellular Component: plasmodesma (GO:0009506);; Biological Process: unidimensional cell growth (GO:0009826);; Biological Process: plant-type cell wall loosening (GO:0009828);; Cellular Component…	--	--	--
NNU_00381	NNU_00381	2.872924	533	4.715262	939	5.821961	1258	10.231454	1666	8.441992	1375	9.335613	1981	12.602956	2392	11.116566	1927	8.680348	1659	10.156741	2063	5.7375	1072	8.711738	1512	12.405218	2235	11.887631	2102	17.027138	2851	0.030046552	0.969742454	normal	0.004991848	1.174368668	up	0.185948522	0.72693959	normal	0.001395072	1.31628166	up	--	--	Molecular Function: zinc ion binding (GO:0008270);; Biological Process: embryo development ending in seed dormancy (GO:0009793);;	K16276|0|vvi:100255880|K16276 zinc finger protein-like protein | (RefSeq) zinc finger protein BRUTUS	--	[R]
NNU_00382	NNU_00382	3.200501	195	4.123482	296	4.15597	272	1.167724	63	0.927615	46	2.337856	159	2.320866	140	2.048917	122	2.909596	193	1.962406	174	0.70143	35	0.796342	36	1.654229	99	0.62027	38	2.539801	123	0.117464567	-1.319518057	normal	0.327838025	-0.744310539	normal	0.002932934	-2.631982605	down	0.026300482	-1.871250974	normal	[R]	General function prediction only	Cellular Component: cytosol (GO:0005829);; Cellular Component: plasma membrane (GO:0005886);; Biological Process: metabolic process (GO:0008152);; Biological Process: cellular process (GO:0009987);; Molecular Function: hydrolase activity (GO:0016787);;	--	--	[R]
NNU_00383	NNU_00383	15.448687	1828	15.962509	2032	18.655527	2475	19.025164	2026	21.830248	2279	20.204844	2757	37.499783	4580	39.291996	4432	41.649437	5084	29.466475	3840	33.569458	3682	38.193222	4316	36.858402	4288	39.116795	4469	30.794891	3294	0.879570683	0.100606148	normal	0.002589697	1.156506765	up	0.010685327	1.118050107	normal	0.007018345	1.083340892	up	--	--	Biological Process: MAPK cascade (GO:0000165);; Molecular Function: GTPase activity (GO:0003924);; Molecular Function: protein binding (GO:0005515);; Molecular Function: GTP binding (GO:0005525);; Cellular Component: mitochondrion (GO:0005739);; Cellular Component: vacuolar membrane (GO:0005774);; Cellular Component: microtubule (GO:0005874);; Cellular Component: plasma membrane (GO:0005886);; Bi…	--	--	[UR]
NNU_00384	NNU_00384	0	0	0	0	0	0	0	0	0	0	0	0	0	0	0	0	0	0	0	0	0	0	0	0	0	0	0	0	0	0	--	--	--	--	--	--	--	--	--	--	--	--	--	--	--	--	--	--
NNU_00385	NNU_00385	27.035368	1139	17.19544	779	25.389294	1199	20.679594	784	26.227991	975	23.486563	1141	42.08699	1830	52.021408	2089	47.826401	2078	13.759115	639	20.969343	819	23.873276	961	27.954504	1158	29.027571	1181	26.514952	1010	0.811073507	-0.218619051	normal	0.021512865	0.92699905	normal	0.982822145	-0.048362739	normal	0.746658901	0.178678155	normal	--	--	--	--	--	--
NNU_00386	NNU_00386	0.079344	4	0.458578	21	0.105365	6	0	0	0	0	0	0	0.48491	22	0.172589	7	0.185439	9	0.390886	5	0	0	0	0	0.35887	15	0.069347	3	0.449052	18	--	--	--	--	--	--	--	--	--	--	--	--	[C]	Energy production and conversion	Molecular Function: malate dehydrogenase (decarboxylating) (NAD+) activity (GO:0004471);; Molecular Function: malate dehydrogenase (decarboxylating) (NADP+) activity (GO:0004473);; Molecular Function: ATP binding (GO:0005524);; Cellular Component: cell wall (GO:0005618);; Cellular Component: mitochondrial matrix (GO:0005759);; Cellular Component: vacuolar membrane (GO:0005774);; Cellular Componen…	K00028|2.05022e-91|vvi:100261633|K00028 malate dehydrogenase (decarboxylating) [EC:1.1.1.39] | (RefSeq) NAD-dependent malic enzyme 62 kDa isoform, mitochondrial	Pyruvate metabolism (ko00620);; Carbon fixation in photosynthetic organisms (ko00710);; Carbon metabolism (ko01200)	[C]
NNU_00387	NNU_00387	2.240983	328	3.362041	450	3.376439	534	3.572704	434	4.134498	372	4.235266	504	3.966218	599	4.633885	577	5.148529	652	5.089347	735	4.023975	548	3.438133	527	5.828393	523	4.048686	564	4.263311	479	0.974947877	0.048994647	normal	0.432945792	0.494182905	normal	0.500159268	0.516275273	normal	0.636915836	0.358272901	normal	--	--	Cellular Component: mitochondrion (GO:0005739);;	K07441|5.53965e-111|vvi:100262464|K07441 beta-1,4-N-acetylglucosaminyltransferase [EC:2.4.1.141] | (RefSeq) UDP-N-acetylglucosamine transferase subunit ALG14	N-Glycan biosynthesis (ko00510)	[R]
NNU_00388	NNU_00388	0	0	2.918165	308	0	0	0	0	4.309816	373	8.910297	1007	4.675043	437	5.123689	479	6.213269	628	6.191751	668	7.261157	660	5.794488	542	4.932402	475	0.40933	23	4.11839	365	0.558340247	2.110273869	normal	0.000167215	2.374790316	up	0.000387157	2.804879873	up	0.671641338	1.326815403	normal	--	--	--	--	--	[O]
NNU_00389	NNU_00389	2.481544	184	2.962614	238	2.849332	222	4.900394	331	4.848683	318	4.870648	419	5.702698	439	5.014271	355	7.337254	568	7.062303	588	5.82307	399	6.638367	449	6.375991	476	7.425246	534	6.778202	463	0.336085664	0.72963987	normal	0.075561228	1.072566436	normal	0.094741984	1.176913552	normal	0.045253981	1.263506848	normal	--	--	--	--	--	--
NNU_00390	NNU_00390	50.487565	6121	50.304752	7213	40.872626	6118	26.777274	3329	13.866345	1595	23.599717	3543	16.025995	2238	14.868508	1750	16.365443	2196	25.621339	3747	25.667989	3137	16.973096	2140	11.378926	1479	12.224773	1501	16.209672	1713	0.029631833	-0.986758749	normal	1.23E-05	-1.665873475	down	0.022938842	-1.089406258	normal	8.42E-07	-2.105157677	down	--	--	Molecular Function: phosphorelay response regulator activity (GO:0000156);; Molecular Function: DNA binding (GO:0003677);; Molecular Function: transcription factor activity, sequence-specific DNA binding (GO:0003700);; Molecular Function: binding (GO:0005488);; Molecular Function: protein binding (GO:0005515);; Cellular Component: nucleus (GO:0005634);; Biological Process: regulation of transcrip…	--	--	[K]
NNU_00391	NNU_00391	0.467258	41	0.101343	10	0.407322	42	0.178975	16	0.356095	29	0.088487	10	0.287601	27	0.657193	57	0.361124	34	0.14097	9	0.000874	1	0.197981	18	0.864769	24	0.01794	2	0.173534	15	--	--	--	--	--	--	--	--	--	--	--	--	--	--	Molecular Function: protein binding (GO:0005515);; Biological Process: DNA methylation (GO:0006306);; Biological Process: gene silencing (GO:0016458);; Molecular Function: transferase activity (GO:0016740);; Biological Process: methylation (GO:0032259);; Biological Process: defense response to fungus (GO:0050832);; Biological Process: histone H3-K9 methylation (GO:0051567);;	--	--	--
NNU_00392	NNU_00392	1.747303	310	1.316136	231	1.736405	319	3.839037	495	4.419696	626	3.458721	599	1.950085	312	4.509991	694	5.502926	864	3.106302	566	3.92991	581	4.869612	679	4.306588	685	4.407038	650	2.289508	346	0.17571505	0.840725492	normal	0.090842963	1.095081336	normal	0.024973067	1.311125329	normal	0.025768748	1.226317566	normal	--	--	Biological Process: DNA metabolic process (GO:0006259);; Biological Process: meiotic cell cycle (GO:0007126);; Biological Process: chromosome organization (GO:0051276);; Biological Process: biological regulation (GO:0065007);;	--	--	--
NNU_00393	NNU_00393	8.176298	1985	17.127904	4531	10.407903	2955	7.591497	1743	1.272551	272	7.465901	2051	1.884765	461	2.312981	530	1.631481	400	12.079363	3294	2.367984	522	2.668419	644	3.006552	700	1.776517	416	6.329229	1455	0.239014152	-0.782938505	normal	6.41E-06	-2.739084212	down	0.002408818	-2.228538616	down	0.000730394	-2.462487197	down	[V]	Defense mechanisms	Cellular Component: plant-type vacuole (GO:0000325);; Molecular Function: protein binding (GO:0005515);; Molecular Function: ATP binding (GO:0005524);; Cellular Component: nucleus (GO:0005634);; Cellular Component: vacuolar membrane (GO:0005774);; Cellular Component: Golgi apparatus (GO:0005794);; Cellular Component: plasma membrane (GO:0005886);; Biological Process: obsolete ATP catabolic proces…	K05665|0|tcc:TCM_042344|K05665 ATP-binding cassette, subfamily C (CFTR/MRP), member 1 | (RefSeq) Multidrug resistance protein ABC transporter family	--	[Q]
NNU_00394	NNU_00394	0.079643	13	0.123796	21	0.288494	51	0.21562	31	0.045938	7	0.225807	40	0.024251	4	0.164005	24	0	0	0.404612	69	0.596015	85	0.043634	7	0.03804	6	0.371148	55	0.28323	40	--	--	--	--	--	--	0.714024289	1.043033102	normal	0.942748805	0.224849103	normal	[V]	Defense mechanisms	Cellular Component: plant-type vacuole (GO:0000325);; Molecular Function: binding (GO:0005488);; Cellular Component: vacuolar membrane (GO:0005774);; Cellular Component: plasmodesma (GO:0009506);; Biological Process: systemic acquired resistance (GO:0009627);; Biological Process: salicylic acid biosynthetic process (GO:0009697);; Molecular Function: chlorophyll catabolite transmembrane transporte…	--	--	[Q]
NNU_00395	NNU_00395	2.173416	231	4.076045	439	3.234714	337	3.225477	315	1.90227	228	2.377028	227	1.903882	234	3.150328	213	3.555585	278	5.861092	868	6.390849	621	5.645243	637	2.479647	287	1.30088	207	2.18464	294	0.694382295	-0.317880324	normal	0.530561009	-0.462007367	normal	0.069127262	1.120121608	normal	0.660326161	-0.405313413	normal	[V]	Defense mechanisms	Molecular Function: nucleotide binding (GO:0000166);; Cellular Component: plant-type vacuole (GO:0000325);; Molecular Function: protein binding (GO:0005515);; Cellular Component: mitochondrion (GO:0005739);; Cellular Component: vacuolar membrane (GO:0005774);; Biological Process: carbohydrate metabolic process (GO:0005975);; Biological Process: transport (GO:0006810);; Biological Process: defense…	K05665|0|tcc:TCM_042344|K05665 ATP-binding cassette, subfamily C (CFTR/MRP), member 1 | (RefSeq) Multidrug resistance protein ABC transporter family	--	[Q]
NNU_00396	NNU_00396	1.214162	148	1.764644	232	1.381726	219	0.652147	83	0.525431	63	0.223124	37	0.617821	91	1.219555	155	0.825072	90	0.564369	90	0.296009	41	0.756426	101	0.098107	15	0.215278	29	0.169358	22	0.030397559	-1.708543341	normal	0.294706052	-0.806415122	normal	0.202387152	-1.319556984	normal	0.00061774	-3.130237491	down	--	--	Biological Process: response to hormone (GO:0009725);; Biological Process: response to carbohydrate (GO:0009743);; Biological Process: dephosphorylation (GO:0016311);; Biological Process: organophosphate metabolic process (GO:0019637);; Biological Process: multicellular organismal process (GO:0032501);; Molecular Function: phosphatidylinositol phosphate 5-phosphatase activity (GO:0034595);; Biolo…	--	--	[U]
NNU_00397	NNU_00397	7.867009	613	10.89295	914	11.711701	993	12.41129	876	9.843665	707	11.897714	1042	12.548556	1049	12.62076	963	12.547772	1044	14.066111	1210	9.188951	688	9.796851	750	19.226087	1545	12.633647	995	20.228889	1469	0.880033077	0.138180273	normal	0.626940398	0.295997451	normal	0.985964715	-0.011123383	normal	0.207352559	0.632872426	normal	--	--	Molecular Function: protein binding (GO:0005515);; Cellular Component: extracellular region (GO:0005576);; Cellular Component: vacuole (GO:0005773);; Cellular Component: Golgi apparatus (GO:0005794);; Cellular Component: plasmodesma (GO:0009506);; Cellular Component: membrane (GO:0016020);; Cellular Component: integral component of membrane (GO:0016021);; Biological Process: viral replication com…	--	--	--
NNU_00398	NNU_00398	23.757714	2235	19.682019	1993	19.122565	2017	13.778279	1167	10.236033	849	16.925257	1836	23.100284	2245	17.28871	1553	18.131538	1761	14.363185	1483	7.481861	654	10.222323	919	18.316157	1692	15.758442	1432	23.719957	2014	0.279775473	-0.588867126	normal	0.766917102	-0.188991578	normal	0.011481207	-1.24191853	normal	0.472406595	-0.412916301	normal	[FE]	Nucleotide transport and metabolism;; Amino acid transport and metabolism	Molecular Function: magnesium ion binding (GO:0000287);; Molecular Function: ribose phosphate diphosphokinase activity (GO:0004749);; Molecular Function: ATP binding (GO:0005524);; Biological Process: protein glycosylation (GO:0006486);; Biological Process: heme biosynthetic process (GO:0006783);; Biological Process: nucleoside metabolic process (GO:0009116);; Biological Process: ribonucleoside m…	K00948|0|vvi:100244506|K00948 ribose-phosphate pyrophosphokinase [EC:2.7.6.1] | (RefSeq) ribose-phosphate pyrophosphokinase 1	Pentose phosphate pathway (ko00030);; Purine metabolism (ko00230);; Carbon metabolism (ko01200);; Biosynthesis of amino acids (ko01230)	[FE]
NNU_00399	NNU_00399	0.424816	46	2.065774	237	1.114557	133	4.026458	386	2.408567	227	1.778235	219	9.754524	1072	9.253636	939	6.284707	691	0.769896	91	0.800292	79	1.496531	153	8.427472	882	3.985375	410	1.837355	177	0.379148988	1.171297836	normal	3.09E-08	2.758714068	up	0.991417933	-0.041183892	normal	0.014461922	2.284087142	normal	[E]	Amino acid transport and metabolism	Molecular Function: protein binding (GO:0005515);; Cellular Component: Golgi apparatus (GO:0005794);; Cellular Component: plasma membrane (GO:0005886);; Biological Process: polysaccharide metabolic process (GO:0005976);; Biological Process: polyamine catabolic process (GO:0006598);; Biological Process: iron ion transport (GO:0006826);; Biological Process: oligopeptide transport (GO:0006857);; Bio…	--	--	[E]
NNU_00400	NNU_00400	5.13735	442	2.857356	256	3.778365	320	5.256274	402	4.017513	300	6.137847	594	4.282675	365	3.433419	277	1.745199	154	2.800591	251	2.062051	156	3.61001	280	11.620537	931	10.036876	804	15.26878	1135	0.520313446	0.418375525	normal	0.659674056	-0.38445584	normal	0.659661862	-0.508937479	normal	0.005824576	1.33336841	up	[C]	Energy production and conversion	Molecular Function: iron-sulfur cluster binding (GO:0051536);;	--	--	--
NNU_00401	NNU_00401	10.150111	754	10.441616	883	11.746849	1010	20.729934	1402	28.117462	1872	18.936803	1638	27.037446	2109	20.513657	1468	27.114394	2090	26.93099	2221	37.858181	2647	30.560995	2198	33.938375	2497	34.783235	2532	20.979608	1429	0.132291885	0.719773906	normal	0.00703052	1.097682966	up	8.60E-05	1.670589379	up	6.70E-05	1.541948023	up	[O]	Posttranslational modification, protein turnover, chaperones	Molecular Function: prenyltransferase activity (GO:0004659);; Biological Process: heme biosynthetic process (GO:0006783);; Cellular Component: membrane (GO:0016020);;	K02257|3.06699e-139|vvi:100261621|K02257 protoheme IX farnesyltransferase [EC:2.5.1.-] | (RefSeq) protoheme IX farnesyltransferase, mitochondrial	Oxidative phosphorylation (ko00190);; Porphyrin and chlorophyll metabolism (ko00860)	[H]
NNU_00402	NNU_00402	46.732086	855	30.405807	599	38.010838	780	24.69953	407	32.525509	525	28.55619	603	21.415112	405	21.819113	381	17.303556	327	20.953636	423	28.892509	491	26.949436	471	20.763773	374	25.793041	456	20.794189	344	0.301520382	-0.677949111	normal	0.051376268	-1.026036572	normal	0.551186383	-0.454099721	normal	0.157020485	-0.840446848	normal	--	--	--	--	--	--
NNU_00403	NNU_00403	0	0	0	0	0	0	0	0	0	0	0	0	0	0	0	0	0	0	0	0	0	0	0	0	0	0	0	0	0	0	--	--	--	--	--	--	--	--	--	--	--	--	--	--	Biological Process: RNA methylation (GO:0001510);; Molecular Function: structural constituent of ribosome (GO:0003735);; Molecular Function: copper ion binding (GO:0005507);; Molecular Function: protein binding (GO:0005515);; Cellular Component: nucleolus (GO:0005730);; Cellular Component: Golgi apparatus (GO:0005794);; Cellular Component: plasma membrane (GO:0005886);; Biological Process: transl…	K02941|1.50139e-15|tcc:TCM_042569|K02941 large subunit ribosomal protein LP0 | (RefSeq) Ribosomal protein L10 family protein isoform 1	Ribosome (ko03010)	[J]
NNU_00404	NNU_00404	0.018871	2	0.453211	51	0.21174	26	13.477086	1251	10.701297	976	12.341664	1479	11.180943	1192	13.266166	1307	4.16777	445	6.496532	739	0.194984	19	0.358622	36	8.322715	846	6.299482	629	12.920863	1206	1.77E-29	5.706015257	up	3.05E-06	5.319280892	up	--	--	--	4.93E-15	4.906626529	up	[Q]	Secondary metabolites biosynthesis, transport and catabolism	Molecular Function: monooxygenase activity (GO:0004497);; Molecular Function: iron ion binding (GO:0005506);; Cellular Component: endoplasmic reticulum (GO:0005783);; Biological Process: response to stress (GO:0006950);; Molecular Function: electron carrier activity (GO:0009055);; Biological Process: response to UV (GO:0009411);; Biological Process: response to red or far red light (GO:0009639);;…	K04123|0|cit:102629702|K04123 ent-kaurenoic acid hydroxylase [EC:1.14.13.79] | (RefSeq) ent-kaurenoic acid oxidase 2-like	Diterpenoid biosynthesis (ko00904)	[QI]
NNU_00405	NNU_00405	0.117201	2	3.31821	37	9.271049	105	3.984635	37	10.117041	91	10.073367	118	6.977238	73	8.415759	81	9.637594	101	3.900294	44	7.989429	75	7.733668	75	7.065928	71	8.186496	80	7.733939	71	0.76734193	0.656331818	normal	0.371445675	0.937508683	normal	0.517031284	0.962983879	normal	0.629561481	0.80148098	normal	--	--	--	--	--	--
NNU_00406	NNU_00406	1.757939	212	2.261222	348	2.246022	359	1.662594	215	1.358829	173	1.597483	263	1.141472	169	1.755724	239	1.430647	177	0.912933	145	0.735125	100	1.568832	214	1.57735	192	1.134695	157	2.436576	274	0.658794315	-0.409994707	normal	0.378160405	-0.622505568	normal	0.424134265	-0.779174296	normal	0.36742954	-0.767803087	normal	[RTKL]	General function prediction only;; Signal transduction mechanisms;; Transcription;; Replication, recombination and repair	Molecular Function: protein kinase activity (GO:0004672);; Molecular Function: protein binding (GO:0005515);; Molecular Function: ATP binding (GO:0005524);; Cellular Component: vacuole (GO:0005773);; Biological Process: protein phosphorylation (GO:0006468);; Biological Process: N-terminal protein myristoylation (GO:0006499);; Cellular Component: plasmodesma (GO:0009506);; Biological Process: syst…	K14500|0|pda:103706386|K14500 BR-signaling kinase [EC:2.7.11.1] | (RefSeq) probable serine/threonine-protein kinase At4g35230	Plant hormone signal transduction (ko04075)	--
NNU_00407	NNU_00407	316.180908	8279	174.130829	4906	142.726334	4192	87.495605	2063	43.745575	1011	98.172211	2965	135.116211	3654	41.333389	1033	47.687458	1289	107.813866	3110	44.87009	1090	22.607019	566	19.022263	490	14.578403	369	46.625343	1104	0.290492173	-1.354390207	normal	0.109570245	-1.597919939	normal	0.031990429	-2.637426256	normal	0.003538146	-3.794807351	down	[E]	Amino acid transport and metabolism	Molecular Function: glycine dehydrogenase (decarboxylating) activity (GO:0004375);; Molecular Function: ATP binding (GO:0005524);; Cellular Component: nucleus (GO:0005634);; Cellular Component: mitochondrion (GO:0005739);; Cellular Component: glycine cleavage complex (GO:0005960);; Biological Process: pentose-phosphate shunt (GO:0006098);; Biological Process: rRNA processing (GO:0006364);; Biolog…	K02437|2.94399e-108|vvi:100259229|K02437 glycine cleavage system H protein | (RefSeq) glycine cleavage system H protein, mitochondrial	Glycine, serine and threonine metabolism (ko00260);; Glyoxylate and dicarboxylate metabolism (ko00630)	[E]
NNU_00408	NNU_00408	1.339288	200	1.364258	219	1.258093	210	5.12879	687	2.985692	393	4.297013	738	6.527768	1004	8.610512	1203	7.625214	1171	4.517005	741	5.071241	697	5.245666	746	4.067634	596	2.878094	414	3.572082	481	0.001338796	1.693842017	up	7.82E-08	2.417559061	up	0.000385667	1.970283461	up	0.039545719	1.278677345	normal	[T]	Signal transduction mechanisms	Biological Process: MAPK cascade (GO:0000165);; Molecular Function: protein serine/threonine phosphatase activity (GO:0004722);; Cellular Component: nucleus (GO:0005634);; Cellular Component: plasma membrane (GO:0005886);; Biological Process: N-terminal protein myristoylation (GO:0006499);; Biological Process: protein targeting to membrane (GO:0006612);; Biological Process: oligopeptide transport…	--	--	[T]
NNU_00409	NNU_00409	28.065122	2713	27.747225	2879	26.681606	2886	21.432085	1863	32.295542	2757	22.073664	2460	22.765449	2272	34.527042	3182	40.246738	4010	27.034029	2872	27.616447	2481	27.886762	2568	26.832476	2562	35.211411	3285	29.892402	2611	0.382731013	-0.476240396	normal	0.770733117	0.143667728	normal	0.963476036	0.0263231	normal	0.902728605	0.070212929	normal	--	--	--	--	--	[S]
NNU_00410	NNU_00410	0	0	0.19972	24	0.083117	11	0.986464	66	0.309135	15	0.418767	42	0.123139	14	0.075838	5	0	0	3.884103	326	0.227664	18	0.019517	3	0.263508	12	0.299246	24	1.958668	105	--	--	--	--	--	--	--	--	--	--	--	--	--	--	--	--	--	--
NNU_00411	NNU_00411	0.179968	4	0.019657	1	0.240292	6	0.011615	1	0.001441	1	0.241157	6	0.311654	7	0.560769	11	0.097055	2	0.081092	2	0.065632	2	0.069477	2	0.383751	8	0.057176	2	0.056145	1	--	--	--	--	--	--	--	--	--	--	--	--	[R]	General function prediction only	--	K19828|1.78362e-34|cmo:103487836|K19828 mitochondrial GTPase 1 | (RefSeq) DAR GTPase 2, mitochondrial	--	[R]
NNU_00412	NNU_00412	1.08566	65	1.644789	119	1.766377	153	1.702257	89	0.86517	58	1.010301	92	1.056403	68	0.604843	42	1.425278	85	1.574509	64	1.013666	67	1.518323	101	2.101441	87	1.259415	60	2.006056	96	0.787819178	-0.332100524	normal	0.381641995	-0.764425429	normal	0.904947303	-0.201215832	normal	0.654608821	-0.553809029	normal	[R]	General function prediction only	Molecular Function: GTP binding (GO:0005525);;	K19828|2.04657e-112|vvi:100244185|K19828 mitochondrial GTPase 1 | (RefSeq) DAR GTPase 2, mitochondrial	--	[R]
NNU_00413	NNU_00413	7.253498	649	4.134166	385	9.216162	908	2.757589	214	2.82714	213	1.419848	144	0.705673	55	0.81902	76	0.501537	45	4.121498	403	0.632587	56	2.814951	233	0.17463	18	0.063784	6	0.436529	36	0.016658763	-1.879309822	normal	9.74E-07	-3.453072164	down	0.017875748	-2.024270803	normal	5.74E-09	-5.747234835	down	--	--	Biological Process: MAPK cascade (GO:0000165);; Molecular Function: transcription factor activity, sequence-specific DNA binding (GO:0003700);; Cellular Component: nucleus (GO:0005634);; Biological Process: protein targeting to membrane (GO:0006612);; Biological Process: response to cold (GO:0009409);; Biological Process: response to water deprivation (GO:0009414);; Biological Process: response t…	--	--	--
NNU_00414	NNU_00414	0	0	0.572082	26	0	0	0.764591	34	0.442159	28	0.415913	35	0.531068	25	0.409173	28	0	0	0.09221	5	0.127009	9	0.997983	40	0.355881	18	0.271354	19	0.906108	46	--	--	--	--	--	--	--	--	--	--	--	--	--	--	Cellular Component: vacuolar membrane (GO:0005774);; Cellular Component: plasma membrane (GO:0005886);; Biological Process: response to aluminum ion (GO:0010044);; Biological Process: stomatal movement (GO:0010118);; Cellular Component: endomembrane system (GO:0012505);; Molecular Function: malate transmembrane transporter activity (GO:0015140);; Biological Process: malate transport (GO:0015743);;	--	--	[R]
NNU_00415	NNU_00415	24.96756	770	24.457081	811	20.667858	714	38.963863	1076	46.627701	1268	44.973976	1598	25.626184	816	27.58918	811	21.26384	676	26.435242	897	35.916153	1026	33.415661	984	42.775459	1297	42.882425	1272	41.147556	1146	0.131523823	0.698717494	normal	0.99445978	-0.005127796	normal	0.310376582	0.579270073	normal	0.101536703	0.757136597	normal	--	--	Biological Process: malate transport (GO:0015743);;	--	--	--
NNU_00416	NNU_00416	13.685276	1367	13.359268	1415	13.771593	1514	6.808066	602	8.448061	719	5.673171	639	5.936791	601	11.512364	1067	8.486222	857	6.469574	692	19.334302	1749	17.804702	1680	11.056795	1050	15.346753	1450	11.781612	1039	0.003734859	-1.275069405	down	0.089720755	-0.768737766	normal	0.419203844	0.454136003	normal	0.802769627	-0.171951286	normal	[S]	Function unknown	Molecular Function: protein serine/threonine kinase activity (GO:0004674);; Molecular Function: phosphoprotein phosphatase activity (GO:0004721);; Cellular Component: nucleus (GO:0005634);; Cellular Component: plasma membrane (GO:0005886);; Biological Process: defense response (GO:0006952);; Biological Process: response to light stimulus (GO:0009416);; Biological Process: response to bacterium (G…	--	--	[R]
NNU_00417	NNU_00417	0	0	0.098056	6	0	0	3.492486	178	2.112865	106	2.430854	159	1.42211	83	1.419836	77	0.490959	29	7.057971	439	4.561919	239	1.144762	62	2.073997	115	1.751335	96	0.119337	7	7.00E-11	6.413305924	up	--	--	--	0.011135097	6.5353064	normal	3.44E-07	5.799138536	up	--	--	Biological Process: immune system process (GO:0002376);; Molecular Function: protein binding (GO:0005515);; Cellular Component: cytoplasm (GO:0005737);; Biological Process: defense response (GO:0006952);; Biological Process: signal transduction (GO:0007165);; Biological Process: response to abiotic stimulus (GO:0009628);; Biological Process: response to endogenous stimulus (GO:0009719);; Biologic…	--	--	--
NNU_00418	NNU_00418	12.616024	543	19.60084	1119	12.076719	668	37.380213	1843	21.741079	1095	38.54904	2453	15.284938	857	39.228588	2007	21.623284	1241	30.998088	1862	13.61595	683	23.807106	1000	25.629563	1427	51.055628	2668	31.063991	1524	0.000347329	1.399435707	up	0.276665813	0.840399118	normal	0.649208574	0.306844394	normal	0.057860185	1.446794734	normal	--	--	Biological Process: response to hypoxia (GO:0001666);; Biological Process: response to molecule of oomycetes origin (GO:0002240);; Molecular Function: DNA binding (GO:0003677);; Molecular Function: transcription factor activity, sequence-specific DNA binding (GO:0003700);; Molecular Function: protein binding (GO:0005515);; Cellular Component: extracellular region (GO:0005576);; Cellular Component…	--	--	--
NNU_00419	NNU_00419	1.964082	36	0.286398	6	0	0	0	0	0	0	0	0	0	0	0	0	0	0	0	0	0	0	0	0	0	0	0	0	0	0	--	--	--	--	--	--	--	--	--	--	--	--	--	--	Biological Process: multicellular organism development (GO:0007275);; Biological Process: anatomical structure development (GO:0048856);;	--	--	--
NNU_00420	NNU_00420	0.035831	2	0.045224	2	0.501813	16	0.090511	3	0.129635	3	0.069174	3	0.05142	2	0.003565	1	0.001833	1	0.029964	3	0.00593	1	0.150783	4	0.039773	1	0.165729	5	0.609183	13	--	--	--	--	--	--	--	--	--	--	--	--	[I]	Lipid transport and metabolism	Molecular Function: 3-hydroxyisobutyryl-CoA hydrolase activity (GO:0003860);; Molecular Function: enoyl-CoA hydratase activity (GO:0004300);; Cellular Component: mitochondrion (GO:0005739);; Biological Process: valine catabolic process (GO:0006574);; Biological Process: fatty acid beta-oxidation (GO:0006635);; Biological Process: pyrimidine ribonucleotide biosynthetic process (GO:0009220);; Biolo…	K05605|1.86254e-21|vvi:100263739|K05605 3-hydroxyisobutyryl-CoA hydrolase [EC:3.1.2.4] | (RefSeq) 3-hydroxyisobutyryl-CoA hydrolase 1	Valine, leucine and isoleucine degradation (ko00280);; beta-Alanine metabolism (ko00410);; Propanoate metabolism (ko00640);; Carbon metabolism (ko01200)	--
NNU_00421	NNU_00421	0	0	0	0	0	0	0	0	0	0	0.602211	13	0	0	0	0	0	0	0	0	0	0	0	0	0	0	0	0	0	0	--	--	--	--	--	--	--	--	--	--	--	--	[I]	Lipid transport and metabolism	Molecular Function: 3-hydroxyisobutyryl-CoA hydrolase activity (GO:0003860);; Molecular Function: enoyl-CoA hydratase activity (GO:0004300);; Cellular Component: mitochondrion (GO:0005739);; Biological Process: valine catabolic process (GO:0006574);; Biological Process: fatty acid beta-oxidation (GO:0006635);; Biological Process: pyrimidine ribonucleotide biosynthetic process (GO:0009220);; Biolo…	K05605|1.83186e-59|vvi:100263739|K05605 3-hydroxyisobutyryl-CoA hydrolase [EC:3.1.2.4] | (RefSeq) 3-hydroxyisobutyryl-CoA hydrolase 1	Valine, leucine and isoleucine degradation (ko00280);; beta-Alanine metabolism (ko00410);; Propanoate metabolism (ko00640);; Carbon metabolism (ko01200)	--
NNU_00422	NNU_00422	6.345653	457	4.717645	400	4.578792	414	4.89733	322	3.455583	233	4.408207	385	3.536517	247	3.636243	285	4.367855	346	7.14246	564	4.266374	287	4.617643	338	5.159643	390	4.247475	342	4.102605	289	0.714232014	-0.354724394	normal	0.435601197	-0.559347909	normal	0.814992345	-0.268506088	normal	0.851085462	-0.20927061	normal	[I]	Lipid transport and metabolism	Molecular Function: 3-hydroxyisobutyryl-CoA hydrolase activity (GO:0003860);; Cellular Component: mitochondrion (GO:0005739);; Biological Process: valine catabolic process (GO:0006574);; Biological Process: fatty acid beta-oxidation (GO:0006635);; Biological Process: pyrimidine ribonucleotide biosynthetic process (GO:0009220);; Biological Process: response to cold (GO:0009409);; Cellular Componen…	K05605|2.35266e-83|cit:102629199|K05605 3-hydroxyisobutyryl-CoA hydrolase [EC:3.1.2.4] | (RefSeq) 3-hydroxyisobutyryl-CoA hydrolase 1	Valine, leucine and isoleucine degradation (ko00280);; beta-Alanine metabolism (ko00410);; Propanoate metabolism (ko00640);; Carbon metabolism (ko01200)	--
NNU_00423	NNU_00423	12.621841	605	14.897926	771	15.562198	838	14.015611	606	16.246537	689	18.154296	1006	17.955961	889	19.925575	911	20.448282	1016	21.366217	1131	18.568401	827	14.633239	673	19.964426	942	15.946215	738	16.868728	732	0.948452195	0.034472119	normal	0.537007624	0.353452881	normal	0.76978146	0.240631494	normal	0.744539036	0.216406814	normal	--	--	--	--	--	--
NNU_00424	NNU_00424	248.889511	3984	148.881592	2565	327.078766	5872	78.2565	1128	24.684654	349	33.37616	617	26.452471	438	34.156773	522	35.92614	594	42.805119	755	274.262421	4071	72.301003	1106	31.616234	498	43.125481	667	17.074121	248	0.002952582	-2.250002022	down	2.76E-06	-2.999057642	down	0.718745186	-0.419663491	normal	0.000231072	-2.795838813	down	--	--	Biological Process: response to brassinosteroid (GO:0009741);;	--	--	--
NNU_00425	NNU_00425	3.624855	372	4.148489	447	5.381271	601	2.754401	254	2.758352	251	3.799404	404	2.962898	286	2.040055	196	1.78234	192	4.355672	449	2.771353	275	2.195417	175	2.462814	248	1.836516	187	3.07192	263	0.422769196	-0.606885558	normal	0.074490258	-1.056603334	normal	0.254564264	-0.836502397	normal	0.107499279	-1.085525327	normal	--	--	Molecular Function: DNA binding (GO:0003677);;	--	--	--
NNU_00426	NNU_00426	0	0	0	0	0	0	0	0	0	0	0	0	0	0	0	0	0	0	0	0	0	0	0	0	0	0	0	0	0	0	--	--	--	--	--	--	--	--	--	--	--	--	--	--	--	--	--	--
NNU_00427	NNU_00427	0	0	0.357885	15	0.23814	11	8.962907	305	11.243853	375	7.423831	324	2.13194	84	2.606611	94	1.909341	75	30.028139	1251	36.350986	1275	33.977097	1227	6.356874	237	5.026648	184	3.167018	109	1.97E-11	5.216882277	up	6.53E-05	3.382626505	up	3.19E-35	7.465608429	up	2.12E-07	4.718654435	up	--	--	Molecular Function: AT DNA binding (GO:0003680);; Molecular Function: double-stranded DNA binding (GO:0003690);; Cellular Component: nucleus (GO:0005634);; Biological Process: chromatin organization (GO:0006325);; Biological Process: photomorphogenesis (GO:0009640);; Biological Process: leaf senescence (GO:0010150);;	--	--	--
NNU_00428	NNU_00428	0	0	0	0	0	0	0.070943	2	0.072376	2	0.033218	1	0	0	0	0	0	0	0	0	0	0	0	0	0.180085	3	0.066114	2	0	0	--	--	--	--	--	--	--	--	--	--	--	--	--	--	Cellular Component: cytosol (GO:0005829);; Biological Process: organ growth (GO:0035265);; Biological Process: regulation of cell proliferation (GO:0042127);; Biological Process: regulation of cell cycle (GO:0051726);;	--	--	[S]
NNU_00429	NNU_00429	1.067017	47	1.192535	57	0	0	3.629241	144	3.262225	127	3.264857	166	2.727952	124	4.892224	205	3.070745	140	2.434537	118	1.939411	80	2.860253	121	3.440101	149	3.105652	132	0	0	0.013019282	2.019491237	normal	0.004021451	2.107989805	up	0.096982093	1.638059966	normal	0.026277829	1.966776145	normal	--	--	Biological Process: regionalization (GO:0003002);; Molecular Function: nucleic acid binding (GO:0003676);; Molecular Function: transcription factor activity, sequence-specific DNA binding (GO:0003700);; Cellular Component: nucleus (GO:0005634);; Biological Process: regulation of transcription, DNA-templated (GO:0006355);; Biological Process: ion transport (GO:0006811);; Biological Process: cell c…	--	--	--
NNU_00430	NNU_00430	9.850226	523	10.996546	629	12.673221	756	16.578343	792	12.33788	579	21.244439	1298	22.174282	1214	16.913385	856	19.646589	1080	26.052985	1521	17.058531	842	12.090268	613	18.369987	958	14.17899	727	19.879544	952	0.234360879	0.625934111	normal	0.13660644	0.729986608	normal	0.570676172	0.418061476	normal	0.467315843	0.436068651	normal	--	--	Cellular Component: mitochondrial proton-transporting ATP synthase complex, coupling factor F(o) (GO:0000276);; Molecular Function: hydrogen ion transmembrane transporter activity (GO:0015078);; Biological Process: ATP synthesis coupled proton transport (GO:0015986);;	K02140|1.27228e-78|vvi:100267911|K02140 F-type H+-transporting ATPase subunit g | (RefSeq) uncharacterized LOC100267911	Oxidative phosphorylation (ko00190)	--
NNU_00431	NNU_00431	12.566122	1283	18.034557	1981	23.856901	2731	23.687357	2176	32.823563	2956	30.810106	3627	26.004963	2741	30.827684	3001	35.1931	3707	38.992085	4383	40.700603	3852	40.116383	3912	41.290016	4144	43.930862	4330	27.5061	2443	0.352405703	0.468967201	normal	0.116839021	0.683992849	normal	0.00785477	1.189186484	up	0.005109821	1.143526185	up	[E]	Amino acid transport and metabolism	Cellular Component: cytosol (GO:0005829);; Biological Process: proteolysis (GO:0006508);; Molecular Function: metallopeptidase activity (GO:0008237);;	K01438|0|pda:103704689|K01438 acetylornithine deacetylase [EC:3.5.1.16] | (RefSeq) acetylornithine deacetylase	Arginine biosynthesis (ko00220);; 2-Oxocarboxylic acid metabolism (ko01210);; Biosynthesis of amino acids (ko01230)	[E]
NNU_00432	NNU_00432	105.14299	6378	92.636513	6047	120.587563	8205	44.716705	2442	88.416924	4733	50.903492	3562	61.929783	3880	74.37516	4303	99.862152	6252	53.870056	3600	86.262894	4853	128.811478	7465	27.739374	1655	34.589542	2027	27.246025	1495	0.003497998	-1.28650878	down	0.278591693	-0.524886573	normal	0.959285946	0.019834053	normal	1.30E-05	-1.872494114	down	--	--	Cellular Component: membrane (GO:0016020);;	--	--	--
NNU_00433	NNU_00433	0.245504	12	0.315003	16	0.621067	32	0.121048	5	0.678614	27	0.742272	39	0	0	0.652413	26	0.218903	11	0.429774	18	0.097506	5	0.54397	24	0.597061	13	0.279918	13	0.249179	11	--	--	--	--	--	--	--	--	--	--	--	--	--	--	--	--	--	--
NNU_00434	NNU_00434	7.157073	2041	8.731073	2655	8.715207	2751	10.821816	2714	9.019351	2206	9.003128	2911	9.513422	2694	9.817718	2703	10.853228	3057	7.274463	2284	7.479456	1995	8.733358	2418	11.535168	3247	11.597617	3143	9.406054	2431	0.878629532	0.12522577	normal	0.730842018	0.188152943	normal	0.968026305	0.027138633	normal	0.434703062	0.396446904	normal	--	--	--	--	--	--
NNU_00435	NNU_00435	3.198168	1655	4.750442	2787	3.499133	2116	6.835999	3309	3.348692	1629	4.866327	3021	5.007601	2826	5.095135	2682	4.461199	2531	4.702536	2728	4.802699	2320	5.220953	2552	6.044204	3268	5.077636	2499	7.266914	3584	0.356054403	0.496296909	normal	0.54887609	0.305846561	normal	0.545114558	0.359317525	normal	0.3819509	0.429890529	normal	--	--	--	--	--	[S]
NNU_00436	NNU_00436	0	0	0.079485	3	0	0	0.034795	1	0	0	0.15871	5	0.194039	6	0.125542	4	0	0	0.977753	30	0	0	0.096659	3	0.123406	4	0.126678	4	0.016227	1	--	--	--	--	--	--	--	--	--	--	--	--	--	--	--	--	--	--
NNU_00437	NNU_00437	5.947348	494	9.386657	860	8.530203	796	4.472818	328	2.49506	181	2.620915	256	7.820277	689	3.830985	306	3.474807	287	8.341575	766	7.971529	629	9.819573	780	7.858227	652	2.994777	244	1.854805	143	0.011570824	-1.30868569	normal	0.172282302	-0.720118839	normal	0.825919884	0.1837327	normal	0.291213169	-0.648001576	normal	[RTKL]	General function prediction only;; Signal transduction mechanisms;; Transcription;; Replication, recombination and repair	Biological Process: MAPK cascade (GO:0000165);; Biological Process: response to reactive oxygen species (GO:0000302);; Biological Process: response to molecule of bacterial origin (GO:0002237);; Molecular Function: protein kinase activity (GO:0004672);; Cellular Component: extracellular region (GO:0005576);; Cellular Component: plasma membrane (GO:0005886);; Biological Process: regulation of tran…	--	--	[T]
NNU_00438	NNU_00438	1.12289	81	1.330254	103	0.460333	38	2.222454	144	0.191146	13	2.212563	184	2.194887	163	1.293377	89	1.101347	82	7.154731	567	0.547003	37	1.016712	70	0.547633	39	0.392702	28	0.818826	54	0.242323615	1.035513887	normal	0.530101159	0.558732896	normal	0.887976637	-0.33615936	normal	0.381805332	-1.160070451	normal	[I]	Lipid transport and metabolism	Molecular Function: C-5 sterol desaturase activity (GO:0000248);; Molecular Function: iron ion binding (GO:0005506);; Cellular Component: endoplasmic reticulum membrane (GO:0005789);; Biological Process: fatty acid biosynthetic process (GO:0006633);; Cellular Component: integral component of membrane (GO:0016021);; Biological Process: sterol biosynthetic process (GO:0016126);; Biological Process:…	K00227|1.09279e-160|tcc:TCM_019400|K00227 Delta7-sterol 5-desaturase [EC:1.14.19.20] | (RefSeq) Delta(7)-sterol-C5(6)-desaturase	Steroid biosynthesis (ko00100)	[I]
NNU_00439	NNU_00439	23.104533	1964	19.570705	1781	59.709808	5647	4.658543	321	1.859648	145	3.571689	358	4.992756	447	10.674037	881	17.073524	1531	6.051742	576	12.633322	993	2.305917	193	2.175692	190	0.968529	82	1.566384	123	0.034126443	-3.225517654	normal	0.106853455	-1.686669839	normal	0.136388333	-2.088418806	normal	0.004088542	-4.465648143	down	--	--	--	--	--	--
NNU_00440	NNU_00440	1.568675	68	2.807039	130	3.253687	157	8.919437	344	7.735342	292	7.798397	385	15.19959	672	11.114539	454	11.839014	523	8.78929	415	6.729239	267	9.769039	400	9.908851	417	9.814886	406	8.311043	322	0.022436523	1.595137144	normal	7.81E-05	2.253047315	up	0.02417023	1.712403095	normal	0.007267752	1.861585212	up	[RTKL]	General function prediction only;; Signal transduction mechanisms;; Transcription;; Replication, recombination and repair	Biological Process: MAPK cascade (GO:0000165);; Biological Process: response to molecule of bacterial origin (GO:0002237);; Molecular Function: protein kinase activity (GO:0004672);; Molecular Function: protein serine/threonine kinase activity (GO:0004674);; Molecular Function: ATP binding (GO:0005524);; Cellular Component: extracellular region (GO:0005576);; Cellular Component: plasma membrane (…	--	--	--
NNU_00441	NNU_00441	0	0	0.076986	11	0.083949	12	0.055215	7	0	0	0.070859	10	0	0	0	0	0.061366	8	0.022459	4	0	0	0	0	0.06473	8	0	0	0.036645	5	--	--	--	--	--	--	--	--	--	--	--	--	--	--	Biological Process: developmental process involved in reproduction (GO:0003006);; Molecular Function: protein serine/threonine kinase activity (GO:0004674);; Molecular Function: ATP binding (GO:0005524);; Cellular Component: extracellular region (GO:0005576);; Biological Process: cellular glucan metabolic process (GO:0006073);; Biological Process: protein phosphorylation (GO:0006468);; Biological…	--	--	--
NNU_00442	NNU_00442	0.039494	6	0.043311	6	0.281209	41	0.295831	35	0.114292	13	0.201693	30	0.576467	77	0.381444	47	0.034198	5	0.382962	55	3.136089	374	0.64043	79	0.047119	6	0.045569	6	0.151603	18	--	--	--	--	--	--	0.119929835	4.036198618	normal	--	--	--	--	--	--	--	--	--
NNU_00443	NNU_00443	9.813949	776	9.819043	832	11.706304	1035	9.245377	651	11.085303	792	11.643155	1059	6.257281	512	5.55938	420	7.422755	602	7.312477	638	8.302415	609	9.578383	725	7.756362	601	9.378303	715	8.790402	624	0.89350189	-0.139274209	normal	0.121811394	-0.788366579	normal	0.803847593	-0.206718633	normal	0.534495535	-0.388828796	normal	--	--	--	--	--	--
NNU_00444	NNU_00444	0.278235	32	0.394484	48	1.114424	140	1.123967	113	1.309929	130	1.362366	176	3.067582	354	3.009203	321	4.090622	472	0.828114	102	2.066946	214	2.383441	255	2.29856	253	2.872645	310	1.75457	178	0.365420043	0.950986486	normal	0.000140711	2.443050604	up	0.024127109	1.93890879	normal	0.010430282	2.040160787	normal	[RTKL]	General function prediction only;; Signal transduction mechanisms;; Transcription;; Replication, recombination and repair	Biological Process: MAPK cascade (GO:0000165);; Biological Process: response to molecule of bacterial origin (GO:0002237);; Molecular Function: RNA binding (GO:0003723);; Molecular Function: RNA-directed DNA polymerase activity (GO:0003964);; Molecular Function: protein kinase activity (GO:0004672);; Molecular Function: protein serine/threonine kinase activity (GO:0004674);; Molecular Function: A…	K04733|0|vvi:100261252|K04733 interleukin-1 receptor-associated kinase 4 [EC:2.7.11.1] | (RefSeq) rust resistance kinase Lr10	--	[T]
NNU_00445	NNU_00445	13.954976	1223	15.438113	1496	14.775761	1468	11.961206	977	16.37132	1325	14.185416	1511	11.33511	1067	13.613243	1196	15.822243	1436	13.520545	1337	12.271196	1016	14.445054	1254	12.980049	1179	13.982753	1215	16.023363	1316	0.721898893	-0.260307793	normal	0.763183769	-0.18253943	normal	0.907550487	-0.108944008	normal	0.767387083	-0.195057213	normal	--	--	Cellular Component: Golgi stack (GO:0005795);; Cellular Component: plasma membrane (GO:0005886);; Biological Process: protein folding (GO:0006457);; Molecular Function: cytoskeletal protein binding (GO:0008092);; Biological Process: phototropism (GO:0009638);; Biological Process: response to abscisic acid (GO:0009737);; Biological Process: positive gravitropism (GO:0009958);; Biological Process: …	--	--	[O]
NNU_00446	NNU_00446	2.829844	310	6.973239	818	7.482567	926	53.599789	5162	90.509002	8524	53.206437	6542	35.344048	4014	37.51957	3916	14.556176	1645	46.483277	5588	70.585393	6948	50.16117	5253	108.296047	11499	120.37898	12403	53.793428	5354	1.84E-17	3.069661665	up	0.004587701	2.289954088	up	9.68E-10	3.418208139	up	3.02E-25	4.204001963	up	[GEPR]	Carbohydrate transport and metabolism;; Amino acid transport and metabolism;; Inorganic ion transport and metabolism;; General function prediction only	Molecular Function: sugar:proton symporter activity (GO:0005351);; Cellular Component: nucleus (GO:0005634);; Cellular Component: Golgi apparatus (GO:0005794);; Cellular Component: plant-type vacuole membrane (GO:0009705);; Cellular Component: chloroplast envelope (GO:0009941);; Biological Process: positive regulation of seed germination (GO:0010030);; Molecular Function: carbohydrate transmembra…	--	--	[R]
NNU_00447	NNU_00447	0.261665	9	0.733405	25	0.335346	12	2.130667	60	0.111643	4	2.90744	104	0.302899	10	0.644066	19	0.073863	3	2.909497	100	0.902284	26	2.010463	60	0.274065	9	0.145402	5	0.609208	18	0.015610884	2.337009002	normal	--	--	--	--	--	--	--	--	--	--	--	Molecular Function: nucleic acid binding (GO:0003676);; Molecular Function: DNA binding (GO:0003677);; Molecular Function: transcription factor activity, sequence-specific DNA binding (GO:0003700);; Cellular Component: intracellular (GO:0005622);; Biological Process: regulation of transcription, DNA-templated (GO:0006355);; Biological Process: iron ion transport (GO:0006826);; Biological Process:…	--	--	--
NNU_00448	NNU_00448	4.954558	524	4.869838	554	6.88443	815	6.665901	633	5.935095	553	5.547148	677	6.457643	702	8.071466	813	8.587531	782	4.602167	536	2.908593	285	3.778592	382	5.644299	450	3.929434	402	6.042336	578	0.990448268	0.003054565	normal	0.649725661	0.292283397	normal	0.306705487	-0.722315366	normal	0.422122139	-0.531211004	normal	--	--	--	--	--	--
NNU_00449	NNU_00449	0.069831	3	2.779597	116	0.748228	33	6.678224	232	0.059961	3	6.39826	284	4.387111	175	0.852294	32	0.127651	6	2.145144	91	0.113643	5	0.029236	2	1.124733	43	0.481547	18	12.144387	423	0.001953988	2.348032192	up	--	--	--	--	--	--	0.852569176	-0.651458792	normal	--	--	--	--	--	--
NNU_00450	NNU_00450	22.031599	2412	23.587311	2683	25.362789	3157	25.164964	2420	29.316688	3022	20.159307	2582	28.680481	3399	35.447914	4089	32.939832	3986	18.425363	2491	20.456091	2141	27.78209	3007	34.112727	3958	33.571242	3712	31.429371	3361	0.75087402	-0.196213379	normal	0.28918508	0.479627952	normal	0.88744957	0.090520351	normal	0.285440172	0.507037109	normal	[C]	Energy production and conversion	Biological Process: meiotic DNA double-strand break processing (GO:0000706);; Molecular Function: 3-hydroxybutyrate dehydrogenase activity (GO:0003858);; Molecular Function: glutathione-disulfide reductase activity (GO:0004362);; Molecular Function: phosphogluconate dehydrogenase (decarboxylating) activity (GO:0004616);; Molecular Function: copper ion binding (GO:0005507);; Molecular Function: AT…	K00383|0|vvi:100232842|K00383 glutathione reductase (NADPH) [EC:1.8.1.7] | (RefSeq) GOR; glutathione reductase, chloroplastic	Glutathione metabolism (ko00480)	[Q]
NNU_00451	NNU_00451	17.891546	3486	22.625541	4755	23.275168	4922	3.374332	594	4.103525	708	3.559505	783	1.991329	402	1.158868	213	1.328359	268	2.580329	556	0.190267	35	0.762671	143	0.879356	169	0.54835	99	4.790253	846	8.13E-12	-2.742153871	down	2.32E-24	-3.888655028	down	2.84E-27	-5.473881986	down	4.06E-28	-5.006426547	down	--	--	--	--	--	--
NNU_00452	NNU_00452	1.010304	12	0.964882	12	2.307549	29	1.964318	20	1.108485	11	0.734485	10	0.657675	8	1.507548	16	3.540246	40	0.292763	4	0.586508	6	0.302543	4	1.376688	15	0.408375	5	1.564548	16	--	--	--	--	--	--	--	--	--	--	--	--	--	--	Biological Process: MAPK cascade (GO:0000165);; Biological Process: N-terminal protein myristoylation (GO:0006499);; Biological Process: protein targeting to membrane (GO:0006612);; Biological Process: calcium ion transport (GO:0006816);; Biological Process: amino acid transport (GO:0006865);; Biological Process: membrane fusion (GO:0006944);; Biological Process: Golgi organization (GO:0007030);;…	--	--	[S]
NNU_00453	NNU_00453	0.131121	7	0.416295	18	0.075402	4	1.621343	54	1.502307	53	0.779426	32	0.515128	22	0.429839	18	0.132295	7	0.69215	29	0.34963	12	0.43712	19	0.791315	34	0.561347	23	1.051113	35	--	--	--	--	--	--	--	--	--	--	--	--	[KB]	Transcription;; Chromatin structure and dynamics	Biological Process: tRNA wobble uridine modification (GO:0002098);; Molecular Function: histone acetyltransferase activity (GO:0004402);; Cellular Component: nuclear euchromatin (GO:0005719);; Cellular Component: cytosol (GO:0005829);; Biological Process: regulation of transcription, DNA-templated (GO:0006355);; Biological Process: cell proliferation (GO:0008283);; Biological Process: DNA mediate…	K07739|1.18105e-22|vvi:100263356|K07739 elongator complex protein 3 [EC:2.3.1.48] | (RefSeq) elongator complex protein 3	--	[BK]
NNU_00454	NNU_00454	0	0	0	0	0	0	0	0	0	0	0	0	0	0	0	0	0	0	0	0	0	0	0	0	0	0	0	0	0	0	--	--	--	--	--	--	--	--	--	--	--	--	--	--	--	--	--	--
NNU_00455	NNU_00455	6.481212	525	5.885404	611	6.871251	597	6.727353	511	5.172376	363	6.134143	553	3.92149	364	4.371841	432	4.593142	425	5.405096	523	5.992541	438	6.342729	479	4.592826	368	4.314395	333	6.211257	587	0.835092486	-0.18512334	normal	0.415856077	-0.50768696	normal	0.895757425	-0.141776609	normal	0.294433017	-0.700372204	normal	[RTKL]	General function prediction only;; Signal transduction mechanisms;; Transcription;; Replication, recombination and repair	Biological Process: transition metal ion transport (GO:0000041);; Molecular Function: protein binding (GO:0005515);; Cellular Component: vacuole (GO:0005773);; Cellular Component: plasma membrane (GO:0005886);; Biological Process: response to abscisic acid (GO:0009737);; Biological Process: response to salicylic acid (GO:0009751);; Biological Process: programmed cell death (GO:0012501);; Biologic…	K04733|0|vvi:100254833|K04733 interleukin-1 receptor-associated kinase 4 [EC:2.7.11.1] | (RefSeq) putative receptor-like protein kinase At4g00960	--	--
NNU_00456	NNU_00456	6.433499	379	3.553425	228	4.341334	292	3.043564	164	2.258495	119	4.634602	317	4.150945	254	3.766809	214	3.965254	243	4.058065	266	5.125558	282	3.899432	226	2.545042	149	3.226608	187	4.270389	228	0.700014555	-0.471023466	normal	0.680675961	-0.378498996	normal	0.982307646	-0.066384301	normal	0.348609229	-0.84458736	normal	--	--	--	--	--	--
NNU_00457	NNU_00457	6.426149	758	10.804704	1370	14.548067	1923	26.477386	2809	23.900045	2485	29.35858	3990	14.172841	1725	19.437542	2184	26.728714	3251	19.387018	2517	12.892282	1409	14.774712	1663	11.789642	1367	16.581469	1888	21.231537	1959	0.000941688	1.286742213	up	0.076778991	0.853037418	normal	0.515874009	0.419396912	normal	0.631735638	0.343345889	normal	[G]	Carbohydrate transport and metabolism	Molecular Function: mannose-6-phosphate isomerase activity (GO:0004476);; Cellular Component: cytoplasm (GO:0005737);; Molecular Function: zinc ion binding (GO:0008270);; Biological Process: GDP-mannose biosynthetic process (GO:0009298);; Biological Process: response to absence of light (GO:0009646);; Biological Process: response to sucrose (GO:0009744);; Biological Process: embryo development en…	K01809|0|vvi:100263511|K01809 mannose-6-phosphate isomerase [EC:5.3.1.8] | (RefSeq) mannose-6-phosphate isomerase 1	Fructose and mannose metabolism (ko00051);; Amino sugar and nucleotide sugar metabolism (ko00520)	[G]
NNU_00458	NNU_00458	0	0	0	0	0.027195	1	0	0	1.248149	34	0.650783	24	0	0	0	0	0	0	0	0	0	0	0	0	0	0	0	0	1.878696	46	--	--	--	--	--	--	--	--	--	--	--	--	[J]	Translation, ribosomal structure and biogenesis	Molecular Function: nucleotide binding (GO:0000166);; Molecular Function: glutamine-tRNA ligase activity (GO:0004819);; Cellular Component: cytosol (GO:0005829);; Biological Process: translation (GO:0006412);; Biological Process: glutamyl-tRNA aminoacylation (GO:0006424);; Biological Process: photomorphogenesis (GO:0009640);; Biological Process: embryo development ending in seed dormancy (GO:0009…	K01886|1.4417e-41|vvi:100245668|K01886 glutaminyl-tRNA synthetase [EC:6.1.1.18] | (RefSeq) tRNA-glutamine synthetase-like	Aminoacyl-tRNA biosynthesis (ko00970)	[J]
NNU_00459	NNU_00459	2.648126	229	1.575655	146	2.787895	274	1.483591	121	3.675606	272	1.228902	115	0.697283	60	1.586673	123	1.667082	148	0.079469	8	1.857025	149	1.866148	154	1.456345	125	2.178725	182	0.242245	20	0.295625418	-0.938186172	normal	0.203034214	-0.989073082	normal	0.8061744	-0.325697541	normal	0.66950359	-0.473857845	normal	[J]	Translation, ribosomal structure and biogenesis	Molecular Function: nucleotide binding (GO:0000166);; Molecular Function: aminoacyl-tRNA ligase activity (GO:0004812);; Molecular Function: glutamine-tRNA ligase activity (GO:0004819);; Molecular Function: ATP binding (GO:0005524);; Cellular Component: cytoplasm (GO:0005737);; Biological Process: tRNA aminoacylation for protein translation (GO:0006418);; Biological Process: glutaminyl-tRNA aminoa…	K01886|1.17368e-148|vvi:100245668|K01886 glutaminyl-tRNA synthetase [EC:6.1.1.18] | (RefSeq) tRNA-glutamine synthetase-like	Aminoacyl-tRNA biosynthesis (ko00970)	[J]
NNU_00460	NNU_00460	96.088791	5967	102.633377	6858	132.398254	9221	80.93647	4524	55.16114	3023	97.935715	7015	101.738312	6524	110.701332	6556	114.232018	7321	127.477936	8720	102.292168	5891	98.537941	5845	99.66993	6087	105.313965	6317	111.137077	6240	0.479866008	-0.431952219	normal	0.862759078	-0.101140287	normal	0.877882439	-0.11201893	normal	0.751647201	-0.205800353	normal	--	--	Molecular Function: structural constituent of ribosome (GO:0003735);; Cellular Component: cell wall (GO:0005618);; Cellular Component: nucleolus (GO:0005730);; Cellular Component: Golgi apparatus (GO:0005794);; Cellular Component: ribosome (GO:0005840);; Cellular Component: plasma membrane (GO:0005886);; Biological Process: rRNA processing (GO:0006364);; Biological Process: translation (GO:000641…	K02993|1.79026e-125|pvu:PHAVU_002G317200g|K02993 small subunit ribosomal protein S7e | (RefSeq) hypothetical protein	Ribosome (ko03010)	[J]
NNU_00461	NNU_00461	0.263224	19	0.336152	26	0.293632	23	4.571111	286	4.757693	287	5.319355	421	2.130835	153	3.928028	261	2.039333	147	7.472698	563	15.133741	965	25.949311	1715	5.405684	369	8.325305	559	3.880095	241	2.41E-08	3.875924232	up	4.26E-05	3.060980946	up	6.72E-18	6.060007784	up	5.85E-10	4.391286546	up	[KAD]	Transcription;; RNA processing and modification;; Cell cycle control, cell division, chromosome partitioning	Biological Process: cell fate specification (GO:0001708);; Molecular Function: DNA binding (GO:0003677);; Molecular Function: chromatin binding (GO:0003682);; Molecular Function: transcription factor activity, sequence-specific DNA binding (GO:0003700);; Molecular Function: binding (GO:0005488);; Molecular Function: protein binding (GO:0005515);; Cellular Component: nucleus (GO:0005634);; Biologi…	K09422|3.53862e-109|vvi:100242243|K09422 myb proto-oncogene protein, plant | (RefSeq) transcription factor MYB108	--	[K]
NNU_00462	NNU_00462	0	0	0.167986	6	0.057484	2	0	0	0	0	0	0	0	0	0	0	0	0	0	0	0	0	0	0	0	0	0	0	0	0	--	--	--	--	--	--	--	--	--	--	--	--	--	--	Molecular Function: catalytic activity (GO:0003824);; Cellular Component: cytosol (GO:0005829);; Cellular Component: chloroplast (GO:0009507);; Biological Process: response to abiotic stimulus (GO:0009628);; Biological Process: response to salicylic acid (GO:0009751);; Cellular Component: membrane (GO:0016020);; Molecular Function: transferase activity (GO:0016740);; Biological Process: cellular …	K00799|1.35763e-45|pper:PRUPE_ppa015182mg|K00799 glutathione S-transferase [EC:2.5.1.18] | (RefSeq) hypothetical protein	Glutathione metabolism (ko00480)	[O]
NNU_00463	NNU_00463	0.041046	5	0.252958	26	0.036536	5	29.988585	1745	30.499893	1711	28.345254	2052	20.104166	1350	20.866008	1195	6.286341	381	32.28527	2065	10.719586	555	6.623943	370	23.870146	1309	13.597003	840	29.040384	1804	5.12E-48	7.265774363	up	1.31E-06	6.393237338	up	1.68E-10	5.508399724	up	2.05E-23	6.528870543	up	--	--	Molecular Function: DNA binding (GO:0003677);; Molecular Function: transcription factor activity, sequence-specific DNA binding (GO:0003700);; Molecular Function: binding (GO:0005488);; Cellular Component: nucleus (GO:0005634);; Biological Process: regulation of transcription, DNA-templated (GO:0006355);; Biological Process: response to gibberellin (GO:0009739);; Biological Process: positive regu…	--	--	--
NNU_00464	NNU_00464	5.354567	424	5.967968	507	5.1981	450	5.965794	424	6.435569	447	7.494734	683	5.13555	419	6.257023	463	5.461417	386	9.181355	799	5.397809	396	5.805915	438	7.487798	582	6.6587	508	7.309387	513	0.825581731	0.1616566	normal	0.881576978	-0.12415046	normal	0.9541969	0.045379514	normal	0.711396091	0.260544948	normal	--	--	Cellular Component: Golgi apparatus (GO:0005794);; Molecular Function: UDP-N-acetylmuramate dehydrogenase activity (GO:0008762);; Molecular Function: flavin adenine dinucleotide binding (GO:0050660);; Biological Process: oxidation-reduction process (GO:0055114);;	--	--	--
NNU_00465	NNU_00465	2.047104	132	2.970313	191	3.511993	230	10.685772	564	24.135783	1304	10.190198	681	16.727086	1005	35.494525	2065	13.042225	840	6.93586	481	15.654733	956	38.566285	2367	41.405211	2277	47.490053	2510	39.662511	2058	0.002476097	1.704536315	up	0.007060874	2.864102593	up	0.001363221	3.351472599	up	2.02E-20	3.748003847	up	[T]	Signal transduction mechanisms	--	--	--	--
NNU_00466	NNU_00466	0.190117	3	0.288856	5	0.503635	9	0.084399	2	0.004879	1	0.152489	3	0.123251	2	2.818786	39	0.396102	6	0.12567	2	0.189998	3	0.148906	3	0.001631	1	1.944792	27	0.004903	1	--	--	--	--	--	--	--	--	--	--	--	--	--	--	--	--	--	--
NNU_00467	NNU_00467	0	0	0	0	0	0	0	0	0	0	0	0	0	0	0	0	0	0	0.053647	3	0	0	0	0	0	0	0	0	0	0	--	--	--	--	--	--	--	--	--	--	--	--	--	--	Molecular Function: enzyme inhibitor activity (GO:0004857);; Cellular Component: extracellular region (GO:0005576);; Cellular Component: nucleus (GO:0005634);; Biological Process: protein targeting to membrane (GO:0006612);; Biological Process: water transport (GO:0006833);; Cellular Component: plant-type cell wall (GO:0009505);; Biological Process: response to salt stress (GO:0009651);; Biologic…	K01051|5.80053e-120|pxb:103928404|K01051 pectinesterase [EC:3.1.1.11] | (RefSeq) probable pectinesterase/pectinesterase inhibitor 7	Pentose and glucuronate interconversions (ko00040);; Starch and sucrose metabolism (ko00500)	--
NNU_00468	NNU_00468	2.430949	122	2.998887	156	2.424196	134	3.553835	157	3.632508	166	3.416026	198	2.173867	115	2.43012	117	2.200774	117	0.918452	51	2.432733	117	1.728575	87	2.457414	120	1.056691	56	2.769796	132	0.80020604	0.290708877	normal	0.821484618	-0.241424491	normal	0.887653338	-0.219168732	normal	0.611503239	-0.63257256	normal	--	--	--	--	--	--
NNU_00469	NNU_00469	3.416252	195	3.355241	193	1.845786	115	3.341896	173	2.948652	156	3.879141	240	3.242137	191	2.552289	139	3.591556	210	4.290407	263	2.132192	119	1.933316	111	3.619316	214	4.728293	259	4.727924	250	0.84358481	0.178252867	normal	0.925129011	0.05761605	normal	0.79822296	-0.379277321	normal	0.57710617	0.487238718	normal	--	--	Cellular Component: nucleus (GO:0005634);; Biological Process: flavonoid biosynthetic process (GO:0009813);; Biological Process: response to organic substance (GO:0010033);; Molecular Function: transferase activity, transferring glycosyl groups (GO:0016757);; Molecular Function: UDP-glucosyltransferase activity (GO:0035251);; Biological Process: pigment biosynthetic process (GO:0046148);; Biologi…	--	--	[GC]
NNU_00470	NNU_00470	2.258588	198	2.132182	329	2.590275	266	2.738894	350	1.936823	246	2.123565	350	1.926002	183	1.488582	136	2.449602	205	2.032953	273	1.208376	162	1.470843	164	1.992745	200	1.849814	258	2.330061	193	0.721343639	0.361081506	normal	0.444363603	-0.593982296	normal	0.648937457	-0.488349408	normal	0.8852833	-0.165477473	normal	--	--	--	--	--	--
NNU_00471	NNU_00471	4.229683	479	4.844486	608	4.262036	569	5.811243	667	5.734637	586	5.38316	744	5.52624	703	7.152424	825	8.626965	1032	5.564371	765	3.521135	375	2.887727	392	4.644419	569	4.290137	491	7.458411	801	0.70825634	0.288993872	normal	0.231288994	0.623573719	normal	0.707038134	-0.328026082	normal	0.984478799	-0.035144105	normal	--	--	--	--	--	--
NNU_00472	NNU_00472	0	0	0	0	0	0	0.101593	6	0	0	0	0	0	0	0	0	0	0	0	0	0	0	0	0	0	0	0	0	0	0	--	--	--	--	--	--	--	--	--	--	--	--	[RTKL]	General function prediction only;; Signal transduction mechanisms;; Transcription;; Replication, recombination and repair	Molecular Function: protein binding (GO:0005515);; Biological Process: starch metabolic process (GO:0005982);; Biological Process: cellular protein modification process (GO:0006464);; Biological Process: epidermis development (GO:0008544);; Biological Process: macromolecule biosynthetic process (GO:0009059);; Biological Process: response to abiotic stimulus (GO:0009628);; Biological Process: resp…	--	--	--
NNU_00473	NNU_00473	1.347027	91	1.163285	110	0.722486	61	1.41421	96	0.752408	59	1.566774	159	0.598494	54	0.313988	27	0.571705	40	0	0	0	0	0	0	0.020331	2	0	0	1.391832	91	0.691501508	0.420237976	normal	0.202517787	-1.144328055	normal	1.24E-06	#NAME?	down	6.51E-06	-6.484894451	down	--	--	Cellular Component: PSII associated light-harvesting complex II (GO:0009517);; Biological Process: abscisic acid biosynthetic process (GO:0009688);; Cellular Component: chloroplast envelope (GO:0009941);; Biological Process: photoprotection (GO:0010117);; Biological Process: xanthophyll metabolic process (GO:0016122);; Biological Process: regulation of superoxide anion generation (GO:0032928);; B…	--	--	--
NNU_00474	NNU_00474	0	0	0	0	0	0	0	0	0	0	0	0	0	0	0	0	0	0	0	0	0	0	0	0	0	0	0	0	0	0	--	--	--	--	--	--	--	--	--	--	--	--	[S]	Function unknown	Molecular Function: protein kinase activity (GO:0004672);; Molecular Function: binding (GO:0005488);; Biological Process: carbohydrate metabolic process (GO:0005975);; Biological Process: cellular protein modification process (GO:0006464);; Biological Process: organelle organization (GO:0006996);; Biological Process: cell cycle (GO:0007049);; Biological Process: pattern specification process (GO:…	--	--	--
NNU_00475	NNU_00475	0.60415	110	0.382215	75	0.556183	110	0.490901	81	0.402031	65	0.552869	116	0.115336	22	0.218356	38	0.10629	20	1.405511	281	0.175524	30	0.284525	50	0.906496	103	0.103212	19	0.870928	143	0.977391846	-0.107514043	normal	0.019737132	-1.888415674	normal	0.388510445	-1.142533296	normal	0.61549412	-0.709093903	normal	[V]	Defense mechanisms	Biological Process: purine nucleobase transport (GO:0006863);; Cellular Component: plant-type vacuole membrane (GO:0009705);; Biological Process: proanthocyanidin biosynthetic process (GO:0010023);; Biological Process: maintenance of seed dormancy (GO:0010231);; Molecular Function: solute:proton antiporter activity (GO:0015299);; Molecular Function: transmembrane transporter activity (GO:0022857)…	K03327|1.92043e-79|vvi:100265386|K03327 multidrug resistance protein, MATE family | (RefSeq) protein DETOXIFICATION 24	--	[R]
NNU_00476	NNU_00476	17.366478	1892	17.464651	2127	27.681565	3305	21.905973	2253	40.421382	4215	24.714507	3298	21.467118	2713	22.415498	2876	29.50681	3901	6.893011	948	14.148068	1463	18.05873	2089	26.057668	3049	30.39738	3321	18.518172	1899	0.873047177	0.11350472	normal	0.424579193	0.385630593	normal	0.698064493	-0.257139072	normal	0.406010275	0.430049091	normal	[I]	Lipid transport and metabolism	Biological Process: response to oxidative stress (GO:0006979);; Biological Process: response to metal ion (GO:0010038);; Molecular Function: hydrolase activity (GO:0016787);; Cellular Component: cell part (GO:0044464);;	K01054|1.27587e-171|vvi:100255956|K01054 acylglycerol lipase [EC:3.1.1.23] | (RefSeq) caffeoylshikimate esterase	Glycerolipid metabolism (ko00561)	[I]
NNU_00477	NNU_00477	10.178364	1267	11.294839	1466	13.658409	1980	15.535501	1809	13.643941	1552	14.732843	2216	19.746376	2646	19.348002	2375	22.19775	2951	18.735954	2648	19.766176	2361	23.027195	2838	21.956124	2795	21.0719	2629	19.292816	2239	0.628820134	0.295968546	normal	0.065004122	0.76759221	normal	0.044742279	0.930587042	normal	0.05228194	0.825583589	normal	[R]	General function prediction only	Cellular Component: cytoplasm (GO:0005737);; Cellular Component: intracellular membrane-bounded organelle (GO:0043231);; Biological Process: single-organism cellular process (GO:0044763);; Biological Process: anatomical structure development (GO:0048856);; Biological Process: regulation of biological process (GO:0050789);;	--	--	[R]
NNU_00478	NNU_00478	11.488793	952	27.395856	2479	18.488081	1714	5.196166	406	2.614724	185	6.734313	651	20.286179	1745	18.245725	1442	17.501424	1535	33.98858	3135	10.296505	796	13.053753	1048	24.357188	1995	16.884268	1391	27.749141	2077	0.025081623	-1.764582487	normal	0.844328638	-0.093329163	normal	0.377587418	-0.680981902	normal	0.985982628	0.031049876	normal	[R]	General function prediction only	Cellular Component: nucleus (GO:0005634);; Cellular Component: cytoplasm (GO:0005737);; Cellular Component: cytosol (GO:0005829);; Molecular Function: alcohol dehydrogenase (NADP+) activity (GO:0008106);; Biological Process: response to cold (GO:0009409);; Biological Process: response to water deprivation (GO:0009414);; Biological Process: response to salt stress (GO:0009651);; Molecular Function…	--	--	[R]
NNU_00479	NNU_00479	0	0	0	0	0	0	0	0	0	0	0	0	0	0	0	0	0	0	0.068256	4	0	0	0	0	0	0	0	0	0	0	--	--	--	--	--	--	--	--	--	--	--	--	--	--	Molecular Function: nucleotide binding (GO:0000166);; Molecular Function: ATP binding (GO:0005524);; Cellular Component: nucleus (GO:0005634);; Cellular Component: cytosol (GO:0005829);; Biological Process: purine nucleotide biosynthetic process (GO:0006164);; Biological Process: reciprocal meiotic recombination (GO:0007131);; Biological Process: tRNA processing (GO:0008033);; Cellular Component:…	K10760|1.25588e-134|vvi:100247527|K10760 adenylate dimethylallyltransferase (cytokinin synthase) [EC:2.5.1.27 2.5.1.112] | (RefSeq) adenylate isopentenyltransferase	Zeatin biosynthesis (ko00908)	[J]
NNU_00480	NNU_00480	10.140574	1536	12.131334	1765	8.742153	1656	15.244775	2349	17.22917	2177	15.055106	2924	15.80724	2255	13.462568	1887	12.289116	1717	15.263213	2872	15.571365	2161	15.37023	2290	25.955573	3669	27.985894	4045	30.298844	3831	0.192292371	0.592416466	normal	0.642629375	0.238905884	normal	0.221701785	0.619738489	normal	0.001263301	1.243987	up	--	--	Molecular Function: RNA binding (GO:0003723);; Cellular Component: mitochondrion (GO:0005739);; Biological Process: phosphatidylglycerol biosynthetic process (GO:0006655);; Biological Process: RNA splicing (GO:0008380);; Cellular Component: plastid (GO:0009536);; Biological Process: response to abscisic acid (GO:0009737);; Biological Process: post-embryonic development (GO:0009791);; Biological P…	--	--	[L]
NNU_00481	NNU_00481	20.393181	1420	23.589788	1769	25.517652	1995	21.644622	1356	29.752378	1828	25.584232	2057	26.164995	1883	26.470043	1759	32.547029	2341	25.540571	1961	34.191214	2208	32.513724	2165	34.575528	2369	30.068296	2024	28.02676	1766	0.907505943	-0.102615411	normal	0.698860789	0.209549817	normal	0.311467074	0.548412671	normal	0.462687881	0.377642689	normal	--	--	--	K19476|2.15648e-72|tcc:TCM_009773|K19476 vacuolar protein sorting-associated protein IST1 | (RefSeq) Regulator of Vps4 activity in the MVB pathway protein	Endocytosis (ko04144)	[Z]
NNU_00482	NNU_00482	54.516594	4242	34.481788	2893	59.400133	5183	54.625027	3815	35.096613	2434	44.283229	3953	24.986354	2028	34.854914	2587	34.153872	2804	37.861063	3272	53.276895	3824	46.747202	3524	27.258927	2125	28.306824	2143	32.637639	2279	0.838617136	-0.149191908	normal	0.077949821	-0.742096031	normal	0.961500578	0.035576357	normal	0.065996976	-0.927106484	normal	--	--	--	--	--	--
NNU_00483	NNU_00483	0.018253	3	0.318027	38	0.239793	26	1.45737	111	0.112127	11	1.731059	179	0.482515	37	0.758967	53	0.154349	17	0.661826	80	0	0	0	0	0.100411	11	0.147967	16	1.40492	124	0.002077168	2.680045464	up	--	--	--	--	--	--	--	--	--	--	--	--	--	--	--
NNU_00484	NNU_00484	2.25436	137	2.306571	145	1.543057	123	3.104312	165	1.32969	85	3.166578	247	1.075832	77	2.634464	163	2.923627	210	1.836754	120	0.689512	38	1.468529	92	1.096123	71	0.946634	59	1.322174	82	0.592600355	0.500858228	normal	0.887293372	0.126203459	normal	0.485374557	-0.912983926	normal	0.348400804	-1.049373383	normal	[J]	Translation, ribosomal structure and biogenesis	Cellular Component: intracellular (GO:0005622);; Cellular Component: intracellular organelle (GO:0043229);; Cellular Component: cytoplasmic part (GO:0044444);;	K02876|1.39787e-24|cmo:103489288|K02876 large subunit ribosomal protein L15 | (RefSeq) 50S ribosomal protein L15, chloroplastic	Ribosome (ko03010)	[J]
NNU_00485	NNU_00485	8.9398	734	11.388439	1008	14.849256	1372	11.364299	838	10.080646	724	10.718286	1021	11.669752	998	11.241259	887	14.138196	1208	11.451428	1040	11.965187	899	15.526831	1224	11.198119	879	13.714412	1094	11.348948	817	0.748045876	-0.208478928	normal	0.993714714	0.008723678	normal	0.738413546	0.241731505	normal	0.961548594	-0.018884979	normal	--	--	Biological Process: RNA processing (GO:0006396);; Biological Process: cellular process (GO:0009987);; Biological Process: posttranscriptional gene silencing by RNA (GO:0035194);; Cellular Component: cell part (GO:0044464);;	--	--	--
NNU_00486	NNU_00486	0	0	0	0	0	0	0.422893	24	0	0	0.9185	66	0	0	0	0	0	0	0	0	0	0	0	0	0	0	0	0	0	0	--	--	--	--	--	--	--	--	--	--	--	--	--	--	Biological Process: specification of floral organ identity (GO:0010093);; Biological Process: cell differentiation (GO:0030154);; Biological Process: floral organ development (GO:0048437);; Biological Process: floral whorl development (GO:0048438);; Biological Process: carpel development (GO:0048440);; Biological Process: stamen development (GO:0048443);; Biological Process: phyllome development …	--	--	--
NNU_00487	NNU_00487	0	0	0.208001	10	0	0	0	0	0.244201	9	0	0	0.445769	19	0	0	0.220709	10	0	0	0	0	0.052413	3	0.251167	10	0.130382	6	0	0	--	--	--	--	--	--	--	--	--	--	--	--	--	--	Biological Process: MAPK cascade (GO:0000165);; Biological Process: mRNA splicing, via spliceosome (GO:0000398);; Biological Process: RNA methylation (GO:0001510);; Molecular Function: transcription factor activity, sequence-specific DNA binding (GO:0003700);; Cellular Component: cytosol (GO:0005829);; Biological Process: protein targeting to membrane (GO:0006612);; Biological Process: response t…	--	--	--
NNU_00488	NNU_00488	1365.980386	55003	1201.878138	49740	1333.841022	60885	982.4564	37657	809.407215	30254	833.622294	38607	414.442057	17392	257.984665	10312	88.091158	3634	1027.714688	45304	891.387772	32511	776.11511	32501	297.617134	12920	22.679004	649	580.56832	20992	0.466735255	-0.602335179	normal	1.55E-05	-2.392466279	down	0.482200003	-0.574065533	normal	3.04E-06	-3.041296629	down	--	--	Molecular Function: endonuclease activity (GO:0004519);; Cellular Component: mitochondrion (GO:0005739);; Cellular Component: chloroplast (GO:0009507);; Biological Process: thylakoid membrane organization (GO:0010027);; Biological Process: phloem or xylem histogenesis (GO:0010087);; Biological Process: photosystem II assembly (GO:0010207);; Biological Process: leaf vascular tissue pattern formati…	--	--	[R]
NNU_00489	NNU_00489	1561.328308	65140	1366.121835	61820	773.212874	36377	816.27762	31050	434.478769	16224	1329.661177	64656	514.296478	22374	390.926395	16432	195.141735	8785	1020.038305	47377	754.230683	29866	530.391769	21977	396.328934	16639	710.201947	30042	1089.937393	41817	0.817429311	-0.347000446	normal	0.006059501	-1.8058055	down	0.277106466	-0.898301394	normal	0.136856645	-1.227881432	normal	--	--	Molecular Function: monooxygenase activity (GO:0004497);; Molecular Function: protein binding (GO:0005515);; Cellular Component: chloroplast (GO:0009507);; Cellular Component: chloroplast ribulose bisphosphate carboxylase complex (GO:0009573);; Cellular Component: thylakoid (GO:0009579);; Biological Process: response to blue light (GO:0009637);; Biological Process: photorespiration (GO:0009853);;…	--	--	--
NNU_00490	NNU_00490	0	0	0	0	0	0	0	0	0	0	0	0	0	0	0	0	0	0	0	0	0	0	0	0	0	0	0	0	0	0	--	--	--	--	--	--	--	--	--	--	--	--	--	--	--	--	--	[P]
NNU_00491	NNU_00491	6.448564	264	7.11194	313	7.715509	353	166.485531	6109	275.261978	9896	203.867638	9580	197.806381	8352	266.155334	10337	193.998459	8158	113.909573	5109	74.789476	2825	198.125305	7739	101.339495	4062	165.357983	6505	78.628075	2907	3.78E-35	4.57048009	up	2.60E-32	4.862757855	up	0.000879822	4.249802476	up	1.59E-08	4.130276729	up	--	--	Biological Process: response to hypoxia (GO:0001666);; Biological Process: regionalization (GO:0003002);; Biological Process: regulation of transcription, DNA-templated (GO:0006355);; Biological Process: response to gibberellin (GO:0009739);; Biological Process: systemic acquired resistance, salicylic acid mediated signaling pathway (GO:0009862);; Biological Process: response to nitrate (GO:00101…	--	--	--
NNU_00492	NNU_00492	20.641661	573	17.740759	666	18.888502	626	15.199414	479	15.471379	467	29.381912	927	9.002585	323	10.618533	351	12.435123	372	15.731626	593	14.178747	460	9.556034	320	16.679393	574	16.676049	538	19.020545	537	0.902131499	0.05817887	normal	0.138075478	-0.840323116	normal	0.53459058	-0.461660252	normal	0.880784946	-0.142018632	normal	--	--	--	--	--	--
NNU_00493	NNU_00493	0	0	0	0	0	0	0	0	0	0	0	0	0	0	0	0	0	0	0	0	0	0	0	0	0	0	0	0	0	0	--	--	--	--	--	--	--	--	--	--	--	--	--	--	--	--	--	--
NNU_00494	NNU_00494	0	0	0	0	0	0	0	0	0	0	0	0	0	0	0	0	0	0	0	0	0	0	0	0	0	0	0	0	0	0	--	--	--	--	--	--	--	--	--	--	--	--	--	--	Cellular Component: mitochondrial respiratory chain complex I (GO:0005747);; Biological Process: photorespiration (GO:0009853);; Cellular Component: mitochondrial membrane (GO:0031966);; Cellular Component: respiratory chain complex I (GO:0045271);;	K03966|2.30976e-14|sly:101259414|K03966 NADH dehydrogenase (ubiquinone) 1 beta subcomplex subunit 10 | (RefSeq) NADH dehydrogenase [ubiquinone] 1 beta subcomplex subunit 10-A	Oxidative phosphorylation (ko00190)	[C]
NNU_00495	NNU_00495	0	0	0	0	0	0	0.132434	5	0	0	0.051849	3	0	0	0	0	0	0	0	0	0	0	0	0	0	0	0	0	0	0	--	--	--	--	--	--	--	--	--	--	--	--	[R]	General function prediction only	Biological Process: cell morphogenesis (GO:0000902);; Molecular Function: DNA binding (GO:0003677);; Molecular Function: protein binding (GO:0005515);; Molecular Function: GTP binding (GO:0005525);; Cellular Component: endoplasmic reticulum (GO:0005783);; Cellular Component: Golgi apparatus (GO:0005794);; Cellular Component: cytosol (GO:0005829);; Cellular Component: plasma membrane (GO:0005886);…	--	--	[U]
NNU_00496	NNU_00496	0	0	0	0	0	0	0	0	0	0	0	0	0	0	0	0	0	0	0	0	0	0	0	0	0	0	0	0	0	0	--	--	--	--	--	--	--	--	--	--	--	--	--	--	Biological Process: metal ion transport (GO:0030001);; Molecular Function: metal ion binding (GO:0046872);;	--	--	[P]
NNU_00497	NNU_00497	24.098831	2915	25.140287	3268	27.559794	3746	25.453905	2768	22.836344	2429	29.023327	4021	23.817705	2957	24.540604	2832	24.488907	3062	36.312826	4810	26.292779	2950	26.658287	3081	23.163716	2764	24.074038	2800	27.089741	2951	0.968441792	-0.050735049	normal	0.767705887	-0.164259023	normal	0.932405175	0.065336647	normal	0.712877907	-0.222453191	normal	--	--	--	K13162|0|vvi:100253195|K13162 poly(rC)-binding protein 2/3/4 | (RefSeq) KH domain-containing protein At4g18375	--	[AR]
NNU_00498	NNU_00498	0.05142	2	0	0	0.091581	4	0.146548	5	0.111396	4	0	0	0.113798	4	0	0	0	0	0	0	0	0	0	0	0.258963	8	0	0	0.029259	1	--	--	--	--	--	--	--	--	--	--	--	--	--	--	--	--	--	--
NNU_00499	NNU_00499	24.222818	1434	62.262669	3965	44.64061	2964	90.008537	4795	141.765152	7403	88.757935	6059	14.833138	907	33.02499	1864	40.887115	2498	64.565201	4210	43.728271	2400	93.724617	5299	30.750347	1790	39.203735	2241	29.937183	1602	0.034658297	0.921610324	normal	0.343171109	-0.640441651	normal	0.43209056	0.662462997	normal	0.592066814	-0.401924673	normal	--	--	Molecular Function: phosphorelay response regulator activity (GO:0000156);; Biological Process: phosphorelay signal transduction system (GO:0000160);; Molecular Function: DNA binding (GO:0003677);; Molecular Function: transcription factor activity, sequence-specific DNA binding (GO:0003700);; Cellular Component: nucleus (GO:0005634);; Cellular Component: mitochondrion (GO:0005739);; Biological Pr…	--	--	[K]
NNU_00500	NNU_00500	0.331356	25	0.024914	2	0.606522	50	0.030701	3	0.109625	8	0.131777	12	0.779261	60	3.663924	257	0.63652	49	0.075012	7	0	0	0.027387	2	0.028101	3	0.720828	52	0.209194	14	--	--	--	0.29880478	2.301746314	normal	--	--	--	0.948272455	0.173950854	normal	[E]	Amino acid transport and metabolism	Biological Process: RNA splicing, via endonucleolytic cleavage and ligation (GO:0000394);; Cellular Component: cytoplasm (GO:0005737);; Biological Process: DNA replication (GO:0006260);; Biological Process: DNA methylation (GO:0006306);; Biological Process: cell proliferation (GO:0008283);; Molecular Function: S-adenosylmethionine-homocysteine S-methyltransferase activity (GO:0008898);; Biologica…	K00547|0|fve:101292308|K00547 homocysteine S-methyltransferase [EC:2.1.1.10] | (RefSeq) homocysteine S-methyltransferase 1	Cysteine and methionine metabolism (ko00270)	[E]
NNU_00501	NNU_00501	0	0	0	0	0	0	0	0	0	0	0	0	0	0	0	0	0	0	0	0	0	0	0	0	0	0	0	0	0	0	--	--	--	--	--	--	--	--	--	--	--	--	--	--	Biological Process: very long-chain fatty acid metabolic process (GO:0000038);; Biological Process: sulfur amino acid metabolic process (GO:0000096);; Biological Process: polysaccharide biosynthetic process (GO:0000271);; Cellular Component: extracellular region (GO:0005576);; Cellular Component: nucleus (GO:0005634);; Cellular Component: endoplasmic reticulum (GO:0005783);; Biological Process: a…	--	--	--
NNU_00502	NNU_00502	0	0	0.648122	8	0.659939	9	0	0	0	0	0	0	0	0	0	0	0	0	0	0	0	0	0	0	0	0	0	0	0	0	--	--	--	--	--	--	--	--	--	--	--	--	--	--	Biological Process: very long-chain fatty acid metabolic process (GO:0000038);; Biological Process: sulfur amino acid metabolic process (GO:0000096);; Biological Process: polysaccharide biosynthetic process (GO:0000271);; Cellular Component: extracellular region (GO:0005576);; Cellular Component: nucleus (GO:0005634);; Cellular Component: endoplasmic reticulum (GO:0005783);; Biological Process: a…	--	--	--
NNU_00503	NNU_00503	22.804869	1528	40.602844	2927	8.560953	644	0.729207	44	0.120045	8	1.390544	108	2.347994	163	0.569533	37	0.102634	8	0.916464	68	0.062654	4	0.110562	8	0.225458	15	0.187988	13	6.207128	376	0.012050165	-4.635070737	normal	0.001348543	-4.618382068	down	0.000111482	-8.00342629	down	0.000349406	-6.922304324	down	--	--	Biological Process: very long-chain fatty acid metabolic process (GO:0000038);; Biological Process: sulfur amino acid metabolic process (GO:0000096);; Biological Process: polysaccharide biosynthetic process (GO:0000271);; Cellular Component: extracellular region (GO:0005576);; Cellular Component: nucleus (GO:0005634);; Cellular Component: endoplasmic reticulum (GO:0005783);; Biological Process: a…	K15397|0|tcc:TCM_009924|K15397 3-ketoacyl-CoA synthase [EC:2.3.1.199] | (RefSeq) 3-ketoacyl-CoA synthase 6	Fatty acid elongation (ko00062)	--
NNU_00504	NNU_00504	105.936821	7082	258.631561	18603	131.462173	9857	334.492676	20128	66.620621	3930	345.163696	26614	141.740295	9784	82.924545	5287	30.685812	2117	227.509506	16754	12.317089	764	20.036879	1280	112.241844	7379	45.617496	2946	346.455536	20941	0.086600106	0.922097353	normal	0.238513224	-1.009606506	normal	0.002631449	-3.341692383	down	0.253835229	-1.167020091	normal	[Q]	Secondary metabolites biosynthesis, transport and catabolism	Biological Process: very long-chain fatty acid metabolic process (GO:0000038);; Biological Process: sulfur amino acid metabolic process (GO:0000096);; Biological Process: polysaccharide biosynthetic process (GO:0000271);; Cellular Component: extracellular region (GO:0005576);; Cellular Component: nucleus (GO:0005634);; Cellular Component: endoplasmic reticulum (GO:0005783);; Biological Process: a…	K15397|0|tcc:TCM_009924|K15397 3-ketoacyl-CoA synthase [EC:2.3.1.199] | (RefSeq) 3-ketoacyl-CoA synthase 6	Fatty acid elongation (ko00062)	--
NNU_00505	NNU_00505	0.043083	4	0.633972	57	0.082044	8	0.362771	28	0.131928	10	0.875216	84	0.0825	8	1.469745	117	0.155773	14	0.145001	14	0.052592	5	0.114707	10	0.197963	17	0.136	11	0.201646	16	0.513600062	1.189506579	normal	--	--	--	--	--	--	--	--	--	[Q]	Secondary metabolites biosynthesis, transport and catabolism	Molecular Function: monooxygenase activity (GO:0004497);; Molecular Function: iron ion binding (GO:0005506);; Molecular Function: steroid hydroxylase activity (GO:0008395);; Molecular Function: electron carrier activity (GO:0009055);; Biological Process: response to light stimulus (GO:0009416);; Cellular Component: plasmodesma (GO:0009506);; Biological Process: response to brassinosteroid (GO:000…	K10717|0|vvi:100258332|K10717 cytokinin trans-hydroxylase | (RefSeq) cytokinin hydroxylase	Zeatin biosynthesis (ko00908)	[QI]
NNU_00506	NNU_00506	1.783995	97	2.494347	132	3.039727	197	2.563729	132	2.227407	113	3.504386	228	9.37863	543	8.281891	438	7.430581	466	1.927256	130	1.410484	79	1.341002	79	5.678098	314	4.908546	278	4.700956	240	0.823019166	0.266350708	normal	0.002359454	1.793537462	up	0.614719292	-0.617204285	normal	0.169524142	1.112580726	normal	[MG]	Cell wall/membrane/envelope biogenesis;; Carbohydrate transport and metabolism	Molecular Function: nucleotide binding (GO:0000166);; Biological Process: alternative mRNA splicing, via spliceosome (GO:0000380);; Molecular Function: double-stranded DNA binding (GO:0003690);; Molecular Function: single-stranded DNA binding (GO:0003697);; Molecular Function: mRNA binding (GO:0003729);; Molecular Function: protein kinase activity (GO:0004672);; Molecular Function: calmodulin bin…	--	--	[V]
NNU_00507	NNU_00507	0	0	0	0	0	0	0	0	0	0	0	0	0	0	0	0	0	0	0	0	0	0	0	0	0	0	0	0	0	0	--	--	--	--	--	--	--	--	--	--	--	--	[V]	Defense mechanisms	Molecular Function: ATP binding (GO:0005524);; Cellular Component: mitochondrion (GO:0005739);; Cellular Component: vacuolar lumen (GO:0005775);; Cellular Component: plasma membrane (GO:0005886);; Biological Process: obsolete ATP catabolic process (GO:0006200);; Biological Process: vacuolar transport (GO:0007034);; Biological Process: response to water deprivation (GO:0009414);; Biological Proces…	--	--	[Q]
NNU_00508	NNU_00508	6.020449	832	7.675117	1184	6.286265	995	14.461606	1860	11.465861	1596	11.440297	2004	5.975478	946	9.66715	1413	7.722217	1227	6.061423	1004	5.838156	827	7.252786	1051	5.46509	842	7.654487	1131	6.763144	891	0.041383217	0.885816361	normal	0.651936892	0.25863682	normal	0.898106953	0.094187455	normal	0.993372559	0.009068303	normal	--	--	Molecular Function: protein binding (GO:0005515);; Biological Process: regulation of transcription, DNA-templated (GO:0006355);; Biological Process: protein import into nucleus (GO:0006606);; Biological Process: response to stress (GO:0006950);; Biological Process: response to temperature stimulus (GO:0009266);; Biological Process: response to light stimulus (GO:0009416);; Biological Process: hor…	--	--	--
NNU_00509	NNU_00509	0.746575	30	2.790138	120	1.911203	86	3.425987	123	1.494316	53	5.718417	263	6.477404	266	4.469277	170	9.815076	403	9.359776	411	3.544168	131	4.050818	154	4.030514	158	5.865816	226	5.7515	207	0.15871838	1.224533153	normal	0.006843366	1.861869656	up	0.304868027	1.096630406	normal	0.137667229	1.369875644	normal	--	--	Cellular Component: extracellular region (GO:0005576);; Cellular Component: cell wall (GO:0005618);; Cellular Component: endoplasmic reticulum (GO:0005783);; Cellular Component: endoplasmic reticulum membrane (GO:0005789);; Biological Process: signal peptide processing (GO:0006465);; Cellular Component: plasmodesma (GO:0009506);; Cellular Component: chloroplast (GO:0009507);; Cellular Component: …	K12948|2.42493e-89|pda:103712915|K12948 signal peptidase complex subunit 3 [EC:3.4.-.-] | (RefSeq) probable signal peptidase complex subunit 3	Protein export (ko03060)	[U]
NNU_00510	NNU_00510	0.418035	67	0.24738	43	0.252241	46	3.939208	565	1.150033	162	3.98233	732	0.645702	107	0.344569	53	0.134186	23	1.999202	351	0.095858	15	0.482314	74	0.394856	62	0.136999	22	1.638201	236	4.50E-10	3.517031603	up	0.861276524	0.203241093	normal	1	-0.133608722	normal	0.8852833	-0.343674361	normal	[G]	Carbohydrate transport and metabolism	Molecular Function: alpha-1,4-glucosidase activity (GO:0004558);; Cellular Component: cytosol (GO:0005829);; Biological Process: starch metabolic process (GO:0005982);; Molecular Function: xylan 1,4-beta-xylosidase activity (GO:0009044);; Cellular Component: plant-type cell wall (GO:0009505);; Cellular Component: plasmodesma (GO:0009506);; Cellular Component: chloroplast (GO:0009507);; Biological…	--	--	[G]
NNU_00511	NNU_00511	0	0	0	0	0	0	0	0	0	0	0	0	0	0	0	0	0	0	0	0	0	0	0	0	0	0	0	0	0	0	--	--	--	--	--	--	--	--	--	--	--	--	--	--	--	--	--	[A]
NNU_00512	NNU_00512	2.630452	445	3.091747	554	0.75599	127	3.624548	544	1.37732	202	1.94937	388	0.336982	59	0.640766	102	0.367832	65	0.635885	114	0.074636	14	0.06915	12	0.221378	36	0.142576	27	5.28861	855	0.863111692	0.237865857	normal	0.042057482	-2.355162025	normal	0.005853632	-4.696093756	down	0.023221026	-3.604353474	normal	--	--	Cellular Component: Golgi apparatus (GO:0005794);; Cellular Component: plasma membrane (GO:0005886);; Biological Process: iron ion transport (GO:0006826);; Biological Process: intra-Golgi vesicle-mediated transport (GO:0006891);; Cellular Component: plasmodesma (GO:0009506);; Biological Process: response to wounding (GO:0009611);; Biological Process: response to nematode (GO:0009624);; Cellular C…	--	--	[E]
NNU_00513	NNU_00513	0	0	0	0	0	0	0	0	0	0	0	0	0	0	0	0	0	0	0	0	0	0	0	0	0	0	0	0	0	0	--	--	--	--	--	--	--	--	--	--	--	--	--	--	Cellular Component: cytoplasm (GO:0005737);; Molecular Function: glycolipid transporter activity (GO:0017089);; Biological Process: glycolipid transport (GO:0046836);; Molecular Function: glycolipid binding (GO:0051861);;	--	--	[S]
NNU_00514	NNU_00514	43.429237	3233	47.024502	3766	51.297283	4282	57.765511	3870	62.90646	4131	55.771412	4788	62.152969	4777	63.926144	4537	64.184143	4930	65.674706	5385	67.938721	4690	68.606262	4878	81.726601	5982	81.163727	5835	73.194145	4926	0.852300262	0.132471892	normal	0.492878248	0.340147199	normal	0.305471743	0.549353647	normal	0.140805598	0.681626836	normal	[O]	Posttranslational modification, protein turnover, chaperones	Molecular Function: damaged DNA binding (GO:0003684);; Molecular Function: binding (GO:0005488);; Cellular Component: nucleus (GO:0005634);; Biological Process: nucleotide-excision repair (GO:0006289);; Biological Process: proteasome-mediated ubiquitin-dependent protein catabolic process (GO:0043161);; Biological Process: cellular protein metabolic process (GO:0044267);;	--	--	[L]
NNU_00515	NNU_00515	0.039618	2	0.1332	8	0.044393	3	0.00684	1	0.106353	5	0	0	0	0	0	0	0	0	0.067293	4	0	0	0	0	0	0	0	0	0.088814	5	--	--	--	--	--	--	--	--	--	--	--	--	--	--	Cellular Component: membrane (GO:0016020);;	--	--	--
NNU_00516	NNU_00516	0.069772	3	0	0	0	0	0	0	0	0	0	0	0	0	0	0	0	0	0	0	0	0	0	0	0	0	0	0	0.077164	3	--	--	--	--	--	--	--	--	--	--	--	--	--	--	Molecular Function: protein binding (GO:0005515);; Cellular Component: plasma membrane (GO:0005886);; Cellular Component: plasmodesma (GO:0009506);; Biological Process: heat acclimation (GO:0010286);; Biological Process: metal ion transport (GO:0030001);; Molecular Function: metal ion binding (GO:0046872);;	--	--	[P]
NNU_00517	NNU_00517	55.996228	4949	53.600104	5097	123.370098	12225	28.681347	2282	11.06337	864	13.544494	1382	8.254548	754	22.255207	1876	24.133232	2202	10.654173	1038	112.920624	9254	55.610861	4695	6.817674	594	13.365171	1142	4.771231	382	0.044011633	-1.994482831	normal	0.00596199	-2.172910113	down	0.928696586	0.180314243	normal	0.003267234	-3.020632977	down	--	--	Biological Process: response to stress (GO:0006950);;	K19476|4.96654e-119|vvi:100249716|K19476 vacuolar protein sorting-associated protein IST1 | (RefSeq) uncharacterized LOC100249716	Endocytosis (ko04144)	[Z]
NNU_00518	NNU_00518	36.505058	3041	33.873336	3086	41.222975	3860	8.768851	682	7.73447	584	7.806328	762	6.776567	607	5.372178	438	6.630012	587	9.389366	883	9.14785	729	5.809331	478	1.947845	161	3.434503	284	2.833057	219	8.45E-09	-2.271448135	down	2.56E-12	-2.617965374	down	3.58E-07	-2.244117508	down	2.47E-19	-3.867919688	down	--	--	Biological Process: isopentenyl diphosphate biosynthetic process, methylerythritol 4-phosphate pathway (GO:0019288);;	--	--	--
NNU_00519	NNU_00519	0.025752	2	1.039058	42	0.158841	8	0.318528	12	0	0	0.592549	22	0.057636	4	0.10838	5	0.050241	3	0.09037	4	0	0	0.051061	2	0	0	0	0	0.502338	18	--	--	--	--	--	--	--	--	--	--	--	--	--	--	Biological Process: metal ion transport (GO:0030001);; Molecular Function: metal ion binding (GO:0046872);;	--	--	--
NNU_00520	NNU_00520	386.940308	10409	233.060913	6746	235.736389	7113	146.404938	3546	196.226257	4658	163.330109	5068	97.945892	2721	61.382851	1575	65.406441	1816	159.35733	4723	203.482452	5077	142.255814	3656	88.676559	2346	93.393867	2427	85.639145	2084	0.232170444	-1.041509827	normal	0.002134481	-2.032455206	down	0.409036901	-0.717435582	normal	0.027459296	-1.779051683	normal	--	--	--	--	--	--
NNU_00521	NNU_00521	9.829721	1855	12.399959	2379	11.846177	2499	19.329346	2947	13.88224	2183	8.401017	1930	12.15458	2293	20.638101	3561	22.192216	3799	10.715858	2184	8.526701	1426	12.723624	2489	14.331463	2295	11.047804	1966	14.532396	2533	0.951904784	0.107467418	normal	0.235476292	0.524377919	normal	1	-0.017582054	normal	0.954428379	-0.045200695	normal	[RTKL]	General function prediction only;; Signal transduction mechanisms;; Transcription;; Replication, recombination and repair	Biological Process: response to reactive oxygen species (GO:0000302);; Molecular Function: protein serine/threonine kinase activity (GO:0004674);; Molecular Function: binding (GO:0005488);; Biological Process: nucleobase-containing compound metabolic process (GO:0006139);; Biological Process: protein phosphorylation (GO:0006468);; Biological Process: response to abiotic stimulus (GO:0009628);; Bi…	K08827|0|vvi:100247382|K08827 serine/threonine-protein kinase PRP4 [EC:2.7.11.1] | (RefSeq) serine/threonine-protein kinase prpf4B	--	[A]
NNU_00522	NNU_00522	46.311127	2021	43.121552	2025	36.546005	1789	29.607756	1163	30.125851	1160	40.510239	2039	17.46312	787	14.654093	610	11.578174	522	22.37248	1076	21.155375	856	11.064239	462	28.400827	1219	27.512444	1160	34.835876	1375	0.539568464	-0.405501711	normal	5.02E-05	-1.617889567	down	0.003940568	-1.352684049	down	0.14945891	-0.704020896	normal	--	--	Molecular Function: structural constituent of ribosome (GO:0003735);; Cellular Component: chloroplast thylakoid membrane (GO:0009535);; Cellular Component: chloroplast stroma (GO:0009570);; Biological Process: stomatal complex morphogenesis (GO:0010103);; Biological Process: isopentenyl diphosphate biosynthetic process, methylerythritol 4-phosphate pathway (GO:0019288);; Cellular Component: intra…	K19032|2.50735e-62|pxb:103947821|K19032 30S ribosomal protein 3 | (RefSeq) 30S ribosomal protein 3, chloroplastic-like	--	--
NNU_00523	NNU_00523	0	0	0	0	0	0	0	0	0	0	0	0	0	0	0	0	0	0	0	0	0	0	0	0	0	0	0	0	0	0	--	--	--	--	--	--	--	--	--	--	--	--	--	--	Biological Process: phosphorelay signal transduction system (GO:0000160);; Cellular Component: nucleus (GO:0005634);; Cellular Component: cytosol (GO:0005829);; Biological Process: DNA-dependent DNA replication (GO:0006261);; Biological Process: double-strand break repair (GO:0006302);; Molecular Function: histidine phosphotransfer kinase activity (GO:0009927);; Biological Process: regulation of …	K06695|1.71186e-37|tcc:TCM_011833|K06695 26S proteasome regulatory subunit, ATPase 3, interacting protein | (RefSeq) Hop2	--	[T]
NNU_00524	NNU_00524	7.333579	244	5.574668	200	5.098154	191	2.320912	70	0.536222	16	0.609171	24	0.610304	21	0.670814	22	0.545886	19	0	0	0.156778	5	0.246427	8	0.128572	5	0.367861	12	0	0	0.005384126	-2.17297006	down	4.61E-06	-3.382260532	down	2.45E-06	-4.878349231	down	1.88E-06	-4.628765033	down	--	--	--	--	--	--
NNU_00525	NNU_00525	19.480243	3330	26.464202	5247	27.367461	4982	33.286047	5404	40.646642	6116	36.943382	7114	34.925148	5921	37.655562	6411	44.419655	7662	36.476034	6743	24.506298	4054	31.882309	5172	26.138662	4003	22.642736	5002	31.375587	4749	0.476498691	0.404931494	normal	0.22257242	0.57181723	normal	0.726695538	0.231846111	normal	0.969877682	0.039571128	normal	--	--	Cellular Component: protein phosphatase type 2A complex (GO:0000159);; Molecular Function: protein binding (GO:0005515);; Cellular Component: cell wall (GO:0005618);; Cellular Component: nucleus (GO:0005634);; Cellular Component: plasma membrane (GO:0005886);; Biological Process: glucose catabolic process (GO:0006007);; Biological Process: N-terminal protein myristoylation (GO:0006499);; Biologic…	K03456|0|cic:CICLE_v10031047mg|K03456 serine/threonine-protein phosphatase 2A regulatory subunit A | (RefSeq) hypothetical protein	mRNA surveillance pathway (ko03015)	[T]
NNU_00526	NNU_00526	82.762304	9653	61.285996	7681	59.570523	7763	6.292767	599	9.567623	933	5.143925	656	3.868973	456	5.810244	643	7.087051	801	7.585941	955	8.132021	897	5.165479	562	2.444711	280	4.193046	465	4.48373	462	6.79E-10	-3.83105966	down	2.54E-13	-3.759282605	down	1.34E-08	-3.327486098	down	2.44E-12	-4.484868062	down	--	--	Biological Process: maltose metabolic process (GO:0000023);; Molecular Function: anion channel activity (GO:0005253);; Cellular Component: nucleus (GO:0005634);; Biological Process: purine nucleobase transport (GO:0006863);; Cellular Component: plant-type vacuole membrane (GO:0009705);; Biological Process: response to aluminum ion (GO:0010044);; Molecular Function: malate transmembrane transporte…	--	--	[R]
NNU_00527	NNU_00527	27.676327	3118	31.582565	3942	40.215823	5250	41.083803	4290	48.885823	5019	32.235159	4089	35.449473	3819	34.732455	3590	39.049901	4677	27.993114	3219	35.854477	3751	43.070541	4436	43.89979	5025	42.384552	4673	22.112029	2070	0.962894277	-0.003723644	normal	0.972913425	-0.013580208	normal	0.769756941	0.206351678	normal	0.634593897	0.283769007	normal	--	--	Biological Process: defense response (GO:0006952);; Molecular Function: peptidase activity (GO:0008233);; Biological Process: response to organic substance (GO:0010033);; Molecular Function: hydrolase activity (GO:0016787);; Biological Process: protein metabolic process (GO:0019538);; Cellular Component: intracellular membrane-bounded organelle (GO:0043231);; Biological Process: cellular metaboli…	--	--	[O]
NNU_00528	NNU_00528	12.921407	2481	18.953242	3921	17.049788	3691	16.465562	2850	15.658734	2661	14.171818	3159	13.513675	2675	14.345762	2625	13.066457	2612	19.160132	4081	11.996224	2146	17.828558	3270	15.774259	2986	15.10117	2801	16.543263	2885	0.717503021	-0.212806081	normal	0.466508701	-0.334883875	normal	0.886840337	-0.119395777	normal	0.764182831	-0.177735882	normal	[R]	General function prediction only	Biological Process: microtubule cytoskeleton organization (GO:0000226);; Molecular Function: binding (GO:0005488);; Cellular Component: nucleus (GO:0005634);; Biological Process: transcription, DNA-templated (GO:0006351);; Biological Process: transport (GO:0006810);; Biological Process: defense response (GO:0006952);; Biological Process: signal transduction (GO:0007165);; Biological Process: embr…	--	--	[T]
NNU_00529	NNU_00529	0	0	0	0	0	0	0.055808	1	0	0	0	0	0	0	0	0	0	0	0	0	0	0	0	0	0	0	0	0	0	0	--	--	--	--	--	--	--	--	--	--	--	--	--	--	Cellular Component: vacuole (GO:0005773);; Cellular Component: plasma membrane (GO:0005886);; Biological Process: response to oxidative stress (GO:0006979);; Biological Process: negative regulation of cell proliferation (GO:0008285);; Biological Process: pollen sperm cell differentiation (GO:0048235);;	--	--	--
NNU_00530	NNU_00530	3.010306	116	4.403066	179	4.53599	194	2.880364	100	2.295518	80	2.129559	106	1.979665	78	3.257865	118	2.158968	89	2.768417	129	2.792995	118	2.220639	82	2.155036	83	2.929746	107	4.104748	140	0.490763512	-0.702827572	normal	0.355963632	-0.751680107	normal	0.695514968	-0.468206432	normal	0.495531768	-0.72814418	normal	--	--	Cellular Component: peroxisomal membrane (GO:0005778);; Cellular Component: chloroplast envelope (GO:0009941);; Cellular Component: integral component of membrane (GO:0016021);;	K13347|3.26029e-26|vvi:100243066|K13347 peroxisomal membrane protein 2 | (RefSeq) protein sym-1	Peroxisome (ko04146)	[R]
NNU_00531	NNU_00531	8.469865	395	0.388346	20	4.706385	246	0.503888	22	2.243852	93	0.300591	17	0.348845	17	2.257003	101	0.803322	39	0	0	1.016393	44	0.876669	39	0.265744	13	0.223222	11	0.361289	16	0.251886354	-3.618344485	normal	0.297976214	-2.133887832	normal	0.433580474	-2.283378317	normal	0.157959466	-4.260533568	normal	[I]	Lipid transport and metabolism	Molecular Function: binding (GO:0005488);; Cellular Component: cytoplasm (GO:0005737);; Biological Process: defense response (GO:0006952);; Biological Process: cell death (GO:0008219);; Biological Process: toxin catabolic process (GO:0009407);; Biological Process: response to abiotic stimulus (GO:0009628);; Biological Process: anatomical structure morphogenesis (GO:0009653);; Biological Process: …	--	--	[V]
NNU_00532	NNU_00532	0	0	0	0	0	0	0	0	1.546927	56	0.484061	23	0	0	0	0	0.097247	5	1.633675	73	0.630499	24	1.174738	46	0.074497	3	0	0	0.169777	7	--	--	--	--	--	--	--	--	--	--	--	--	--	--	Cellular Component: cytoplasm (GO:0005737);; Cellular Component: plasma membrane (GO:0005886);; Biological Process: response to oxidative stress (GO:0006979);; Biological Process: negative regulation of cell proliferation (GO:0008285);;	--	--	--
NNU_00533	NNU_00533	1.740642	117	1.916225	138	0.847284	64	23.968227	1400	34.957738	2079	20.968827	1569	18.896507	1280	7.948826	534	3.426119	234	153.106436	11045	105.726781	6537	53.413781	3390	21.257639	1375	9.659968	617	11.78888	706	2.63E-17	3.704097021	up	0.099220592	2.664770744	normal	5.26E-06	5.73920295	up	0.001167079	3.205124198	up	--	--	Cellular Component: cytoplasm (GO:0005737);; Cellular Component: plasma membrane (GO:0005886);; Biological Process: response to oxidative stress (GO:0006979);; Biological Process: negative regulation of cell proliferation (GO:0008285);;	--	--	--
NNU_00534	NNU_00534	0	0	0	0	0	0	0.05669	3	0	0	0	0	0	0	0	0	0	0	0	0	0	0	0	0	0	0	0	0	0	0	--	--	--	--	--	--	--	--	--	--	--	--	--	--	Cellular Component: cytoplasm (GO:0005737);; Cellular Component: plasma membrane (GO:0005886);; Biological Process: response to oxidative stress (GO:0006979);; Biological Process: negative regulation of cell proliferation (GO:0008285);; Biological Process: pollen sperm cell differentiation (GO:0048235);;	--	--	--
NNU_00535	NNU_00535	0.147992	8	0.136333	8	0.063305	4	0.14506	7	0.202463	10	0.059492	4	0.04604	3	0.153452	8	0.028589	2	0.413208	24	0.127686	7	0.350309	18	0.026801	2	0.11913	7	0.138867	7	--	--	--	--	--	--	--	--	--	--	--	--	--	--	Cellular Component: mitochondrion (GO:0005739);;	--	--	[R]
NNU_00536	NNU_00536	0	0	0	0	0	0	0	0	0	0	0	0	0	0	0	0	0	0	0	0	0	0	0	0	0	0	0	0	0	0	--	--	--	--	--	--	--	--	--	--	--	--	--	--	--	--	--	--
NNU_00537	NNU_00537	8.979459	1011	12.782956	1548	12.563672	1586	13.023496	1319	7.216457	717	14.23461	1847	12.551561	1458	10.463765	1123	10.182577	1183	16.762085	2078	10.085149	1053	11.540952	1241	13.763395	1523	12.097306	1315	15.013112	1528	0.861548769	0.127668834	normal	0.821778743	-0.12103342	normal	0.940456633	-0.060370367	normal	0.917251596	0.078853014	normal	[O]	Posttranslational modification, protein turnover, chaperones	Molecular Function: protein binding (GO:0005515);; Molecular Function: ATP binding (GO:0005524);; Cellular Component: cytoplasm (GO:0005737);; Cellular Component: cytosol (GO:0005829);; Cellular Component: plasma membrane (GO:0005886);; Biological Process: gluconeogenesis (GO:0006094);; Biological Process: nucleobase-containing compound metabolic process (GO:0006139);; Biological Process: protein…	K09498|0|vvi:100249757|K09498 T-complex protein 1 subunit zeta | (RefSeq) T-complex protein 1 subunit zeta 1	--	[O]
NNU_00538	NNU_00538	0	0	0	0	0	0	0	0	0	0	0	0	0	0	0	0	0	0	0	0	0	0	0	0	0	0	0	0	0	0	--	--	--	--	--	--	--	--	--	--	--	--	--	--	Biological Process: MAPK cascade (GO:0000165);; Molecular Function: transcription factor activity, sequence-specific DNA binding (GO:0003700);; Molecular Function: calmodulin binding (GO:0005516);; Cellular Component: nucleus (GO:0005634);; Cellular Component: cytoplasm (GO:0005737);; Biological Process: regulation of transcription, DNA-templated (GO:0006355);; Biological Process: protein targeti…	K14431|3.1261e-29|cit:102627577|K14431 transcription factor TGA | (RefSeq) transcription factor PERIANTHIA-like	Plant hormone signal transduction (ko04075)	--
NNU_00539	NNU_00539	0.242803	21	0.255414	23	0.184137	18	0.361526	28	0.110257	9	0.248457	24	0.10379	9	0.289974	24	0.126731	11	0.331612	31	0	0	0	0	0.013931	2	0.043477	4	0.433319	33	--	--	--	--	--	--	--	--	--	--	--	--	--	--	Biological Process: MAPK cascade (GO:0000165);; Molecular Function: transcription factor activity, sequence-specific DNA binding (GO:0003700);; Molecular Function: calmodulin binding (GO:0005516);; Cellular Component: nucleus (GO:0005634);; Cellular Component: cytoplasm (GO:0005737);; Biological Process: regulation of transcription, DNA-templated (GO:0006355);; Biological Process: protein targeti…	K14431|0|vvi:100249239|K14431 transcription factor TGA | (RefSeq) transcription factor TGA2.3	Plant hormone signal transduction (ko04075)	--
NNU_00540	NNU_00540	1.555122	124	1.890876	152	1.890489	166	3.429617	241	5.550442	358	2.919534	247	3.357528	247	3.861104	281	3.066394	232	1.738176	157	2.527448	181	3.936289	273	3.207847	240	4.037966	300	3.527767	242	0.471590569	0.675454138	normal	0.298312509	0.793063707	normal	0.380088147	0.809095691	normal	0.280370513	0.909370773	normal	[DZ]	Cell cycle control, cell division, chromosome partitioning;; Cytoskeleton	Molecular Function: protein binding (GO:0005515);; Cellular Component: cytoplasm (GO:0005737);; Biological Process: response to UV (GO:0009411);; Cellular Component: intracellular organelle (GO:0043229);;	--	--	[S]
NNU_00541	NNU_00541	10.486155	1376	11.952361	1688	11.780213	1734	11.219692	1326	12.71312	1472	10.986629	1663	12.184309	1651	9.974145	1248	13.25701	1795	13.297092	1923	14.390764	1751	14.997325	1880	12.734037	1644	14.071438	1784	12.2021	1449	0.810280544	-0.171175824	normal	0.967484073	-0.035286598	normal	0.516090636	0.381483219	normal	0.835602276	0.129803118	normal	--	--	Biological Process: microtubule cytoskeleton organization (GO:0000226);; Molecular Function: binding (GO:0005488);; Cellular Component: nucleus (GO:0005634);; Cellular Component: cytoplasm (GO:0005737);; Biological Process: post-embryonic development (GO:0009791);; Biological Process: cellular process (GO:0009987);; Biological Process: protein modification by small protein conjugation (GO:0032446…	K09313|0|tcc:TCM_012282|K09313 homeobox protein cut-like | (RefSeq) CCAAT-displacement protein alternatively spliced product isoform 1	--	[K]
NNU_00542	NNU_00542	110.295746	6770	113.274307	7481	107.621803	7409	171.331818	9466	184.335144	9983	186.066044	13173	189.203629	11992	153.034439	8958	187.318802	11866	278.163962	18808	321.26947	18287	217.693756	12765	329.583738	19895	379.405792	22493	199.261398	11059	0.286850189	0.556914331	normal	0.228021158	0.588721146	normal	0.007864177	1.314635066	up	0.00087266	1.574966406	up	[T]	Signal transduction mechanisms	Biological Process: DNA damage checkpoint (GO:0000077);; Molecular Function: phospholipase A2 activity (GO:0004623);; Molecular Function: ATP binding (GO:0005524);; Cellular Component: cell wall (GO:0005618);; Cellular Component: nuclear envelope (GO:0005635);; Cellular Component: mitochondrion (GO:0005739);; Cellular Component: Golgi apparatus (GO:0005794);; Cellular Component: cytosol (GO:00058…	--	--	[O]
NNU_00543	NNU_00543	0.887228	87	1.228522	124	0.626638	69	8.942641	787	7.021555	599	8.118493	896	12.239096	1195	9.803399	913	10.296202	1002	7.148373	753	10.298771	908	8.226601	754	8.086612	769	6.569127	598	5.793623	504	1.48E-09	3.091875648	up	8.84E-13	3.459473752	up	1.29E-09	3.347285762	up	4.62E-07	2.879314517	up	--	--	Cellular Component: integral component of membrane (GO:0016021);;	--	--	[I]
NNU_00544	NNU_00544	2.347251	133	1.052288	68	1.375327	89	2.765358	143	1.311642	68	3.234851	213	5.036173	297	3.695652	198	3.877047	233	3.668212	231	3.055764	162	3.501047	193	5.021959	278	3.930473	218	4.541937	236	0.395603467	0.737371253	normal	0.061845438	1.27638285	normal	0.263881151	1.018146263	normal	0.087416057	1.329197866	normal	[J]	Translation, ribosomal structure and biogenesis	Molecular Function: aminoacyl-tRNA hydrolase activity (GO:0004045);; Cellular Component: mitochondrion (GO:0005739);; Biological Process: translation (GO:0006412);; Biological Process: heme biosynthetic process (GO:0006783);; Cellular Component: chloroplast (GO:0009507);; Biological Process: leaf morphogenesis (GO:0009965);; Biological Process: mRNA modification (GO:0016556);; Biological Process:…	K01056|3.64599e-115|pper:PRUPE_ppa010131mg|K01056 peptidyl-tRNA hydrolase, PTH1 family [EC:3.1.1.29] | (RefSeq) hypothetical protein	--	[J]
NNU_00545	NNU_00545	32.361938	2155	73.552002	5270	35.299923	2636	87.520294	5246	17.092794	1005	82.172745	6311	47.434269	3262	22.085709	1403	14.885963	1023	70.866722	5198	5.110029	316	5.892645	375	25.708729	1684	11.805546	760	93.727837	5643	0.192292371	0.729598352	normal	0.363482872	-0.797759845	normal	0.004279053	-3.07500523	down	0.145803436	-1.429062938	normal	--	--	Molecular Function: aspartic-type endopeptidase activity (GO:0004190);; Cellular Component: extracellular region (GO:0005576);; Cellular Component: endoplasmic reticulum (GO:0005783);; Biological Process: proteolysis (GO:0006508);; Biological Process: defense response (GO:0006952);; Biological Process: response to water deprivation (GO:0009414);; Biological Process: salicylic acid metabolic proce…	--	--	[O]
NNU_00546	NNU_00546	0	0	0	0	0	0	0.015296	2	0.015815	3	0.057074	10	0.001847	1	0.122285	17	0.086867	14	0.023878	4	0.060189	9	0	0	0.07077	11	0.057356	9	0.039554	6	--	--	--	--	--	--	--	--	--	--	--	--	--	--	Molecular Function: binding (GO:0005488);;	K15078|1.69931e-160|pop:POPTR_0005s14930g|K15078 structure-specific endonuclease subunit SLX1 [EC:3.6.1.-] | (RefSeq) hypothetical protein	--	[T]
NNU_00547	NNU_00547	0	0	0	0	0	0	0.160773	6	0	0	0.043264	3	0.030615	2	0.02731	2	0.069881	3	0	0	0	0	0.448833	18	0.176588	8	0.043008	2	0.190863	8	--	--	--	--	--	--	--	--	--	--	--	--	[RTKL]	General function prediction only;; Signal transduction mechanisms;; Transcription;; Replication, recombination and repair	Molecular Function: protein kinase activity (GO:0004672);; Cellular Component: mitochondrion (GO:0005739);; Cellular Component: vacuolar membrane (GO:0005774);; Biological Process: cellular glucan metabolic process (GO:0006073);; Biological Process: steroid biosynthetic process (GO:0006694);; Biological Process: phosphorus metabolic process (GO:0006793);; Biological Process: amino acid transport …	--	--	--
NNU_00548	NNU_00548	0.12684	19	0.15773	25	0.101189	17	0.310221	40	0.597315	76	0.182309	31	1.175866	174	1.085992	149	0.986396	146	0.38324	61	0.768197	103	1.33939	184	4.64888	655	3.568668	494	1.542172	200	--	--	--	0.000115316	2.933438929	up	0.001244756	2.97861683	up	7.76E-13	4.82931606	up	--	--	Molecular Function: binding (GO:0005488);; Biological Process: defense response (GO:0006952);;	--	--	[T]
NNU_00549	NNU_00549	0	0	0.028749	1	0	0	0	0	0	0	0	0	0.077169	3	0	0	0	0	0.23588	8	0	0	0	0	0.210751	6	0	0	0.082106	3	--	--	--	--	--	--	--	--	--	--	--	--	--	--	Molecular Function: binding (GO:0005488);;	K15078|3.40608e-32|pop:POPTR_0005s14910g|K15078 structure-specific endonuclease subunit SLX1 [EC:3.6.1.-] | (RefSeq) hypothetical protein	--	[T]
NNU_00550	NNU_00550	0	0	0	0	0	0	0	0	0	0	0.004541	1	0	0	0	0	0	0	0	0	0	0	0	0	0	0	0	0	0	0	--	--	--	--	--	--	--	--	--	--	--	--	--	--	Molecular Function: protein binding (GO:0005515);; Cellular Component: extracellular region (GO:0005576);; Cellular Component: plasma membrane (GO:0005886);; Biological Process: plant-type hypersensitive response (GO:0009626);; Biological Process: systemic acquired resistance (GO:0009627);; Biological Process: salicylic acid biosynthetic process (GO:0009697);; Molecular Function: purine ribonucle…	--	--	[T]
NNU_00551	NNU_00551	0.394708	34	0.304109	28	0.063367	6	0.30171	23	0.131446	10	0.472556	46	0.292525	26	0.095009	8	0.068563	6	0.136599	13	0.085614	7	0.029294	3	0.246293	21	0.101616	9	0.3172	24	--	--	--	--	--	--	--	--	--	--	--	--	[R]	General function prediction only	Cellular Component: cytoplasm (GO:0005737);; Biological Process: cellular amino acid metabolic process (GO:0006520);; Biological Process: lipid metabolic process (GO:0006629);; Biological Process: fatty acid metabolic process (GO:0006631);; Biological Process: cellular aromatic compound metabolic process (GO:0006725);; Biological Process: sulfur compound metabolic process (GO:0006790);; Molecular…	--	--	[I]
NNU_00552	NNU_00552	21.672346	1380	18.395805	1261	20.128353	1438	17.44138	1000	16.541853	930	18.097609	1329	10.887698	716	13.293841	808	13.53518	890	22.24741	1561	17.632992	1042	19.006512	1156	14.236404	892	16.48448	1014	17.746832	1022	0.641749132	-0.318163367	normal	0.098226487	-0.771443136	normal	0.896824823	-0.125153457	normal	0.368147645	-0.497787041	normal	[S]	Function unknown	Cellular Component: Golgi apparatus (GO:0005794);; Cellular Component: chloroplast (GO:0009507);; Cellular Component: integral component of membrane (GO:0016021);; Biological Process: single-organism carbohydrate metabolic process (GO:0044723);; Biological Process: single-organism cellular process (GO:0044763);; Biological Process: response to karrikin (GO:0080167);;	--	--	[S]
NNU_00553	NNU_00553	5.147365	413	2.724094	242	4.749811	439	3.701617	268	6.552646	448	6.687139	628	4.455547	372	4.248149	333	3.10198	269	4.456758	377	2.941481	227	5.614411	387	5.681468	473	5.569199	435	3.795734	287	0.821173755	0.146260717	normal	0.844716969	-0.181092767	normal	0.975231023	-0.092697321	normal	0.657579333	0.320226098	normal	--	--	--	--	--	[K]
NNU_00554	NNU_00554	40.498272	2795	59.31955	4405	33.745792	2612	13.124816	816	3.85519	235	4.260161	340	17.786997	1268	12.098604	797	6.771837	483	2.498231	190	4.955978	318	7.304863	482	11.540318	784	10.552661	704	3.930665	246	2.36E-05	-2.488600571	down	6.06E-05	-1.937824527	down	3.54E-06	-2.858372183	down	0.000143273	-2.117569458	down	[E]	Amino acid transport and metabolism	Biological Process: amino acid transmembrane transport (GO:0003333);; Molecular Function: amine transmembrane transporter activity (GO:0005275);; Cellular Component: plasma membrane (GO:0005886);; Biological Process: N-terminal protein myristoylation (GO:0006499);; Biological Process: protein targeting to membrane (GO:0006612);; Biological Process: nucleotide transport (GO:0006862);; Biological P…	--	--	[E]
NNU_00555	NNU_00555	69.877079	2462	52.486157	2016	47.427481	1930	30.514535	967	48.33927	1570	30.126411	1215	34.166402	1293	32.526825	1115	40.836096	1495	21.395869	832	24.094791	782	23.021432	811	29.874225	1076	36.364916	1278	26.177848	795	0.039133096	-1.076306577	normal	0.093690499	-0.751053283	normal	0.012645023	-1.255573331	normal	0.093630826	-0.86183448	normal	[S]	Function unknown	Biological Process: proteolysis (GO:0006508);; Molecular Function: peptidase activity (GO:0008233);; Biological Process: protein catabolic process (GO:0030163);;	K06891|6.55584e-76|pda:103723618|K06891 ATP-dependent Clp protease adaptor protein ClpS | (RefSeq) ATP-dependent Clp protease adapter protein CLPS1, chloroplastic	--	--
NNU_00556	NNU_00556	0	0	0	0	0	0	0	0	0	0	0	0	0	0	0	0	0	0	0	0	0	0	0	0	0	0	0	0	0	0	--	--	--	--	--	--	--	--	--	--	--	--	--	--	Molecular Function: structural constituent of ribosome (GO:0003735);; Cellular Component: cell wall (GO:0005618);; Biological Process: translation (GO:0006412);; Cellular Component: plasmodesma (GO:0009506);; Cellular Component: chloroplast (GO:0009507);; Biological Process: embryo development ending in seed dormancy (GO:0009793);; Cellular Component: membrane (GO:0016020);; Molecular Function: r…	--	--	[J]
NNU_00557	NNU_00557	7.495657	1256	7.374452	1330	8.647703	1626	7.800434	1177	10.126888	1498	7.363613	1425	4.681816	810	6.166352	986	4.557852	789	3.944572	729	3.060122	476	4.539864	727	5.619113	926	6.153006	996	6.470601	982	0.79824614	-0.181682738	normal	0.1253499	-0.696850042	normal	0.049493989	-1.041856363	normal	0.326438118	-0.518330867	normal	--	--	Biological Process: cellular protein modification process (GO:0006464);; Biological Process: response to stress (GO:0006950);; Biological Process: red or far-red light signaling pathway (GO:0010017);; Biological Process: RNA metabolic process (GO:0016070);; Molecular Function: oxidoreductase activity (GO:0016491);; Biological Process: cellular biosynthetic process (GO:0044249);; Cellular Componen…	--	--	--
NNU_00558	NNU_00558	4.649059	474	3.065944	370	6.213879	685	9.400842	946	13.030539	1307	8.746775	1045	8.175013	845	13.879225	1461	19.54113	1801	8.891199	981	12.991248	1095	12.16283	1167	13.150303	1118	15.810054	1397	7.93753	650	0.077185635	0.903504601	normal	0.004948736	1.422320402	up	0.00597507	1.351147298	up	0.002903307	1.33624374	up	--	--	--	--	--	--
NNU_00559	NNU_00559	0.088688	1	0.078095	10	0.070037	10	0	0	0.118616	13	0.075562	11	0.016892	3	0.155268	5	0.060879	8	0.007231	1	0.055424	6	0.106637	12	0.610479	13	0.024079	3	0.019291	3	--	--	--	--	--	--	--	--	--	--	--	--	--	--	--	--	--	--
NNU_00560	NNU_00560	93.363334	8319	83.294079	8233	80.040322	8018	38.953322	3149	22.798697	1868	30.235675	3259	13.2153	1248	27.864967	2504	13.542127	1322	20.598413	2050	19.264299	1661	27.974026	2374	2.551515	237	2.065468	178	10.887309	925	0.001122407	-1.428314129	down	2.29E-09	-2.275638662	down	7.81E-05	-1.854188775	down	1.55E-27	-5.297479971	down	[R]	General function prediction only	--	--	--	[T]
NNU_00561	NNU_00561	9.928424	989	9.442485	947	7.087396	762	20.900796	1835	33.837466	2773	28.226007	3007	46.528378	4597	48.361542	4443	46.259231	4640	19.285483	2147	67.166977	5915	90.14557	8360	24.828485	2419	39.08627	3628	20.129455	1692	0.000411551	1.301993694	up	1.59E-10	2.315438975	up	1.70E-15	3.144171131	up	0.00034384	1.754715462	up	--	--	Molecular Function: DNA binding (GO:0003677);; Molecular Function: transcription factor activity, sequence-specific DNA binding (GO:0003700);; Molecular Function: binding (GO:0005488);; Molecular Function: protein binding (GO:0005515);; Cellular Component: nucleus (GO:0005634);; Biological Process: rRNA processing (GO:0006364);; Biological Process: regulation of translation (GO:0006417);; Biologi…	--	--	--
NNU_00562	NNU_00562	5.046601	448	10.881968	1026	6.188372	601	28.167836	2193	7.805066	598	24.65711	2457	6.051472	542	7.971498	661	3.988112	357	31.44717	3007	4.079235	328	6.201491	512	4.654097	397	4.503964	379	16.524046	1298	9.40E-06	1.70171292	up	0.542716676	-0.379995213	normal	0.537268737	-0.526429294	normal	0.271123927	-0.791938149	normal	--	--	--	--	--	--
NNU_00563	NNU_00563	25.596347	3671	27.777853	4296	29.577079	4747	40.821451	5279	40.795085	5165	40.212652	6661	47.014634	6978	56.391164	7704	62.299721	9234	39.173114	6198	37.825477	5044	44.746576	6119	51.843003	7322	51.466336	7136	50.257052	6528	0.43648384	0.420766379	normal	0.031879381	0.910861164	normal	0.256632259	0.590624139	normal	0.079789102	0.798908181	normal	--	--	Molecular Function: DNA binding (GO:0003677);; Molecular Function: transcription coactivator activity (GO:0003713);; Molecular Function: protein binding (GO:0005515);; Biological Process: red, far-red light phototransduction (GO:0009585);; Biological Process: jasmonic acid mediated signaling pathway (GO:0009867);; Biological Process: regulation of flower development (GO:0009909);; Biological Proc…	K15168|0|vvi:100259509|K15168 mediator of RNA polymerase II transcription subunit 25 | (RefSeq) mediator of RNA polymerase II transcription subunit 25	--	--
NNU_00564	NNU_00564	0	0	0	0	0	0	0	0	0	0	0	0	0	0	0	0	0	0	0	0	0	0	0	0	0	0	0	0	0	0	--	--	--	--	--	--	--	--	--	--	--	--	[R]	General function prediction only	Molecular Function: nucleic acid binding (GO:0003676);; Molecular Function: transcription factor activity, sequence-specific DNA binding (GO:0003700);; Molecular Function: protein binding (GO:0005515);; Cellular Component: intracellular (GO:0005622);; Cellular Component: nuclear envelope (GO:0005635);; Biological Process: regulation of transcription, DNA-templated (GO:0006355);; Biological Proces…	--	--	[R]
NNU_00565	NNU_00565	5.363562	285	2.927504	168	2.530276	151	5.099051	244	0.683803	33	8.933968	548	0.124765	7	0.065616	4	0	0	2.569492	151	0	0	0	0	0.038796	3	0.039501	3	1.594451	77	0.288304645	0.789853886	normal	1.22E-06	-5.807439726	down	4.36E-07	#NAME?	down	3.54E-05	-6.102828136	down	[KAD]	Transcription;; RNA processing and modification;; Cell cycle control, cell division, chromosome partitioning	Cellular Component: condensed chromosome (GO:0000793);; Molecular Function: DNA binding (GO:0003677);; Molecular Function: acid phosphatase activity (GO:0003993);; Molecular Function: binding (GO:0005488);; Cellular Component: nucleolus (GO:0005730);; Cellular Component: cytosol (GO:0005829);; Cellular Component: plasma membrane (GO:0005886);; Biological Process: fatty acid biosynthetic process (…	K09422|1.08629e-116|vvi:100258292|K09422 myb proto-oncogene protein, plant | (RefSeq) transcription factor AS1	--	[K]
NNU_00566	NNU_00566	48.620445	4112	33.368156	3036	50.519379	4792	7.377006	562	1.733967	130	9.248571	903	58.15443	5078	31.783342	2563	34.225822	2987	8.147752	759	7.572748	594	3.337805	270	2.956924	246	1.626899	133	10.856924	831	3.04E-07	-2.551307852	down	0.797676286	-0.177359923	normal	2.30E-09	-2.977841928	down	3.10E-15	-4.387933164	down	--	--	Cellular Component: vacuolar membrane (GO:0005774);; Cellular Component: plasma membrane (GO:0005886);; Biological Process: protein targeting to membrane (GO:0006612);; Biological Process: response to desiccation (GO:0009269);; Biological Process: response to cold (GO:0009409);; Cellular Component: chloroplast thylakoid membrane (GO:0009535);; Cellular Component: chloroplast stroma (GO:0009570);;…	K10525|5.60097e-98|pxb:103947146|K10525 allene oxide cyclase [EC:5.3.99.6] | (RefSeq) allene oxide cyclase 4, chloroplastic-like	alpha-Linolenic acid metabolism (ko00592)	--
NNU_00567	NNU_00567	11.511866	1775	8.940504	1500	11.667078	2035	8.829515	1225	10.239749	1396	8.080216	1439	6.443735	1023	8.196797	1198	9.211917	1435	7.339202	1258	6.083429	878	9.980383	1481	6.480952	989	6.612258	988	6.91491	965	0.359078925	-0.490223992	normal	0.244292235	-0.55168667	normal	0.532526471	-0.419370978	normal	0.078720386	-0.823921513	normal	--	--	--	--	--	--
NNU_00568	NNU_00568	0	0	0	0	0	0	0.018879	1	0.053156	2	0.4842	13	0.268166	7	0.030165	1	0	0	0.04655	2	0.104778	3	0.508847	11	0	0	0.416697	7	0.290486	7	--	--	--	--	--	--	--	--	--	--	--	--	--	--	--	--	--	--
NNU_00569	NNU_00569	65.708405	3235	33.635387	1782	56.178017	3102	330.238251	14634	435.884766	18933	343.917328	19528	314.224487	15973	355.318878	16680	371.750427	18887	303.671692	16468	266.53479	12168	315.446045	14834	345.077881	16706	397.538116	18903	257.532654	11464	6.82E-11	2.547436429	up	5.21E-10	2.636690468	up	2.81E-09	2.482505626	up	1.14E-10	2.717912561	up	--	--	Molecular Function: DNA binding (GO:0003677);; Molecular Function: transcription factor activity, sequence-specific DNA binding (GO:0003700);; Cellular Component: nucleus (GO:0005634);; Biological Process: regulation of transcription, DNA-templated (GO:0006355);; Biological Process: protein targeting to membrane (GO:0006612);; Biological Process: fatty acid catabolic process (GO:0009062);; Cellul…	K09287|0|vvi:100262843|K09287 RAV-like factor | (RefSeq) AP2/ERF and B3 domain-containing transcription factor RAV1	--	--
NNU_00570	NNU_00570	4.562869	441	4.819585	514	3.913443	467	14.359451	1218	7.1627	626	13.208536	1471	8.591933	791	7.831025	740	7.223557	811	7.249909	774	9.168707	838	9.181556	942	10.059645	1011	8.435386	874	10.053528	861	0.000967798	1.424601635	up	0.173605537	0.712151932	normal	0.038970635	1.095547925	normal	0.040668679	1.00772603	normal	[J]	Translation, ribosomal structure and biogenesis	Molecular Function: aminopeptidase activity (GO:0004177);; Cellular Component: mitochondrion (GO:0005739);; Cellular Component: cytosol (GO:0005829);; Biological Process: proteolysis (GO:0006508);; Molecular Function: metalloexopeptidase activity (GO:0008235);; Cellular Component: chloroplast (GO:0009507);; Biological Process: response to abscisic acid (GO:0009737);; Biological Process: cellular …	K01265|0|tcc:TCM_011860|K01265 methionyl aminopeptidase [EC:3.4.11.18] | (RefSeq) Methionine aminopeptidase 1B isoform 1	--	[O]
NNU_00571	NNU_00571	51.475067	2472	67.067802	3466	75.199852	4050	44.394867	1919	2.570588	109	12.874285	714	2.692665	134	8.492996	389	3.336753	166	32.809799	1736	48.146214	2144	17.932322	823	2.756963	131	2.096481	98	12.70013	552	0.001696989	-1.296951608	down	5.10E-23	-3.819218289	down	0.060793185	-0.906494355	normal	1.36E-26	-4.822950294	down	--	--	Cellular Component: endoplasmic reticulum (GO:0005783);; Cellular Component: Golgi apparatus (GO:0005794);; Biological Process: tryptophan catabolic process (GO:0006569);; Biological Process: protein targeting to membrane (GO:0006612);; Biological Process: response to oxidative stress (GO:0006979);; Biological Process: response to wounding (GO:0009611);; Biological Process: response to fungus (GO…	--	--	--
NNU_00572	NNU_00572	75.980028	7673	49.092101	5245	53.104198	5934	28.998309	2615	59.331155	5346	35.65616	4085	17.338775	1798	11.664496	1142	17.901799	1875	23.873618	2679	27.247765	2625	23.864563	2277	8.287411	795	10.808026	1039	5.941348	535	0.144363553	-1.039502744	normal	0.000239941	-2.013140098	down	0.068714499	-1.186976151	normal	9.99E-05	-2.78239173	down	[RTKL]	General function prediction only;; Signal transduction mechanisms;; Transcription;; Replication, recombination and repair	Molecular Function: protein kinase activity (GO:0004672);; Molecular Function: protein serine/threonine kinase activity (GO:0004674);; Molecular Function: binding (GO:0005488);; Molecular Function: ATP binding (GO:0005524);; Cellular Component: cytoskeleton (GO:0005856);; Biological Process: protein phosphorylation (GO:0006468);; Biological Process: circadian rhythm (GO:0007623);; Cellular Compon…	--	--	[R]
NNU_00573	NNU_00573	12.537884	1397	8.981778	1080	6.898658	852	5.886517	589	6.673876	655	7.245652	926	4.938673	545	3.516594	354	4.444681	498	6.881507	833	4.942563	494	3.788782	376	3.963666	423	2.60991	281	4.677191	443	0.459785279	-0.69140503	normal	0.031230748	-1.301659504	normal	0.135872798	-1.182630522	normal	0.034301688	-1.68276939	normal	--	--	Cellular Component: endosome (GO:0005768);; Cellular Component: vacuole (GO:0005773);; Cellular Component: Golgi apparatus (GO:0005794);; Cellular Component: trans-Golgi network (GO:0005802);; Biological Process: defense response (GO:0006952);; Biological Process: cell communication (GO:0007154);; Biological Process: response to organic substance (GO:0010033);; Molecular Function: kinase activity…	--	--	[R]
NNU_00574	NNU_00574	59.380775	1630	48.505959	1433	54.411476	1675	45.946964	1135	70.118515	1698	0.126037	4	0.278716	8	76.24765	1996	76.567917	2169	51.892792	1569	36.004059	917	0.15594	5	63.301491	1709	56.739555	1504	48.531918	1205	0.071199305	-1.375284805	normal	0.888088175	-0.205089563	normal	0.039099373	-1.498619773	normal	0.933814004	0.033416043	normal	[N]	Cell motility	Biological Process: embryonic axis specification (GO:0000578);; Biological Process: embryo development ending in seed dormancy (GO:0009793);; Biological Process: protein transport (GO:0015031);; Biological Process: endosome transport via multivesicular body sorting pathway (GO:0032509);; Biological Process: growth (GO:0040007);;	K12197|3.8412e-125|mus:103975123|K12197 charged multivesicular body protein 1 | (RefSeq) ESCRT-related protein CHMP1	Endocytosis (ko04144)	[U]
NNU_00575	NNU_00575	10.420002	1030	11.699235	1217	12.734151	1364	10.349001	983	13.522153	1358	11.675721	1304	11.179394	1214	11.357927	1139	14.474234	1492	12.175773	1326	10.493797	1026	13.831547	1351	12.010431	1270	12.816531	1374	15.809224	1362	0.848597772	-0.15063507	normal	0.884655492	0.08981803	normal	0.79822296	0.172538211	normal	0.792725469	0.167051403	normal	[BQ]	Chromatin structure and dynamics;; Secondary metabolites biosynthesis, transport and catabolism	Molecular Function: histone deacetylase activity (GO:0004407);; Cellular Component: nucleus (GO:0005634);; Cellular Component: chloroplast (GO:0009507);; Biological Process: response to abiotic stimulus (GO:0009628);; Biological Process: cellular process (GO:0009987);; Biological Process: root epidermal cell differentiation (GO:0010053);; Molecular Function: tubulin binding (GO:0015631);; Biologi…	K11407|0|tcc:TCM_012263|K11407 histone deacetylase 6 [EC:3.5.1.98] | (RefSeq) Histone deacetylase 15 isoform 1	--	[B]
NNU_00576	NNU_00576	17.150967	1028	46.638618	3006	42.311691	2843	38.313793	2066	31.895821	1686	42.356396	2927	23.27647	1440	22.350918	1277	31.342861	1938	33.856129	2234	15.187884	844	19.163843	1097	18.837275	1110	16.990574	983	25.244488	1368	0.957127684	0.084876717	normal	0.346198895	-0.524209551	normal	0.204626338	-1.006686151	normal	0.156028626	-1.059340682	normal	--	--	Molecular Function: DNA binding (GO:0003677);; Molecular Function: chromatin binding (GO:0003682);; Molecular Function: transcription factor activity, sequence-specific DNA binding (GO:0003700);; Cellular Component: nucleus (GO:0005634);; Biological Process: regulation of transcription, DNA-templated (GO:0006355);; Biological Process: gravitropism (GO:0009630);; Biological Process: embryo develop…	--	--	[O]
NNU_00577	NNU_00577	0	0	0	0	0	0	0.171671	7	0	0	0.030376	2	0	0	0.050331	3	0	0	0	0	0	0	0.200973	9	0.236963	10	0.131562	6	0.209468	8	--	--	--	--	--	--	--	--	--	--	--	--	--	--	Biological Process: DNA damage checkpoint (GO:0000077);; Biological Process: response to gamma radiation (GO:0010332);; Biological Process: regulation of meiotic nuclear division (GO:0040020);;	--	--	--
NNU_00578	NNU_00578	0	0	0	0	0	0	0	0	0	0	0.10721	2	0	0	0.026062	1	0.025961	1	0	0	0	0	0	0	0	0	0.168166	2	0	0	--	--	--	--	--	--	--	--	--	--	--	--	--	--	Biological Process: DNA damage checkpoint (GO:0000077);; Molecular Function: DNA binding (GO:0003677);; Molecular Function: transcription factor activity, sequence-specific DNA binding (GO:0003700);; Cellular Component: nucleus (GO:0005634);; Biological Process: regulation of transcription, DNA-templated (GO:0006355);; Biological Process: multicellular organism development (GO:0007275);; Biologic…	--	--	--
NNU_00579	NNU_00579	0	0	0	0	0	0	0	0	0	0	0	0	0	0	0	0	0	0	0	0	0	0	0	0	0	0	0	0	0	0	--	--	--	--	--	--	--	--	--	--	--	--	--	--	Biological Process: DNA damage checkpoint (GO:0000077);; Molecular Function: DNA binding (GO:0003677);; Molecular Function: transcription factor activity, sequence-specific DNA binding (GO:0003700);; Cellular Component: nucleus (GO:0005634);; Biological Process: regulation of transcription, DNA-templated (GO:0006355);; Biological Process: multicellular organism development (GO:0007275);; Biologic…	--	--	--
NNU_00580	NNU_00580	118.971298	9847	198.561218	17683	157.60524	14630	92.253098	6873	18.634476	1361	109.002182	10406	61.402618	5248	35.929459	2836	37.75346	3225	106.549599	9715	75.321938	5782	76.837318	6075	108.290009	8814	80.021019	6397	157.144913	11760	0.164926585	-0.776970279	normal	5.98E-06	-1.88032263	down	0.051871564	-1.032159693	normal	0.123985372	-0.84860498	normal	--	--	Molecular Function: transcription factor activity, sequence-specific DNA binding (GO:0003700);; Molecular Function: protein binding (GO:0005515);; Cellular Component: nucleus (GO:0005634);; Cellular Component: plasma membrane (GO:0005886);; Biological Process: transcription, DNA-templated (GO:0006351);; Biological Process: response to oxidative stress (GO:0006979);; Biological Process: circadian …	K13081|2.81731e-158|vvi:100232982|K13081 leucoanthocyanidin reductase [EC:1.17.1.3] | (RefSeq) LAR1; leucoanthocyanidin reductase 1	Flavonoid biosynthesis (ko00941)	--
NNU_00581	NNU_00581	0.122908	15	0.264516	33	0.015655	3	0.344083	36	0	0	0.330889	45	0.179674	22	0.092061	11	0.034027	5	0.523014	67	0.094666	11	0.164013	19	0.0782	9	0	0	0.679839	71	0.341472011	1.154164674	normal	--	--	--	--	--	--	--	--	--	--	--	Molecular Function: DNA binding (GO:0003677);; Molecular Function: transcription factor activity, sequence-specific DNA binding (GO:0003700);; Cellular Component: nucleus (GO:0005634);; Biological Process: defense response (GO:0006952);; Biological Process: endoplasmic reticulum organization (GO:0007029);; Cellular Component: plasmodesma (GO:0009506);; Biological Process: double fertilization for…	--	--	--
NNU_00582	NNU_00582	5.853178	923	5.407251	917	5.987754	1059	3.444938	489	3.374888	470	3.004927	547	4.566599	743	5.697632	856	5.589706	909	3.897164	677	3.396619	497	5.4513	821	5.955534	923	5.811187	885	3.6852	525	0.056340204	-0.971878542	normal	0.735841651	-0.215994545	normal	0.618286691	-0.382485598	normal	0.937544128	-0.077376462	normal	[L]	Replication, recombination and repair	Cellular Component: nuclear chromosome (GO:0000228);; Molecular Function: four-way junction DNA binding (GO:0000400);; Molecular Function: Y-form DNA binding (GO:0000403);; Molecular Function: heteroduplex DNA loop binding (GO:0000404);; Molecular Function: double-strand/single-strand DNA junction binding (GO:0000406);; Biological Process: meiotic mismatch repair (GO:0000710);; Biological Process…	K08735|0|pmum:103342205|K08735 DNA mismatch repair protein MSH2 | (RefSeq) DNA mismatch repair protein MSH2	Mismatch repair (ko03430)	[L]
NNU_00583	NNU_00583	10.522658	1071	10.524383	1153	13.552509	1547	9.298144	852	11.28512	1014	7.885828	926	8.40214	883	8.532571	829	7.796485	819	9.760895	1095	8.941242	844	12.620532	1227	8.445754	846	9.807243	965	9.777786	900	0.28664777	-0.555705105	normal	0.238478136	-0.565778254	normal	0.929440452	-0.089922841	normal	0.427406899	-0.437229141	normal	--	--	Cellular Component: vacuole (GO:0005773);; Molecular Function: zinc ion binding (GO:0008270);;	--	--	--
NNU_00584	NNU_00584	0.285289	18	1.184311	80	0.304013	22	6.611176	369	0.220579	13	4.570314	327	0.510244	33	0.508741	31	0.441583	29	15.627723	1068	0.813491	47	0.652958	39	1.135657	70	0.599638	36	5.825421	327	6.45E-06	3.106392518	up	--	--	--	0.852588325	0.335554294	normal	0.770294	0.447429861	normal	--	--	Molecular Function: aspartic-type endopeptidase activity (GO:0004190);; Cellular Component: extracellular region (GO:0005576);; Biological Process: proteolysis (GO:0006508);; Biological Process: cellular aromatic compound metabolic process (GO:0006725);; Biological Process: defense response (GO:0006952);; Molecular Function: peptidase activity (GO:0008233);; Biological Process: response to endoge…	--	--	[O]
NNU_00585	NNU_00585	8.607196	1759	10.290746	2264	12.072239	2767	12.198659	2245	13.012336	2345	10.859702	2558	8.601393	1814	9.853468	1920	9.231086	1947	11.681586	2630	7.940865	1505	11.693885	2284	10.14365	2039	8.886445	1755	10.599372	1958	0.984008679	0.032618704	normal	0.621185386	-0.241883264	normal	0.949551598	-0.062228907	normal	0.704749548	-0.216639026	normal	--	--	Cellular Component: nucleus (GO:0005634);; Cellular Component: plasmodesma (GO:0009506);; Biological Process: gravitropism (GO:0009630);;	K03128|0|vvi:100266355|K03128 transcription initiation factor TFIID subunit 2 | (RefSeq) transcription initiation factor TFIID subunit 2	Basal transcription factors (ko03022)	[K]
NNU_00586	NNU_00586	61.253342	1253	25.757858	567	98.068268	2249	36.964615	681	52.872868	954	30.301069	715	73.716461	1557	77.115723	1504	98.442505	2077	23.81608	537	288.157501	5464	261.842285	5114	44.813576	901	49.954597	987	7.377184	137	0.431957433	-1.007566317	normal	0.619027951	0.342830339	normal	6.79E-08	2.181832837	up	0.68762621	-0.4818707	normal	--	--	--	--	--	--
NNU_00587	NNU_00587	0.397503	29	0.580665	45	1.029394	72	0.631841	41	0.286406	12	0.503102	42	0.331785	22	0.274756	13	0.137365	11	0.732863	58	0.312873	21	0.583687	40	0.819459	58	0.849197	33	0.358678	24	0.876018801	-0.248018015	normal	--	--	--	0.800697376	-0.464341797	normal	0.991988594	-0.040305671	normal	--	--	Biological Process: transcription initiation from RNA polymerase II promoter (GO:0006367);; Molecular Function: sequence-specific DNA binding (GO:0043565);;	--	--	[K]
NNU_00588	NNU_00588	0	0	0	0	0	0	0.771416	12	0.012856	1	0.198798	4	0.056497	1	0	0	0	0	5.431219	100	0.300119	5	0.783731	13	0	0	0	0	1.605812	25	--	--	--	--	--	--	--	--	--	--	--	--	--	--	--	--	--	--
NNU_00589	NNU_00589	20.935585	973	9.764768	483	7.754247	402	9.462015	402	10.334497	432	8.368551	457	8.807332	427	4.309541	197	4.682862	227	9.703137	502	7.442872	328	7.194051	324	11.482067	532	11.727917	529	12.223694	516	0.729473733	-0.672715648	normal	0.314493906	-1.200987285	normal	0.633667934	-0.80129174	normal	0.910195539	-0.275127207	normal	[KR]	Transcription;; General function prediction only	Biological Process: tryptophan catabolic process (GO:0006569);; Biological Process: water transport (GO:0006833);; Molecular Function: N-acetyltransferase activity (GO:0008080);; Biological Process: response to salt stress (GO:0009651);; Biological Process: indoleacetic acid biosynthetic process (GO:0009684);; Biological Process: response to fructose (GO:0009750);;	--	--	--
NNU_00590	NNU_00590	28.164124	2430	28.433907	2640	32.145672	3110	23.766329	1846	28.832882	2195	25.875891	2575	37.314167	3324	34.464237	2835	43.835075	3903	25.688393	2441	32.47567	2598	33.634895	2772	26.520485	2250	30.547384	2546	26.379131	2058	0.503272635	-0.387250468	normal	0.541482801	0.294053783	normal	0.793756694	0.175703508	normal	0.810603258	-0.155995568	normal	[S]	Function unknown	--	K13115|2.20217e-180|vvi:100254193|K13115 coiled-coil domain-containing protein 130 | (RefSeq) coiled-coil domain-containing protein 130	--	[S]
NNU_00591	NNU_00591	379.967255	80066	236.333893	53585	263.710419	62324	103.749947	19680	143.813858	26739	106.896088	25982	30.43573	6623	15.840455	3184	17.344	3772	68.772484	15964	75.209961	14698	50.844452	10235	12.316668	2553	15.654245	3187	20.84202	3972	0.019682996	-1.633982375	normal	3.34E-09	-3.886032181	down	0.001549201	-2.20800729	down	3.01E-08	-4.515171602	down	--	--	Molecular Function: binding (GO:0005488);; Cellular Component: nucleus (GO:0005634);; Biological Process: rRNA processing (GO:0006364);; Biological Process: mRNA processing (GO:0006397);; Biological Process: defense response (GO:0006952);; Biological Process: catabolic process (GO:0009056);; Cellular Component: chloroplast outer membrane (GO:0009707);; Biological Process: chloroplast relocation (…	--	--	--
NNU_00592	NNU_00592	0	0	0.043115	3	0	0	0	0	0	0	0	0	0	0	0	0	0	0	0	0	0	0	0	0	0	0	0	0	0	0	--	--	--	--	--	--	--	--	--	--	--	--	[R]	General function prediction only	Molecular Function: GTPase activity (GO:0003924);; Molecular Function: GTP binding (GO:0005525);; Cellular Component: vacuole (GO:0005773);; Biological Process: DNA metabolic process (GO:0006259);; Biological Process: defense response (GO:0006952);; Biological Process: organelle organization (GO:0006996);; Biological Process: signal transduction (GO:0007165);; Biological Process: response to orga…	--	--	[UR]
NNU_00593	NNU_00593	0	0	0	0	0	0	0	0	0.090109	4	0	0	0	0	0	0	0	0	0	0	0	0	0	0	0	0	0	0	0	0	--	--	--	--	--	--	--	--	--	--	--	--	--	--	Molecular Function: GTPase activity (GO:0003924);; Molecular Function: GTP binding (GO:0005525);; Cellular Component: cytoplasm (GO:0005737);;	K14754|8.59973e-104|sot:102581679|K14754 interferon-induced GTP-binding protein Mx1 | (RefSeq) dynamin-related protein 4C-like	--	[UR]
NNU_00594	NNU_00594	19.952898	596	17.219498	554	20.836536	698	19.653227	529	16.223415	428	24.290842	837	21.196243	654	19.287987	550	24.148714	745	26.379725	868	26.089094	723	26.671598	761	23.542295	692	19.538195	564	28.204571	762	0.930273596	0.045583688	normal	0.91860286	0.065030099	normal	0.484542256	0.459783577	normal	0.941256512	0.043676531	normal	--	--	Cellular Component: proteasome complex (GO:0000502);;	K11599|7.23434e-80|cmo:103498587|K11599 proteasome maturation protein | (RefSeq) cyclin-B1-2	Proteasome (ko03050)	[O]
NNU_00595	NNU_00595	17.326853	2185	20.650467	2802	18.133463	2565	22.460752	2549	22.379168	2490	21.226885	3087	20.347919	2649	20.293056	2440	22.235382	2893	21.630709	3005	21.948633	2567	23.896652	2878	19.694344	2442	21.306953	2595	22.286947	2541	0.898283653	0.090104014	normal	0.8908887	0.077298378	normal	0.604791393	0.306654372	normal	0.961817059	0.027520382	normal	[J]	Translation, ribosomal structure and biogenesis	--	K03680|0|mdm:103424579|K03680 translation initiation factor eIF-2B subunit delta | (RefSeq) translation initiation factor eIF-2B subunit delta-like	RNA transport (ko03013)	[J]
NNU_00596	NNU_00596	6.036395	329	3.765344	221	6.479384	396	2.689965	132	0.81467	40	1.6192	102	1.90071	107	2.944207	153	3.578347	202	1.250434	76	2.107281	107	2.263102	118	0.680461	37	1.008352	54	1.328322	66	0.038889658	-1.47468489	normal	0.13090595	-1.051668904	normal	0.13206103	-1.300804421	normal	0.000435459	-2.770583231	down	--	--	Biological Process: response to stimulus (GO:0050896);;	--	--	--
NNU_00597	NNU_00597	7.44375	713	7.145644	737	6.407397	689	7.214109	623	4.511362	382	8.612935	952	7.577623	750	5.286446	483	6.012629	595	9.379105	990	6.421328	571	5.377876	492	10.301815	971	8.686136	804	9.037564	782	0.932183232	0.035604603	normal	0.732351708	-0.242349717	normal	0.788122119	-0.231404031	normal	0.571691321	0.323906735	normal	--	--	Cellular Component: plastid (GO:0009536);;	--	--	--
NNU_00598	NNU_00598	5.658927	880	6.773631	1131	7.875043	1361	6.401155	889	6.534115	902	6.398418	1133	5.460013	867	6.5476	958	6.163105	991	8.203455	1405	7.228905	1048	8.947441	1316	6.723289	1027	5.578018	852	6.237472	862	0.75087402	-0.216625033	normal	0.652076277	-0.246142784	normal	0.681951791	0.275056279	normal	0.726096741	-0.222153495	normal	--	--	Molecular Function: DNA binding (GO:0003677);; Molecular Function: protein binding (GO:0005515);; Cellular Component: vacuole (GO:0005773);; Cellular Component: Golgi apparatus (GO:0005794);; Biological Process: nitrogen compound metabolic process (GO:0006807);; Biological Process: multicellular organism development (GO:0007275);; Molecular Function: carbon-monoxide oxygenase activity (GO:0008805…	--	--	[L]
NNU_00599	NNU_00599	0	0	0	0	0.124804	7	0	0	0	0	0	0	0	0	0	0	0	0	0	0	0	0	0	0	0	0	0	0	0	0	--	--	--	--	--	--	--	--	--	--	--	--	--	--	--	--	--	--
NNU_00600	NNU_00600	0	0	0	0	0	0	0	0	0	0	0	0	0	0	0	0	0	0	0	0	0	0	0	0	0	0	0	0	0	0	--	--	--	--	--	--	--	--	--	--	--	--	--	--	Biological Process: defense response (GO:0006952);; Biological Process: cellular process (GO:0009987);; Molecular Function: hydrolase activity (GO:0016787);; Biological Process: response to chemical (GO:0042221);; Biological Process: cellular metabolic process (GO:0044237);; Biological Process: primary metabolic process (GO:0044238);; Cellular Component: cytoplasmic part (GO:0044444);; Cellular C…	--	--	[O]
NNU_00601	NNU_00601	0.613008	7	0.261269	3	0.035106	1	0.372086	4	0.046164	1	0.075671	1	0.223269	3	0.112555	2	0.171725	2	0.199321	3	0.382268	4	0.391075	4	0	0	0.386777	4	0.151359	2	--	--	--	--	--	--	--	--	--	--	--	--	--	--	Molecular Function: serine-type endopeptidase activity (GO:0004252);; Biological Process: proteolysis (GO:0006508);; Cellular Component: plant-type cell wall (GO:0009505);; Biological Process: response to auxin (GO:0009733);; Cellular Component: external side of plasma membrane (GO:0009897);; Biological Process: lateral root morphogenesis (GO:0010102);; Biological Process: stomatal complex morpho…	--	--	--
NNU_00602	NNU_00602	4.254025	229	7.087494	408	5.795156	349	17.276988	834	18.601851	877	21.172269	1306	6.685135	369	6.327794	323	4.784632	264	17.757376	1047	10.742452	532	12.879163	657	16.786969	883	13.971174	721	19.59253	948	0.000439298	1.625823603	up	0.967797269	-0.020404807	normal	0.09179188	1.061341826	normal	0.011480901	1.327246933	normal	[O]	Posttranslational modification, protein turnover, chaperones	Biological Process: cellular amino acid metabolic process (GO:0006520);; Biological Process: cellular aromatic compound metabolic process (GO:0006725);; Biological Process: response to stress (GO:0006950);; Biological Process: multicellular organism development (GO:0007275);; Biological Process: response to light stimulus (GO:0009416);; Cellular Component: chloroplast (GO:0009507);; Cellular Comp…	K03768|1.75798e-141|pmum:103342219|K03768 peptidyl-prolyl cis-trans isomerase B (cyclophilin B) [EC:5.2.1.8] | (RefSeq) peptidyl-prolyl cis-trans isomerase CYP26-2, chloroplastic	--	[O]
NNU_00603	NNU_00603	2.54784	163	2.479872	171	1.946598	140	0.665227	39	0.459328	26	1.201104	89	0.566864	38	0.587256	36	0.540486	36	1.512467	67	1.015745	61	0.994845	61	1.325757	84	1.277976	79	1.96423	114	0.140026239	-1.450374833	normal	0.005224672	-2.125365688	down	0.28112744	-1.193294599	normal	0.382093797	-0.950139937	normal	[L]	Replication, recombination and repair	Molecular Function: single-stranded DNA binding (GO:0003697);; Cellular Component: mitochondrion (GO:0005739);; Biological Process: DNA replication (GO:0006260);;	--	--	[L]
NNU_00604	NNU_00604	14.548585	676	18.542326	922	17.458783	910	15.32723	633	21.729455	885	22.251801	1191	12.589308	598	21.570699	953	23.249711	1113	17.995058	938	20.411251	877	16.268572	715	23.185812	1040	21.723608	959	20.070788	832	0.948871933	0.022090546	normal	0.897765041	0.090093767	normal	0.87410465	0.146003466	normal	0.63848778	0.289914662	normal	[K]	Transcription	Cellular Component: P-body (GO:0000932);; Biological Process: response to molecule of bacterial origin (GO:0002237);; Molecular Function: protein binding (GO:0005515);; Cellular Component: nucleus (GO:0005634);; Cellular Component: small nucleolar ribonucleoprotein complex (GO:0005732);; Cellular Component: cytosol (GO:0005829);; Biological Process: protein targeting to mitochondrion (GO:0006626)…	K12627|5.14709e-27|cit:102610236|K12627 U6 snRNA-associated Sm-like protein LSm8 | (RefSeq) sm-like protein LSM8	RNA degradation (ko03018);; Spliceosome (ko03040)	[A]
NNU_00605	NNU_00605	0.027047	6	0.010055	3	0.028907	7	0.017988	4	0	0	0.023449	6	0.041909	9	0.016904	4	0.005172	1	0.008294	2	0	0	0.044771	9	0.011001	3	0.016727	4	0.011965	3	--	--	--	--	--	--	--	--	--	--	--	--	--	--	--	--	--	--
NNU_00606	NNU_00606	37.707923	4416	40.51625	5096	46.942862	6137	44.789292	4713	40.450901	4172	45.87634	6186	42.200627	5061	45.685071	5018	47.770569	5766	50.636286	6524	55.20984	5988	57.669607	6421	47.079958	5402	48.030617	5407	50.279417	5315	0.996075737	-0.010596872	normal	0.977196068	0.022407837	normal	0.436343038	0.453286996	normal	0.9045132	0.083696055	normal	--	--	Cellular Component: P-body (GO:0000932);; Cellular Component: cytosol (GO:0005829);; Biological Process: protein glycosylation (GO:0006486);; Biological Process: protein N-linked glycosylation (GO:0006487);; Biological Process: positive regulation of cytoplasmic mRNA processing body assembly (GO:0010606);; Biological Process: negative regulation of translation (GO:0017148);; Biological Process: d…	K18749|1.79746e-111|vvi:100242198|K18749 protein LSM14 | (RefSeq) protein decapping 5	--	[U]
NNU_00607	NNU_00607	0	0	0.052458	3	0.15467	7	0.043315	2	0.160675	6	0.433636	18	0	0	0.001184	1	0.124936	5	0.131877	6	0.353018	12	0.202216	7	0.124472	5	0.024739	1	0.110895	4	--	--	--	--	--	--	--	--	--	--	--	--	--	--	--	--	--	[S]
NNU_00608	NNU_00608	7.424456	366	8.1375	426	7.09658	410	6.910408	302	3.760957	162	5.126402	310	5.855571	313	8.942856	444	9.043667	500	4.23462	241	1.362535	64	3.577106	167	4.572527	239	5.367552	271	8.494584	394	0.588242788	-0.451180219	normal	0.94125093	0.057073254	normal	0.036739615	-1.64308761	normal	0.434645208	-0.628206579	normal	[Q]	Secondary metabolites biosynthesis, transport and catabolism	--	--	--	[R]
NNU_00609	NNU_00609	25.193649	5255	30.035579	6734	29.962236	7003	27.778517	5162	33.161473	6088	25.263815	6022	28.448022	6049	37.420247	7435	33.974884	7230	33.32743	7638	27.836505	5396	29.278387	5746	33.162304	6787	31.716583	6333	33.043912	6164	0.71495454	-0.242289224	normal	0.836360139	0.132597441	normal	0.984271512	0.018100187	normal	0.906591412	0.082182506	normal	--	--	Molecular Function: binding (GO:0005488);; Biological Process: cell cycle (GO:0007049);; Biological Process: post-embryonic development (GO:0009791);; Biological Process: protein modification by small protein conjugation (GO:0032446);; Cellular Component: nuclear periphery (GO:0034399);; Cellular Component: cytoplasmic part (GO:0044444);; Biological Process: shoot system development (GO:0048367);…	--	--	--
NNU_00610	NNU_00610	0.20947	14	0.910745	65	0.150213	12	1.621846	97	0.291468	18	0.724598	56	1.10466	76	0.126241	8	0.289394	20	5.817771	425	0.129149	8	0.048099	4	1.111705	73	0.103069	7	9.852386	590	0.359537795	1.351051323	normal	--	--	--	--	--	--	0.853181455	0.41656179	normal	[S]	Function unknown	Biological Process: response to molecule of bacterial origin (GO:0002237);; Molecular Function: protein kinase activity (GO:0004672);; Molecular Function: protein binding (GO:0005515);; Cellular Component: endoplasmic reticulum (GO:0005783);; Cellular Component: plasma membrane (GO:0005886);; Biological Process: ion transport (GO:0006811);; Biological Process: defense response (GO:0006952);; Biol…	--	--	[R]
NNU_00611	NNU_00611	0.103882	12	0.061824	8	0.062654	8	0	0	0	0	0.040606	5	0.082635	10	0.276115	29	0.01847	3	0	0	0.202686	20	0.059594	7	0	0	0	0	0.072165	7	--	--	--	--	--	--	--	--	--	--	--	--	--	--	Biological Process: primary metabolic process (GO:0044238);; Biological Process: cellular macromolecule metabolic process (GO:0044260);;	K04498|2.38821e-25|cit:102625213|K04498 E1A/CREB-binding protein [EC:2.3.1.48] | (RefSeq) histone acetyltransferase HAC1-like	--	[K]
NNU_00612	NNU_00612	0	0	0	0	0	0	0	0	0.338055	8	0	0	0.072722	2	0	0	0	0	0	0	0	0	0	0	0	0	0	0	0.08681	3	--	--	--	--	--	--	--	--	--	--	--	--	--	--	Molecular Function: transcription cofactor activity (GO:0003712);; Molecular Function: histone acetyltransferase activity (GO:0004402);; Cellular Component: nucleus (GO:0005634);; Biological Process: regulation of transcription, DNA-templated (GO:0006355);; Biological Process: regulation of transcription from RNA polymerase II promoter (GO:0006357);; Molecular Function: zinc ion binding (GO:00082…	K04498|6.23655e-84|mdm:103421813|K04498 E1A/CREB-binding protein [EC:2.3.1.48] | (RefSeq) histone acetyltransferase HAC1-like	--	[K]
NNU_00613	NNU_00613	0	0	0	0	0	0	0	0	0	0	0	0	0	0	0	0	0	0	0	0	0	0	0	0	0	0	0	0	0	0	--	--	--	--	--	--	--	--	--	--	--	--	--	--	Cellular Component: vacuole (GO:0005773);; Cellular Component: chloroplast (GO:0009507);; Cellular Component: cytoplasmic vesicle membrane (GO:0030659);; Biological Process: cellular biosynthetic process (GO:0044249);; Biological Process: secondary metabolite biosynthetic process (GO:0044550);; Cellular Component: anchored component of plasma membrane (GO:0046658);; Cellular Component: apoplast (…	--	--	--
NNU_00614	NNU_00614	0	0	0	0	0	0	0.031565	4	0	0	0.028099	5	0	0	0	0	0	0	0	0	0.01363	2	0.016964	3	0	0	0	0	0.035605	5	--	--	--	--	--	--	--	--	--	--	--	--	--	--	Biological Process: microtubule cytoskeleton organization (GO:0000226);; Biological Process: cytokinesis by cell plate formation (GO:0000911);; Molecular Function: microtubule motor activity (GO:0003777);; Molecular Function: ATP binding (GO:0005524);; Cellular Component: kinesin complex (GO:0005871);; Cellular Component: microtubule (GO:0005874);; Biological Process: DNA replication (GO:0006260)…	K10401|0|vvi:100259414|K10401 kinesin family member 18/19 | (RefSeq) kinesin-like protein KIN-8A	--	[Z]
NNU_00615	NNU_00615	0.056871	3	0.210888	9	0.025353	2	0.315475	11	0	0	0.347273	15	0.194416	8	0.119275	5	0	0	0.263811	11	0	0	0	0	0.114115	4	0	0	0.142984	5	--	--	--	--	--	--	--	--	--	--	--	--	--	--	Cellular Component: endoplasmic reticulum membrane (GO:0005789);; Biological Process: chloroplast organization (GO:0009658);; Cellular Component: cortical endoplasmic reticulum (GO:0032541);;	--	--	--
NNU_00616	NNU_00616	1.121669	60	1.664221	95	1.769555	105	0.953627	46	0.347563	17	1.668479	102	1.480082	81	2.078944	105	1.173474	64	0.656038	39	0.414214	21	0.680919	35	0.564548	30	0.35806	19	1.509702	73	0.853890495	-0.329960418	normal	0.970580374	-0.021827104	normal	0.258200474	-1.432435717	normal	0.119593853	-1.781883136	normal	[F]	Nucleotide transport and metabolism	Cellular Component: cytosol (GO:0005829);; Biological Process: cellular response to DNA damage stimulus (GO:0006974);; Molecular Function: 8-oxo-7,8-dihydroguanosine triphosphate pyrophosphatase activity (GO:0008413);; Molecular Function: dihydroneopterin triphosphate pyrophosphohydrolase activity (GO:0019177);;	K03574|1.27225e-72|tcc:TCM_011890|K03574 8-oxo-dGTP diphosphatase [EC:3.6.1.55] | (RefSeq) Nudix hydrolase 1	--	--
NNU_00617	NNU_00617	0.125961	12	0	0	0	0	0	0	0	0	0	0	0.043926	5	0.023862	3	0.086148	8	0.010433	2	0	0	0.060154	6	0	0	0.023797	3	0.038131	4	--	--	--	--	--	--	--	--	--	--	--	--	[LKJ]	Replication, recombination and repair;; Transcription;; Translation, ribosomal structure and biogenesis	Molecular Function: nucleotide binding (GO:0000166);; Biological Process: RNA methylation (GO:0001510);; Molecular Function: nucleic acid binding (GO:0003676);; Molecular Function: RNA binding (GO:0003723);; Molecular Function: ATP binding (GO:0005524);; Cellular Component: nucleolus (GO:0005730);; Cellular Component: cytosol (GO:0005829);; Biological Process: protein targeting (GO:0006605);; Bio…	K13179|0|vvi:100242258|K13179 ATP-dependent RNA helicase DDX18/HAS1 [EC:3.6.4.13] | (RefSeq) DEAD-box ATP-dependent RNA helicase 27	--	[A]
NNU_00618	NNU_00618	187.423981	24256	254.506072	35472	218.153765	31645	197.366993	23010	320.21842	36544	232.809334	30375	150.913041	20157	292.371897	36078	215.842517	28814	96.191031	13692	267.390627	32128	164.255721	20155	188.262327	23948	160.922138	20106	205.664061	24091	0.773240327	-0.2630397	normal	0.907599479	-0.090656957	normal	0.989918829	0.007892401	normal	0.578080025	-0.437261478	normal	[LKJ]	Replication, recombination and repair;; Transcription;; Translation, ribosomal structure and biogenesis	Molecular Function: nucleotide binding (GO:0000166);; Biological Process: RNA methylation (GO:0001510);; Molecular Function: nucleic acid binding (GO:0003676);; Molecular Function: RNA binding (GO:0003723);; Molecular Function: ATP binding (GO:0005524);; Cellular Component: nucleolus (GO:0005730);; Cellular Component: cytosol (GO:0005829);; Biological Process: protein import into nucleus (GO:0006…	K13179|0|vvi:100242258|K13179 ATP-dependent RNA helicase DDX18/HAS1 [EC:3.6.4.13] | (RefSeq) DEAD-box ATP-dependent RNA helicase 27	--	[A]
NNU_00619	NNU_00619	132.642517	3218	104.771873	2735	139.33345	3791	46.274956	1011	100.471817	2151	42.02356	1176	119.902168	3004	100.683075	2329	98.536041	2467	79.704216	2130	47.574917	1071	63.337154	1468	54.086056	1291	56.319347	1320	21.830692	479	3.75E-05	-1.648146046	down	0.513366993	-0.32759287	normal	0.013301781	-1.177693212	normal	0.001995453	-1.296336863	down	--	--	--	--	--	--
NNU_00620	NNU_00620	0.025898	5	0.072125	13	0.005792	2	0.028866	5	0	0	0.009537	2	0.037746	7	0.013624	3	0	0	0.011558	2	0	0	0	0	0.011626	2	0.026902	5	0.028737	5	--	--	--	--	--	--	--	--	--	--	--	--	[C]	Energy production and conversion	Molecular Function: protein binding (GO:0005515);; Cellular Component: cytosol (GO:0005829);; Biological Process: glycolytic process (GO:0006096);; Biological Process: tricarboxylic acid cycle (GO:0006099);; Biological Process: water transport (GO:0006833);; Biological Process: hyperosmotic response (GO:0006972);; Biological Process: Golgi organization (GO:0007030);; Molecular Function: phosphoen…	K01595|0|vvi:100247335|K01595 phosphoenolpyruvate carboxylase [EC:4.1.1.31] | (RefSeq) phosphoenolpyruvate carboxylase 4	Pyruvate metabolism (ko00620);; Carbon fixation in photosynthetic organisms (ko00710);; Carbon metabolism (ko01200)	--
NNU_00621	NNU_00621	6.331883	802	8.035596	1095	5.595852	795	0.759045	87	0.786412	88	1.007099	148	0.732973	96	1.012367	123	1.316468	173	0.827934	116	0.545253	65	0.208993	26	0.445415	56	0.252896	31	0.933709	107	3.81E-09	-3.041545598	down	1.32E-08	-2.794974306	down	1.09E-11	-4.068590445	down	3.49E-14	-4.357473136	down	[V]	Defense mechanisms	Molecular Function: ATP binding (GO:0005524);; Cellular Component: plasma membrane (GO:0005886);; Biological Process: obsolete ATP catabolic process (GO:0006200);; Biological Process: response to water deprivation (GO:0009414);; Cellular Component: chloroplast (GO:0009507);; Biological Process: response to abscisic acid (GO:0009737);; Biological Process: cellular process (GO:0009987);; Biological…	--	--	[Q]
NNU_00622	NNU_00622	18.565229	1000	16.661022	966	19.758833	1194	19.379755	940	24.043613	1143	22.382311	1391	25.137262	1398	26.094479	1340	29.375109	1633	20.480965	1215	24.357979	1217	22.638151	1165	29.758095	1576	34.477764	1794	27.007277	1315	0.924289707	0.050296171	normal	0.335159949	0.46001219	normal	0.547106234	0.374767849	normal	0.121643991	0.701326809	normal	[K]	Transcription	Molecular Function: transcription factor activity, sequence-specific DNA binding (GO:0003700);; Molecular Function: transcription cofactor activity (GO:0003712);; Molecular Function: protein binding (GO:0005515);; Cellular Component: nucleus (GO:0005634);; Biological Process: regulation of transcription, DNA-templated (GO:0006355);; Biological Process: regulation of transcription from RNA polymer…	--	--	[K]
NNU_00623	NNU_00623	9.210076	862	8.999246	906	7.686516	807	2.500783	211	3.96114	327	3.460137	374	3.035069	294	2.64541	236	3.274469	317	5.043581	520	3.630536	315	3.959567	354	1.850775	171	2.196426	199	2.112519	179	0.001162247	-1.674785639	down	0.000830445	-1.624405279	down	0.044647879	-1.181142482	normal	2.55E-05	-2.201100407	down	[I]	Lipid transport and metabolism	Cellular Component: Golgi membrane (GO:0000139);; Molecular Function: carboxylic ester hydrolase activity (GO:0004091);; Cellular Component: extracellular region (GO:0005576);; Cellular Component: endoplasmic reticulum membrane (GO:0005789);; Biological Process: metabolic process (GO:0008152);; Biological Process: fatty acid catabolic process (GO:0009062);; Cellular Component: chloroplast (GO:000…	--	--	[R]
NNU_00624	NNU_00624	8.804408	986	3.090444	372	8.522679	1070	0.085933	9	0.450478	48	0.597663	78	0.489218	62	0.70419	81	0.808681	93	0.659754	83	0.059291	8	2.418691	258	0.016502	3	0.098961	12	0.013401	2	0.001065894	-4.449176352	down	0.000572528	-3.391102	down	0.050750276	-2.521868811	normal	2.63E-06	-6.731723104	down	--	--	Cellular Component: Golgi apparatus (GO:0005794);; Cellular Component: trans-Golgi network (GO:0005802);; Cellular Component: plasma membrane (GO:0005886);; Biological Process: phosphate ion transport (GO:0006817);; Biological Process: iron ion transport (GO:0006826);; Biological Process: response to wounding (GO:0009611);; Biological Process: coumarin biosynthetic process (GO:0009805);; Biologic…	--	--	[U]
NNU_00625	NNU_00625	2.979995	158	28.569752	1630	0	0	0.344624	17	0	0	0.181397	12	7.761761	425	0.09961	6	0.037064	3	0.238781	14	0	0	0.040042	3	1.924645	101	0	0	0.503268	25	0.420991587	-5.351509379	normal	0.577658281	-2.000596388	normal	0.215128249	-8.513060412	normal	0.554035379	-3.542302704	normal	--	--	Cellular Component: cell wall (GO:0005618);; Cellular Component: membrane (GO:0016020);;	--	--	--
NNU_00626	NNU_00626	0.233395	5	0.388077	8	0.063195	2	0.448049	8	0.215622	4	0.554798	12	0.478943	9	0.089379	2	0.122048	3	0.291738	6	0.094529	2	0.440069	8	0.144787	3	0.084397	2	0.450412	8	--	--	--	--	--	--	--	--	--	--	--	--	--	--	--	--	--	--
NNU_00627	NNU_00627	0.105068	3	0.637292	20	0.156363	5	0.201296	6	0.588592	15	0.3896	13	1.416644	41	0.798292	22	0.279871	9	0.281733	9	0.088287	3	0	0	1.190814	33	0.353369	10	1.055507	27	--	--	--	--	--	--	--	--	--	--	--	--	[C]	Energy production and conversion	Molecular Function: iron ion binding (GO:0005506);; Molecular Function: NADH dehydrogenase (ubiquinone) activity (GO:0008137);; Molecular Function: electron carrier activity (GO:0009055);; Cellular Component: chloroplast thylakoid membrane (GO:0009535);; Biological Process: photosynthesis, light reaction (GO:0019684);; Molecular Function: quinone binding (GO:0048038);; Molecular Function: 4 iron,…	--	--	[C]
NNU_00628	NNU_00628	15.148534	2639	16.994343	3281	21.133753	5543	23.204735	4885	26.534126	5475	21.23632	5729	37.273691	9000	55.578895	12394	57.014866	13760	17.708315	4562	35.054989	7603	49.113384	10972	31.250563	7187	38.258461	8642	19.175491	4055	0.461053764	0.433184096	normal	8.60E-05	1.643811563	up	0.000686435	1.49393892	up	0.011786954	1.11001211	normal	[P]	Inorganic ion transport and metabolism	Molecular Function: magnesium ion binding (GO:0000287);; Molecular Function: phospholipid-translocating ATPase activity (GO:0004012);; Molecular Function: calmodulin binding (GO:0005516);; Molecular Function: ATP binding (GO:0005524);; Cellular Component: plasma membrane (GO:0005886);; Biological Process: cation transport (GO:0006812);; Cellular Component: chloroplast envelope (GO:0009941);; Mole…	K01530|0|pxb:103946852|K01530 phospholipid-translocating ATPase [EC:3.6.3.1] | (RefSeq) putative phospholipid-transporting ATPase 9	--	[R]
NNU_00629	NNU_00629	10.511783	1815	11.784729	2221	11.785305	2308	14.265846	2238	16.531779	2590	11.983594	2430	10.121459	1893	13.307108	2206	11.534656	2088	12.40157	2433	9.850966	1659	13.568108	2290	11.677993	2064	12.272956	2085	12.116095	1951	0.922990316	0.082296545	normal	0.961120997	-0.031058992	normal	0.892120604	0.088009354	normal	0.995820856	0.001386815	normal	--	--	Biological Process: mitotic cell cycle (GO:0000278);; Biological Process: nuclear-transcribed mRNA catabolic process (GO:0000956);; Molecular Function: protein binding (GO:0005515);; Cellular Component: nucleus (GO:0005634);; Biological Process: auxin-activated signaling pathway (GO:0009734);; Biological Process: auxin polar transport (GO:0009926);; Biological Process: phloem or xylem histogenesi…	K13123|0|vvi:100242404|K13123 G patch domain-containing protein 1 | (RefSeq) G patch domain-containing protein TGH	--	[A]
NNU_00630	NNU_00630	0.975573	22	0.468607	11	2.030234	50	1.781735	35	0.676548	14	3.830773	97	2.448412	56	1.32447	28	1.492781	34	1.245086	30	0.812885	17	0.290208	7	2.07859	45	1.267503	27	2.892115	57	0.300591658	1.14008485	normal	--	--	--	--	--	--	0.792567132	0.427541081	normal	[TZDR]	Signal transduction mechanisms;; Cytoskeleton;; Cell cycle control, cell division, chromosome partitioning;; General function prediction only	Cellular Component: plant-type vacuole (GO:0000325);; Molecular Function: calcium ion binding (GO:0005509);; Molecular Function: protein binding (GO:0005515);; Cellular Component: mitochondrion (GO:0005739);; Biological Process: systemic acquired resistance, salicylic acid mediated signaling pathway (GO:0009862);; Biological Process: response to chitin (GO:0010200);; Molecular Function: 2-alkenal…	K13448|1.04868e-66|cmo:103494094|K13448 calcium-binding protein CML | (RefSeq) probable calcium-binding protein CML15	Plant-pathogen interaction (ko04626)	[T]
NNU_00631	NNU_00631	0.010178	2	0.008164	1	0.020669	3	0.007289	1	0.028253	3	0.004888	1	0.014423	2	20.311325	1941	0.011972	2	0.01028	2	0	0	47.978382	4593	0.016057	2	0.019753	2	16.068058	1456	--	--	--	--	--	--	--	--	--	--	--	--	[M]	Cell wall/membrane/envelope biogenesis	--	K01180|0|tcc:TCM_019610|K01180 endo-1,3(4)-beta-glucanase [EC:3.2.1.6] | (RefSeq) Glycosyl hydrolase family 81 protein	--	[G]
NNU_00632	NNU_00632	4.011715	698	5.051796	946	5.174257	1010	5.856429	918	2.998888	461	7.021221	1409	4.780606	859	5.844468	970	4.314783	775	5.061396	970	3.182357	514	4.452321	740	3.087799	529	3.279024	551	5.899233	928	0.608202475	0.312656343	normal	0.974954543	-0.010011546	normal	0.695140486	-0.303603875	normal	0.225051061	-0.674285823	normal	--	--	Molecular Function: protein kinase activity (GO:0004672);; Molecular Function: protein serine/threonine kinase activity (GO:0004674);; Cellular Component: plasma membrane (GO:0005886);; Cellular Component: plasmodesma (GO:0009506);; Biological Process: response to cytokinin (GO:0009735);; Biological Process: abscisic acid-activated signaling pathway (GO:0009738);; Biological Process: seed germina…	--	--	[T]
NNU_00633	NNU_00633	15.218012	1288	20.605806	1876	21.285072	2020	23.678772	1804	21.895191	1635	26.230856	2560	25.459763	2225	32.49593	2622	36.965599	3228	27.641935	2577	23.091766	1812	23.808741	1925	22.20948	1848	24.372841	1992	22.282875	1705	0.658627369	0.265949573	normal	0.130818143	0.650797446	normal	0.609139837	0.325396095	normal	0.757763569	0.195614916	normal	--	--	Cellular Component: mitochondrion (GO:0005739);; Cellular Component: endoplasmic reticulum (GO:0005783);; Cellular Component: plasmodesma (GO:0009506);; Cellular Component: integral component of membrane (GO:0016021);;	K20724|8.5807e-173|cit:102627174|K20724 transmembrane protein 33 | (RefSeq) hypothetical protein	--	--
NNU_00634	NNU_00634	4.196389	238	10.784776	656	4.664094	296	37.593731	1912	12.991735	648	23.311167	1519	28.463446	1661	13.902158	749	6.615406	386	93.849426	5841	64.370255	3373	30.933643	1670	21.263189	1182	25.481812	1391	8.025653	410	0.000978372	2.097386111	up	0.337076063	1.264984479	normal	0.010883274	2.915366837	normal	8.85E-05	1.74426489	up	--	--	Cellular Component: Golgi apparatus (GO:0005794);; Biological Process: anion transport (GO:0006820);; Biological Process: response to stress (GO:0006950);; Biological Process: signal transduction (GO:0007165);; Biological Process: macromolecule biosynthetic process (GO:0009059);; Biological Process: response to abiotic stimulus (GO:0009628);; Biological Process: response to hormone (GO:0009725);;…	--	--	--
NNU_00635	NNU_00635	0	0	0	0	0.078871	2	0	0	0	0	0	0	0	0	0	0	0	0	0	0	0	0	0	0	0	0	0	0	0	0	--	--	--	--	--	--	--	--	--	--	--	--	--	--	--	--	--	--
[truncated: 29,730 more rows]
[truncated: 6 more columns]
