# Supplementary material for: Time-course analysis and transcriptomic identification of key response strategies of Nelumbo nucifera to complete submergence
Source: Hortic Res. 2022 Feb 11;9:uhac001. doi: 10.1093/hr/uhac001 (PMC8973275; doi:10.1093/hr/uhac001)
Supplement: Web_Material_uhac001 [file web_material_uhac001.zip › Supplementary data S5.xls]

#ID	gene_name	G0-1_FPKM	G0-1_count	G0-2_FPKM	G0-2_count	G0-3_FPKM	G0-3_count	G24-1_FPKM	G24-1_count	G24-2_FPKM	G24-2_count	G24-3_FPKM	G24-3_count	G3-1_FPKM	G3-1_count	G3-2_FPKM	G3-2_count	G3-3_FPKM	G3-3_count	G5d-1_FPKM	G5d-1_count	G5d-2_FPKM	G5d-2_count	G5d-3_FPKM	G5d-3_count	G6-1_FPKM	G6-1_count	G6-2_FPKM	G6-2_count	G6-3_FPKM	G6-3_count	G0-1_G0-2_G0-3_vs_G24-1_G24-2_G24-3_DESeq2_FDR	G0-1_G0-2_G0-3_vs_G24-1_G24-2_G24-3_DESeq2_log2FC	G0-1_G0-2_G0-3_vs_G24-1_G24-2_G24-3_DESeq2_(FDR_0.01_FC_2)_regulated	G0-1_G0-2_G0-3_vs_G3-1_G3-2_G3-3_DESeq2_FDR	G0-1_G0-2_G0-3_vs_G3-1_G3-2_G3-3_DESeq2_log2FC	G0-1_G0-2_G0-3_vs_G3-1_G3-2_G3-3_DESeq2_(FDR_0.01_FC_2)_regulated	G0-1_G0-2_G0-3_vs_G5d-1_G5d-2_G5d-3_DESeq2_FDR	G0-1_G0-2_G0-3_vs_G5d-1_G5d-2_G5d-3_DESeq2_log2FC	G0-1_G0-2_G0-3_vs_G5d-1_G5d-2_G5d-3_DESeq2_(FDR_0.01_FC_2)_regulated	G0-1_G0-2_G0-3_vs_G6-1_G6-2_G6-3_DESeq2_FDR	G0-1_G0-2_G0-3_vs_G6-1_G6-2_G6-3_DESeq2_log2FC	G0-1_G0-2_G0-3_vs_G6-1_G6-2_G6-3_DESeq2_(FDR_0.01_FC_2)_regulated	COG_class	COG_class_annotation	GO_annotation	KEGG_annotation	KEGG_pathway_annotation	KOG_class
NNU_00001	NNU_00001	3.9215	394	3.894628	383	3.63802	383	18.413826	2139	19.854919	2069	20.941935	2296	25.829691	2390	6.071141	638	6.49121	721	15.887527	1661	17.094816	1500	18.875208	1752	18.332684	1708	18.896471	1842	27.580282	2587	3.24744769195628e-47	2.07182518795174	up	0.0677527078967454	1.30349248207684	normal	6.61206676593319e-19	1.95720475008678	up	4.29383924274047e-08	2.29158424351077	up	--	--	--	--	--	--
NNU_00002	NNU_00002	0.0	0	0.0	0	0.241246	7	0.091545	3	0.320824	8	0.838324	22	0.0	0	0.523394	14	0.880062	24	0.0	0	0.3701	8	0.0	0	1.26054	28	0.739559	18	0.313412	7	--	--	--	--	--	--	--	--	--	--	--	--	--	--	Biological Process: transition metal ion transport (GO:0000041);; Biological Process: phosphorelay signal transduction system (GO:0000160);; Cellular Component: nucleus (GO:0005634);; Cellular Component: cytoplasm (GO:0005737);; Biological Process: embryo sac development (GO:0009553);; Molecular Function: histidine phosphotransfer kinase activity (GO:0009927);; Biological Process: regulation of s…	K14490|1.52366e-12|mus:104000245|K14490 histidine-containing phosphotransfer peotein | (RefSeq) histidine-containing phosphotransfer protein 2 isoform X1	Plant hormone signal transduction (ko04075)	[T]
NNU_00003	NNU_00003	0.0	0	0.0	0	0.0	0	0.0	0	0.0	0	0.0	0	0.0	0	0.0	0	0.0	0	0.0	0	0.0	0	0.0	0	0.0	0	0.0	0	0.0	0	--	--	--	--	--	--	--	--	--	--	--	--	--	--	--	--	--	--
NNU_00004	NNU_00004	0.0	0	0.0	0	0.0	0	0.0	0	0.0	0	0.0	0	0.0	0	0.0	0	0.090369	8	0.0	0	0.0	0	0.0	0	0.088832	7	0.0	0	0.0	0	--	--	--	--	--	--	--	--	--	--	--	--	[R]	General function prediction only	Biological Process: polysaccharide biosynthetic process (GO:0000271);; Molecular Function: protein binding (GO:0005515);; Cellular Component: mitochondrion (GO:0005739);; Cellular Component: endoplasmic reticulum (GO:0005783);; Biological Process: asymmetric cell division (GO:0008356);; Biological Process: regulation of cell size (GO:0008361);; Biological Process: nucleotide biosynthetic process …	K13947|0|vvi:100263725|K13947 auxin efflux carrier family | (RefSeq) probable auxin efflux carrier component 1b	--	--
NNU_00005	NNU_00005	4.137431	253	6.354877	381	6.036705	387	7.434252	526	7.659181	486	9.458474	632	7.904666	445	9.466516	605	10.59055	716	7.071986	450	7.163944	383	5.988661	339	10.510268	596	9.968752	592	5.892222	337	0.307559036569131	0.282566115841728	normal	0.206911225598752	0.349266110577411	normal	0.821393328762881	0.0700803055575815	normal	0.285710801842863	0.422897618843701	normal	--	--	Cellular Component: core TFIIH complex (GO:0000439);; Cellular Component: nucleus (GO:0005634);; Biological Process: nucleotide-excision repair (GO:0006289);; Biological Process: transcription, DNA-templated (GO:0006351);;	K03141|0|pda:103707094|K03141 transcription initiation factor TFIIH subunit 1 | (RefSeq) probable RNA polymerase II transcription factor B subunit 1-1	Basal transcription factors (ko03022);; Nucleotide excision repair (ko03420)	[KL]
NNU_00006	NNU_00006	7.882228	639	8.745198	694	6.551223	556	13.857283	1299	14.250257	1198	13.067141	1156	15.158017	1132	7.067774	599	9.146517	820	13.935612	1175	12.408747	879	16.030582	1201	12.273044	923	11.924723	938	9.723118	736	0.000413916572333378	0.541405632084513	normal	0.920517709961009	0.0529752130909407	normal	0.0113498926899341	0.663714909363798	normal	0.237868877217329	0.329055397346172	normal	[RTKL]	General function prediction only;; Signal transduction mechanisms;; Transcription;; Replication, recombination and repair	Molecular Function: actin binding (GO:0003779);; Molecular Function: protein serine/threonine kinase activity (GO:0004674);; Molecular Function: calmodulin-dependent protein kinase activity (GO:0004683);; Molecular Function: signal transducer, downstream of receptor, with serine/threonine kinase activity (GO:0004702);; Molecular Function: calcium-dependent protein serine/threonine phosphatase act…	--	--	[T]
NNU_00007	NNU_00007	0.0	0	0.0	0	0.0	0	0.0	0	0.192227	5	0.546368	13	0.682878	13	0.0	0	0.0	0	0.0	0	0.0	0	0.334652	7	0.0	0	0.21429	5	0.0	0	--	--	--	--	--	--	--	--	--	--	--	--	[P]	Inorganic ion transport and metabolism	Cellular Component: Golgi membrane (GO:0000139);; Molecular Function: monooxygenase activity (GO:0004497);; Molecular Function: N,N-dimethylaniline monooxygenase activity (GO:0004499);; Cellular Component: nucleoplasm (GO:0005654);; Cellular Component: endoplasmic reticulum membrane (GO:0005789);; Cellular Component: cytosol (GO:0005829);; Biological Process: response to water deprivation (GO:000…	K11816|3.56683e-48|cmo:103498935|K11816 indole-3-pyruvate monooxygenase [EC:1.14.13.168] | (RefSeq) YUC8; probable indole-3-pyruvate monooxygenase YUCCA8	Tryptophan metabolism (ko00380)	[Q]
NNU_00008	NNU_00008	26.660711	426	24.219393	379	19.107315	320	27.250568	504	31.181065	517	40.239761	702	19.504013	288	8.824002	148	9.028933	160	18.854658	314	32.86322	459	58.712063	867	12.013221	179	12.937575	201	11.069461	166	0.499932745492507	0.202789804491656	normal	0.0130641442394638	-1.25059594632468	normal	0.449719856196303	0.473360861231369	normal	0.000292796494116064	-1.1601236606434	down	[T]	Signal transduction mechanisms	Biological Process: inactivation of MAPK activity (GO:0000188);; Molecular Function: protein tyrosine phosphatase activity (GO:0004725);; Cellular Component: nucleus (GO:0005634);; Biological Process: protein dephosphorylation (GO:0006470);; Molecular Function: protein tyrosine/serine/threonine phosphatase activity (GO:0008138);; Molecular Function: MAP kinase phosphatase activity (GO:0033549);; …	K14819|1.28448e-75|tcc:TCM_024066|K14819 dual specificity phosphatase 12 [EC:3.1.3.16 3.1.3.48] | (RefSeq) Dual specificity protein phosphatase-related isoform 1	--	[V]
NNU_00009	NNU_00009	0.0	0	0.0	0	0.166764	4	0.20145	5	0.231296	5	0.0	0	0.504599	9	0.233572	5	0.249328	5	0.0	0	0.0	0	0.0	0	0.0	0	0.384106	7	0.0	0	--	--	--	--	--	--	--	--	--	--	--	--	--	--	--	--	--	--
NNU_00010	NNU_00010	0.0	0	0.0	0	0.0	0	0.0	0	0.0	0	0.0	0	0.0	0	0.0	0	0.0	0	0.0	0	0.0	0	0.0	0	0.0	0	0.0	0	0.0	0	--	--	--	--	--	--	--	--	--	--	--	--	--	--	Molecular Function: DNA binding (GO:0003677);; Molecular Function: transcription factor activity, sequence-specific DNA binding (GO:0003700);; Cellular Component: nucleus (GO:0005634);; Biological Process: regulation of transcription, DNA-templated (GO:0006355);; Biological Process: signal transduction (GO:0007165);; Biological Process: asymmetric cell division (GO:0008356);; Biological Process: …	K09419|4.5836e-128|tcc:TCM_040889|K09419 heat shock transcription factor, other eukaryote | (RefSeq) Heat shock transcription factor B4	--	[K]
NNU_00011	NNU_00011	6.519695	461	6.462116	448	5.934344	440	9.245506	757	6.542758	481	6.38047	493	17.75222	1158	25.653227	1898	22.335762	1747	8.782332	647	5.884758	364	4.125978	270	16.230005	1066	15.943029	1095	15.192872	1005	0.825371404500018	-0.0631693629200683	normal	1.25150934216907e-11	1.37654473803455	up	0.493873608535878	-0.252686377355694	normal	5.37499627422866e-05	1.10570354780036	up	--	--	Cellular Component: extracellular region (GO:0005576);; Cellular Component: chloroplast (GO:0009507);; Biological Process: actin filament-based movement (GO:0030048);;	--	--	--
NNU_00012	NNU_00012	0.0	0	1.245637	30	0.0	0	0.0	0	0.157004	4	0.0	0	0.0	0	0.0	0	0.0	0	0.0	0	0.0	0	0.0	0	0.138263	4	0.0	0	0.0	0	--	--	--	--	--	--	--	--	--	--	--	--	--	--	Cellular Component: nucleus (GO:0005634);; Biological Process: response to wounding (GO:0009611);; Biological Process: response to abiotic stimulus (GO:0009628);; Biological Process: jasmonic acid metabolic process (GO:0009694);; Biological Process: response to ethylene (GO:0009723);; Biological Process: response to auxin (GO:0009733);; Biological Process: response to salicylic acid (GO:0009751);…	--	--	--
NNU_00013	NNU_00013	39.835335	470	39.152294	453	35.855171	443	30.897858	422	31.727676	389	32.595112	420	24.086567	262	20.167667	249	25.442104	332	40.322567	495	37.118584	383	47.390987	517	41.099449	450	30.196774	346	33.927357	374	0.00061839727159974	-0.561011235371281	normal	1.2611007873746e-07	-1.12228371094401	down	0.778049917381707	-0.0893954597444041	normal	0.422923305418691	-0.328317903240045	normal	--	--	--	--	--	--
NNU_00014	NNU_00014	0.094882	5	0.087636	4	0.124564	7	0.428235	23	0.196905	10	0.428972	22	0.838662	36	0.14312	7	0.147653	8	0.0	0	0.049789	2	0.0	0	0.780582	34	0.722696	33	1.0116	44	--	--	--	--	--	--	--	--	--	0.00113169718938093	2.54374972030752	up	--	--	Cellular Component: mitochondrion (GO:0005739);; Biological Process: meiotic cell cycle (GO:0007126);; Cellular Component: chloroplast (GO:0009507);; Biological Process: xylem and phloem pattern formation (GO:0010051);; Biological Process: regulation of gene expression (GO:0010468);; Cellular Component: cytosolic ribosome (GO:0022626);; Biological Process: chloroplast RNA processing (GO:0031425);…	--	--	[R]
NNU_00015	NNU_00015	1.421207	173	2.29644	274	1.414944	180	0.739014	104	0.552165	70	0.955535	127	0.142195	16	0.271141	35	0.227669	31	0.796772	101	0.544731	58	0.343778	39	0.500369	57	0.73715	87	0.445044	51	3.13905912779776e-05	-1.44483953106944	down	1.18061069505992e-17	-3.30978410656257	down	9.19865616206803e-06	-1.80077476319855	down	2.42352575547347e-06	-1.79738055936884	down	[U]	Intracellular trafficking, secretion, and vesicular transport	Molecular Function: peptidase activity (GO:0008233);; Biological Process: protein metabolic process (GO:0019538);; Biological Process: posttranscriptional gene silencing by RNA (GO:0035194);; Cellular Component: membrane part (GO:0044425);; Biological Process: production of small RNA involved in gene silencing by RNA (GO:0070918);;	K09648|1.53465e-73|vvi:100244265|K09648 mitochondrial inner membrane protease subunit 2 [EC:3.4.21.-] | (RefSeq) mitochondrial inner membrane protease subunit 2	Protein export (ko03060)	[OU]
NNU_00016	NNU_00016	0.0	0	0.0	0	0.0	0	0.0	0	0.0	0	0.0	0	0.0	0	0.0	0	0.0	0	0.0	0	0.0	0	0.0	0	0.0	0	0.0	0	0.0	0	--	--	--	--	--	--	--	--	--	--	--	--	--	--	Cellular Component: cytosolic ribosome (GO:0022626);; Cellular Component: intracellular membrane-bounded organelle (GO:0043231);; Biological Process: single-organism process (GO:0044699);;	--	--	[GE]
NNU_00017	NNU_00017	2.404041	38	3.581634	56	3.416911	57	0.0	0	0.0	0	0.455659	8	0.0	0	0.31083	6	0.0	0	1.934919	32	0.443653	7	0.0	0	0.0	0	0.0	0	1.125992	17	0.000526782562078877	-3.92150823195248	down	0.000416983871802377	-4.08786063654028	down	0.114335879657636	-1.94492517634006	normal	0.154156258647302	-2.23597931388228	normal	--	--	Molecular Function: protein kinase activity (GO:0004672);; Cellular Component: plasma membrane (GO:0005886);; Biological Process: DNA metabolic process (GO:0006259);; Biological Process: cellular protein modification process (GO:0006464);; Biological Process: organelle organization (GO:0006996);; Biological Process: signal transduction (GO:0007165);; Biological Process: cell proliferation (GO:000…	--	--	--
NNU_00018	NNU_00018	0.767788	280	0.88542	316	0.651347	249	0.913487	385	0.774559	293	0.734662	293	0.889048	299	0.753105	287	0.784508	316	0.605286	230	0.4099	131	0.190057	64	0.55352	188	1.080727	383	0.28443	97	0.358960807054661	-0.211472956570585	normal	0.211124563932878	-0.320122483189471	normal	0.013460388981478	-1.16167457811591	normal	0.36775462995038	-0.542925699832208	normal	--	--	Cellular Component: mitochondrion (GO:0005739);;	--	--	[R]
NNU_00019	NNU_00019	708.90741	35284	657.03363	32050	655.648621	34208	278.229065	16031	139.30545	7199	192.082336	10447	78.302246	3594	42.487679	2213	33.091637	1823	425.807709	22075	326.830658	14221	81.892311	3771	22.542812	1042	19.182745	928	206.951981	9629	2.89612599163051e-12	-2.0090305118684	down	1.73921153623106e-22	-4.01314814740372	down	0.00915854436474389	-1.50987915780692	down	0.00619690156260242	-2.73094092931081	down	[C]	Energy production and conversion	Biological Process: transition metal ion transport (GO:0000041);; Cellular Component: nucleus (GO:0005634);; Cellular Component: vacuole (GO:0005773);; Cellular Component: peroxisome (GO:0005777);; Molecular Function: glycolate oxidase activity (GO:0008891);; Cellular Component: plasmodesma (GO:0009506);; Cellular Component: chloroplast stroma (GO:0009570);; Biological Process: oxidative photosyn…	K11517|0|tcc:TCM_029459|K11517 (S)-2-hydroxy-acid oxidase [EC:1.1.3.15] | (RefSeq) Aldolase-type TIM barrel family protein isoform 1	Glyoxylate and dicarboxylate metabolism (ko00630);; Carbon metabolism (ko01200);; Peroxisome (ko04146)	[C]
NNU_00020	NNU_00020	1.011214	59	1.406586	81	0.510497	32	0.0	0	0.0	0	0.024485	2	0.0	0	0.0	0	0.0	0	0.015545	1	0.014975	1	0.01167	1	0.0	0	0.0	0	0.0	0	--	--	--	--	--	--	--	--	--	--	--	--	[S]	Function unknown	Biological Process: regionalization (GO:0003002);; Molecular Function: protein serine/threonine kinase activity (GO:0004674);; Molecular Function: protein binding (GO:0005515);; Cellular Component: endosome (GO:0005768);; Cellular Component: endoplasmic reticulum (GO:0005783);; Cellular Component: plasma membrane (GO:0005886);; Biological Process: cellular protein modification process (GO:0006464…	--	--	[R]
NNU_00021	NNU_00021	50.560699	2531	44.464397	2182	51.88026	2723	13.493154	782	7.15164	372	7.957732	436	25.673494	1185	24.671089	1292	22.356928	1239	9.724458	508	6.893784	302	0.550001	26	28.430548	1322	21.650976	1053	32.580757	1525	5.11570996030914e-18	-2.63478203169473	down	1.02953800482336e-10	-1.41880631001815	down	9.00182563953708e-05	-3.18529789735303	down	0.0247841582965814	-0.995055746447332	normal	[O]	Posttranslational modification, protein turnover, chaperones	Biological Process: maltose metabolic process (GO:0000023);; Molecular Function: serine-type endopeptidase activity (GO:0004252);; Biological Process: proteolysis (GO:0006508);; Molecular Function: peptidase activity (GO:0008233);; Cellular Component: chloroplast thylakoid lumen (GO:0009543);; Biological Process: thylakoid membrane organization (GO:0010027);; Biological Process: photosystem II re…	--	--	[O]
NNU_00022	NNU_00022	3.512973	189	0.418206	22	0.651944	37	0.348878	22	0.0	0	0.0	0	0.910806	46	0.920923	52	12.482217	742	0.0	0	0.0	0	0.0	0	0.307577	16	0.203379	11	4.038728	203	--	--	--	0.475616783026665	0.933620945958788	normal	--	--	--	0.987793548573921	-0.0271360152084052	normal	--	--	Biological Process: cell fate specification (GO:0001708);; Molecular Function: iron ion transmembrane transporter activity (GO:0005381);; Molecular Function: zinc ion transmembrane transporter activity (GO:0005385);; Cellular Component: plasma membrane (GO:0005886);; Biological Process: iron ion transport (GO:0006826);; Biological Process: zinc II ion transport (GO:0006829);; Biological Process: …	K14709|2.03004e-138|pmum:103328995|K14709 solute carrier family 39 (zinc transporter), member 1/2/3 | (RefSeq) zinc transporter 8-like	--	[P]
NNU_00023	NNU_00023	0.082781	7	0.129895	10	0.123372	10	0.0	0	0.0	0	0.050336	4	0.0	0	0.841779	64	0.653861	53	0.0	0	0.0	0	0.0	0	0.0	0	0.0	0	0.0	0	--	--	--	--	--	--	--	--	--	--	--	--	--	--	Cellular Component: endoplasmic reticulum (GO:0005783);; Cellular Component: plasma membrane (GO:0005886);;	--	--	[R]
NNU_00024	NNU_00024	39.577728	2790	43.863869	3030	36.844948	2723	55.952179	4566	45.951504	3363	58.054298	4472	39.768242	2585	41.919807	3091	43.926117	3426	63.631092	4672	59.004044	3636	43.163059	2814	38.979408	2552	63.812557	4369	64.633598	4259	0.481737779192228	0.122414600188556	normal	0.000506282613327857	-0.341829135845937	normal	0.20513038985583	0.231645146580109	normal	0.568274576253496	0.286623967754172	normal	--	--	Molecular Function: RNA binding (GO:0003723);;	K13162|0|pmum:103325145|K13162 poly(rC)-binding protein 2/3/4 | (RefSeq) KH domain-containing protein At4g18375-like	--	[AR]
NNU_00025	NNU_00025	0.0	0	0.06396	5	2.263607	190	0.0	0	0.0	0	0.0	0	0.0	0	0.514502	43	0.439908	39	0.0	0	0.0	0	0.0	0	0.0	0	0.0	0	0.0	0	--	--	--	0.554422465967188	-1.02593343260329	normal	--	--	--	--	--	--	[Q]	Secondary metabolites biosynthesis, transport and catabolism	Molecular Function: copper ion binding (GO:0005507);; Cellular Component: mitochondrion (GO:0005739);; Biological Process: response to water deprivation (GO:0009414);; Biological Process: lignin biosynthetic process (GO:0009809);; Biological Process: plant-type cell wall biogenesis (GO:0009832);; Biological Process: glucuronoxylan metabolic process (GO:0010413);; Cellular Component: cytoplasmic v…	K05909|0|vvi:100245042|K05909 laccase [EC:1.10.3.2] | (RefSeq) laccase-17	--	[Q]
NNU_00026	NNU_00026	34.437977	2819	41.093094	3296	34.488976	2959	51.64941	4893	52.642071	4473	56.019375	5010	55.590401	4195	60.039318	5140	66.720528	6041	64.983025	5539	69.985542	5007	53.949898	4084	44.175171	3357	63.631996	5058	35.248909	2697	0.0169023841836782	0.255893530411614	normal	0.00149537614080176	0.323766903079164	normal	2.35415299640752e-05	0.55646592843548	normal	0.693779097853553	0.132081070720014	normal	--	--	Biological Process: MAPK cascade (GO:0000165);; Molecular Function: DNA binding (GO:0003677);; Molecular Function: transcription factor activity, sequence-specific DNA binding (GO:0003700);; Molecular Function: protein binding (GO:0005515);; Cellular Component: nucleus (GO:0005634);; Biological Process: regulation of translation (GO:0006417);; Biological Process: protein targeting to membrane (GO…	--	--	--
NNU_00027	NNU_00027	0.042731	2	0.137913	4	0.0	0	0.0	0	0.0	0	0.528768	17	0.456143	13	0.09124	3	0.26994	9	0.0	0	0.069604	2	0.277682	8	0.0	0	0.075083	3	0.13043	4	--	--	--	--	--	--	--	--	--	--	--	--	--	--	Biological Process: MAPK cascade (GO:0000165);; Biological Process: response to superoxide (GO:0000303);; Molecular Function: DNA binding (GO:0003677);; Molecular Function: transcription factor activity, sequence-specific DNA binding (GO:0003700);; Molecular Function: protein binding (GO:0005515);; Cellular Component: nucleus (GO:0005634);; Biological Process: protein N-linked glycosylation (GO:0…	K14514|3.04304e-37|vvi:100250496|K14514 ethylene-insensitive protein 3 | (RefSeq) ETHYLENE INSENSITIVE 3-like 1 protein	Plant hormone signal transduction (ko04075)	--
NNU_00028	NNU_00028	0.0	0	0.0	0	0.0	0	0.45349	4	0.0	0	0.0	0	0.668172	5	0.293163	3	0.541353	5	0.0	0	0.0	0	1.050252	8	0.059256	1	0.644551	5	0.0	0	--	--	--	--	--	--	--	--	--	--	--	--	--	--	Biological Process: MAPK cascade (GO:0000165);; Biological Process: response to superoxide (GO:0000303);; Molecular Function: DNA binding (GO:0003677);; Molecular Function: transcription factor activity, sequence-specific DNA binding (GO:0003700);; Molecular Function: protein binding (GO:0005515);; Cellular Component: nucleus (GO:0005634);; Biological Process: regulation of transcription, DNA-tem…	K14514|7.87939e-21|pxb:103946150|K14514 ethylene-insensitive protein 3 | (RefSeq) EIL; ETHYLENE INSENSITIVE 3-like 1 protein	Plant hormone signal transduction (ko04075)	--
NNU_00029	NNU_00029	1.821705	139	1.855554	138	1.558163	124	3.891733	342	7.425051	585	5.687145	472	2.628192	184	5.41843	430	14.083241	1182	5.18419	410	5.535711	367	8.431963	592	11.639298	820	27.091877	1995	138.799271	9835	2.29935173218625e-05	1.39199688823047	up	0.0184615990149993	1.5563940967814	normal	1.03851900674466e-05	1.65435933614447	up	3.16958950098567e-07	4.60837807480549	up	[OU]	Posttranslational modification, protein turnover, chaperones;; Intracellular trafficking, secretion, and vesicular transport	Molecular Function: protein disulfide isomerase activity (GO:0003756);; Cellular Component: nucleus (GO:0005634);; Cellular Component: endoplasmic reticulum (GO:0005783);; Cellular Component: endoplasmic reticulum membrane (GO:0005789);; Cellular Component: Golgi apparatus (GO:0005794);; Biological Process: protein folding (GO:0006457);; Biological Process: ER-nucleus signaling pathway (GO:000698…	K10950|0|tcc:TCM_029437|K10950 ERO1-like protein alpha [EC:1.8.4.-] | (RefSeq) Endoplasmic reticulum oxidoreductins 1 isoform 1	Protein processing in endoplasmic reticulum (ko04141)	[OU]
NNU_00030	NNU_00030	0.0	0	0.0	0	0.0	0	0.0	0	0.0	0	0.0	0	0.0	0	0.0	0	0.0	0	0.0	0	0.0	0	0.0	0	0.0	0	0.0	0	0.0	0	--	--	--	--	--	--	--	--	--	--	--	--	--	--	--	--	--	--
NNU_00031	NNU_00031	0.0	0	0.0	0	0.0	0	0.0	0	0.0	0	0.0	0	0.0	0	0.0	0	0.0	0	0.0	0	0.0	0	0.0	0	0.0	0	0.0	0	0.0	0	--	--	--	--	--	--	--	--	--	--	--	--	--	--	Cellular Component: cell wall (GO:0005618);; Biological Process: proline transport (GO:0015824);; Molecular Function: peptidase inhibitor activity (GO:0030414);; Biological Process: defense response to fungus (GO:0050832);;	--	--	--
NNU_00032	NNU_00032	4.39928	386	6.354826	546	3.692287	339	11.446767	1161	17.296635	1573	11.91715	1141	31.880596	2575	14.179659	1300	16.169767	1567	10.336905	943	10.078403	772	18.077448	1465	31.122055	2532	24.597561	2093	13.398863	1097	1.74889389988081e-05	1.20887658208198	up	0.000214629519088832	1.69825469915506	up	0.00465466368244604	1.22319235251651	up	2.21144122615635e-07	1.98562724632398	up	--	--	Cellular Component: nucleus (GO:0005634);; Cellular Component: peroxisome (GO:0005777);; Biological Process: polyamine catabolic process (GO:0006598);; Molecular Function: primary amine oxidase activity (GO:0008131);; Biological Process: response to cold (GO:0009409);; Biological Process: response to water deprivation (GO:0009414);; Biological Process: response to wounding (GO:0009611);; Biologic…	K17839|0|pop:POPTR_0005s22880g|K17839 polyamine oxidase [EC:1.5.3.17 1.5.3.-] | (RefSeq) POPTRDRAFT_831582; hypothetical protein	Arginine and proline metabolism (ko00330);; beta-Alanine metabolism (ko00410)	[Q]
NNU_00033	NNU_00033	5.660567	178	7.992541	245	6.31087	207	10.903108	395	10.886211	354	11.386	390	7.802034	225	9.398147	308	9.780283	339	10.918765	356	10.544814	289	10.616724	308	14.782552	430	17.448296	531	9.761671	286	0.0236686956048867	0.447780736455049	normal	0.902600902259915	0.0332529437362904	normal	0.0385337194987505	0.472387450486105	normal	0.00640584403674436	0.823969989198211	normal	--	--	Cellular Component: nucleus (GO:0005634);; Cellular Component: cytosol (GO:0005829);; Biological Process: gluconeogenesis (GO:0006094);; Biological Process: glycolytic process (GO:0006096);; Biological Process: cytoskeleton organization (GO:0007010);; Cellular Component: proteasome regulatory particle, lid subcomplex (GO:0008541);; Biological Process: response to salt stress (GO:0009651);; Biolog…	K03039|1.45672e-180|vvi:100252379|K03039 26S proteasome regulatory subunit N9 | (RefSeq) 26S proteasome non-ATPase regulatory subunit 13 homolog A	Proteasome (ko03050)	[O]
NNU_00034	NNU_00034	0.0	0	0.0	0	0.0	0	0.039007	5	0.040306	4	0.0	0	0.048974	5	0.0	0	0.0	0	0.0	0	0.0	0	0.086732	8	0.0	0	0.0	0	0.0	0	--	--	--	--	--	--	--	--	--	--	--	--	[R]	General function prediction only	Biological Process: hormone-mediated signaling pathway (GO:0009755);; Biological Process: regulation of gene expression (GO:0010468);; Biological Process: RNA metabolic process (GO:0016070);; Molecular Function: transferase activity (GO:0016740);; Biological Process: regulation of cellular metabolic process (GO:0031323);; Biological Process: cellular macromolecule biosynthetic process (GO:0034645…	--	--	[T]
NNU_00035	NNU_00035	0.0	0	0.0	0	0.0	0	0.060904	5	0.018563	2	0.0	0	0.0	0	1.034064	62	0.324891	21	0.0	0	0.0	0	0.0	0	0.0	0	0.0	0	0.0	0	--	--	--	--	--	--	--	--	--	--	--	--	[IQR]	Lipid transport and metabolism;; Secondary metabolites biosynthesis, transport and catabolism;; General function prediction only	Biological Process: carbohydrate metabolic process (GO:0005975);; Biological Process: nucleobase-containing compound metabolic process (GO:0006139);; Biological Process: lipid biosynthetic process (GO:0008610);; Cellular Component: plastid inner membrane (GO:0009528);; Cellular Component: chloroplast envelope (GO:0009941);; Biological Process: cellular component organization (GO:0016043);; Molecu…	--	--	[Q]
NNU_00036	NNU_00036	0.173055	2	0.0	0	0.0	0	0.0	0	0.0	0	0.0	0	0.0	0	0.0	0	0.0	0	0.0	0	0.0	0	0.0	0	5.510152	45	6.291915	54	11.978122	99	--	--	--	--	--	--	--	--	--	4.03377481281691e-07	5.52425223724505	up	--	--	--	--	--	--
NNU_00037	NNU_00037	7.729553	598	4.443671	337	2.957995	240	6.780409	608	3.966877	319	5.26575	445	1.055163	76	2.614889	212	4.312392	369	7.329982	591	7.845797	531	2.565548	184	5.587329	402	4.816566	362	3.186676	231	0.681702349618189	-0.213749887800195	normal	0.0545016391580835	-1.30015451390988	normal	0.965017033153185	-0.0334450007431678	normal	0.534083580891866	-0.39584300779125	normal	--	--	Biological Process: pentose-phosphate shunt (GO:0006098);; Biological Process: rRNA processing (GO:0006364);; Biological Process: tRNA metabolic process (GO:0006399);; Biological Process: signal transduction (GO:0007165);; Biological Process: chloroplast organization (GO:0009658);; Cellular Component: intracellular membrane-bounded organelle (GO:0043231);; Cellular Component: cytoplasmic part (GO…	--	--	[R]
NNU_00038	NNU_00038	0.359956	27	0.204831	15	0.091997	8	0.311958	27	0.921849	71	1.653583	134	0.071917	5	5.762784	445	2.828287	231	0.187429	15	0.347399	23	0.969099	67	21.073483	1443	16.879881	1209	0.766168	53	--	--	--	--	--	--	--	--	--	2.44041456444982e-07	4.93024404864463	up	[V]	Defense mechanisms	Cellular Component: plasma membrane (GO:0005886);; Biological Process: drug transmembrane transport (GO:0006855);; Biological Process: purine nucleobase transport (GO:0006863);; Cellular Component: plant-type vacuole membrane (GO:0009705);; Biological Process: proanthocyanidin biosynthetic process (GO:0010023);; Biological Process: maintenance of seed dormancy (GO:0010231);; Molecular Function: d…	K03327|0|vvi:100250616|K03327 multidrug resistance protein, MATE family | (RefSeq) protein DETOXIFICATION 41	--	[R]
NNU_00039	NNU_00039	3.120068	255	5.795791	464	4.3512	373	5.421742	513	22.207827	1883	16.025543	1430	28.211142	2125	12.942665	1106	12.127842	1096	9.900191	843	9.190477	657	16.659142	1259	35.723415	2709	40.644054	3224	10.002	764	0.00807253051071968	1.40432054846225	up	0.00136897719935288	1.59614920012714	up	0.00527489588265427	1.23581549671811	up	1.36232887575142e-05	2.34272838178506	up	[RTKL]	General function prediction only;; Signal transduction mechanisms;; Transcription;; Replication, recombination and repair	Biological Process: cytokinesis by cell plate formation (GO:0000911);; Molecular Function: protein serine/threonine kinase activity (GO:0004674);; Molecular Function: ATP binding (GO:0005524);; Cellular Component: nucleus (GO:0005634);; Cellular Component: mitochondrion (GO:0005739);; Cellular Component: cytosol (GO:0005829);; Cellular Component: plasma membrane (GO:0005886);; Biological Process:…	--	--	[T]
NNU_00040	NNU_00040	167.531616	24585	146.807816	21114	153.580368	23625	73.55909	12497	51.392693	7830	62.064381	9953	26.122389	3535	44.393284	6816	45.967754	7464	111.635506	17064	94.06559	12067	35.873047	4870	26.269846	3580	39.526741	5634	67.376488	9243	4.64977521618925e-15	-1.61463767563146	down	1.04597225507104e-18	-2.41033797560688	down	0.00684947155687787	-1.20049564882296	down	0.000771617324094137	-1.89617123437949	down	[J]	Translation, ribosomal structure and biogenesis	Molecular Function: nucleotide binding (GO:0000166);; Molecular Function: translation initiation factor activity (GO:0003743);; Molecular Function: GTPase activity (GO:0003924);; Molecular Function: GTP binding (GO:0005525);; Biological Process: obsolete GTP catabolic process (GO:0006184);; Biological Process: translation (GO:0006412);; Biological Process: translational initiation (GO:0006413);; …	K02519|0|pmum:103325866|K02519 translation initiation factor IF-2 | (RefSeq) translation initiation factor IF-2, chloroplastic	--	[J]
NNU_00041	NNU_00041	1.326532	116	2.155997	184	1.387347	127	1.258496	127	0.934311	85	1.507834	144	1.082296	87	3.904927	355	2.716764	261	1.758466	159	0.975183	74	1.029265	83	2.430444	196	2.396492	203	1.489984	121	0.0645802634248249	-0.659919597543846	normal	0.72371029500871	0.241100132135828	normal	0.163562103269663	-0.584832892298948	normal	0.772355115393216	0.141157112403752	normal	--	--	Cellular Component: cytosol (GO:0005829);; Cellular Component: plasma membrane (GO:0005886);; Biological Process: actin filament organization (GO:0007015);; Biological Process: chloroplast avoidance movement (GO:0009903);; Biological Process: chloroplast accumulation movement (GO:0009904);; Cellular Component: intracellular membrane-bounded organelle (GO:0043231);; Biological Process: cellular re…	--	--	[R]
NNU_00042	NNU_00042	0.0	0	0.0	0	0.37141	28	0.386502	32	0.108674	9	0.243832	19	0.0	0	0.758065	57	0.28374	23	0.0	0	0.225316	14	0.0	0	0.271553	18	0.457201	32	0.0	0	--	--	--	--	--	--	--	--	--	--	--	--	--	--	Molecular Function: protein binding (GO:0005515);; Cellular Component: plasma membrane (GO:0005886);; Molecular Function: galacturonate binding (GO:0048032);;	--	--	--
NNU_00043	NNU_00043	0.0	0	0.0	0	0.0	0	4.368291	246	1.018127	52	1.082565	58	1.890949	85	0.353431	18	0.765391	42	14.003428	710	4.907935	209	1.86475	84	1.480954	67	0.473711	23	1.463907	67	5.01858573604894e-09	7.18873825592948	up	--	--	--	1.51463145541789e-12	8.72435229459385	up	--	--	--	[I]	Lipid transport and metabolism	Biological Process: response to stress (GO:0006950);; Molecular Function: lipase activity (GO:0016298);; Cellular Component: intracellular membrane-bounded organelle (GO:0043231);; Biological Process: cellular biosynthetic process (GO:0044249);; Cellular Component: cytoplasmic part (GO:0044444);; Biological Process: single-organism process (GO:0044699);; Biological Process: acylglycerol catabolic…	--	--	[I]
NNU_00044	NNU_00044	30.235054	467	26.795277	406	23.951229	388	19.334618	346	14.532525	233	15.581779	263	15.332338	219	16.525103	267	15.934043	272	14.051932	226	13.340912	180	7.196835	103	13.815582	198	13.82077	208	18.670828	270	2.16161578773676e-05	-1.00021052020418	down	9.11846954568442e-08	-1.16468887714339	down	5.9785754125646e-06	-1.4600030609942	down	0.0313743818318667	-0.967149373623312	normal	[E]	Amino acid transport and metabolism	Biological Process: histidine biosynthetic process (GO:0000105);; Molecular Function: imidazoleglycerol-phosphate dehydratase activity (GO:0004424);; Cellular Component: chloroplast (GO:0009507);;	K01693|2.75678e-65|pop:POPTR_0010s09790g|K01693 imidazoleglycerol-phosphate dehydratase [EC:4.2.1.19] | (RefSeq) POPTRDRAFT_231186; hypothetical protein	Histidine metabolism (ko00340);; Biosynthesis of amino acids (ko01230)	[E]
NNU_00045	NNU_00045	0.0	0	0.0	0	0.0	0	0.150478	8	1.275071	58	0.140884	7	0.30728	13	0.821945	38	0.758605	37	0.0	0	0.26982	11	0.0	0	0.044944	2	0.835845	36	0.0	0	--	--	--	--	--	--	--	--	--	--	--	--	[S]	Function unknown	Cellular Component: extracellular region (GO:0005576);; Cellular Component: vacuolar membrane (GO:0005774);; Cellular Component: plasma membrane (GO:0005886);; Biological Process: metabolic process (GO:0008152);; Cellular Component: plasmodesma (GO:0009506);; Biological Process: response to abiotic stimulus (GO:0009628);; Biological Process: response to hormone (GO:0009725);; Cellular Component: …	--	--	[R]
NNU_00046	NNU_00046	6.977521	256	8.65728	311	7.456297	287	6.455333	274	5.144826	196	5.772839	232	7.561906	256	11.509554	442	11.309976	459	6.243944	239	4.558317	146	5.836893	198	8.960129	305	5.767992	206	4.337707	149	0.000652314831586078	-0.693020174017627	normal	0.969146067604315	-0.0126224951773697	normal	0.0111281593335722	-0.680236238200746	normal	0.249276123511535	-0.504234622811777	normal	--	--	Cellular Component: endosome (GO:0005768);; Cellular Component: Golgi apparatus (GO:0005794);; Cellular Component: trans-Golgi network (GO:0005802);; Biological Process: protein glycosylation (GO:0006486);; Biological Process: microtubule nucleation (GO:0007020);; Biological Process: arabinogalactan protein metabolic process (GO:0010405);; Molecular Function: UDP-galactose:N-glycan beta-1,3-galac…	K20843|0|vvi:100263522|K20843 hydroxyproline O-galactosyltransferase 2/3/4/5/6 [EC:2.4.1.-] | (RefSeq) hydroxyproline O-galactosyltransferase GALT2	--	[G]
NNU_00047	NNU_00047	0.0	0	0.0	0	0.0	0	1.543729	99	5.749183	328	4.014822	241	1.206203	61	0.550327	32	0.30336	19	4.621897	265	4.591694	221	18.902992	959	0.363022	19	1.71361	92	0.935388	48	9.5218818937148e-13	8.19312795986814	up	--	--	--	7.80230324828006e-15	9.34678261178031	up	--	--	--	[E]	Amino acid transport and metabolism	Molecular Function: aromatic-L-amino-acid decarboxylase activity (GO:0004058);; Molecular Function: tyrosine decarboxylase activity (GO:0004837);; Cellular Component: cytoplasm (GO:0005737);; Biological Process: cellular amino acid metabolic process (GO:0006520);; Biological Process: L-phenylalanine catabolic process (GO:0006559);; Biological Process: response to water deprivation (GO:0009414);; …	K01592|0|cit:102607468|K01592 tyrosine decarboxylase [EC:4.1.1.25] | (RefSeq) tyrosine/DOPA decarboxylase 1-like	Tyrosine metabolism (ko00350);; Isoquinoline alkaloid biosynthesis (ko00950)	[E]
NNU_00048	NNU_00048	5.843285	641	6.947757	747	5.303778	610	17.22506	2186	9.738817	1109	8.468429	1015	57.611111	5823	33.118397	3798	53.728523	6516	15.499258	1770	9.949991	954	4.153101	422	14.027671	1428	16.173115	1722	3.320591	341	0.0477294935619116	0.675799758197881	normal	4.38928664516582e-18	2.57381812842245	up	0.412369722089431	0.443308586936558	normal	0.408544668709408	0.563283329652261	normal	--	--	Molecular Function: DNA binding (GO:0003677);; Molecular Function: binding (GO:0005488);; Cellular Component: nucleus (GO:0005634);; Biological Process: chromatin silencing (GO:0006342);; Biological Process: transcription, DNA-templated (GO:0006351);; Biological Process: regulation of translation (GO:0006417);; Cellular Component: plastid (GO:0009536);; Biological Process: response to blue light …	--	--	--
NNU_00049	NNU_00049	18.135265	879	30.300295	1439	19.929087	1013	11.002388	618	4.866846	245	2.529416	134	18.665983	834	21.075733	1069	24.12579	1294	4.000624	202	12.923244	548	0.689772	31	10.541671	475	7.704766	363	11.040803	501	6.21161016052857e-05	-2.10558151692614	down	0.0462990454162542	-0.486605804632978	normal	0.020499918530234	-2.05738703105866	normal	0.00143343468379487	-1.35925402216076	down	--	--	Cellular Component: mitochondrion (GO:0005739);; Cellular Component: cytosol (GO:0005829);; Biological Process: water transport (GO:0006833);; Biological Process: response to heat (GO:0009408);; Biological Process: response to cold (GO:0009409);; Biological Process: response to salt stress (GO:0009651);; Biological Process: response to fructose (GO:0009750);; Biological Process: vegetative to rep…	--	--	[T]
NNU_00050	NNU_00050	0.130221	23	0.057566	10	0.102189	19	0.466033	92	0.157469	28	0.17015	32	0.292642	46	0.221033	40	0.370421	70	0.120519	22	0.319262	48	0.03836	7	0.137565	22	0.426678	71	0.598092	95	--	--	--	0.106603427300501	1.07323883413951	normal	--	--	--	--	--	--	[T]	Signal transduction mechanisms	Biological Process: DNA repair (GO:0006281);;	K10683|0|vvi:100256563|K10683 BRCA1-associated RING domain protein 1 | (RefSeq) protein BREAST CANCER SUSCEPTIBILITY 1 homolog	--	[LK]
NNU_00051	NNU_00051	0.0	0	0.0	0	0.0	0	0.0	0	0.0	0	0.0	0	0.0	0	0.0	0	0.0	0	0.0	0	0.0	0	0.0	0	0.0	0	0.0	0	0.0	0	--	--	--	--	--	--	--	--	--	--	--	--	[L]	Replication, recombination and repair	Biological Process: cellular component organization (GO:0016043);; Biological Process: single-organism cellular process (GO:0044763);; Biological Process: obsolete cellular process involved in reproduction (GO:0048610);; Biological Process: pollen tube development (GO:0048868);;	--	--	--
NNU_00052	NNU_00052	4.562861	159	7.579748	258	6.186951	226	7.75517	312	7.949743	287	8.802541	334	19.468506	623	12.12648	441	17.157957	659	7.588035	275	6.101135	186	7.40783	238	9.07023	293	10.483602	354	16.224648	527	0.64008637989381	0.135490265077344	normal	0.00374087505408897	1.00767349455693	up	0.995812582742325	-0.00233211305337806	normal	0.160987099609174	0.799528960025843	normal	--	--	Biological Process: nuclear-transcribed mRNA catabolic process (GO:0000956);; Cellular Component: cytosol (GO:0005829);; Biological Process: cellular protein modification process (GO:0006464);; Biological Process: RNA splicing (GO:0008380);; Biological Process: flower development (GO:0009908);; Biological Process: meristem structural organization (GO:0009933);; Biological Process: xylem and phloe…	--	--	--
NNU_00053	NNU_00053	7.810029	378	8.973424	426	7.252363	368	5.882014	330	6.076874	306	7.457961	395	10.022184	448	9.395332	476	12.041171	645	4.803231	243	5.645792	239	5.447809	244	5.358294	241	7.202949	339	2.683198	122	0.00305241795857949	-0.590417084954967	normal	0.953246363692483	-0.0147740843325067	normal	0.000297658521814556	-0.803289478806988	normal	0.02505735208027	-0.915891240181949	normal	--	--	--	--	--	--
NNU_00054	NNU_00054	5.371353	872	6.97932	1111	6.489222	1105	8.408131	1580	8.057929	1358	9.514138	1688	6.869082	1029	16.968355	2882	17.635548	3167	10.849329	1835	9.124171	1295	6.666143	1001	4.518961	682	7.844729	1237	1.481073	225	0.340252133370157	0.174639061025185	normal	0.110395732047718	0.70158442357113	normal	0.289811368787716	0.264768899037892	normal	0.257379097917127	-0.738447881928235	normal	--	--	--	--	--	--
NNU_00055	NNU_00055	274.603088	6462	254.030396	5858	384.013641	9472	131.417267	3580	91.835693	2244	94.714508	2436	30.242243	657	369.54068	9097	206.122269	5366	136.209488	3339	107.624626	2214	54.943935	1196	63.986671	1399	38.413982	878	39.395565	867	1.68999514446664e-10	-1.81245082720015	down	0.258025583628824	-0.965945594968412	normal	4.27114490008609e-06	-1.85147590379074	down	1.14417323369563e-12	-2.86957463750203	down	--	--	Cellular Component: photosystem I (GO:0009522);; Cellular Component: chloroplast thylakoid membrane (GO:0009535);; Biological Process: photosynthesis (GO:0015979);; Cellular Component: integral component of membrane (GO:0016021);; Molecular Function: chlorophyll binding (GO:0016168);; Biological Process: cysteine biosynthetic process (GO:0019344);; Biological Process: cellular cation homeostasis …	K02698|2.89478e-58|vvi:100261762|K02698 photosystem I subunit X | (RefSeq) photosystem I reaction center subunit psaK, chloroplastic	Photosynthesis (ko00195)	--
NNU_00056	NNU_00056	0.30449	36	0.404669	46	0.176971	22	0.136145	19	0.192128	24	0.110784	14	0.0	0	0.573917	70	0.654196	84	0.049811	7	0.0	0	0.0	0	0.161102	18	0.101438	12	0.0	0	--	--	--	0.988283860268098	0.0248940381058627	normal	--	--	--	--	--	--	--	--	Molecular Function: signal transducer activity (GO:0004871);; Cellular Component: plasma membrane (GO:0005886);; Biological Process: signal transduction (GO:0007165);; Biological Process: response to light stimulus (GO:0009416);; Biological Process: response to blue light (GO:0009637);; Biological Process: pollen tube growth (GO:0009860);; Biological Process: flower development (GO:0009908);; Bio…	--	--	--
NNU_00057	NNU_00057	0.0	0	0.0	0	0.055132	4	0.0	0	0.227325	15	0.0	0	0.760908	45	2.337574	156	1.251825	88	0.0	0	0.0	0	0.0	0	0.289459	18	0.273608	17	0.0	0	--	--	--	1.37102191177154e-05	4.68889250024699	up	--	--	--	--	--	--	--	--	--	--	--	--
NNU_00058	NNU_00058	0.0	0	0.140493	2	0.250677	4	0.0	0	0.0	0	0.0	0	0.0	0	0.0	0	0.0	0	0.0	0	0.0	0	0.0	0	0.0	0	0.0	0	0.0	0	--	--	--	--	--	--	--	--	--	--	--	--	--	--	--	--	--	--
NNU_00059	NNU_00059	7.339921	194	10.319571	267	6.667179	185	32.541611	993	38.691322	1059	37.742435	1087	63.123318	1534	34.068893	940	37.789318	1102	25.903603	711	33.801674	779	36.552345	891	45.007076	1102	48.657822	1246	59.098679	1456	1.72428024355806e-20	1.87380406815011	up	7.32026271951985e-08	2.05717518043899	up	7.69981250957723e-09	1.77355373726784	up	9.03202319267288e-11	2.44354579600058	up	[RTKL]	General function prediction only;; Signal transduction mechanisms;; Transcription;; Replication, recombination and repair	Molecular Function: protein serine/threonine kinase activity (GO:0004674);; Molecular Function: signal transducer, downstream of receptor, with serine/threonine kinase activity (GO:0004702);; Molecular Function: non-membrane spanning protein tyrosine kinase activity (GO:0004715);; Molecular Function: calcium-dependent protein serine/threonine phosphatase activity (GO:0004723);; Molecular Function…	--	--	[T]
NNU_00060	NNU_00060	0.0	0	0.0	0	0.0	0	0.056594	2	0.0	0	0.041326	2	0.0	0	0.0	0	0.0	0	0.0	0	0.0	0	0.0	0	0.0	0	0.0	0	0.0	0	--	--	--	--	--	--	--	--	--	--	--	--	--	--	--	K13863|3.55244e-06|vvi:100258741|K13863 solute carrier family 7 (cationic amino acid transporter), member 1 | (RefSeq) cationic amino acid transporter 4, vacuolar	--	--
NNU_00061	NNU_00061	3.537497	387	3.989306	427	3.851614	441	7.656034	968	6.979681	792	6.592035	787	10.250333	1032	6.736068	770	6.569422	794	7.026899	800	8.343678	797	4.453902	450	5.488278	557	6.920965	734	2.318215	237	0.000128501410717992	0.606421027334725	normal	0.0549959750133916	0.648507867328611	normal	0.0603971176397038	0.557665432368222	normal	0.891648974342532	0.0821303486178751	normal	--	--	Cellular Component: mitochondrion (GO:0005739);; Cellular Component: endosome (GO:0005768);; Cellular Component: Golgi apparatus (GO:0005794);; Cellular Component: trans-Golgi network (GO:0005802);; Biological Process: response to stress (GO:0006950);; Biological Process: signal transduction (GO:0007165);; Biological Process: pollen development (GO:0009555);; Biological Process: pollen tube growt…	K13648|0|tcc:TCM_007958|K13648 alpha-1,4-galacturonosyltransferase [EC:2.4.1.43] | (RefSeq) Galacturonosyltransferase 10	Starch and sucrose metabolism (ko00500);; Amino sugar and nucleotide sugar metabolism (ko00520)	--
NNU_00062	NNU_00062	9.209293	555	12.894111	761	7.655303	484	47.16737	3287	52.953915	3310	57.485477	3782	70.026695	3887	68.498512	4314	70.590919	4702	66.880875	4194	64.217964	3380	68.053123	3790	47.656147	2664	50.049007	2927	107.336006	6041	6.07511313553504e-25	2.11918747001978	up	1.6940081419863e-32	2.41052134010035	up	2.09784519723349e-28	2.52930091764346	up	5.10225293367758e-06	2.59128260013886	up	--	--	Molecular Function: DNA binding (GO:0003677);; Molecular Function: transcription factor activity, sequence-specific DNA binding (GO:0003700);; Cellular Component: nucleus (GO:0005634);; Cellular Component: cytosol (GO:0005829);; Biological Process: regulation of transcription, DNA-templated (GO:0006355);; Biological Process: positive regulation of flower development (GO:0009911);; Biological Proc…	--	--	--
NNU_00063	NNU_00063	1.062597	92	1.23197	104	0.932791	84	1.537047	153	0.901449	81	1.670124	157	1.268864	101	1.610296	145	1.324368	126	2.488973	223	1.098885	83	0.489869	39	2.425203	194	4.960614	414	0.696278	56	0.892973147600537	0.0614551819345465	normal	0.955510428417683	-0.021375450151575	normal	0.931303418921161	0.0698444887102176	normal	0.219939528045218	0.947761046296988	normal	--	--	Molecular Function: ubiquitin-protein transferase activity (GO:0004842);;	--	--	--
NNU_00064	NNU_00064	67.182526	4181	83.259048	5079	74.94455	4889	141.841217	10219	159.892014	10331	128.893738	8766	181.6754	10425	173.206253	11277	193.739609	13340	140.042618	9078	159.211853	8662	165.946793	9553	192.652496	11133	156.800537	9478	247.253311	14384	1.55883159696871e-05	0.644763807284042	normal	1.49980519792232e-13	0.879584563153416	normal	6.94689823049354e-05	0.834455087351651	normal	0.00452680408975866	1.22234946675379	up	[G]	Carbohydrate transport and metabolism	Biological Process: maltose metabolic process (GO:0000023);; Molecular Function: phosphoglycerate kinase activity (GO:0004618);; Molecular Function: ATP binding (GO:0005524);; Cellular Component: cell wall (GO:0005618);; Cellular Component: nucleus (GO:0005634);; Cellular Component: mitochondrion (GO:0005739);; Cellular Component: vacuolar membrane (GO:0005774);; Cellular Component: cytosol (GO:0…	K00927|0|vvi:100244419|K00927 phosphoglycerate kinase [EC:2.7.2.3] | (RefSeq) phosphoglycerate kinase, cytosolic-like	Glycolysis / Gluconeogenesis (ko00010);; Carbon fixation in photosynthetic organisms (ko00710);; Carbon metabolism (ko01200);; Biosynthesis of amino acids (ko01230)	[G]
NNU_00065	NNU_00065	2.941365	235	3.830153	300	2.552225	214	19.9725	1846	20.078098	1664	27.134884	2367	6.325546	466	3.388131	283	3.512097	311	23.794397	1978	22.111738	1543	9.629336	711	14.060288	1042	18.194086	1411	7.70206	575	8.93297123732497e-31	2.5542428308579	up	0.811164418909442	0.125586648898946	normal	1.29569178969998e-09	2.30063993108791	up	2.20081595895285e-07	1.81500429973235	up	[F]	Nucleotide transport and metabolism	Cellular Component: intracellular membrane-bounded organelle (GO:0043231);; Cellular Component: intracellular non-membrane-bounded organelle (GO:0043232);;	K01937|0|cit:102617170|K01937 CTP synthase [EC:6.3.4.2] | (RefSeq) CTP synthase	Pyrimidine metabolism (ko00240)	[F]
NNU_00066	NNU_00066	8.450292	309	8.957042	321	7.220464	277	14.010885	593	11.807901	448	12.214252	488	8.006613	270	10.619915	406	9.581832	388	12.111133	461	12.732692	407	4.214374	143	4.221751	144	15.483424	550	6.898672	236	0.0804897232416415	0.337018955352795	normal	0.375101950196147	-0.21016621291626	normal	0.979915801151778	-0.0153771161992469	normal	0.853065997568158	-0.141484610701142	normal	[L]	Replication, recombination and repair	Molecular Function: nucleic acid binding (GO:0003676);; Molecular Function: ATP binding (GO:0005524);; Molecular Function: ATP-dependent helicase activity (GO:0008026);;	K12598|0|vvi:100258243|K12598 ATP-dependent RNA helicase DOB1 [EC:3.6.4.13] | (RefSeq) SKIV2L2; DExH-box ATP-dependent RNA helicase DExH9	RNA degradation (ko03018)	[A]
NNU_00067	NNU_00067	0.0	0	0.0	0	0.0	0	0.0	0	0.0	0	0.0	0	0.0	0	0.0	0	0.0	0	0.0	0	0.0	0	0.0	0	0.0	0	0.0	0	0.0	0	--	--	--	--	--	--	--	--	--	--	--	--	--	--	Cellular Component: Golgi membrane (GO:0000139);; Molecular Function: nucleotide binding (GO:0000166);; Molecular Function: monooxygenase activity (GO:0004497);; Cellular Component: nucleoplasm (GO:0005654);; Cellular Component: endoplasmic reticulum membrane (GO:0005789);; Cellular Component: cytosol (GO:0005829);; Biological Process: metabolic process (GO:0008152);; Biological Process: response…	K11816|9.63083e-27|cmo:103498935|K11816 indole-3-pyruvate monooxygenase [EC:1.14.13.168] | (RefSeq) YUC8; probable indole-3-pyruvate monooxygenase YUCCA8	Tryptophan metabolism (ko00380)	[Q]
NNU_00068	NNU_00068	6.540008	419	10.010511	629	7.100854	477	12.467502	924	8.481014	564	17.312435	1212	5.05469	299	14.806514	992	9.086636	644	20.781488	1386	14.536893	814	6.297596	373	5.975842	356	4.87945	304	12.138054	727	0.253643598244897	0.411108174899563	normal	0.84733343163592	-0.111455353305728	normal	0.270824157317733	0.556685646032414	normal	0.867018414118349	-0.139294115728013	normal	[IQ]	Lipid transport and metabolism;; Secondary metabolites biosynthesis, transport and catabolism	Molecular Function: catalytic activity (GO:0003824);; Cellular Component: mitochondrion (GO:0005739);; Cellular Component: peroxisome (GO:0005777);; Biological Process: response to stress (GO:0006950);; Biological Process: metabolic process (GO:0008152);; Molecular Function: o-succinylbenzoate-CoA ligase activity (GO:0008756);; Cellular Component: chloroplast (GO:0009507);; Molecular Function: AM…	K14760|0|tcc:TCM_026920|K14760 acyl-activating enzyme 14 [EC:6.2.1.26] | (RefSeq) Acyl-activating enzyme 14, putative	Ubiquinone and other terpenoid-quinone biosynthesis (ko00130)	[I]
NNU_00069	NNU_00069	2.994379	174	3.690143	210	2.585132	158	3.53156	238	3.090886	187	3.661542	233	3.607327	193	2.969942	181	3.770825	242	3.125649	189	2.813141	143	2.805144	151	3.353522	181	3.562736	201	2.18119	119	0.622255246769036	-0.129140522566671	normal	0.421890596020599	-0.237421571531871	normal	0.255980827778099	-0.295176110460753	normal	0.494369826493537	-0.25930673197668	normal	--	--	--	--	--	[S]
NNU_00070	NNU_00070	3.331814	133	3.968265	155	3.978471	166	3.628873	167	3.639571	150	3.798976	165	5.33558	195	4.1812	174	4.672672	205	3.423145	142	2.73072	95	1.310992	49	2.960443	109	4.814583	186	3.571452	133	0.192177546832132	-0.321529592341112	normal	0.825452675658191	-0.0767864896616012	normal	0.0603591720473344	-0.830228584772064	normal	0.666123369662042	-0.214245643804802	normal	--	--	--	--	--	[S]
NNU_00071	NNU_00071	3.15055	256	3.13236	250	3.38236	288	2.87937	271	3.21447	271	3.680134	327	3.576985	268	4.497825	383	5.541123	498	3.904955	331	3.719092	264	4.0062	301	2.536788	192	4.459897	352	0.773941	59	0.255302093092019	-0.279141295412275	normal	0.818644875771667	0.074298196025325	normal	0.875884010882635	0.0450925969525026	normal	0.3959306809838	-0.619489018261832	normal	[S]	Function unknown	Molecular Function: protein kinase activity (GO:0004672);; Molecular Function: binding (GO:0005488);; Cellular Component: plasma membrane (GO:0005886);; Biological Process: carbohydrate metabolic process (GO:0005975);; Biological Process: cellular protein modification process (GO:0006464);; Biological Process: transport (GO:0006810);; Biological Process: defense response (GO:0006952);; Biological…	--	--	[R]
NNU_00072	NNU_00072	27.294075	538	33.861523	655	27.058392	560	41.907967	957	51.131538	1047	46.409382	1000	42.099262	766	41.027992	846	43.299881	945	46.678761	959	45.937206	792	74.718185	1363	84.933342	1555	61.17894	1172	42.276173	779	0.0265865275840002	0.374063712244766	normal	0.465308523920896	0.118937546734222	normal	0.0530277886630446	0.728183297974995	normal	0.0149334738481173	0.846642816266191	normal	[O]	Posttranslational modification, protein turnover, chaperones	Biological Process: karyogamy (GO:0000741);; Molecular Function: DNA binding (GO:0003677);; Molecular Function: chromatin binding (GO:0003682);; Molecular Function: calmodulin binding (GO:0005516);; Molecular Function: ATP binding (GO:0005524);; Cellular Component: cell wall (GO:0005618);; Cellular Component: nucleolus (GO:0005730);; Cellular Component: cytoplasm (GO:0005737);; Cellular Component…	K03065|3.89225e-61|mus:103997842|K03065 26S proteasome regulatory subunit T5 | (RefSeq) 26S protease regulatory subunit 6A homolog	Proteasome (ko03050)	[O]
NNU_00073	NNU_00073	47.45322	1449	58.893959	1763	52.817104	1691	86.849358	3070	88.639938	2810	85.372108	2848	82.934418	2335	88.77475	2836	85.100327	2875	79.063835	2514	79.618774	2125	92.359703	2609	99.062912	2809	111.39682	3303	90.064865	2571	0.000265842585208285	0.423955675688604	normal	0.0221057514896839	0.287187494868199	normal	0.0526096768183265	0.448762679052029	normal	0.00220369347071617	0.695885714825013	normal	[O]	Posttranslational modification, protein turnover, chaperones	Biological Process: polysaccharide biosynthetic process (GO:0000271);; Biological Process: karyogamy (GO:0000741);; Molecular Function: DNA binding (GO:0003677);; Molecular Function: chromatin binding (GO:0003682);; Molecular Function: calmodulin binding (GO:0005516);; Molecular Function: ATP binding (GO:0005524);; Cellular Component: cell wall (GO:0005618);; Cellular Component: nucleolus (GO:000…	K03065|0|vvi:100256329|K03065 26S proteasome regulatory subunit T5 | (RefSeq) 26S protease regulatory subunit 6A homolog	Proteasome (ko03050)	[O]
NNU_00074	NNU_00074	0.218769	12	0.59519	32	0.523949	30	0.17299	11	0.0	0	0.068215	5	0.0	0	0.364688	21	0.0	0	0.071563	5	0.0	0	0.0	0	0.159207	8	0.0	0	0.31842	16	--	--	--	--	--	--	--	--	--	--	--	--	--	--	Biological Process: mRNA splicing, via spliceosome (GO:0000398);; Biological Process: RNA methylation (GO:0001510);; Biological Process: regionalization (GO:0003002);; Molecular Function: DNA binding (GO:0003677);; Molecular Function: transcription factor activity, sequence-specific DNA binding (GO:0003700);; Cellular Component: nucleus (GO:0005634);; Cellular Component: cytosol (GO:0005829);; Bi…	--	--	--
NNU_00075	NNU_00075	11.366697	520	13.223586	593	11.521048	553	13.727715	727	13.837393	658	12.320107	616	9.902169	418	13.092694	627	10.126451	513	11.258058	537	12.239914	490	13.570487	575	14.670773	624	9.741008	433	4.660373	200	0.362592703250938	-0.144584396678206	normal	0.0119728238398283	-0.525957409243474	normal	0.526917467183421	-0.168003164850704	normal	0.283879634894281	-0.567448086679131	normal	[Q]	Secondary metabolites biosynthesis, transport and catabolism	Molecular Function: transporter activity (GO:0005215);; Molecular Function: binding (GO:0005488);; Molecular Function: ATP binding (GO:0005524);; Biological Process: obsolete ATP catabolic process (GO:0006200);; Biological Process: anion transport (GO:0006820);; Biological Process: lipid transport (GO:0006869);; Biological Process: response to stress (GO:0006950);; Biological Process: multicellul…	--	--	[Q]
NNU_00076	NNU_00076	5.020295	169	4.712805	155	5.278907	186	6.980857	271	7.436918	259	4.699798	173	4.686539	145	4.948336	174	6.410024	238	7.674584	268	6.995115	206	5.259513	164	7.538134	235	6.763993	221	2.448827	77	0.897957708165794	0.0483023640002863	normal	0.295319664184592	-0.320724371896251	normal	0.569104318124485	0.170484757952896	normal	0.848065858750681	-0.129966210564719	normal	--	--	Biological Process: malate transport (GO:0015743);;	--	--	[S]
NNU_00077	NNU_00077	8.079969	216	11.685551	306	12.884814	361	15.797638	488	15.138716	420	12.786801	373	9.276515	229	17.326855	484	13.785877	407	9.393389	261	11.851411	277	8.923816	221	14.358965	356	13.786723	358	3.801413	95	0.688576482043964	0.12767380032602	normal	0.817063447324203	-0.106046046923617	normal	0.334930125060976	-0.335414858156909	normal	0.658200619228904	-0.320677970075373	normal	--	--	Cellular Component: vacuolar membrane (GO:0005774);; Cellular Component: Golgi apparatus (GO:0005794);; Cellular Component: cytosol (GO:0005829);; Biological Process: retrograde vesicle-mediated transport, Golgi to ER (GO:0006890);; Molecular Function: protein transporter activity (GO:0008565);;	--	--	[U]
NNU_00078	NNU_00078	2.911452	53	3.595098	64	2.950636	56	6.570192	137	6.924992	129	9.329402	183	14.791841	244	10.476791	197	12.236312	243	8.427222	158	7.776321	122	10.426964	173	9.467338	158	7.153571	125	5.149079	87	0.00311506956657964	0.959853317818464	normal	1.43742608938274e-06	1.55534847902723	up	0.000302569054627345	1.26235380794977	up	0.0276992886159675	0.941603820755473	normal	--	--	--	K05350|2.24538e-08|vvi:100267558|K05350 beta-glucosidase [EC:3.2.1.21] | (RefSeq) beta-glucosidase 18	Cyanoamino acid metabolism (ko00460);; Starch and sucrose metabolism (ko00500);; Phenylpropanoid biosynthesis (ko00940)	[G]
NNU_00079	NNU_00079	7.872549	446	8.510229	473	6.52283	388	7.604158	499	7.968661	469	6.819579	422	6.784338	355	7.181132	426	8.098174	508	9.744316	575	10.005339	496	3.245526	170	1.26114	67	6.799205	374	12.406228	657	0.0937221383563689	-0.319261621468825	normal	0.0140571750791883	-0.456299474597433	normal	0.657785876622347	-0.244350513914261	normal	0.832101139013547	-0.243164383960155	normal	--	--	Biological Process: multicellular organism development (GO:0007275);; Biological Process: regulation of gene expression, epigenetic (GO:0040029);; Biological Process: macromolecule modification (GO:0043412);; Biological Process: cellular macromolecule metabolic process (GO:0044260);; Biological Process: single-organism cellular process (GO:0044763);; Biological Process: anatomical structure devel…	K15601|4.60297e-51|vvi:100261347|K15601 lysine-specific demethylase 3 [EC:1.14.11.-] | (RefSeq) lysine-specific demethylase JMJ25	--	[K]
NNU_00080	NNU_00080	1337.310181	54004	790.670105	31292	981.953125	41566	295.049133	13793	192.282516	8061	219.242874	9675	61.569378	2293	135.194351	5712	126.640671	5658	419.737793	17655	330.467346	11666	122.474693	4575	92.806267	3480	76.593666	3004	187.920944	7094	2.60294953280607e-15	-2.42357001421516	down	1.95427663805114e-19	-3.63187662523179	down	3.41960834188109e-05	-2.0666392969353	down	1.25492979059198e-07	-3.14018160298704	down	[J]	Translation, ribosomal structure and biogenesis	Biological Process: very long-chain fatty acid metabolic process (GO:0000038);; Molecular Function: translation elongation factor activity (GO:0003746);; Molecular Function: GTPase activity (GO:0003924);; Molecular Function: protein binding (GO:0005515);; Molecular Function: GTP binding (GO:0005525);; Cellular Component: nucleolus (GO:0005730);; Cellular Component: cytosol (GO:0005829);; Biologic…	K02358|0|pop:POPTR_0001s08770g|K02358 elongation factor Tu | (RefSeq) POPTRDRAFT_1067026; hypothetical protein	--	[J]
NNU_00081	NNU_00081	5.12526	203	5.903274	229	4.71405	195	3.999789	183	2.229138	92	3.753921	162	2.433742	89	5.093679	211	3.988765	174	2.35853	97	2.785996	96	1.468963	54	2.083136	77	2.565173	99	1.737172	65	0.00436919289110322	-0.932604870451762	normal	0.0247828408916416	-0.848891141889078	normal	1.8664907438915e-06	-1.47272769265186	down	4.64111293751424e-07	-1.50699117659643	down	--	--	Molecular Function: protein binding (GO:0005515);; Biological Process: chloroplast organization (GO:0009658);; Cellular Component: chloroplast inner membrane (GO:0009706);;	--	--	--
NNU_00082	NNU_00082	4.60813	158	5.847485	197	5.356401	193	3.638668	145	2.563509	92	2.730037	103	3.102141	99	4.697675	169	4.159193	158	2.118683	76	1.721649	52	0.823417	27	0.596022	19	1.975277	66	1.937097	63	6.61443208631786e-05	-1.09631146468957	down	0.00383348459814961	-0.799667419060716	normal	8.04935712847896e-07	-1.96234200499607	down	0.00320755605245868	-1.90317793715506	down	--	--	Cellular Component: chloroplast (GO:0009507);; Cellular Component: plastid inner membrane (GO:0009528);; Cellular Component: chloroplast envelope (GO:0009941);; Biological Process: cellular process (GO:0009987);; Biological Process: chloroplast fission (GO:0010020);; Biological Process: cellular component organization (GO:0016043);; Molecular Function: protein self-association (GO:0043621);;	--	--	--
NNU_00083	NNU_00083	11.275283	132	10.918281	125	7.225276	89	9.348824	127	9.052198	110	10.055839	129	11.451195	124	7.741151	95	9.269435	120	12.165318	148	12.233263	125	13.319609	144	10.805266	118	7.61125	87	15.655746	171	0.324859881757505	-0.328529926364046	normal	0.319814786704316	-0.433866846396474	normal	0.712008015728896	0.145631718309262	normal	0.934588333089533	0.0692361209539434	normal	--	--	Molecular Function: transcription factor activity, sequence-specific DNA binding (GO:0003700);; Cellular Component: nucleus (GO:0005634);; Biological Process: protein N-linked glycosylation (GO:0006487);; Biological Process: pollen development (GO:0009555);; Biological Process: flower development (GO:0009908);; Molecular Function: chromatin DNA binding (GO:0031490);; Molecular Function: histone d…	K15601|3.67038e-55|sot:102601654|K15601 lysine-specific demethylase 3 [EC:1.14.11.-] | (RefSeq) lysine-specific demethylase JMJ25-like	--	[K]
NNU_00084	NNU_00084	10.125724	493	12.855248	613	9.748026	497	10.647287	600	11.167177	564	8.737365	465	9.023715	405	9.511246	484	11.515122	620	14.227706	721	12.541142	534	8.598126	387	7.004081	317	10.964789	518	18.347082	835	0.0546314708773602	-0.380860307531175	normal	0.00364049554420537	-0.522613866737023	normal	0.675584240123612	-0.116088381782585	normal	0.978291406570818	0.0222728918340709	normal	--	--	Biological Process: protein N-linked glycosylation (GO:0006487);; Biological Process: pollen development (GO:0009555);; Biological Process: flower development (GO:0009908);; Molecular Function: chromatin DNA binding (GO:0031490);; Molecular Function: histone demethylase activity (H3-K9 specific) (GO:0032454);; Biological Process: DNA methylation on cytosine (GO:0032776);; Biological Process: hist…	K15601|5.35943e-59|pda:103722435|K15601 lysine-specific demethylase 3 [EC:1.14.11.-] | (RefSeq) lysine-specific demethylase JMJ25-like	--	[K]
NNU_00085	NNU_00085	17.022413	250	16.55838	239	19.09915	294	12.481168	213	10.574303	162	10.322992	166	9.302471	126	17.270006	266	15.890408	258	11.906915	182	12.948363	167	7.285587	99	22.782019	311	16.147663	231	8.895638	123	7.97641811183452e-05	-0.946669181502675	normal	0.044478534367657	-0.725282317956222	normal	0.00282300918140862	-0.948968533179032	normal	0.448723045444637	-0.397227115235819	normal	[FGR]	Nucleotide transport and metabolism;; Carbohydrate transport and metabolism;; General function prediction only	Biological Process: metabolic process (GO:0008152);; Molecular Function: adenosine 5'-monophosphoramidase activity (GO:0043530);; Molecular Function: adenylylsulfatase activity (GO:0047627);;	K01522|1.94994e-71|sly:101251711|K01522 bis(5'-adenosyl)-triphosphatase [EC:3.6.1.29] | (RefSeq) bifunctional bis(5'-adenosyl)-triphosphatase/adenylylsulfatase FHIT	Purine metabolism (ko00230)	[FR]
NNU_00086	NNU_00086	0.624464	73	2.616168	297	4.870759	592	1.093987	147	1.385717	167	1.400117	178	0.599463	64	10.037923	1216	9.416975	1207	0.365715	45	0.210827	22	0.625433	67	0.9444	102	0.495714	56	0.400842	44	0.0632911980233799	-1.29863243327181	normal	0.515357266029363	0.749493262673374	normal	0.000916371196776422	-2.75212356151069	down	0.00707837004543816	-2.22964250933462	down	[RTKL]	General function prediction only;; Signal transduction mechanisms;; Transcription;; Replication, recombination and repair	Biological Process: polysaccharide biosynthetic process (GO:0000271);; Molecular Function: protein serine/threonine kinase activity (GO:0004674);; Molecular Function: protein binding (GO:0005515);; Molecular Function: ATP binding (GO:0005524);; Biological Process: protein phosphorylation (GO:0006468);; Biological Process: response to stress (GO:0006950);; Biological Process: chromosome segregatio…	--	--	--
NNU_00087	NNU_00087	2.297686	167	2.175025	155	3.336984	253	3.007138	252	3.695973	278	3.824831	303	1.456644	98	5.145113	390	3.503647	281	3.088573	233	3.354202	213	4.062898	272	3.791573	255	4.119009	290	0.674196	46	0.74947607092019	0.122146804247616	normal	0.929491139846273	-0.0650020640573781	normal	0.654785358424176	0.202848232036415	normal	0.839162852383323	-0.191859036775375	normal	--	--	--	--	--	--
NNU_00088	NNU_00088	12.492653	280	13.49846	297	11.127627	262	10.199013	265	11.431321	266	7.754233	190	8.640584	179	14.71757	345	15.768231	391	7.65491	179	6.758499	133	5.579453	116	6.951459	145	6.079357	133	9.973641	209	0.0139285684826252	-0.622893821038868	normal	0.334262223715197	-0.336730214200788	normal	7.46654286672542e-08	-1.110523364971	down	0.107023409476366	-0.830017310496783	normal	--	--	--	--	--	[R]
NNU_00089	NNU_00089	12.660246	835	13.178169	852	11.860674	820	12.34716	943	13.32375	913	11.235592	810	18.034666	1097	18.652645	1287	20.757374	1515	12.460875	856	13.211369	762	12.988267	793	14.072949	862	15.879114	1018	9.592669	592	0.0413101646432404	-0.320669489047898	normal	0.166798265288705	0.199127152278302	normal	0.361823607649026	-0.179459087623846	normal	0.546193881841706	-0.175659192330759	normal	--	--	Biological Process: cellular process (GO:0009987);;	--	--	--
NNU_00090	NNU_00090	1.725129	59	3.321193	111	2.066861	74	0.859608	34	0.201937	8	0.275403	11	0.253717	8	0.0	0	0.0	0	0.752046	27	0.315571	10	0.0	0	0.055071	2	0.354847	12	0.212948	7	0.000107383214172347	-2.5138039719985	down	0.00162028468440058	-3.92170892003806	down	0.0154045461728393	-2.64537229793341	normal	2.09119774794682e-06	-3.46446638574418	down	--	--	--	--	--	--
NNU_00091	NNU_00091	20.254835	270	21.388353	279	13.675012	191	27.369934	421	35.054016	484	28.325235	412	26.025846	319	39.36639	547	40.778091	600	29.78249	413	29.87661	347	56.617107	696	49.206314	607	36.752979	475	34.658203	431	0.125139930879708	0.425476965748	normal	0.114888703159812	0.523113645794036	normal	0.0704347471387806	0.876215221334382	normal	0.0157822277143715	0.900999355653053	normal	--	--	Cellular Component: protein phosphatase type 1 complex (GO:0000164);; Cellular Component: nucleus (GO:0005634);; Biological Process: embryo development (GO:0009790);; Biological Process: negative regulation of phosphoprotein phosphatase activity (GO:0032515);;	K17553|5.8916e-23|ath:AT2G31305|K17553 protein phosphatase 1 regulatory subunit 11 | (RefSeq) INH3; inhibitor-3	--	[S]
NNU_00092	NNU_00092	0.913193	75	0.75644	61	0.476863	42	0.509427	49	0.305082	26	0.354087	32	1.39798	106	1.580885	136	1.924275	175	0.169669	15	0.249192	18	0.0	0	0.234421	18	1.381729	111	1.772485	136	0.0236941719061809	-1.13472598568793	normal	0.0758168543829686	0.759710462023479	normal	0.0344016862091942	-2.3355341062895	normal	0.670451527887099	0.474999103982304	normal	--	--	Cellular Component: mitochondrion (GO:0005739);; Biological Process: xylem and phloem pattern formation (GO:0010051);; Biological Process: chloroplast RNA processing (GO:0031425);; Biological Process: single-organism cellular process (GO:0044763);; Biological Process: anatomical structure development (GO:0048856);; Biological Process: mitochondrial mRNA modification (GO:0080156);;	--	--	[R]
NNU_00093	NNU_00093	424.87146	18750	316.85849	13705	230.405151	10659	255.758057	13066	154.368851	7073	205.989685	9934	208.395218	8480	94.062271	4343	113.94593	5564	183.024078	8413	208.30043	8036	186.878983	7629	290.606689	11909	223.049973	9561	367.984619	15181	0.00377708067960357	-0.943642842220567	normal	0.000836399571046191	-1.57276478474923	down	0.00258816757266536	-0.96198847225735	normal	0.63498876153512	-0.299766796264217	normal	--	--	--	--	--	--
NNU_00094	NNU_00094	0.0	0	0.0	0	0.0	0	0.0	0	0.0	0	0.0	0	0.0	0	0.0	0	0.0	0	0.0	0	0.0	0	0.0	0	0.0	0	0.0	0	0.0	0	--	--	--	--	--	--	--	--	--	--	--	--	[O]	Posttranslational modification, protein turnover, chaperones	Cellular Component: cell wall (GO:0005618);; Cellular Component: cytosol (GO:0005829);; Biological Process: gluconeogenesis (GO:0006094);; Biological Process: glycolytic process (GO:0006096);; Biological Process: rRNA processing (GO:0006364);; Biological Process: cytoskeleton organization (GO:0007010);; Biological Process: response to salt stress (GO:0009651);; Biological Process: plant-type cell…	K09494|2.13452e-72|pmum:103321172|K09494 T-complex protein 1 subunit beta | (RefSeq) T-complex protein 1 subunit beta	--	[O]
NNU_00095	NNU_00095	0.0	0	0.0	0	0.0	0	0.0	0	0.0	0	0.0	0	0.0	0	0.0	0	0.0	0	0.0	0	0.0	0	0.0	0	0.0	0	0.0	0	0.0	0	--	--	--	--	--	--	--	--	--	--	--	--	[O]	Posttranslational modification, protein turnover, chaperones	Molecular Function: ATP binding (GO:0005524);; Cellular Component: cell wall (GO:0005618);; Cellular Component: cytoplasm (GO:0005737);; Cellular Component: cytosol (GO:0005829);; Biological Process: gluconeogenesis (GO:0006094);; Biological Process: rRNA processing (GO:0006364);; Biological Process: protein folding (GO:0006457);; Biological Process: cytoskeleton organization (GO:0007010);; Biolo…	K09494|2.93857e-16|pda:103715776|K09494 T-complex protein 1 subunit beta | (RefSeq) T-complex protein 1 subunit beta	--	[O]
NNU_00096	NNU_00096	0.032182	1	0.0	0	0.0	0	1.510121	39	0.0	0	0.0	0	0.140602	3	0.124214	3	0.12678	4	0.256509	6	1.777858	35	0.0	0	0.098089	3	0.0	0	0.527778	11	--	--	--	--	--	--	--	--	--	--	--	--	--	--	Molecular Function: transcription factor activity, sequence-specific DNA binding (GO:0003700);; Cellular Component: nucleus (GO:0005634);; Biological Process: transcription, DNA-templated (GO:0006351);; Biological Process: response to cold (GO:0009409);; Biological Process: response to water deprivation (GO:0009414);; Biological Process: response to abscisic acid (GO:0009737);; Biological Process…	--	--	--
NNU_00097	NNU_00097	0.0	0	0.456805	9	0.433624	9	0.507543	11	0.773589	15	0.266204	6	0.317833	6	1.851001	36	0.437062	9	0.277202	6	0.0	0	0.0	0	0.0	0	0.388584	7	0.0	0	--	--	--	--	--	--	--	--	--	--	--	--	--	--	--	--	--	--
NNU_00098	NNU_00098	23.984997	2017	29.632023	2442	24.729881	2180	24.394339	2375	18.160713	1586	18.645138	1714	46.364529	3595	47.639065	4191	56.420429	5249	24.116903	2113	34.680344	2550	17.581533	1368	26.324312	2056	33.185753	2711	62.391254	4905	0.000489142071196446	-0.640169067551843	normal	1.47738576234277e-05	0.536408627182206	normal	0.426244025118159	-0.265389388547966	normal	0.457528730416409	0.498450528851718	normal	--	--	--	--	--	--
NNU_00099	NNU_00099	0.0	0	0.562731	23	0.983898	43	0.627548	30	0.937798	40	0.928295	42	0.492635	19	2.396591	103	1.411637	64	0.206217	9	0.591302	22	0.350959	14	0.105463	5	0.194099	8	0.0	0	0.811911169238187	0.323628181324003	normal	0.579326467958712	0.808253502704772	normal	--	--	--	--	--	--	--	--	--	--	--	--
NNU_00100	NNU_00100	0.0	0	0.0	0	0.0	0	0.0	0	0.0	0	0.0	0	0.0	0	0.0	0	0.0	0	0.0	0	0.0	0	0.0	0	0.0	0	0.0	0	0.0	0	--	--	--	--	--	--	--	--	--	--	--	--	[RTKL]	General function prediction only;; Signal transduction mechanisms;; Transcription;; Replication, recombination and repair	Biological Process: regulation of cell growth (GO:0001558);; Molecular Function: protein serine/threonine kinase activity (GO:0004674);; Molecular Function: protein tyrosine kinase activity (GO:0004713);; Molecular Function: steroid binding (GO:0005496);; Molecular Function: ATP binding (GO:0005524);; Cellular Component: mitochondrion (GO:0005739);; Cellular Component: endosome (GO:0005768);; Cel…	--	--	--
NNU_00101	NNU_00101	177.074097	6190	126.777161	4344	168.799988	6185	81.233643	3288	77.206879	2802	48.190159	1841	164.951157	5317	91.585159	3350	92.8638	3592	97.283875	3542	102.939293	3146	114.386009	3699	75.486893	2451	63.30962	2150	63.107967	2063	1.07148181584508e-06	-1.48694803187927	down	0.0556220381989661	-0.824776955289695	normal	0.00876417957513903	-0.806692216335036	normal	5.21293437803121e-05	-1.43530811315528	down	[C]	Energy production and conversion	Molecular Function: iron ion binding (GO:0005506);; Molecular Function: copper ion binding (GO:0005507);; Cellular Component: mitochondrion (GO:0005739);; Cellular Component: mitochondrial intermembrane space (GO:0005758);; Cellular Component: vacuolar membrane (GO:0005774);; Cellular Component: Golgi apparatus (GO:0005794);; Cellular Component: cytosol (GO:0005829);; Cellular Component: plasma m…	K08738|9.03512e-76|cmo:103493436|K08738 cytochrome c | (RefSeq) cytochrome c	Sulfur metabolism (ko00920)	[C]
NNU_00102	NNU_00102	4.320667	198	5.098362	229	4.385783	211	5.777964	306	5.514388	262	5.419348	271	8.395072	355	8.650925	414	8.195976	415	4.887932	233	5.803361	233	5.308135	225	7.987184	340	6.859024	305	8.445756	362	0.946904179764455	-0.0149204695019156	normal	0.0113632100576679	0.464963202131634	normal	0.994270628631444	-0.00231179520565391	normal	0.173371609910061	0.560682699318503	normal	--	--	Molecular Function: phosphatidylcholine 1-acylhydrolase activity (GO:0008970);; Cellular Component: plasmodesma (GO:0009506);; Biological Process: detection of gravity (GO:0009590);; Biological Process: amyloplast organization (GO:0009660);; Cellular Component: plant-type vacuole membrane (GO:0009705);; Biological Process: negative gravitropism (GO:0009959);; Molecular Function: metal ion binding…	--	--	[IU]
NNU_00103	NNU_00103	19.676836	922	22.355717	1026	16.868313	828	10.385861	563	11.305543	550	13.504747	691	7.585869	328	4.644273	228	4.57468	237	10.029515	489	8.858164	363	14.581272	632	9.470206	412	9.069369	413	19.160303	839	3.69620308505202e-08	-1.02443611710377	down	8.75970481545295e-11	-2.16432035259543	down	0.0047454639264184	-0.995100425411078	normal	0.238608616472427	-0.743081335712849	normal	--	--	Cellular Component: ubiquitin ligase complex (GO:0000151);; Molecular Function: ubiquitin-protein transferase activity (GO:0004842);; Cellular Component: nucleus (GO:0005634);; Cellular Component: cytosol (GO:0005829);; Cellular Component: plasma membrane (GO:0005886);; Biological Process: signal transduction (GO:0007165);; Biological Process: response to abiotic stimulus (GO:0009628);; Biologica…	--	--	[S]
NNU_00104	NNU_00104	0.412827	14	0.0	0	0.30552	11	0.0	0	1.622498	58	0.152126	6	0.0	0	0.0	0	0.0	0	0.10476	4	0.0	0	0.170558	6	0.0	0	0.757241	25	0.0	0	--	--	--	--	--	--	--	--	--	--	--	--	--	--	Molecular Function: hydrolase activity, hydrolyzing O-glycosyl compounds (GO:0004553);; Cellular Component: extracellular region (GO:0005576);; Biological Process: defense response (GO:0006952);; Biological Process: metabolic process (GO:0008152);; Biological Process: response to stimulus (GO:0050896);;	--	--	--
NNU_00105	NNU_00105	10.079482	762	13.713295	1016	15.517547	1230	19.999638	1750	19.453325	1527	24.359379	2012	32.292744	2251	26.675129	2110	25.909071	2167	20.653357	1627	22.917412	1515	20.657888	1445	21.512098	1510	24.955143	1832	12.181152	861	0.117710749969695	0.403677527601945	normal	0.0156665366412292	0.704646481004137	normal	0.0810641832562672	0.48485186494492	normal	0.480018037331739	0.308095296910955	normal	--	--	Cellular Component: endosome (GO:0005768);; Cellular Component: Golgi apparatus (GO:0005794);; Cellular Component: trans-Golgi network (GO:0005802);; Biological Process: cell adhesion (GO:0007155);; Biological Process: xylem and phloem pattern formation (GO:0010051);; Biological Process: trichome morphogenesis (GO:0010090);; Biological Process: fruit development (GO:0010154);; Biological Process:…	K20871|0|vvi:100266466|K20871 putative beta-1,4-xylosyltransferase IRX14 [EC:2.4.2.-] | (RefSeq) probable beta-1,4-xylosyltransferase IRX14H	--	[O]
NNU_00106	NNU_00106	0.0	0	0.112929	10	0.0	0	0.236252	24	0.120026	11	0.104209	10	0.049533	4	0.087314	9	0.181562	18	0.255487	24	0.0	0	0.30464	25	0.073613	6	0.092168	8	0.114651	10	--	--	--	--	--	--	--	--	--	--	--	--	--	--	Cellular Component: cell part (GO:0044464);;	--	--	--
NNU_00107	NNU_00107	0.16147	12	1.222707	85	0.861063	64	16.26137	1333	24.056002	1768	21.894625	1694	29.769627	1943	10.616225	786	14.967003	1172	12.27953	906	18.395403	1138	51.997742	3404	24.939312	1639	26.433126	1817	8.818953	584	5.63359466060198e-15	4.37186222049066	up	3.33755773220506e-08	3.98732099121741	up	3.31771309384445e-09	4.75742974410725	up	1.58119002431386e-09	4.24469301409783	up	--	--	Cellular Component: plant-type vacuole (GO:0000325);; Molecular Function: cysteine-type endopeptidase activity (GO:0004197);; Molecular Function: phospholipase A2 activity (GO:0004623);; Molecular Function: protein binding (GO:0005515);; Cellular Component: cell wall (GO:0005618);; Cellular Component: vacuole (GO:0005773);; Cellular Component: endoplasmic reticulum (GO:0005783);; Cellular Compone…	--	--	[O]
NNU_00108	NNU_00108	0.0	0	0.0	0	0.0	0	0.0	0	0.0	0	0.0	0	0.0	0	0.147729	4	0.0	0	0.0	0	0.0	0	0.0	0	0.0	0	0.0	0	0.0	0	--	--	--	--	--	--	--	--	--	--	--	--	--	--	--	--	--	--
NNU_00109	NNU_00109	0.0	0	0.0	0	0.0	0	0.0	0	0.0	0	0.0	0	0.0	0	0.0	0	0.0	0	0.0	0	0.0	0	0.0	0	0.0	0	0.0	0	0.0	0	--	--	--	--	--	--	--	--	--	--	--	--	--	--	--	--	--	--
NNU_00110	NNU_00110	0.758748	11	0.125074	2	0.0	0	0.225318	4	0.0	0	0.24609	4	0.439021	6	4.017036	59	3.440145	54	0.0	0	0.0	0	0.422209	6	0.0	0	0.0	0	0.0	0	--	--	--	--	--	--	--	--	--	--	--	--	--	--	--	--	--	--
NNU_00111	NNU_00111	0.0	0	0.0	0	0.0	0	72.927544	2668	20.860136	685	24.755478	855	3.790639	111	3.153529	105	1.803594	64	52.89185	1741	104.812141	2896	14.647437	429	12.619919	371	4.476837	138	0.424314	13	1.85240650383008e-23	10.4288492346269	up	1.5704007635895e-09	6.87697430634902	up	5.84196052451874e-22	10.8656931602802	up	--	--	--	--	--	Biological Process: cell morphogenesis (GO:0000902);; Biological Process: developmental process involved in reproduction (GO:0003006);; Molecular Function: binding (GO:0005488);; Cellular Component: cell wall (GO:0005618);; Biological Process: post-embryonic development (GO:0009791);; Biological Process: trichoblast differentiation (GO:0010054);; Biological Process: cell growth (GO:0016049);; Bio…	--	--	[R]
NNU_00112	NNU_00112	0.0	0	0.222211	12	0.0	0	3.0304	193	1.155449	66	3.049214	184	2.337702	119	16.62266	956	13.592772	827	1.744772	100	1.494179	72	0.406472	21	6.952309	355	6.583247	352	0.955629	50	0.000289244582634289	4.10157524159119	up	8.09813809496176e-06	5.3099037882547	up	--	--	--	0.000132664173649423	4.74689535436169	up	--	--	Biological Process: regulation of transcription, DNA-templated (GO:0006355);; Biological Process: anatomical structure morphogenesis (GO:0009653);; Biological Process: tissue development (GO:0009888);; Biological Process: single-organism cellular process (GO:0044763);; Biological Process: single-organism developmental process (GO:0044767);; Biological Process: animal organ development (GO:0048513…	--	--	--
NNU_00113	NNU_00113	0.0	0	0.0	0	0.0	0	0.0	0	0.0	0	0.0	0	0.0	0	0.0	0	0.0	0	0.0	0	0.0	0	0.0	0	0.0	0	0.0	0	0.0	0	--	--	--	--	--	--	--	--	--	--	--	--	[U]	Intracellular trafficking, secretion, and vesicular transport	Cellular Component: mitochondrion (GO:0005739);; Cellular Component: Golgi apparatus (GO:0005794);; Cellular Component: plasma membrane (GO:0005886);; Biological Process: retrograde vesicle-mediated transport, Golgi to ER (GO:0006890);; Biological Process: intra-Golgi vesicle-mediated transport (GO:0006891);; Biological Process: membrane fusion (GO:0006944);; Cellular Component: integral componen…	--	--	[U]
NNU_00114	NNU_00114	0.0	0	0.0	0	0.0	0	0.0	0	0.0	0	0.0	0	0.0	0	0.0	0	0.0	0	0.0	0	0.0	0	0.0	0	0.0	0	0.0	0	0.0	0	--	--	--	--	--	--	--	--	--	--	--	--	--	--	Cellular Component: mitochondrion (GO:0005739);; Cellular Component: Golgi apparatus (GO:0005794);; Cellular Component: plasma membrane (GO:0005886);; Biological Process: retrograde vesicle-mediated transport, Golgi to ER (GO:0006890);; Biological Process: intra-Golgi vesicle-mediated transport (GO:0006891);; Biological Process: membrane fusion (GO:0006944);; Cellular Component: integral componen…	--	--	[U]
NNU_00115	NNU_00115	8.207015	611	9.476278	692	8.105238	633	10.282424	886	11.867471	917	10.434338	849	7.802462	536	11.701855	911	11.591425	955	9.669446	750	8.559505	557	6.453015	445	8.375273	579	9.826838	711	5.733092	399	0.782158275139505	0.0482569061872101	normal	0.588942350545652	-0.140875829059532	normal	0.139697602256231	-0.292008050120806	normal	0.195496934900143	-0.350887692871949	normal	[L]	Replication, recombination and repair	Molecular Function: 3'-5' exonuclease activity (GO:0008408);; Biological Process: miRNA catabolic process (GO:0010587);; Cellular Component: mediator complex (GO:0016592);;	K14570|3.32615e-121|pxb:103961593|K14570 RNA exonuclease 1 [EC:3.1.-.-] | (RefSeq) small RNA degrading nuclease 3-like	Ribosome biogenesis in eukaryotes (ko03008)	[L]
NNU_00116	NNU_00116	2.82321	37	2.17015	28	3.101146	43	1.496587	23	0.9553	13	0.861829	13	1.904443	23	1.293769	18	1.589896	23	1.161791	16	0.709059	9	1.161517	15	0.876852	11	0.0	0	1.375284	17	--	--	--	--	--	--	--	--	--	--	--	--	--	--	--	--	--	--
NNU_00117	NNU_00117	8.660337	451	14.166246	723	9.406965	514	19.605497	1182	19.433321	1051	22.482666	1279	29.626034	1423	18.47229	1006	19.662291	1133	23.175287	1257	24.56686	1118	32.643566	1572	19.351507	936	22.985046	1163	29.676176	1445	0.00290260607795635	0.654667214559153	normal	0.0607737864638398	0.687878900600617	normal	0.000710752813123157	1.12266460714003	up	0.0324843637828361	0.986958709280162	normal	--	--	Molecular Function: ubiquitin-protein transferase activity (GO:0004842);; Molecular Function: protein binding (GO:0005515);; Cellular Component: nucleus (GO:0005634);; Cellular Component: cytoplasm (GO:0005737);; Biological Process: ubiquitin-dependent protein catabolic process (GO:0006511);; Biological Process: signal transduction (GO:0007165);; Biological Process: macromolecule biosynthetic pro…	--	--	[R]
NNU_00118	NNU_00118	0.434865	37	1.032546	87	0.350272	32	2.642822	261	4.065665	360	4.561126	425	0.959843	76	3.755514	335	4.30174	405	2.32427	206	1.651111	123	1.592933	126	2.976115	236	3.878335	321	0.0	0	7.99937022956475e-07	2.31573757853889	up	0.0139139880903229	1.79311189047422	normal	0.00819718403958289	1.38140784011228	up	0.407401316333094	1.27831458452256	normal	[D]	Cell cycle control, cell division, chromosome partitioning	Biological Process: mitotic cell cycle (GO:0000278);; Molecular Function: cyclin-dependent protein serine/threonine kinase activity (GO:0004693);; Molecular Function: protein binding (GO:0005515);; Cellular Component: nucleus (GO:0005634);; Biological Process: DNA replication (GO:0006260);; Biological Process: organelle organization (GO:0006996);; Biological Process: response to hormone (GO:00097…	K14505|4.24135e-138|vvi:100267897|K14505 cyclin D3, plant | (RefSeq) cyclin-D3-3	Plant hormone signal transduction (ko04075)	[D]
NNU_00119	NNU_00119	0.0	0	0.0	0	0.0	0	0.0	0	0.0	0	0.0	0	0.0	0	0.0	0	0.0	0	0.0	0	0.0	0	0.0	0	0.0	0	0.0	0	0.0	0	--	--	--	--	--	--	--	--	--	--	--	--	--	--	Biological Process: cytokinesis by cell plate formation (GO:0000911);; Molecular Function: SNAP receptor activity (GO:0005484);; Cellular Component: trans-Golgi network (GO:0005802);; Cellular Component: plasma membrane (GO:0005886);; Biological Process: acetyl-CoA metabolic process (GO:0006084);; Biological Process: protein targeting to membrane (GO:0006612);; Biological Process: amino acid tran…	K08486|1.43304e-71|pper:PRUPE_ppa023624mg|K08486 syntaxin 1B/2/3 | (RefSeq) hypothetical protein	SNARE interactions in vesicular transport (ko04130)	[U]
NNU_00120	NNU_00120	0.092295	6	1.333394	74	2.322404	138	0.235406	16	0.0	0	0.126748	8	1.01535	53	10.208409	603	10.072605	629	0.0	0	0.0	0	0.0	0	0.076106	4	0.0	0	0.0	0	--	--	--	0.118557461133046	1.75627394279502	normal	--	--	--	--	--	--	[E]	Amino acid transport and metabolism	Molecular Function: DNA binding (GO:0003677);; Molecular Function: asparaginase activity (GO:0004067);; Biological Process: regulation of transcription, DNA-templated (GO:0006355);; Biological Process: glycoprotein catabolic process (GO:0006516);; Molecular Function: peptidase activity (GO:0008233);; Biological Process: protein metabolic process (GO:0019538);;	K13051|0|vvi:100248834|K13051 beta-aspartyl-peptidase (threonine type) [EC:3.4.19.5] | (RefSeq) probable isoaspartyl peptidase/L-asparaginase 2-like	--	[E]
NNU_00121	NNU_00121	0.182485	8	0.988269	42	0.779807	35	1.440531	71	0.981732	44	0.775165	37	0.309965	13	7.305127	325	7.25775	342	0.817753	37	0.053802	2	0.0	0	1.216119	49	1.160284	48	0.450807	18	0.605970976628684	0.419524629849709	normal	0.0464958858664878	2.14980924118562	normal	0.468768016666369	-1.14185749725238	normal	0.818352108353191	0.259262019755466	normal	--	--	Biological Process: polysaccharide biosynthetic process (GO:0000271);; Molecular Function: protein kinase activity (GO:0004672);; Molecular Function: protein binding (GO:0005515);; Biological Process: cellular glucan metabolic process (GO:0006073);; Biological Process: cellular protein modification process (GO:0006464);; Biological Process: cellular aromatic compound metabolic process (GO:0006725…	--	--	[R]
NNU_00122	NNU_00122	0.0	0	0.0	0	0.0	0	0.0	0	0.0	0	0.0	0	0.0	0	0.0	0	0.0	0	0.0	0	0.0	0	0.0	0	0.0	0	0.0	0	0.0	0	--	--	--	--	--	--	--	--	--	--	--	--	--	--	Molecular Function: voltage-gated ion channel activity (GO:0005244);; Molecular Function: potassium channel activity (GO:0005267);; Cellular Component: mitochondrion (GO:0005739);; Cellular Component: membrane (GO:0016020);; Biological Process: potassium ion transmembrane transport (GO:0071805);;	K08873|1.56569e-16|vvi:100260579|K08873 serine/threonine-protein kinase SMG1 [EC:2.7.11.1] | (RefSeq) SMG1; uncharacterized LOC100260579	mRNA surveillance pathway (ko03015)	[PT]
NNU_00123	NNU_00123	0.443495	18	0.825382	33	0.821437	35	1.021293	48	1.200473	51	0.680902	31	0.646039	25	0.490524	21	0.696488	32	0.962325	41	1.033125	37	1.086299	41	1.077229	41	0.403359	16	0.0	0	0.759749829099003	0.192273753493537	normal	--	--	--	0.55014281614241	0.348597844929159	normal	0.67307976320383	-0.67128756968106	normal	--	--	--	--	--	--
NNU_00124	NNU_00124	0.306984	29	1.074812	97	1.039242	101	0.414556	45	1.211422	116	0.949532	96	1.160533	99	5.466721	525	6.189104	629	0.526358	51	0.360059	29	0.308716	27	0.259741	23	0.490769	44	1.810512	156	0.817727768052342	-0.179464471114008	normal	0.018448539784761	1.83763941842529	normal	0.0769253387679526	-1.1867840694342	normal	0.979568185244112	0.0344715483361307	normal	--	--	--	--	--	--
NNU_00125	NNU_00125	57.408268	5793	50.493999	4994	57.137241	6044	30.520861	3566	26.076021	2732	28.013081	3089	13.572999	1263	23.298763	2460	20.576622	2298	34.600815	3637	31.211868	2754	39.880512	3723	31.124144	2917	21.748291	2132	32.069134	3025	8.1317714914108e-13	-1.25993584442395	down	6.87921796120917e-13	-1.93050963757829	down	0.00134053920740741	-0.854628738455408	normal	0.00763787855802103	-1.12723205235756	down	--	--	Molecular Function: DNA binding (GO:0003677);; Molecular Function: transcription factor activity, sequence-specific DNA binding (GO:0003700);; Molecular Function: protein binding (GO:0005515);; Cellular Component: nucleus (GO:0005634);; Biological Process: pentose-phosphate shunt (GO:0006098);; Biological Process: rRNA processing (GO:0006364);; Cellular Component: chloroplast thylakoid membrane (…	--	--	--
NNU_00126	NNU_00126	3.12853	248	3.964422	308	3.416951	284	25.259037	2314	30.03809	2468	18.041946	1560	10.74626	784	52.551243	4350	60.738758	5317	11.965746	987	14.740134	1020	5.90269	432	16.258785	1195	17.731062	1363	3.428857	254	4.74897598635207e-24	2.49720642769786	up	7.88571208473186e-07	2.98370483622206	up	0.000309623025705724	1.3705072366032	up	0.0188958569808877	1.46615569037833	normal	[HE]	Coenzyme transport and metabolism;; Amino acid transport and metabolism	Molecular Function: phosphoglycerate dehydrogenase activity (GO:0004617);; Molecular Function: ATP binding (GO:0005524);; Cellular Component: mitochondrion (GO:0005739);; Cellular Component: cytosol (GO:0005829);; Biological Process: L-serine biosynthetic process (GO:0006564);; Biological Process: lipid metabolic process (GO:0006629);; Biological Process: response to stress (GO:0006950);; Biologi…	K00058|0|csv:101221689|K00058 D-3-phosphoglycerate dehydrogenase [EC:1.1.1.95] | (RefSeq) D-3-phosphoglycerate dehydrogenase 1, chloroplastic-like	Glycine, serine and threonine metabolism (ko00260);; Carbon metabolism (ko01200);; Biosynthesis of amino acids (ko01230)	[E]
NNU_00127	NNU_00127	22.364252	1586	19.189693	1333	20.584423	1530	11.558307	949	10.957307	807	11.499231	891	18.491871	1209	10.172565	755	14.794003	1161	7.675265	567	6.627911	411	11.458847	752	24.449936	1610	16.595587	1143	20.720387	1373	2.66199524539491e-11	-1.16424826289072	down	0.0104299477938448	-0.907865651915955	normal	8.25925279115745e-05	-1.45429112982054	down	0.666947771437079	-0.20985113782263	normal	[R]	General function prediction only	Molecular Function: DNA binding (GO:0003677);; Molecular Function: transcription factor activity, sequence-specific DNA binding (GO:0003700);; Molecular Function: transporter activity (GO:0005215);; Molecular Function: protein binding (GO:0005515);; Molecular Function: GTP binding (GO:0005525);; Cellular Component: Golgi apparatus (GO:0005794);; Cellular Component: cytosol (GO:0005829);; Biologic…	K07937|3.66846e-64|mdm:103453715|K07937 ADP-ribosylation factor 1 | (RefSeq) ADP-ribosylation factor 2-like	Endocytosis (ko04144)	[U]
NNU_00128	NNU_00128	0.0	0	0.0	0	0.0	0	0.0	0	0.0	0	0.0	0	0.0	0	0.0	0	0.0	0	0.0	0	0.0	0	0.0	0	0.0	0	0.0	0	0.0	0	--	--	--	--	--	--	--	--	--	--	--	--	--	--	Biological Process: amino acid transmembrane transport (GO:0003333);; Cellular Component: plasma membrane (GO:0005886);; Molecular Function: amino acid transmembrane transporter activity (GO:0015171);; Molecular Function: polyamine transmembrane transporter activity (GO:0015203);; Molecular Function: basic amino acid transmembrane transporter activity (GO:0015326);; Biological Process: chlorophyl…	--	--	[E]
NNU_00129	NNU_00129	0.0	0	0.129826	16	0.282737	36	0.0	0	0.0	0	0.030482	5	0.102723	12	4.95548	629	3.042491	409	0.056676	8	0.0	0	0.035535	4	0.067955	8	0.050958	7	0.0	0	--	--	--	0.0296628711891522	2.87812420301824	normal	--	--	--	--	--	--	[RTKL]	General function prediction only;; Signal transduction mechanisms;; Transcription;; Replication, recombination and repair	Molecular Function: nucleotide binding (GO:0000166);; Molecular Function: protein kinase activity (GO:0004672);; Biological Process: cellular protein modification process (GO:0006464);; Biological Process: phosphorus metabolic process (GO:0006793);; Biological Process: signal transduction (GO:0007165);; Biological Process: anatomical structure morphogenesis (GO:0009653);; Biological Process: tiss…	--	--	--
NNU_00130	NNU_00130	0.0	0	0.0	0	0.0	0	0.0	0	0.0	0	0.0	0	0.0	0	0.0	0	0.0	0	0.0	0	0.0	0	0.0	0	0.0	0	0.0	0	0.0	0	--	--	--	--	--	--	--	--	--	--	--	--	[DZ]	Cell cycle control, cell division, chromosome partitioning;; Cytoskeleton	Biological Process: mitotic cell cycle (GO:0000278);; Biological Process: cytokinesis by cell plate formation (GO:0000911);; Cellular Component: cell wall (GO:0005618);; Cellular Component: nucleolus (GO:0005730);; Cellular Component: microtubule organizing center (GO:0005815);; Cellular Component: spindle (GO:0005819);; Cellular Component: spindle microtubule (GO:0005876);; Molecular Function: m…	K10436|0|vvi:100262748|K10436 microtubule-associated protein, RP/EB family | (RefSeq) microtubule-associated protein RP/EB family member 1C	--	[DZ]
NNU_00131	NNU_00131	56.921768	2019	64.259491	2233	51.391983	1910	76.085426	3123	64.747948	2384	68.98011	2673	167.635315	5481	147.96347	5488	151.049347	5926	48.170883	1779	71.285866	2210	79.936165	2622	86.226143	2839	85.570976	2947	151.009781	5005	0.97652696062471	-0.00502065555647024	normal	1.35706982860873e-10	1.03407651884163	up	0.975909970696092	0.0131388152438456	normal	0.171674595717252	0.745348176770899	normal	[KAD]	Transcription;; RNA processing and modification;; Cell cycle control, cell division, chromosome partitioning	Biological Process: tryptophan biosynthetic process (GO:0000162);; Biological Process: cytokinesis by cell plate formation (GO:0000911);; Biological Process: cell fate specification (GO:0001708);; Biological Process: defense response to insect (GO:0002213);; Molecular Function: DNA binding (GO:0003677);; Molecular Function: chromatin binding (GO:0003682);; Molecular Function: transcription factor…	K09422|1.82757e-134|vvi:100233128|K09422 myb proto-oncogene protein, plant | (RefSeq) SREBP; sucrose responsive element binding protein	--	[K]
NNU_00132	NNU_00132	0.0	0	0.0	0	0.0	0	0.0	0	0.0	0	0.0	0	0.0	0	0.0	0	0.0	0	0.0	0	0.0	0	0.0	0	0.0	0	0.0	0	0.0	0	--	--	--	--	--	--	--	--	--	--	--	--	--	--	--	--	--	--
NNU_00133	NNU_00133	50.415485	4213	54.234173	4441	70.447281	6170	18.279314	1768	17.326429	1503	14.997371	1370	14.746168	1136	18.873745	1650	18.241272	1687	23.6073	2055	21.184412	1548	14.730703	1139	19.172964	1488	17.683382	1435	2.689539	211	7.80008998020074e-21	-2.07993116909976	down	8.88747724331493e-20	-2.15905308114568	down	4.345183846315e-11	-1.79000358193198	down	0.000519008508526049	-2.36687473357357	down	[E]	Amino acid transport and metabolism	Molecular Function: oxidoreductase activity (GO:0016491);; Biological Process: oxidation-reduction process (GO:0055114);;	--	--	[R]
NNU_00134	NNU_00134	7.442589	139	10.678576	196	10.054231	197	3.939626	85	9.312196	181	5.683619	116	11.70307	202	4.633417	91	5.39046	112	5.443872	106	3.20676	53	4.440898	77	7.374183	128	5.907849	107	4.712725	83	0.0561786010465921	-0.845263824625031	normal	0.21858106178099	-0.723169183059453	normal	0.000307281148397182	-1.30043674308642	down	0.0261983078176415	-0.860207175496381	normal	--	--	--	--	--	[S]
NNU_00135	NNU_00135	5.781604	93	5.116079	81	7.529985	127	2.983919	56	5.637884	95	1.679481	30	6.024332	90	3.38486	57	6.666971	119	3.982461	67	1.264945	18	1.191865	18	3.838889	58	4.035985	63	4.845336	73	0.0621466804180158	-1.09662166212416	normal	0.26182994515739	-0.596030725999014	normal	0.00826365639798102	-1.70993181413608	down	0.201745853678304	-0.717919525357028	normal	--	--	--	--	--	--
NNU_00136	NNU_00136	0.0	0	0.0	0	0.0	0	0.0	0	0.0	0	0.0	0	0.0	0	0.0	0	0.0	0	0.0	0	0.0	0	0.0	0	0.0	0	0.0	0	0.0	0	--	--	--	--	--	--	--	--	--	--	--	--	[F]	Nucleotide transport and metabolism	Biological Process: DNA metabolic process (GO:0006259);; Biological Process: cellular biosynthetic process (GO:0044249);; Biological Process: single-organism cellular process (GO:0044763);; Biological Process: organic substance biosynthetic process (GO:1901576);;	K10808|7.90226e-15|tcc:TCM_017203|K10808 ribonucleoside-diphosphate reductase subunit M2 [EC:1.17.4.1] | (RefSeq) Ferritin/ribonucleotide reductase-like family protein	Purine metabolism (ko00230);; Pyrimidine metabolism (ko00240);; Glutathione metabolism (ko00480)	[F]
NNU_00137	NNU_00137	0.0	0	0.0	0	0.0	0	0.0	0	0.0	0	0.0	0	0.0	0	0.0	0	0.0	0	0.0	0	0.0	0	0.0	0	0.0	0	0.0	0	0.150008	3	--	--	--	--	--	--	--	--	--	--	--	--	--	--	Biological Process: regulation of transcription, DNA-templated (GO:0006355);; Molecular Function: histone methyltransferase activity (H3-K4 specific) (GO:0042800);; Biological Process: histone H3-K4 methylation (GO:0051568);;	--	--	--
NNU_00138	NNU_00138	0.0	0	0.0	0	0.0	0	0.0	0	0.0	0	0.0	0	0.0	0	0.0	0	0.0	0	0.0	0	0.0	0	0.0	0	0.0	0	0.0	0	0.0	0	--	--	--	--	--	--	--	--	--	--	--	--	--	--	Molecular Function: protein kinase activity (GO:0004672);; Molecular Function: protein serine/threonine kinase activity (GO:0004674);; Molecular Function: ATP binding (GO:0005524);; Cellular Component: plasma membrane (GO:0005886);; Biological Process: chromatin silencing (GO:0006342);; Biological Process: protein phosphorylation (GO:0006468);; Biological Process: transmembrane receptor protein t…	--	--	--
NNU_00139	NNU_00139	13.509162	332	13.627538	328	13.477693	347	22.182825	630	23.526308	600	21.998703	590	18.752598	425	21.876432	562	20.812887	565	23.083633	590	23.176554	497	22.055813	501	21.010639	479	31.042767	740	9.251589	213	0.00768620102675435	0.44135279087857	normal	0.344642136428899	0.185425271413674	normal	0.00421339533501426	0.524894211367313	normal	0.61873885334058	0.289680618644174	normal	[OC]	Posttranslational modification, protein turnover, chaperones;; Energy production and conversion	Cellular Component: protein storage vacuole (GO:0000326);; Biological Process: RNA splicing, via endonucleolytic cleavage and ligation (GO:0000394);; Molecular Function: protein disulfide isomerase activity (GO:0003756);; Cellular Component: mitochondrion (GO:0005739);; Cellular Component: vacuolar membrane (GO:0005774);; Cellular Component: endoplasmic reticulum (GO:0005783);; Cellular Component…	K09580|4.1073e-121|pda:103701300|K09580 protein disulfide-isomerase A1 [EC:5.3.4.1] | (RefSeq) protein disulfide isomerase-like 5-2	Protein processing in endoplasmic reticulum (ko04141)	[O]
NNU_00140	NNU_00140	0.038484	4	0.096956	9	0.0	0	0.0	0	0.0	0	0.0	0	0.0	0	0.061311	6	0.0	0	0.0	0	0.0	0	0.0	0	0.0	0	0.0	0	0.050656	4	--	--	--	--	--	--	--	--	--	--	--	--	--	--	Biological Process: organelle organization (GO:0006996);; Biological Process: post-embryonic development (GO:0009791);; Cellular Component: intracellular membrane-bounded organelle (GO:0043231);; Biological Process: single-organism developmental process (GO:0044767);; Biological Process: animal organ development (GO:0048513);; Biological Process: reproductive structure development (GO:0048608);; …	--	--	--
NNU_00141	NNU_00141	7.080197	553	7.287807	558	6.600155	541	5.107265	462	3.596269	292	4.628504	395	3.259913	235	4.507162	369	3.990866	345	7.298205	594	6.764462	462	3.298876	239	2.06921	151	1.981757	151	3.81577	279	9.53642385235807e-06	-0.940199709799173	normal	2.41778485431413e-10	-1.23826550478851	down	0.160155336746526	-0.515273516392743	normal	0.00519492220265085	-1.5101104584058	down	--	--	Molecular Function: catalytic activity (GO:0003824);; Molecular Function: protein binding (GO:0005515);; Cellular Component: nucleus (GO:0005634);; Biological Process: DNA repair (GO:0006281);; Biological Process: red, far-red light phototransduction (GO:0009585);; Biological Process: negative regulation of photomorphogenesis (GO:0010100);; Biological Process: reproductive structure development (…	K10571|1.18217e-119|vvi:100264330|K10571 de-etiolated-1 | (RefSeq) light-mediated development protein DET1	Ubiquitin mediated proteolysis (ko04120)	[K]
NNU_00142	NNU_00142	14.151214	282	12.162335	238	12.939202	271	14.677655	339	14.063251	291	14.262293	311	19.57559	360	20.259109	423	18.702377	413	14.166396	294	13.720289	239	15.566656	287	19.524828	362	20.44422	396	14.235312	266	0.486906430723494	-0.166455223540962	normal	0.555858098014515	0.162447523187652	normal	0.818387376471941	-0.0750832284318714	normal	0.538170118477559	0.221037705062455	normal	[R]	General function prediction only	Molecular Function: GTPase activator activity (GO:0005097);; Biological Process: positive regulation of GTPase activity (GO:0032851);;	--	--	[R]
NNU_00143	NNU_00143	0.552192	6	4.25567	39	1.747431	17	3.349642	36	5.757481	56	1.105369	12	4.381353	38	15.997885	155	15.950919	163	1.228448	12	2.197193	18	5.669265	49	2.974931	26	2.258574	21	0.718458	7	--	--	--	0.0305549925046222	1.88817208878204	normal	--	--	--	--	--	--	--	--	Cellular Component: vacuolar membrane (GO:0005774);; Cellular Component: plasma membrane (GO:0005886);;	--	--	--
NNU_00144	NNU_00144	0.0	0	0.0	0	0.0	0	0.0	0	0.0	0	0.0	0	0.0	0	0.0	0	0.0	0	0.0	0	0.0	0	0.0	0	0.0	0	0.0	0	0.0	0	--	--	--	--	--	--	--	--	--	--	--	--	--	--	Biological Process: ion transport (GO:0006811);; Biological Process: defense response (GO:0006952);; Biological Process: cellular process (GO:0009987);;	K13459|1.41557e-89|mdm:103429328|K13459 disease resistance protein RPS2 | (RefSeq) probable disease resistance protein At1g52660	Plant-pathogen interaction (ko04626)	[T]
NNU_00145	NNU_00145	0.0	0	0.0	0	0.0	0	0.0	0	0.0	0	0.0	0	0.0	0	0.0	0	0.0	0	0.0	0	0.0	0	0.0	0	0.0	0	0.0	0	0.0	0	--	--	--	--	--	--	--	--	--	--	--	--	--	--	Cellular Component: intracellular membrane-bounded organelle (GO:0043231);; Molecular Function: organic cyclic compound binding (GO:0097159);; Molecular Function: heterocyclic compound binding (GO:1901363);;	--	--	[T]
NNU_00146	NNU_00146	0.0	0	0.071823	4	0.221815	11	0.0	0	0.0	0	0.0	0	0.0	0	0.724882	36	0.0	0	0.0	0	0.0	0	0.0	0	0.0	0	0.0	0	0.0	0	--	--	--	--	--	--	--	--	--	--	--	--	--	--	Molecular Function: (1->3)-beta-D-glucan binding (GO:0001872);; Molecular Function: catalytic activity (GO:0003824);; Cellular Component: plant-type cell wall (GO:0009505);; Cellular Component: plasmodesma (GO:0009506);; Cellular Component: anchored component of plasma membrane (GO:0046658);;	--	--	--
NNU_00147	NNU_00147	0.0	0	0.0	0	0.0	0	0.0	0	0.0	0	0.0	0	0.0	0	0.400086	6	0.0	0	0.0	0	0.0	0	0.0	0	0.0	0	0.0	0	0.0	0	--	--	--	--	--	--	--	--	--	--	--	--	--	--	--	--	--	--
NNU_00148	NNU_00148	3.069468	127	4.197416	170	4.349156	189	1.326023	64	1.39727	60	0.478984	22	2.097678	80	2.853357	124	2.446732	112	1.029724	45	0.810605	30	0.589848	23	1.761344	68	0.926799	38	1.799768	70	2.04824092582782e-05	-2.0889964009686	down	0.000718800686262147	-1.04483076435315	down	1.68949649415727e-11	-2.43205651397958	down	0.00805645629091356	-1.48704389306461	down	[R]	General function prediction only	Biological Process: cell morphogenesis (GO:0000902);; Molecular Function: phospholipid binding (GO:0005543);; Cellular Component: nucleus (GO:0005634);; Cellular Component: vacuole (GO:0005773);; Cellular Component: Golgi apparatus (GO:0005794);; Cellular Component: plasma membrane (GO:0005886);; Biological Process: protein targeting to vacuole (GO:0006623);; Biological Process: membrane fusion (…	K12486|1.64007e-88|pxb:103936296|K12486 stromal membrane-associated protein | (RefSeq) ADP-ribosylation factor GTPase-activating protein AGD12-like	Endocytosis (ko04144)	[R]
NNU_00149	NNU_00149	3.330049	88	4.772792	124	3.596313	100	9.248445	283	8.469557	232	9.43176	272	5.223176	127	5.985035	165	5.457653	160	9.233581	254	9.701841	224	8.872815	217	11.426829	280	10.103718	259	4.686938	116	7.59745772041461e-05	0.923112361786871	normal	0.736035598869579	0.108419507003611	normal	2.64827737902137e-05	1.02844299294598	up	0.0532380238547773	0.886487158173518	normal	--	--	Cellular Component: nucleus (GO:0005634);; Biological Process: DNA repair (GO:0006281);; Biological Process: embryo development ending in seed dormancy (GO:0009793);; Cellular Component: Smc5-Smc6 complex (GO:0030915);;	--	--	--
NNU_00150	NNU_00150	0.299227	5	0.797494	14	0.433516	8	0.0	0	0.292074	6	0.0	0	0.0	0	2.228768	39	0.992396	19	0.0	0	0.0	0	0.0	0	0.803041	13	0.47693	8	0.078105	2	--	--	--	--	--	--	--	--	--	--	--	--	--	--	Molecular Function: catalytic activity (GO:0003824);;	K11547|4.57799e-42|pper:PRUPE_ppa003403mg|K11547 kinetochore protein NDC80 | (RefSeq) hypothetical protein	--	[D]
NNU_00151	NNU_00151	39.324535	5723	34.852573	4971	33.300079	5080	2.243024	378	2.184791	331	2.553437	407	0.768987	104	1.596114	244	1.526214	246	9.516325	1443	5.144207	655	1.908944	257	0.200589	28	0.667925	95	3.95508	539	2.90979975023375e-136	-4.22415642076944	down	1.53010997357059e-60	-5.13997324541633	down	7.94242658274355e-08	-2.89375488045536	down	3.85424299063675e-05	-4.02753791601401	down	--	--	Cellular Component: mitochondrion (GO:0005739);;	--	--	--
NNU_00152	NNU_00152	2.462129	139	1.968578	109	1.36824	81	1.879904	123	2.311583	135	1.581217	97	3.194109	166	2.221178	131	2.930522	182	1.192702	70	1.264982	63	0.711579	37	4.024338	210	3.701562	202	1.834922	97	0.483783268680151	-0.29813866425973	normal	0.824923705384539	0.114315693207494	normal	0.0145218998929508	-1.08900191936221	normal	0.429969652391504	0.443348470193844	normal	--	--	Cellular Component: mitochondrion (GO:0005739);; Biological Process: RNA modification (GO:0009451);; Cellular Component: chloroplast (GO:0009507);; Biological Process: thylakoid membrane organization (GO:0010027);; Biological Process: sugar mediated signaling pathway (GO:0010182);; Biological Process: photosystem II assembly (GO:0010207);; Biological Process: regulation of chlorophyll biosyntheti…	--	--	[R]
NNU_00153	NNU_00153	0.0	0	0.0	0	0.0	0	0.0	0	0.0	0	0.0	0	0.0	0	0.0	0	0.0	0	0.0	0	0.0	0	0.0	0	0.0	0	0.0	0	0.0	0	--	--	--	--	--	--	--	--	--	--	--	--	[G]	Carbohydrate transport and metabolism	Biological Process: response to hypoxia (GO:0001666);; Cellular Component: vacuolar membrane (GO:0005774);; Cellular Component: Golgi apparatus (GO:0005794);; Cellular Component: plasma membrane (GO:0005886);; Molecular Function: starch synthase activity (GO:0009011);; Biological Process: glucan biosynthetic process (GO:0009250);; Cellular Component: amyloplast (GO:0009501);; Cellular Component: …	K00703|6.97826e-85|vvi:100261002|K00703 starch synthase [EC:2.4.1.21] | (RefSeq) granule-bound starch synthase 2, chloroplastic/amyloplastic	Starch and sucrose metabolism (ko00500)	--
NNU_00154	NNU_00154	0.0	0	0.0	0	0.0	0	0.0	0	0.0	0	0.0	0	0.0	0	0.0	0	0.0	0	0.0	0	0.0	0	0.0	0	0.0	0	0.0	0	0.0	0	--	--	--	--	--	--	--	--	--	--	--	--	[KAD]	Transcription;; RNA processing and modification;; Cell cycle control, cell division, chromosome partitioning	Biological Process: MAPK cascade (GO:0000165);; Biological Process: cell fate specification (GO:0001708);; Molecular Function: DNA binding (GO:0003677);; Molecular Function: chromatin binding (GO:0003682);; Molecular Function: transcription factor activity, sequence-specific DNA binding (GO:0003700);; Molecular Function: acid phosphatase activity (GO:0003993);; Molecular Function: protein serine/…	K16166|4.8499e-40|vvi:100265568|K16166 transcription factor MYB75 | (RefSeq) MYBA7; R2R3 MYB transcription factor	Circadian rhythm - plant (ko04712)	[K]
NNU_00155	NNU_00155	0.0	0	0.0	0	0.0	0	0.0	0	0.0	0	0.0	0	0.0	0	0.0	0	0.0	0	0.0	0	0.0	0	0.0	0	0.0	0	0.0	0	0.0	0	--	--	--	--	--	--	--	--	--	--	--	--	[KAD]	Transcription;; RNA processing and modification;; Cell cycle control, cell division, chromosome partitioning	Biological Process: tryptophan biosynthetic process (GO:0000162);; Biological Process: cell fate specification (GO:0001708);; Biological Process: defense response to insect (GO:0002213);; Molecular Function: DNA binding (GO:0003677);; Molecular Function: chromatin binding (GO:0003682);; Molecular Function: transcription factor activity, sequence-specific DNA binding (GO:0003700);; Molecular Funct…	K09422|1.05572e-21|pop:POPTR_0005s14480g|K09422 myb proto-oncogene protein, plant | (RefSeq) hypothetical protein	--	[K]
NNU_00156	NNU_00156	0.0	0	0.0	0	0.0	0	0.0	0	0.0	0	0.0	0	0.0	0	0.0	0	0.0	0	0.0	0	0.0	0	0.0	0	0.0	0	0.0	0	0.0	0	--	--	--	--	--	--	--	--	--	--	--	--	[KAD]	Transcription;; RNA processing and modification;; Cell cycle control, cell division, chromosome partitioning	Biological Process: MAPK cascade (GO:0000165);; Biological Process: cell fate specification (GO:0001708);; Molecular Function: DNA binding (GO:0003677);; Molecular Function: transcription factor activity, sequence-specific DNA binding (GO:0003700);; Molecular Function: acid phosphatase activity (GO:0003993);; Molecular Function: protein serine/threonine phosphatase activity (GO:0004722);; Molecul…	K09422|1.81252e-42|tcc:TCM_019192|K09422 myb proto-oncogene protein, plant | (RefSeq) R2R3 MYB transcription factor splice variant 1	--	[K]
NNU_00157	NNU_00157	12.225679	454	14.494517	527	11.315471	440	14.719611	632	17.115076	659	18.803566	762	25.89152	885	19.050985	739	21.35228	876	17.518936	677	14.81776	481	26.799311	919	22.170708	763	18.681108	673	28.644054	993	0.547118590812577	0.126339121668379	normal	0.124390886985657	0.404300423946134	normal	0.287550083443332	0.443943367279003	normal	0.13990514270177	0.695556855539692	normal	[RTKL]	General function prediction only;; Signal transduction mechanisms;; Transcription;; Replication, recombination and repair	Molecular Function: nucleotide binding (GO:0000166);; Biological Process: activation of MAPKK activity (GO:0000186);; Biological Process: cell plate assembly (GO:0000919);; Molecular Function: DNA binding (GO:0003677);; Molecular Function: transcription factor activity, sequence-specific DNA binding (GO:0003700);; Molecular Function: protein serine/threonine kinase activity (GO:0004674);; Molecul…	K13414|2.96714e-75|mdm:103428929|K13414 mitogen-activated protein kinase kinase kinase 1 [EC:2.7.11.25] | (RefSeq) mitogen-activated protein kinase kinase kinase 1-like	Plant-pathogen interaction (ko04626)	[T]
NNU_00158	NNU_00158	15.429493	893	18.314903	1039	15.255513	925	21.807104	1461	20.175282	1212	23.061909	1458	32.608612	1740	25.44346	1540	26.865578	1720	23.196075	1398	20.765858	1050	20.721449	1109	12.912976	694	23.893332	1343	41.281151	2233	0.401438805506739	0.121572022607376	normal	0.0819496286949769	0.396386945911835	normal	0.235223549012985	0.183415317531968	normal	0.473453396583141	0.529793884239391	normal	--	--	Molecular Function: transferase activity, transferring phosphorus-containing groups (GO:0016772);; Biological Process: response to stimulus (GO:0050896);;	K13414|1.58788e-50|pvu:PHAVU_009G025700g|K13414 mitogen-activated protein kinase kinase kinase 1 [EC:2.7.11.25] | (RefSeq) hypothetical protein	Plant-pathogen interaction (ko04626)	[T]
NNU_00159	NNU_00159	0.0	0	0.0	0	0.222079	4	0.0	0	0.0	0	0.0	0	0.0	0	0.0	0	0.0	0	0.0	0	0.0	0	0.0	0	0.0	0	0.208896	4	0.0	0	--	--	--	--	--	--	--	--	--	--	--	--	--	--	Biological Process: response to hypoxia (GO:0001666);; Cellular Component: extracellular region (GO:0005576);; Cellular Component: Golgi apparatus (GO:0005794);; Cellular Component: cytosol (GO:0005829);; Cellular Component: plant-type cell wall (GO:0009505);; Cellular Component: plasmodesma (GO:0009506);; Cellular Component: chloroplast (GO:0009507);; Biological Process: response to brassinoster…	--	--	--
NNU_00160	NNU_00160	12.558271	111	0.0	0	12.309528	114	0.0	0	17.282984	158	0.0	0	23.728613	193	16.964735	156	21.086033	205	17.299999	159	15.256707	118	0.0	0	16.351444	134	20.149212	172	32.366585	266	0.856675033389152	-0.340779964414265	normal	0.654341495136358	0.657309379379775	normal	0.992641943955826	0.0200755157008065	normal	0.499255001915354	1.02853824414526	normal	[RTKL]	General function prediction only;; Signal transduction mechanisms;; Transcription;; Replication, recombination and repair	Biological Process: activation of MAPKK activity (GO:0000186);; Molecular Function: transcription factor activity, sequence-specific DNA binding (GO:0003700);; Molecular Function: MAP kinase kinase kinase activity (GO:0004709);; Molecular Function: protein binding (GO:0005515);; Molecular Function: ATP binding (GO:0005524);; Biological Process: membrane fusion (GO:0006944);; Biological Process: c…	--	--	[T]
NNU_00161	NNU_00161	0.0	0	0.0	0	0.0	0	0.0	0	0.0	0	0.0	0	0.0	0	0.0	0	32.011723	410	0.0	0	0.0	0	0.0	0	0.0	0	37.056538	417	0.0	0	--	--	--	--	--	--	--	--	--	--	--	--	--	--	--	--	--	--
NNU_00162	NNU_00162	40.066147	1464	43.216404	1548	36.61084	1402	58.542751	2476	55.509888	2105	56.51944	2256	59.155045	1993	58.188126	2224	62.038612	2508	52.501202	1998	52.084335	1664	46.320526	1565	71.402458	2422	63.53334	2254	62.051147	2119	0.0590356307557868	0.218861700374378	normal	0.187473143008646	0.176695497365609	normal	0.416236906221039	0.110804380916901	normal	0.0770854566191402	0.50520414825909	normal	[J]	Translation, ribosomal structure and biogenesis	Molecular Function: translation release factor activity (GO:0003747);; Molecular Function: GTPase activity (GO:0003924);; Molecular Function: sulfate adenylyltransferase (ATP) activity (GO:0004781);; Molecular Function: GTP binding (GO:0005525);; Cellular Component: nucleus (GO:0005634);; Biological Process: obsolete GTP catabolic process (GO:0006184);; Biological Process: translational terminati…	K03267|0|tcc:TCM_012601|K03267 peptide chain release factor subunit 3 | (RefSeq) Translation elongation factor EF1A/initiation factor IF2gamma family protein isoform 1	mRNA surveillance pathway (ko03015)	[J]
NNU_00163	NNU_00163	0.0	0	0.0	0	0.0	0	0.0	0	0.0	0	0.0	0	0.0	0	0.0	0	0.0	0	0.0	0	0.0	0	0.0	0	0.0	0	0.0	0	0.0	0	--	--	--	--	--	--	--	--	--	--	--	--	--	--	Molecular Function: hydrolase activity, hydrolyzing O-glycosyl compounds (GO:0004553);; Cellular Component: extracellular region (GO:0005576);; Biological Process: metabolic process (GO:0008152);; Molecular Function: hydrolase activity, acting on glycosyl bonds (GO:0016798);;	--	--	--
NNU_00164	NNU_00164	0.0	0	0.0	0	0.0	0	0.0	0	0.0	0	0.0	0	0.0	0	0.0	0	0.0	0	0.0	0	0.0	0	0.0	0	0.0	0	0.0	0	0.0	0	--	--	--	--	--	--	--	--	--	--	--	--	--	--	Molecular Function: hydrolase activity, hydrolyzing O-glycosyl compounds (GO:0004553);; Cellular Component: extracellular region (GO:0005576);; Biological Process: metabolic process (GO:0008152);; Molecular Function: hydrolase activity, acting on glycosyl bonds (GO:0016798);;	--	--	--
NNU_00165	NNU_00165	0.0	0	0.0	0	0.0	0	0.0	0	0.0	0	0.0	0	0.0	0	0.158067	10	0.102893	7	0.0	0	0.0	0	0.0	0	0.050555	3	0.0	0	0.364585	20	--	--	--	--	--	--	--	--	--	--	--	--	--	--	Biological Process: transition metal ion transport (GO:0000041);; Biological Process: MAPK cascade (GO:0000165);; Biological Process: response to molecule of bacterial origin (GO:0002237);; Biological Process: respiratory burst involved in defense response (GO:0002679);; Molecular Function: transcription factor activity, sequence-specific DNA binding (GO:0003700);; Molecular Function: protein bin…	--	--	--
NNU_00166	NNU_00166	0.0	0	0.0	0	0.0	0	0.0	0	0.0	0	0.0	0	0.0	0	0.0	0	0.0	0	0.0	0	0.0	0	0.0	0	0.0	0	0.0	0	0.0	0	--	--	--	--	--	--	--	--	--	--	--	--	--	--	Cellular Component: endosome (GO:0005768);; Cellular Component: Golgi apparatus (GO:0005794);; Cellular Component: trans-Golgi network (GO:0005802);; Cellular Component: plasma membrane (GO:0005886);; Biological Process: purine nucleobase transport (GO:0006863);; Molecular Function: organic anion transmembrane transporter activity (GO:0008514);; Biological Process: pollen exine formation (GO:0010…	--	--	[GE]
NNU_00167	NNU_00167	0.0	0	0.0	0	0.0	0	0.0	0	0.0	0	0.0	0	0.0	0	0.0	0	0.0	0	0.0	0	0.0	0	0.0	0	0.0	0	0.0	0	0.0	0	--	--	--	--	--	--	--	--	--	--	--	--	--	--	--	--	--	--
NNU_00168	NNU_00168	185.924728	9493	202.492935	10133	173.09465	9265	72.607384	4292	56.898891	3016	61.672615	3441	39.323521	1852	24.712116	1320	22.647095	1280	151.723679	8069	105.635986	4715	44.808746	2117	41.160431	1952	37.381554	1854	38.629993	1844	3.29233915566812e-37	-1.83970307938106	down	3.69409070654083e-22	-3.04401436023519	down	0.0116642117446184	-1.13446071166503	normal	3.16587111128959e-21	-2.44436466470752	down	--	--	--	--	--	[I]
NNU_00169	NNU_00169	0.0	0	0.0	0	0.0	0	0.0	0	0.0	0	0.0	0	0.0	0	0.0	0	0.0	0	0.0	0	0.0	0	0.0	0	0.0	0	0.0	0	0.0	0	--	--	--	--	--	--	--	--	--	--	--	--	--	--	Cellular Component: origin recognition complex (GO:0000808);; Molecular Function: protein binding (GO:0005515);; Molecular Function: ATP binding (GO:0005524);; Cellular Component: nucleus (GO:0005634);; Biological Process: DNA replication (GO:0006260);; Biological Process: regulation of transcription, DNA-templated (GO:0006355);; Molecular Function: zinc ion binding (GO:0008270);; Cellular Compon…	K02603|1.82655e-59|tcc:TCM_040678|K02603 origin recognition complex subunit 1 | (RefSeq) Origin of replication complex 1B isoform 1	--	[L]
NNU_00170	NNU_00170	0.044959	4	0.0	0	0.045791	4	0.0	0	0.0	0	0.0	0	0.0	0	0.0	0	0.0	0	0.0	0	0.0	0	0.0	0	0.0	0	0.0	0	0.023706	2	--	--	--	--	--	--	--	--	--	--	--	--	[LO]	Replication, recombination and repair;; Posttranslational modification, protein turnover, chaperones	Molecular Function: nucleotide binding (GO:0000166);; Cellular Component: origin recognition complex (GO:0000808);; Molecular Function: DNA binding (GO:0003677);; Molecular Function: catalytic activity (GO:0003824);; Molecular Function: protein binding (GO:0005515);; Molecular Function: ATP binding (GO:0005524);; Cellular Component: nucleus (GO:0005634);; Biological Process: DNA replication (GO:0…	--	--	[L]
NNU_00171	NNU_00171	19.248173	1468	21.059521	1574	17.05397	1363	23.853674	2105	28.417656	2249	23.4209	1951	44.847565	3153	27.898926	2225	35.527225	2997	26.44282	2100	26.664713	1777	28.752665	2028	29.372181	2080	28.522993	2112	22.275576	1588	0.531709800169509	0.111565281020785	normal	0.0883891807215978	0.518145931433336	normal	0.139357269137103	0.302093619335088	normal	0.301002027080904	0.257735965837537	normal	[RTKL]	General function prediction only;; Signal transduction mechanisms;; Transcription;; Replication, recombination and repair	Biological Process: activation of MAPKK activity (GO:0000186);; Biological Process: regulation of response to biotic stimulus (GO:0002831);; Molecular Function: protein serine/threonine kinase activity (GO:0004674);; Molecular Function: MAP kinase kinase kinase activity (GO:0004709);; Molecular Function: protein tyrosine kinase activity (GO:0004713);; Molecular Function: protein binding (GO:00055…	--	--	[T]
NNU_00172	NNU_00172	5.422699	326	5.98877	353	5.004761	315	6.147564	427	7.035632	439	7.017547	460	4.023905	223	7.258901	456	6.397252	425	7.846878	491	7.098917	373	7.275695	404	6.357441	355	7.456699	435	3.016485	170	0.966498680487382	0.00906886597621986	normal	0.365967140171164	-0.304049466257828	normal	0.264392186623154	0.218787075258514	normal	0.62872881956493	-0.232127459954851	normal	[H]	Coenzyme transport and metabolism	--	K13941|0|vvi:100252672|K13941 2-amino-4-hydroxy-6-hydroxymethyldihydropteridine diphosphokinase / dihydropteroate synthase [EC:2.7.6.3 2.5.1.15] | (RefSeq) folate synthesis bifunctional protein, mitochondrial	Folate biosynthesis (ko00790)	[H]
NNU_00173	NNU_00173	67.039284	3139	49.602085	2276	47.109947	2312	77.80452	4217	72.349823	3516	71.765427	3671	60.036655	2592	54.79937	2684	62.268459	3225	59.343124	2894	68.891167	2819	60.437599	2617	136.74794	5944	108.271591	4923	67.038742	2934	0.596128374322489	0.137726493654551	normal	0.308619258205183	-0.300427029356647	normal	0.948457280051704	-0.0222693789982812	normal	0.106664715714688	0.661134974779426	normal	[F]	Nucleotide transport and metabolism	Molecular Function: magnesium ion binding (GO:0000287);; Molecular Function: adenylosuccinate synthase activity (GO:0004019);; Molecular Function: GTP binding (GO:0005525);; Cellular Component: cytosol (GO:0005829);; Biological Process: pyrimidine ribonucleotide biosynthetic process (GO:0009220);; Cellular Component: chloroplast (GO:0009507);; Cellular Component: chloroplast stroma (GO:0009570);;…	K01939|0|pxb:103967058|K01939 adenylosuccinate synthase [EC:6.3.4.4] | (RefSeq) adenylosuccinate synthetase 2, chloroplastic	Purine metabolism (ko00230);; Alanine, aspartate and glutamate metabolism (ko00250)	[F]
NNU_00174	NNU_00174	0.0	0	0.0	0	0.0	0	0.0	0	0.0	0	0.0	0	0.0	0	0.0	0	0.0	0	0.0	0	0.0	0	0.0	0	0.0	0	0.0	0	0.0	0	--	--	--	--	--	--	--	--	--	--	--	--	--	--	--	--	--	--
NNU_00175	NNU_00175	0.0	0	0.0	0	0.0	0	0.0	0	0.0	0	0.0	0	0.0	0	0.0	0	0.0	0	0.0	0	0.0	0	0.0	0	0.0	0	0.0	0	0.0	0	--	--	--	--	--	--	--	--	--	--	--	--	--	--	--	--	--	--
NNU_00176	NNU_00176	0.0	0	0.0	0	0.0	0	0.0	0	0.0	0	0.0	0	0.0	0	0.0	0	0.0	0	0.0	0	0.0	0	0.0	0	0.0	0	0.0	0	0.0	0	--	--	--	--	--	--	--	--	--	--	--	--	--	--	--	--	--	[R]
NNU_00177	NNU_00177	0.0	0	0.0	0	0.0	0	0.0	0	0.0	0	0.0	0	0.0	0	0.0	0	0.0	0	0.0	0	0.0	0	0.0	0	0.0	0	0.0	0	0.0	0	--	--	--	--	--	--	--	--	--	--	--	--	--	--	Biological Process: single-organism developmental process (GO:0044767);; Biological Process: system development (GO:0048731);;	--	--	[R]
NNU_00178	NNU_00178	27.176336	548	28.544794	564	25.65427	542	37.635872	878	51.722607	1082	76.886909	1692	70.60569	1311	94.822418	1998	111.861038	2493	58.145275	1220	53.517551	943	73.140961	1363	70.434158	1318	74.608658	1460	67.158829	1265	0.0249475473996851	0.731744451665123	normal	3.34366710390754e-10	1.34385195522475	up	0.000406982427163305	0.971951136249971	normal	3.00299504577813e-06	1.16253993035871	up	--	--	Molecular Function: protein binding (GO:0005515);; Cellular Component: nucleus (GO:0005634);; Biological Process: response to ethylene (GO:0009723);; Biological Process: response to abscisic acid (GO:0009737);; Biological Process: gibberellic acid mediated signaling pathway (GO:0009740);; Biological Process: post-embryonic development (GO:0009791);; Biological Process: seed germination (GO:000984…	K14495|2.33237e-52|vvi:100266007|K14495 F-box protein GID2 | (RefSeq) F-box protein GID2	Plant hormone signal transduction (ko04075)	--
NNU_00179	NNU_00179	0.405026	22	1.771255	95	4.128211	235	0.0	0	0.201642	12	0.067494	5	0.0	0	20.439648	1160	40.609779	2437	0.0	0	0.0	0	0.0	0	0.0	0	0.0	0	0.157796	8	--	--	--	0.305787336856217	1.66440910097602	normal	--	--	--	--	--	--	[R]	General function prediction only	Cellular Component: cytosol (GO:0005829);; Biological Process: protein targeting to membrane (GO:0006612);; Molecular Function: zinc ion binding (GO:0008270);; Biological Process: response to wounding (GO:0009611);; Biological Process: coumarin biosynthetic process (GO:0009805);; Biological Process: lignin biosynthetic process (GO:0009809);; Biological Process: positive regulation of flavonoid bi…	K00083|0|vvi:100257308|K00083 cinnamyl-alcohol dehydrogenase [EC:1.1.1.195] | (RefSeq) probable cinnamyl alcohol dehydrogenase 1	Phenylpropanoid biosynthesis (ko00940)	[Q]
NNU_00180	NNU_00180	0.752243	12	0.637349	10	0.128148	2	0.50786	9	1.355605	21	0.159808	3	0.530789	8	1.210014	19	0.402284	7	0.822381	13	0.254058	4	0.408559	6	0.410845	6	0.692933	11	0.899565	13	--	--	--	--	--	--	--	--	--	--	--	--	[O]	Posttranslational modification, protein turnover, chaperones	Biological Process: response to molecule of fungal origin (GO:0002238);; Molecular Function: ubiquitin-protein transferase activity (GO:0004842);; Cellular Component: nucleus (GO:0005634);; Cellular Component: plasma membrane (GO:0005886);; Biological Process: signal transduction (GO:0007165);; Molecular Function: zinc ion binding (GO:0008270);; Biological Process: pollen development (GO:0009555)…	K19040|2.56041e-39|vvi:100251758|K19040 E3 ubiquitin-protein ligase ATL10/75/76/77/78 [EC:2.3.2.27] | (RefSeq) RING-H2 finger protein ATL74	--	[O]
NNU_00181	NNU_00181	0.0	0	0.0	0	0.0	0	0.0	0	0.0	0	0.662694	30	0.0	0	0.0	0	0.0	0	0.0	0	0.0	0	0.253125	10	0.0	0	0.0	0	0.218943	9	--	--	--	--	--	--	--	--	--	--	--	--	--	--	--	--	--	--
NNU_00182	NNU_00182	0.0	0	0.0	0	0.0	0	0.0	0	0.0	0	0.434741	12	0.0	0	0.0	0	0.0	0	0.0	0	0.0	0	0.0	0	0.0	0	0.0	0	0.0	0	--	--	--	--	--	--	--	--	--	--	--	--	--	--	--	--	--	[S]
NNU_00183	NNU_00183	0.0	0	0.0	0	0.0	0	0.848281	18	0.203346	4	2.354235	48	0.253441	5	0.0	0	0.0	0	0.181361	4	0.0	0	1.385075	24	0.0	0	0.0	0	2.23378	39	--	--	--	--	--	--	--	--	--	--	--	--	--	--	--	--	--	--
NNU_00184	NNU_00184	31.815027	3003	43.144726	3991	40.632572	4020	25.083826	2741	31.894857	3125	41.181232	4247	60.122711	5232	15.371346	1518	15.905552	1661	48.650272	4782	32.300228	2665	39.243134	3426	39.540913	3465	44.183132	4050	54.266628	4788	0.0486679212271938	-0.519444928203102	normal	0.360021384527681	-0.66422715444656	normal	0.587381462482939	-0.161353428879184	normal	0.885078974050533	0.0788027199340417	normal	--	--	Cellular Component: cytoplasm (GO:0005737);; Biological Process: salicylic acid metabolic process (GO:0009696);; Biological Process: anthocyanin-containing compound biosynthetic process (GO:0009718);; Biological Process: response to sucrose (GO:0009744);; Biological Process: cinnamic acid ester metabolic process (GO:0009801);; Biological Process: shoot system morphogenesis (GO:0010016);; Biologic…	--	--	[GC]
NNU_00185	NNU_00185	0.0	0	0.0	0	0.036979	1	0.0	0	0.0	0	0.0	0	0.0	0	0.0	0	0.0	0	0.090419	3	0.0	0	0.0	0	0.0	0	0.0	0	0.0	0	--	--	--	--	--	--	--	--	--	--	--	--	--	--	Cellular Component: cell wall (GO:0005618);; Biological Process: cellular aromatic compound metabolic process (GO:0006725);; Biological Process: defense response (GO:0006952);; Molecular Function: peptidase activity (GO:0008233);; Biological Process: response to organic substance (GO:0010033);; Biological Process: macromolecule metabolic process (GO:0043170);; Biological Process: oxoacid metaboli…	--	--	[O]
NNU_00186	NNU_00186	0.0	0	0.0	0	0.0	0	3.436351	46	2.384505	29	1.402439	18	3.618364	38	1.939195	24	2.776133	35	0.452107	6	0.284791	3	0.162503	2	4.708367	50	2.227216	25	4.901884	53	--	--	--	--	--	--	--	--	--	--	--	--	--	--	Cellular Component: nucleus (GO:0005634);; Cellular Component: plastid (GO:0009536);; Biological Process: cytokinin biosynthetic process (GO:0009691);; Molecular Function: AMP dimethylallyltransferase activity (GO:0009824);;	K10760|4.68561e-26|pvu:PHAVU_006G154200g|K10760 adenylate dimethylallyltransferase (cytokinin synthase) [EC:2.5.1.27 2.5.1.112] | (RefSeq) hypothetical protein	Zeatin biosynthesis (ko00908)	[J]
NNU_00187	NNU_00187	0.0	0	0.0	0	0.0	0	0.0	0	0.0	0	0.0	0	0.0	0	0.0	0	0.0	0	0.0	0	0.0	0	0.0	0	0.0	0	0.0	0	0.0	0	--	--	--	--	--	--	--	--	--	--	--	--	[C]	Energy production and conversion	Molecular Function: oxidoreductase activity (GO:0016491);; Molecular Function: oxidoreductase activity, acting on CH-OH group of donors (GO:0016614);; Biological Process: response to stimulus (GO:0050896);;	--	--	--
NNU_00188	NNU_00188	8.969572	411	9.339603	420	9.002104	433	10.398806	552	11.377535	542	10.808481	542	8.314826	352	12.543509	602	11.192098	568	10.206271	487	9.879135	396	9.174594	389	12.524612	533	9.756016	435	5.813271	249	0.84253137180348	-0.0375834802598633	normal	0.50053528023313	-0.181614383354673	normal	0.511177594335297	-0.12474428534297	normal	0.63975797787759	-0.212620553681925	normal	--	--	--	--	--	--
NNU_00189	NNU_00189	11.691254	530	17.067167	758	13.342196	634	11.989822	629	11.66569	549	14.12218	700	21.164204	885	10.859002	515	16.484453	827	12.607565	595	10.480701	416	9.255132	388	11.989052	505	11.110551	489	10.287662	436	0.0312055451239205	-0.435355711113378	normal	0.694622715133347	-0.17578264155357	normal	0.00492784869061035	-0.595924434764764	normal	0.0866972545691778	-0.533470950672974	normal	[R]	General function prediction only	Molecular Function: protein binding (GO:0005515);; Cellular Component: nucleus (GO:0005634);; Biological Process: organelle organization (GO:0006996);; Biological Process: hormone-mediated signaling pathway (GO:0009755);; Biological Process: post-embryonic development (GO:0009791);; Biological Process: epidermal cell differentiation (GO:0009913);; Biological Process: response to aluminum ion (GO:…	--	--	[R]
NNU_00190	NNU_00190	0.428831	18	1.633379	66	1.234448	53	0.982254	47	1.632828	70	0.23439	11	1.197189	46	3.87464	166	2.850746	130	0.811853	35	0.268203	10	0.103219	4	0.503408	20	1.677078	67	0.084011	4	0.64661448974443	-0.435114528899659	normal	0.297298519493222	0.817109839671826	normal	0.1023839007729	-1.57686199181724	normal	0.531199399871327	-0.76675705615579	normal	[M]	Cell wall/membrane/envelope biogenesis	Molecular Function: protein binding (GO:0005515);; Cellular Component: Golgi apparatus (GO:0005794);; Cellular Component: cytosol (GO:0005829);; Molecular Function: GDP-mannose 4,6-dehydratase activity (GO:0008446);; Biological Process: nucleotide-sugar metabolic process (GO:0009225);; Biological Process: unidimensional cell growth (GO:0009826);; Molecular Function: isomerase activity (GO:0016853…	K01711|0|vvi:100264358|K01711 GDPmannose 4,6-dehydratase [EC:4.2.1.47] | (RefSeq) GDP-mannose 4,6 dehydratase 1	Fructose and mannose metabolism (ko00051);; Amino sugar and nucleotide sugar metabolism (ko00520)	[G]
NNU_00191	NNU_00191	4.395379	121	4.770034	129	4.093894	118	6.859139	219	5.401517	155	3.449615	104	12.308121	312	21.302166	613	18.225315	555	3.607175	104	5.764515	139	2.637406	68	7.970704	204	5.139838	138	1.410008	37	0.927699773901563	-0.040870542551735	normal	1.49257728035267e-07	1.53626654971487	up	0.408961619838836	-0.36642008901485	normal	0.864917767674423	-0.151883191167482	normal	[J]	Translation, ribosomal structure and biogenesis	Biological Process: RNA methylation (GO:0001510);; Molecular Function: RNA binding (GO:0003723);; Molecular Function: structural constituent of ribosome (GO:0003735);; Cellular Component: cell wall (GO:0005618);; Cellular Component: nucleolus (GO:0005730);; Biological Process: translation (GO:0006412);; Cellular Component: plasmodesma (GO:0009506);; Cellular Component: chloroplast (GO:0009507);; …	K02969|2.75024e-75|mus:103993239|K02969 small subunit ribosomal protein S20e | (RefSeq) 40S ribosomal protein S20-1	Ribosome (ko03010)	[J]
NNU_00192	NNU_00192	0.169357	7	0.118533	5	0.0	0	0.481486	21	0.641148	25	0.139774	6	0.696653	24	0.074854	3	0.626651	26	0.126957	5	0.0	0	0.0	0	0.287801	10	0.295507	11	0.0	0	--	--	--	--	--	--	--	--	--	--	--	--	--	--	Biological Process: MAPK cascade (GO:0000165);; Molecular Function: ferric-chelate reductase activity (GO:0000293);; Biological Process: respiratory burst involved in defense response (GO:0002679);; Molecular Function: peroxidase activity (GO:0004601);; Molecular Function: calcium ion binding (GO:0005509);; Cellular Component: nucleus (GO:0005634);; Cellular Component: Golgi apparatus (GO:0005794…	K13447|6.28907e-104|tcc:TCM_026646|K13447 respiratory burst oxidase [EC:1.6.3.- 1.11.1.-] | (RefSeq) Respiratory burst oxidase B	Plant-pathogen interaction (ko04626)	[PQ]
NNU_00193	NNU_00193	7.364772	444	6.999749	414	7.782644	492	8.383217	585	6.915444	433	5.767408	380	13.102638	728	8.937873	564	9.180441	612	8.59864	540	8.820872	465	7.488287	418	9.926827	556	10.314877	604	6.233256	351	0.154840823123284	-0.368575584862525	normal	0.816877991431272	0.0909989607111555	normal	0.803307229510123	-0.0609879357887345	normal	0.996044163994986	0.00212391722357896	normal	--	--	Molecular Function: binding (GO:0005488);;	--	--	--
NNU_00194	NNU_00194	27.810009	409	21.886539	315	18.573658	286	27.831076	473	20.589346	314	18.666199	300	15.064288	204	13.817568	213	14.500659	236	15.951054	244	15.436384	199	11.523153	157	25.513023	348	18.035557	258	12.436107	171	0.33512122960755	-0.31882488823908	normal	0.000393194052088686	-1.05290572861614	down	0.0024220290095079	-0.895507113092234	normal	0.262619803171658	-0.526430808149156	normal	--	--	Biological Process: RNA splicing, via endonucleolytic cleavage and ligation (GO:0000394);; Biological Process: methionine biosynthetic process (GO:0009086);;	K17434|1.65974e-75|vvi:100243821|K17434 large subunit ribosomal protein L53 | (RefSeq) uncharacterized LOC100243821	--	--
NNU_00195	NNU_00195	9.4099	378	8.891832	351	6.913748	292	7.168574	334	9.352348	390	8.995989	395	5.781775	215	8.239479	347	9.243227	411	7.453421	312	6.315993	222	7.297427	272	13.423915	501	13.348615	521	15.766341	592	0.298492318161575	-0.272852328828884	normal	0.0824245487522675	-0.52572543735141	normal	0.0845220501311485	-0.471197823392519	normal	0.188459420238652	0.557911200986526	normal	--	--	Biological Process: cell morphogenesis (GO:0000902);; Biological Process: cell growth (GO:0016049);; Biological Process: Golgi vesicle transport (GO:0048193);;	--	--	[S]
NNU_00196	NNU_00196	9.793925	254	10.203016	260	11.215812	305	20.78146	624	20.65395	556	13.601264	386	22.673712	542	21.03462	571	21.628897	621	18.124975	490	21.395784	485	24.299541	583	26.1255	629	20.376467	513	6.917293	168	0.0708570714791115	0.517258956180883	normal	0.0021383386438093	0.652726252193426	normal	0.0066438567699348	0.813380570431012	normal	0.462331727699073	0.467182591474617	normal	[O]	Posttranslational modification, protein turnover, chaperones	Biological Process: protein peptidyl-prolyl isomerization (GO:0000413);; Molecular Function: peptidyl-prolyl cis-trans isomerase activity (GO:0003755);; Molecular Function: protein binding (GO:0005515);; Cellular Component: endoplasmic reticulum (GO:0005783);; Cellular Component: cytosol (GO:0005829);; Cellular Component: plasma membrane (GO:0005886);; Biological Process: gluconeogenesis (GO:0006…	K09578|1.22662e-64|tcc:TCM_000228|K09578 peptidyl-prolyl cis-trans isomerase NIMA-interacting 1 [EC:5.2.1.8] | (RefSeq) Peptidylprolyl cis/trans isomerase	--	[O]
NNU_00197	NNU_00197	20.513826	584	18.838194	525	21.188282	632	19.214527	633	21.575539	637	16.03985	499	18.762981	492	18.730446	557	19.841665	624	19.188061	569	22.296055	554	21.70149	571	35.854843	947	21.984278	607	9.365366	249	0.0999786044184208	-0.388300799574472	normal	0.0185933255218723	-0.491928368561574	normal	0.571607148998306	-0.160058300749506	normal	0.853806302069559	-0.133466209322649	normal	--	--	Cellular Component: mitochondrial proton-transporting ATP synthase complex, coupling factor F(o) (GO:0000276);; Molecular Function: hydrogen ion transmembrane transporter activity (GO:0015078);; Biological Process: ATP synthesis coupled proton transport (GO:0015986);;	--	--	--
NNU_00198	NNU_00198	0.429123	5	1.2962	13	0.732505	8	3.468081	41	3.154736	34	3.785563	43	8.046243	76	0.0	0	0.0	0	2.107774	23	1.301044	12	1.283398	13	8.032014	76	7.563889	75	4.412582	42	0.00609729372850784	1.71560974873968	up	--	--	--	--	--	--	3.29310139970417e-05	2.63918692463116	up	--	--	--	--	--	[B]
NNU_00199	NNU_00199	24.224771	929	25.95994	976	23.54051	947	52.117435	2314	47.259407	1882	44.227989	1854	47.959064	1696	58.448856	2345	61.6618	2617	47.979797	1917	48.75251	1635	41.922016	1487	53.952286	1922	49.651005	1850	17.622261	632	7.56765434959722e-07	0.669495818369847	normal	2.48667364701114e-08	0.775927017993519	normal	1.06062387702896e-08	0.68679602099099	normal	0.431652709746457	0.423174202127936	normal	[J]	Translation, ribosomal structure and biogenesis	Molecular Function: RNA binding (GO:0003723);; Molecular Function: structural constituent of ribosome (GO:0003735);; Cellular Component: ribosome (GO:0005840);; Biological Process: translation (GO:0006412);; Cellular Component: large ribosomal subunit (GO:0015934);;	--	--	[J]
NNU_00200	NNU_00200	0.0	0	0.086936	13	0.0	0	0.051867	10	0.019847	4	0.0	0	0.0	0	0.073456	12	0.035288	6	0.0	0	0.0	0	0.019311	3	0.0	0	0.018119	3	0.0	0	--	--	--	--	--	--	--	--	--	--	--	--	--	--	Molecular Function: DNA binding (GO:0003677);; Molecular Function: binding (GO:0005488);; Molecular Function: protein binding (GO:0005515);; Biological Process: transcription, DNA-templated (GO:0006351);; Biological Process: regulation of transcription, DNA-templated (GO:0006355);; Biological Process: signal transduction (GO:0007165);; Biological Process: pattern specification process (GO:0007389…	K14486|0|tcc:TCM_034194|K14486 auxin response factor | (RefSeq) Transcriptional factor B3 family protein / auxin-responsive factor AUX/IAA-related	Plant hormone signal transduction (ko04075)	--
NNU_00201	NNU_00201	0.0	0	0.0	0	0.0	0	0.0	0	0.0	0	0.0	0	0.0	0	0.0	0	0.0	0	0.0	0	0.0	0	0.0	0	0.0	0	0.0	0	0.0	0	--	--	--	--	--	--	--	--	--	--	--	--	--	--	Biological Process: MAPK cascade (GO:0000165);; Molecular Function: nucleic acid binding (GO:0003676);; Molecular Function: transcription factor activity, sequence-specific DNA binding (GO:0003700);; Cellular Component: nucleus (GO:0005634);; Cellular Component: mitochondrion (GO:0005739);; Cellular Component: vacuole (GO:0005773);; Cellular Component: Golgi apparatus (GO:0005794);; Cellular Comp…	--	--	--
NNU_00202	NNU_00202	24.983692	750	23.407791	689	15.009459	472	23.605606	820	18.8307	587	19.213327	630	24.05411	666	16.94519	532	21.246521	706	19.91885	623	21.274881	558	12.112741	337	22.430761	625	23.899979	697	51.804695	1453	0.263367871923883	-0.32502753838547	normal	0.254610697939034	-0.417763500652892	normal	0.184217948727218	-0.478925561417617	normal	0.502585691555769	0.495647650972059	normal	[R]	General function prediction only	Molecular Function: nucleic acid binding (GO:0003676);; Cellular Component: nucleus (GO:0005634);; Molecular Function: zinc ion binding (GO:0008270);;	--	--	[O]
NNU_00203	NNU_00203	2.487675	439	2.772509	479	2.153648	398	4.565625	932	3.551052	650	3.910572	753	2.640233	429	5.773892	1065	6.628883	1293	2.978189	547	3.15304	486	1.18469	194	1.216845	200	3.788256	649	1.549136	256	0.0351729709460489	0.409639032207115	normal	0.176496268749956	0.588045173745625	normal	0.584543408032016	-0.263030936719939	normal	0.489677459848806	-0.429497437899675	normal	--	--	--	--	--	[R]
NNU_00204	NNU_00204	29.291658	1686	26.98856	1523	33.93568	2048	43.185581	2878	50.270119	3004	41.853657	2633	77.381897	4107	40.03672	2411	35.922127	2288	55.342583	3318	51.42696	2588	52.988678	2822	46.896584	2507	41.251095	2306	26.630209	1433	0.217232612323579	0.281860898556522	normal	0.478956471183752	0.362935079946682	normal	0.0127518342298478	0.593022587417034	normal	0.840264278359518	0.0893097877256587	normal	--	--	Biological Process: MAPK cascade (GO:0000165);; Molecular Function: phosphoprotein phosphatase activity (GO:0004721);; Molecular Function: protein binding (GO:0005515);; Cellular Component: nuclear envelope (GO:0005635);; Cellular Component: cytosol (GO:0005829);; Biological Process: ubiquitin-dependent protein catabolic process (GO:0006511);; Biological Process: protein targeting to membrane (GO…	K12795|0|vvi:100244083|K12795 suppressor of G2 allele of SKP1 | (RefSeq) protein SGT1 homolog	Plant-pathogen interaction (ko04626)	[T]
NNU_00205	NNU_00205	0.0	0	0.0	0	0.0	0	0.0	0	0.0	0	0.0	0	0.0	0	0.0	0	0.0	0	0.0	0	0.0	0	0.0	0	0.0	0	0.0	0	0.0	0	--	--	--	--	--	--	--	--	--	--	--	--	--	--	Molecular Function: ubiquitin-protein transferase activity (GO:0004842);; Molecular Function: protein binding (GO:0005515);; Cellular Component: nucleus (GO:0005634);; Cellular Component: cytosol (GO:0005829);; Cellular Component: amyloplast (GO:0009501);; Biological Process: gravitropism (GO:0009630);; Biological Process: response to salt stress (GO:0009651);; Biological Process: ethylene biosyn…	K11982|8.23809e-19|smo:SELMODRAFT_7748|K11982 E3 ubiquitin-protein ligase RNF115/126 [EC:2.3.2.27] | (RefSeq) hypothetical protein	--	[O]
NNU_00206	NNU_00206	0.409553	26	0.732463	45	0.083884	6	12.661448	910	8.107806	523	9.003485	611	20.188122	1155	9.607337	624	13.662004	938	9.104718	589	9.742277	529	3.982328	229	6.22071	359	8.546141	515	11.500378	667	5.11025704243368e-13	4.17011560481915	up	3.59144659187949e-11	4.48900481691304	up	4.76394269087199e-08	3.80535679449027	up	2.91892831091006e-08	4.03735160044427	up	[S]	Function unknown	Biological Process: MAPK cascade (GO:0000165);; Molecular Function: nucleotide binding (GO:0000166);; Biological Process: respiratory burst involved in defense response (GO:0002679);; Biological Process: regionalization (GO:0003002);; Molecular Function: protein kinase activity (GO:0004672);; Molecular Function: protein serine/threonine kinase activity (GO:0004674);; Molecular Function: protein b…	--	--	--
NNU_00207	NNU_00207	36.896397	1406	31.70816	1184	36.721947	1467	25.432131	1122	20.631176	816	21.802504	908	14.341305	504	18.622608	743	15.532794	655	25.742939	1022	27.776503	926	33.820557	1192	18.752409	664	18.113737	671	21.703632	773	5.68424337244827e-06	-0.93111066350162	normal	1.75511424303631e-11	-1.52732961006095	down	0.123092664101027	-0.480987798706593	normal	0.00714767987703849	-1.03014406526736	down	--	--	--	--	--	--
NNU_00208	NNU_00208	26.463047	403	24.874395	371	20.326866	325	42.328789	746	39.205425	620	39.742764	661	36.824265	517	41.384941	659	41.267818	695	44.527458	706	44.999187	599	40.130611	565	58.056927	820	48.138065	712	39.137554	557	0.0151125237331299	0.465817634881315	normal	0.13288831262741	0.326394731352434	normal	0.0016974986456818	0.63058052954886	normal	0.011196729730383	0.784215573707518	normal	[R]	General function prediction only	Molecular Function: nucleotide binding (GO:0000166);; Molecular Function: nucleic acid binding (GO:0003676);; Molecular Function: RNA binding (GO:0003723);; Biological Process: response to stress (GO:0006950);; Biological Process: response to abiotic stimulus (GO:0009628);; Cellular Component: intracellular organelle (GO:0043229);; Biological Process: single-organism process (GO:0044699);; Biolog…	K14838|7.69535e-51|gmx:100814276|K14838 nucleolar protein 15 | (RefSeq) MKI67 FHA domain-interacting nucleolar phosphoprotein-like	--	[R]
NNU_00209	NNU_00209	1.15757	40	1.483229	50	1.209274	44	2.664976	105	2.075806	74	2.841643	106	1.234181	39	2.341109	84	2.98388	113	1.860811	66	1.867817	56	1.293	41	3.011486	96	1.839004	61	0.889405	29	0.064080559081135	0.668354157463092	normal	0.565050625782131	0.33275845352447	normal	0.749699661804453	0.141389539912662	normal	0.702856717522819	0.296805413812089	normal	[I]	Lipid transport and metabolism	Molecular Function: binding (GO:0005488);; Molecular Function: oxidoreductase activity, acting on the CH-OH group of donors, NAD or NADP as acceptor (GO:0016616);; Biological Process: single-organism metabolic process (GO:0044710);;	K00020|3.43396e-69|pop:POPTR_0001s46990g|K00020 3-hydroxyisobutyrate dehydrogenase [EC:1.1.1.31] | (RefSeq) POPTRDRAFT_550610; 3-hydroxyisobutyrate dehydrogenase family protein	Valine, leucine and isoleucine degradation (ko00280)	[R]
NNU_00210	NNU_00210	1.611736	283	1.700184	293	1.419804	261	1.650387	336	1.064853	194	1.422349	273	1.856801	301	2.336072	429	2.155423	419	1.579981	289	1.645375	253	1.259635	205	2.402079	392	1.962321	335	0.991702	163	0.0789429265951914	-0.478410446932282	normal	0.945045856579483	0.01763490405608	normal	0.15532435251384	-0.300100173502943	normal	0.884328250207308	-0.0805651804965116	normal	--	--	--	--	--	--
NNU_00211	NNU_00211	4.656844	166	2.510135	88	2.080649	78	0.097458	5	0.254841	10	0.0	0	0.76312	25	0.099937	4	0.381549	15	0.0	0	0.0	0	0.0	0	0.0	0	0.0	0	0.0	0	9.56109448813929e-08	-4.48204001978601	down	0.000222196924318895	-3.01853340258745	down	1.07425074433564e-10	-7.98469857872814	down	7.504356075257e-11	-7.74477374640717	down	[I]	Lipid transport and metabolism	Biological Process: response to oxidative stress (GO:0006979);; Biological Process: response to metal ion (GO:0010038);; Molecular Function: hydrolase activity (GO:0016787);; Cellular Component: cell part (GO:0044464);;	K01054|0|vvi:100245598|K01054 acylglycerol lipase [EC:3.1.1.23] | (RefSeq) caffeoylshikimate esterase-like	Glycerolipid metabolism (ko00561)	[I]
NNU_00212	NNU_00212	0.0	0	0.0	0	0.0	0	0.0	0	0.0	0	0.0	0	0.0	0	0.0	0	0.0	0	0.0	0	0.0	0	0.0	0	0.0	0	0.0	0	0.0	0	--	--	--	--	--	--	--	--	--	--	--	--	[P]	Inorganic ion transport and metabolism	Cellular Component: plasma membrane (GO:0005886);; Biological Process: potassium ion transport (GO:0006813);; Biological Process: sodium ion transport (GO:0006814);; Biological Process: regulation of pH (GO:0006885);; Molecular Function: potassium ion transmembrane transporter activity (GO:0015079);; Biological Process: cellular component organization (GO:0016043);; Biological Process: multicellu…	--	--	[P]
NNU_00213	NNU_00213	3.365925	180	2.527991	132	2.669025	149	4.417869	273	4.925351	273	4.298157	251	2.334864	115	3.714896	207	3.779274	223	4.301507	239	3.559884	166	5.184568	256	6.192291	307	6.852561	355	1.889325	95	0.204096341729732	0.370161859741408	normal	0.597074152132502	-0.224855758154839	normal	0.341184024033104	0.388446300465389	normal	0.465616036752549	0.481567607640996	normal	[J]	Translation, ribosomal structure and biogenesis	Molecular Function: nucleic acid binding (GO:0003676);; Biological Process: protein methylation (GO:0006479);; Molecular Function: protein methyltransferase activity (GO:0008276);;	K02493|1.51633e-155|pper:PRUPE_ppa007721mg|K02493 release factor glutamine methyltransferase [EC:2.1.1.297] | (RefSeq) hypothetical protein	--	[R]
NNU_00214	NNU_00214	0.721718	17	0.0	0	0.988304	24	0.58638	16	1.292055	31	1.170378	29	1.788055	38	0.0	0	0.0	0	0.721319	17	1.381077	28	2.120319	45	1.167299	25	0.584369	13	0.770168	17	--	--	--	--	--	--	--	--	--	--	--	--	--	--	Biological Process: cellular process (GO:0009987);; Biological Process: developmental process (GO:0032502);; Biological Process: single-organism process (GO:0044699);;	--	--	--
NNU_00215	NNU_00215	0.807713	27	1.93257	64	1.855481	66	0.360238	14	0.915805	32	0.435577	16	0.661534	21	1.126397	40	1.761576	66	1.272663	45	0.676606	20	0.881408	28	0.904657	29	1.930929	63	0.839414	27	--	--	--	0.296841542764582	-0.735240120605902	normal	0.170126025681415	-0.874111766745583	normal	0.489773443490172	-0.541151731595967	normal	[QR]	Secondary metabolites biosynthesis, transport and catabolism;; General function prediction only	Molecular Function: transferase activity (GO:0016740);;	--	--	--
NNU_00216	NNU_00216	0.0	0	0.0	0	0.0	0	0.0	0	0.0	0	0.0	0	0.0	0	0.0	0	0.0	0	0.0	0	0.0	0	0.0	0	0.0	0	0.0	0	0.0	0	--	--	--	--	--	--	--	--	--	--	--	--	--	--	--	--	--	--
NNU_00217	NNU_00217	0.944221	21	0.509647	11	0.32015	8	0.620856	16	1.025209	23	0.345751	9	0.570884	12	1.616824	37	1.557897	37	0.241422	6	0.0	0	0.08994	2	1.080524	22	0.763207	16	1.200135	24	--	--	--	--	--	--	--	--	--	--	--	--	--	--	--	K05302|2.776e-71|cic:CICLE_v10027575mg|K05302 N-lysine methyltransferase SETD6 [EC:2.1.1.-] | (RefSeq) hypothetical protein	--	[R]
NNU_00218	NNU_00218	0.983335	110	2.397037	262	1.948022	228	2.781075	359	3.328344	385	2.302032	281	4.430333	455	16.307783	1900	15.958989	1967	2.388086	277	2.758151	269	1.589761	164	2.741015	284	8.730677	945	6.554075	683	0.375696503527108	0.377696628961813	normal	0.000115288598106893	2.27135624707778	up	0.829757560424427	0.114147262515434	normal	0.0186149685911639	1.50801899953699	normal	--	--	Cellular Component: endosome (GO:0005768);; Cellular Component: vacuolar membrane (GO:0005774);; Cellular Component: Golgi apparatus (GO:0005794);; Cellular Component: trans-Golgi network (GO:0005802);; Biological Process: response to stress (GO:0006950);; Biological Process: multicellular organism development (GO:0007275);; Molecular Function: S-adenosylmethionine-dependent methyltransferase act…	--	--	--
NNU_00219	NNU_00219	0.0	0	0.0	0	0.0	0	0.0	0	0.0	0	0.0	0	0.0	0	0.0	0	0.0	0	0.0	0	0.0	0	0.0	0	0.0	0	0.0	0	0.0	0	--	--	--	--	--	--	--	--	--	--	--	--	--	--	--	--	--	--
NNU_00220	NNU_00220	1.324997	107	4.315105	340	9.195791	775	2.169709	202	3.431805	287	3.764924	331	2.18133	162	11.855252	996	6.655591	592	4.628596	388	5.070911	356	6.532145	486	0.476062	36	0.705148	55	0.192994	15	0.189956285562247	-0.925218291972125	normal	0.974584864276476	0.035568732524711	normal	0.925794778129935	-0.0857900024258276	normal	9.40637613596118e-06	-3.49201847348059	down	--	--	--	--	--	--
NNU_00221	NNU_00221	5.386946	394	11.685992	836	6.969141	534	75.81707	6406	79.201195	6001	48.494606	3868	312.196869	21008	198.875046	15184	287.697449	23230	31.693073	2410	35.924904	2292	45.604923	3079	69.849731	4734	87.726234	6219	110.016121	7506	5.89351391429812e-18	2.78310869323178	up	1.51429113788702e-41	4.60985059077537	up	6.63675325357712e-08	2.03210848215658	up	6.02598831728901e-13	3.25695467822572	up	--	--	Biological Process: response to wounding (GO:0009611);; Biological Process: systemic acquired resistance (GO:0009627);; Biological Process: phenylpropanoid biosynthetic process (GO:0009699);; Biological Process: coumarin biosynthetic process (GO:0009805);; Biological Process: positive regulation of flavonoid biosynthetic process (GO:0009963);; Molecular Function: N-acyltransferase activity (GO:00…	--	--	--
NNU_00222	NNU_00222	0.0	0	0.0	0	0.0	0	0.0	0	1.677534	104	3.428678	222	77.277779	4216	13.094751	811	36.463139	2387	0.053119	4	0.59012	31	5.722465	314	27.960793	1537	28.519369	1639	4.10264	227	--	--	--	3.8205666787862e-26	10.5944017359905	up	--	--	--	5.99913772769333e-20	10.0486693879804	up	[R]	General function prediction only	Cellular Component: cytoplasm (GO:0005737);; Biological Process: ion transport (GO:0006811);; Biological Process: toxin catabolic process (GO:0009407);; Biological Process: response to wounding (GO:0009611);; Biological Process: response to abiotic stimulus (GO:0009628);; Biological Process: coumarin biosynthetic process (GO:0009805);; Biological Process: flavonoid biosynthetic process (GO:000981…	K06892|0|vvi:100251923|K06892 feruloyl-CoA ortho-hydroxylase [EC:1.14.11.-] | (RefSeq) feruloyl CoA ortho-hydroxylase 1	--	[QR]
NNU_00223	NNU_00223	0.0	0	0.0	0	0.0	0	0.0	0	0.0	0	0.0	0	0.0	0	0.0	0	0.0	0	0.0	0	0.0	0	0.0	0	0.0	0	0.0	0	0.0	0	--	--	--	--	--	--	--	--	--	--	--	--	[B]	Chromatin structure and dynamics	Cellular Component: nucleosome (GO:0000786);; Molecular Function: DNA binding (GO:0003677);; Cellular Component: cell wall (GO:0005618);; Cellular Component: nucleolus (GO:0005730);; Biological Process: nucleosome assembly (GO:0006334);; Biological Process: cell proliferation (GO:0008283);; Biological Process: DNA mediated transformation (GO:0009294);; Biological Process: response to wounding (GO…	K11251|3.70447e-29|pop:POPTR_0011s13490g|K11251 histone H2A | (RefSeq) POPTRDRAFT_232345; histone H2A family protein	--	[B]
NNU_00224	NNU_00224	2.588705	39	2.243592	33	2.230393	36	17.072472	297	2.841295	45	3.627774	60	14.344666	199	10.584131	167	10.205868	170	7.373748	116	9.70882	128	0.668057	10	9.223466	129	4.202053	62	8.027315	113	0.0930176497572824	1.34226195872021	normal	1.38004266289001e-06	1.86827010601355	up	0.325065342538738	0.968310151894501	normal	0.0296117850833327	1.36612784018827	normal	--	--	Molecular Function: (1->3)-beta-D-glucan binding (GO:0001872);; Biological Process: chromatin silencing (GO:0006342);; Biological Process: cellular amino acid metabolic process (GO:0006520);; Cellular Component: plasmodesma (GO:0009506);; Biological Process: animal organ morphogenesis (GO:0009887);; Biological Process: flower development (GO:0009908);; Biological Process: histone modification (GO…	--	--	--
NNU_00225	NNU_00225	0.054883	10	0.142604	25	0.086279	16	0.028045	6	0.0	0	0.0	0	0.0	0	0.38926	71	0.647917	124	0.017143	4	0.0	0	0.0	0	0.0	0	0.054917	10	0.0	0	--	--	--	--	--	--	--	--	--	--	--	--	--	--	--	--	--	[TZ]
NNU_00226	NNU_00226	0.542334	15	1.810958	48	0.265753	8	132.642838	4079	26.193937	723	23.089067	671	44.285965	1085	12.229306	340	25.161652	740	138.383057	3829	103.77578	2410	33.191425	816	45.927906	1133	14.987552	387	18.183111	452	1.5916718291244e-12	5.45056417203153	up	1.76555752301628e-08	4.26217733225193	up	4.57423292151983e-18	6.14805222275869	up	4.36503215930448e-09	4.42595650957979	up	[O]	Posttranslational modification, protein turnover, chaperones	Molecular Function: ubiquitin-protein transferase activity (GO:0004842);; Molecular Function: binding (GO:0005488);; Cellular Component: nucleus (GO:0005634);; Biological Process: amino acid transport (GO:0006865);; Biological Process: defense response (GO:0006952);; Biological Process: root morphogenesis (GO:0010015);; Cellular Component: membrane (GO:0016020);; Biological Process: protein ubiqu…	K19038|1.16025e-44|vvi:100248798|K19038 E3 ubiquitin-protein ligase ATL41 [EC:2.3.2.27] | (RefSeq) RING-H2 finger protein ATL40	--	[O]
NNU_00227	NNU_00227	9.023896	576	10.831315	677	8.066669	539	15.082727	1113	15.998765	1059	13.223701	921	15.993352	940	12.416872	828	11.996511	846	11.97251	795	13.137706	732	20.009657	1180	18.173998	1076	16.359789	1013	5.689672	339	0.029292314774883	0.380170837818672	normal	0.645494965115299	0.141055489235922	normal	0.202999664111676	0.500371433508759	normal	0.69209461264164	0.241318715576519	normal	[LR]	Replication, recombination and repair;; General function prediction only	--	--	--	[L]
NNU_00228	NNU_00228	9.017404	509	12.023845	664	8.953209	529	16.54497	1080	17.790634	1041	15.714153	968	25.027088	1301	21.63938	1276	18.354673	1145	14.373368	844	13.830013	682	13.174882	687	26.016619	1362	21.149294	1158	6.884636	363	0.00494023358747343	0.45531623782726	normal	0.00433006697409313	0.72315613055863	normal	0.172146664999699	0.25192380617961	normal	0.354607818791219	0.554320265843032	normal	[LR]	Replication, recombination and repair;; General function prediction only	--	--	--	[L]
NNU_00229	NNU_00229	33.815426	4659	47.39901	6399	41.90184	6051	32.016605	5106	39.899673	5706	41.245949	6209	64.235382	8159	90.186348	12997	81.997574	12497	43.099689	6184	39.736938	4785	32.40287	4129	47.476231	6073	51.163479	6845	32.415779	4175	0.040835991949002	-0.404855843804192	normal	0.00871280828251494	0.534069870695518	normal	0.0966388286511484	-0.317894474340088	normal	0.64176629700458	-0.14631972753192	normal	--	--	Biological Process: MAPK cascade (GO:0000165);; Molecular Function: DNA binding (GO:0003677);; Molecular Function: transcription factor activity, sequence-specific DNA binding (GO:0003700);; Molecular Function: protein binding (GO:0005515);; Cellular Component: nucleus (GO:0005634);; Biological Process: regulation of translation (GO:0006417);; Biological Process: protein targeting to membrane (GO…	--	--	--
NNU_00230	NNU_00230	0.064692	6	0.221647	19	0.127379	12	1.007286	102	1.744662	158	1.397278	133	4.664666	375	1.598521	146	1.780208	172	0.586142	54	0.309955	24	1.185963	96	0.999304	81	1.939949	164	0.397929	33	3.25859159730672e-08	2.93904419268772	up	2.06685383193512e-07	3.65911577222867	up	--	--	--	0.00108578354617676	2.54025774846	up	--	--	--	--	--	--
NNU_00231	NNU_00231	0.0	0	0.526196	5	0.0	0	0.0	0	0.0	0	0.0	0	0.0	0	0.480208	5	0.0	0	0.0	0	0.0	0	0.0	0	0.0	0	0.0	0	0.47558	4	--	--	--	--	--	--	--	--	--	--	--	--	--	--	Molecular Function: receptor binding (GO:0005102);;	--	--	--
NNU_00232	NNU_00232	0.0	0	0.0	0	0.0	0	0.0	0	0.0	0	0.0	0	0.15117	4	0.0	0	0.0	0	0.0	0	0.0	0	0.0	0	0.0	0	0.0	0	0.048854	2	--	--	--	--	--	--	--	--	--	--	--	--	--	--	Molecular Function: phosphatidate cytidylyltransferase activity (GO:0004605);; Cellular Component: mitochondrion (GO:0005739);; Biological Process: isoprenoid metabolic process (GO:0006720);; Biological Process: phospholipid biosynthetic process (GO:0008654);; Biological Process: post-embryonic development (GO:0009791);; Biological Process: vitamin E biosynthetic process (GO:0010189);; Molecular …	K18678|1.00541e-17|pop:POPTR_0010s23890g|K18678 phytol kinase [EC:2.7.1.182] | (RefSeq) POPTRDRAFT_1092638; hypothetical protein	--	[S]
NNU_00233	NNU_00233	0.0	0	0.0	0	0.0	0	0.0	0	0.0	0	0.0	0	0.0	0	2.933275	22	5.079999	40	0.470796	4	0.0	0	1.061289	7	0.624575	5	0.0	0	0.479183	4	--	--	--	--	--	--	--	--	--	--	--	--	--	--	--	--	--	--
NNU_00234	NNU_00234	0.316993	7	1.042666	21	0.721896	16	0.378996	9	0.943216	20	0.946552	22	0.909676	18	0.0	0	2.286485	52	1.826986	39	0.365248	7	2.432951	46	1.060543	21	0.617297	13	0.656451	13	--	--	--	--	--	--	--	--	--	--	--	--	--	--	--	--	--	--
NNU_00235	NNU_00235	0.131598	8	0.420408	24	0.049297	4	0.01726	2	0.026104	2	0.0	0	0.271004	15	0.045005	3	0.723116	47	0.032082	2	0.0	0	0.0	0	1.381484	75	0.304693	18	0.365091	20	--	--	--	--	--	--	--	--	--	--	--	--	--	--	Cellular Component: mitochondrion (GO:0005739);; Cellular Component: chloroplast (GO:0009507);; Biological Process: sugar mediated signaling pathway (GO:0010182);; Biological Process: chloroplast RNA processing (GO:0031425);; Biological Process: mitochondrial mRNA modification (GO:0080156);;	--	--	[R]
NNU_00236	NNU_00236	0.0	0	0.0	0	0.0	0	0.0	0	0.061438	4	0.0	0	0.0	0	0.248659	14	0.48674	29	0.0	0	0.0	0	0.07977	4	0.039058	2	0.0	0	0.0	0	--	--	--	--	--	--	--	--	--	--	--	--	[E]	Amino acid transport and metabolism	Molecular Function: carboxylic ester hydrolase activity (GO:0004091);; Biological Process: lipid metabolic process (GO:0006629);; Biological Process: cellular metabolic process (GO:0044237);; Cellular Component: apoplast (GO:0048046);;	--	--	[I]
NNU_00237	NNU_00237	0.0	0	0.0	0	0.0	0	0.0	0	0.0	0	0.0	0	0.0	0	0.585197	15	0.177023	5	0.0	0	0.0	0	0.0	0	0.0	0	0.0	0	0.0	0	--	--	--	--	--	--	--	--	--	--	--	--	[RTKL]	General function prediction only;; Signal transduction mechanisms;; Transcription;; Replication, recombination and repair	Biological Process: transition metal ion transport (GO:0000041);; Molecular Function: protein kinase activity (GO:0004672);; Molecular Function: protein serine/threonine kinase activity (GO:0004674);; Molecular Function: ATP binding (GO:0005524);; Cellular Component: extracellular region (GO:0005576);; Biological Process: glycolytic process (GO:0006096);; Biological Process: protein phosphorylati…	--	--	[T]
NNU_00238	NNU_00238	7.581059	509	8.218112	540	6.955223	489	7.023246	545	5.656311	394	5.621614	412	4.668753	289	4.20884	296	4.255542	316	6.48227	453	7.294992	428	3.33718	207	5.838412	364	5.807725	379	2.845788	179	0.00119006935550915	-0.601430412945674	normal	5.76438920327431e-11	-1.18900145954366	down	0.0673517759657893	-0.647633515520512	normal	0.00892824278947734	-0.900036372974962	normal	[S]	Function unknown	--	--	--	--
NNU_00239	NNU_00239	9.496923	235	13.071112	317	9.278541	240	15.882101	454	18.824486	483	18.391853	496	17.064436	389	18.884487	488	15.333689	419	17.371017	447	18.916428	408	20.883789	477	15.243862	350	13.524607	325	17.87373	413	0.0320918381313269	0.453694112250168	normal	0.253620017564063	0.292132789986761	normal	0.0183452331627639	0.638990171266108	normal	0.437208311363156	0.375733070089292	normal	--	--	--	--	--	--
NNU_00240	NNU_00240	7.119689	449	12.880766	796	9.442046	625	38.20665	2789	58.191998	3810	49.968906	3443	58.888687	3424	63.205341	4170	77.937271	5438	38.449905	2526	45.551735	2511	49.079685	2863	60.479225	3542	66.733238	4087	260.388824	15348	4.45768001895434e-14	2.02296102378041	up	1.04142375901046e-22	2.35299268294747	up	4.05290668148817e-11	1.96719844160368	up	4.38415747767472e-06	3.45744635055132	up	[GHR]	Carbohydrate transport and metabolism;; Coenzyme transport and metabolism;; General function prediction only	Molecular Function: magnesium ion binding (GO:0000287);; Biological Process: response to hypoxia (GO:0001666);; Molecular Function: pyruvate decarboxylase activity (GO:0004737);; Cellular Component: cytosol (GO:0005829);; Biological Process: gluconeogenesis (GO:0006094);; Biological Process: cytoskeleton organization (GO:0007010);; Biological Process: metabolic process (GO:0008152);; Cellular Com…	K01568|4.21842e-144|tcc:TCM_029740|K01568 pyruvate decarboxylase [EC:4.1.1.1] | (RefSeq) Pyruvate decarboxylase-2 isoform 1	Glycolysis / Gluconeogenesis (ko00010)	[EH]
NNU_00241	NNU_00241	0.0	0	0.0	0	0.0	0	0.0	0	0.0	0	0.0	0	0.140083	7	0.0	0	0.0	0	0.070996	5	0.0	0	0.0	0	0.0	0	0.0	0	0.181945	10	--	--	--	--	--	--	--	--	--	--	--	--	[M]	Cell wall/membrane/envelope biogenesis	Biological Process: response to hypoxia (GO:0001666);; Molecular Function: transferase activity, transferring glycosyl groups (GO:0016757);; Biological Process: galactolipid biosynthetic process (GO:0019375);;	--	--	--
NNU_00242	NNU_00242	0.0	0	0.0	0	0.0	0	0.0	0	0.0	0	0.118741	4	0.0	0	2.217169	69	0.0	0	0.0	0	0.0	0	0.0	0	0.0	0	0.0	0	0.56852	16	--	--	--	--	--	--	--	--	--	--	--	--	[G]	Carbohydrate transport and metabolism	Biological Process: response to hypoxia (GO:0001666);; Molecular Function: glycogen (starch) synthase activity (GO:0004373);; Cellular Component: vacuolar membrane (GO:0005774);; Cellular Component: Golgi apparatus (GO:0005794);; Cellular Component: plasma membrane (GO:0005886);; Molecular Function: starch synthase activity (GO:0009011);; Cellular Component: plasmodesma (GO:0009506);; Cellular Co…	K00703|5.87397e-31|ath:AT3G01180|K00703 starch synthase [EC:2.4.1.21] | (RefSeq) SS2; starch synthase 2	Starch and sucrose metabolism (ko00500)	--
NNU_00243	NNU_00243	1.358889	66	9.452862	447	5.782502	293	4.806888	269	39.530735	1979	5.063251	267	2.006761	90	3.013612	152	5.42761	290	4.924463	248	9.608838	405	42.452297	1893	0.879997	40	6.376318	299	2.215083	100	0.194711743000411	1.21567653376405	normal	0.227522417693613	-0.977333197836284	normal	0.124969333505904	1.54899488477779	normal	0.353804173122579	-0.964810366673744	normal	--	--	Molecular Function: carboxylic ester hydrolase activity (GO:0004091);; Cellular Component: extracellular region (GO:0005576);; Cellular Component: cell wall (GO:0005618);; Cellular Component: vacuole (GO:0005773);; Biological Process: protein targeting to membrane (GO:0006612);; Biological Process: positive regulation of flavonoid biosynthetic process (GO:0009963);; Biological Process: regulation…	K21026|5.86e-157|vvi:100266953|K21026 acetylajmaline esterase [EC:3.1.1.80] | (RefSeq) GDSL esterase/lipase At1g28580	--	--
NNU_00244	NNU_00244	17.582008	737	34.599148	1421	24.262281	1066	1.975667	96	2.874628	125	2.178799	100	4.450301	172	14.311474	628	15.375608	713	1.190512	52	2.521053	93	2.182073	85	0.672504	27	1.170878	48	2.076789	82	2.55367591676721e-35	-3.67881420639481	down	0.00480783034905326	-1.51979628405414	down	3.08816170717631e-19	-3.81269935671555	down	8.47506478109018e-13	-4.21936912193017	down	--	--	Cellular Component: cell wall (GO:0005618);; Cellular Component: vacuole (GO:0005773);; Biological Process: protein targeting to membrane (GO:0006612);; Biological Process: positive regulation of flavonoid biosynthetic process (GO:0009963);; Biological Process: regulation of plant-type hypersensitive response (GO:0010363);; Molecular Function: carboxylic ester hydrolase activity (GO:0052689);;	K21026|1.5185e-133|pda:103697607|K21026 acetylajmaline esterase [EC:3.1.1.80] | (RefSeq) GDSL esterase/lipase At1g28570-like	--	--
NNU_00245	NNU_00245	119.421127	5450	100.971405	4516	115.831596	5541	102.430916	5411	86.205803	4084	74.81971	3731	205.514557	8647	171.104767	8168	197.698196	9981	81.681076	3883	89.987679	3590	65.227623	2754	142.289993	6029	122.046082	5409	196.736572	8392	0.00326382890050743	-0.650372830846029	normal	0.152707164867937	0.356348868272221	normal	0.000867732317229807	-0.740452969455535	normal	0.630078799081046	0.279082702356501	normal	[C]	Energy production and conversion	Biological Process: sulfur amino acid metabolic process (GO:0000096);; Biological Process: MAPK cascade (GO:0000165);; Molecular Function: copper ion binding (GO:0005507);; Cellular Component: cell wall (GO:0005618);; Cellular Component: mitochondrial matrix (GO:0005759);; Cellular Component: vacuolar membrane (GO:0005774);; Cellular Component: Golgi apparatus (GO:0005794);; Cellular Component: c…	K00026|0|sly:778285|K00026 malate dehydrogenase [EC:1.1.1.37] | (RefSeq) mMDH1; malate dehydrogenase 1	Citrate cycle (TCA cycle) (ko00020);; Cysteine and methionine metabolism (ko00270);; Pyruvate metabolism (ko00620);; Glyoxylate and dicarboxylate metabolism (ko00630);; Carbon fixation in photosynthetic organisms (ko00710);; Carbon metabolism (ko01200)	[C]
NNU_00246	NNU_00246	17.190388	325	18.169695	336	15.664304	310	15.182307	332	16.669033	327	9.268184	191	30.226339	526	25.692305	507	28.722668	600	12.387587	244	12.466874	206	10.665648	186	28.704155	503	20.577026	377	28.924238	510	0.0612934095981322	-0.596001653100121	normal	0.132011192648278	0.325111101181553	normal	3.85980278800503e-05	-0.743150475850992	normal	0.364608539541767	0.42661893420631	normal	--	--	--	--	--	--
NNU_00247	NNU_00247	0.0	0	0.55138	16	0.237794	8	137.016357	4599	294.92276	8877	265.684784	8418	18.678944	500	1.393146	43	0.0	0	188.262192	5686	190.908768	4839	162.256744	4352	353.515015	9517	299.350128	8430	2.781651	76	1.01454478018307e-16	8.27571529140217	up	--	--	--	3.36997529292907e-40	8.76647651517853	up	7.48614083248083e-10	7.44386856948879	up	--	--	--	--	--	--
NNU_00248	NNU_00248	119.012161	3625	92.317207	2756	118.205368	3774	45.338062	1599	29.456308	932	36.113869	1202	10.746831	302	43.954685	1401	30.313023	1022	65.257332	2071	43.052391	1147	12.076043	341	24.042213	680	18.950338	561	24.930954	710	1.21862268286272e-12	-1.86268062888468	down	1.3376257653548e-05	-2.3150756919675	down	0.00461845866461149	-1.68652043913412	down	2.59757169239323e-10	-2.43972759428865	down	[J]	Translation, ribosomal structure and biogenesis	Molecular Function: RNA binding (GO:0003723);; Molecular Function: structural constituent of ribosome (GO:0003735);; Cellular Component: ribosome (GO:0005840);; Biological Process: translation (GO:0006412);; Cellular Component: chloroplast (GO:0009507);; Biological Process: ribosome biogenesis (GO:0042254);;	K02914|6.54082e-63|vvi:100258321|K02914 large subunit ribosomal protein L34 | (RefSeq) 50S ribosomal protein L34, chloroplastic	Ribosome (ko03010)	--
NNU_00249	NNU_00249	0.0	0	0.0	0	0.0	0	0.0	0	0.0	0	0.0	0	0.0	0	0.576806	69	0.0	0	0.0	0	0.0	0	0.0	0	0.0	0	0.0	0	0.0	0	--	--	--	--	--	--	--	--	--	--	--	--	--	--	Molecular Function: protein binding (GO:0005515);; Cellular Component: cell wall (GO:0005618);; Biological Process: rRNA processing (GO:0006364);; Cellular Component: chloroplast outer membrane (GO:0009707);; Biological Process: chloroplast relocation (GO:0009902);; Biological Process: thylakoid membrane organization (GO:0010027);; Biological Process: photosystem II assembly (GO:0010207);; Biolog…	--	--	--
NNU_00250	NNU_00250	0.0	0	1.475511	66	10.206108	485	0.0	0	0.0	0	0.0	0	0.0	0	0.788342	38	13.050834	655	0.0	0	0.0	0	0.0	0	0.0	0	0.0	0	0.126237	6	--	--	--	0.954193109509653	-0.113704667206262	normal	--	--	--	--	--	--	--	--	Cellular Component: mitochondrion (GO:0005739);; Cellular Component: endosome (GO:0005768);; Cellular Component: Golgi apparatus (GO:0005794);; Cellular Component: trans-Golgi network (GO:0005802);; Cellular Component: plasma membrane (GO:0005886);; Biological Process: meiosis I (GO:0007127);; Biological Process: response to water deprivation (GO:0009414);; Biological Process: response to fungus …	--	--	--
NNU_00251	NNU_00251	0.0	0	0.0	0	0.0	0	0.0	0	0.0	0	0.0	0	0.0	0	1.668899	97	0.815953	50	0.0	0	0.0	0	0.0	0	0.0	0	0.074709	4	0.0	0	--	--	--	--	--	--	--	--	--	--	--	--	[I]	Lipid transport and metabolism	Molecular Function: triglyceride lipase activity (GO:0004806);; Cellular Component: mitochondrion (GO:0005739);; Biological Process: lipid metabolic process (GO:0006629);; Biological Process: response to stress (GO:0006950);; Biological Process: lipid biosynthetic process (GO:0008610);; Molecular Function: phosphatidylcholine 1-acylhydrolase activity (GO:0008970);; Cellular Component: chloroplast…	--	--	[I]
NNU_00252	NNU_00252	0.0	0	0.0	0	0.0	0	0.0	0	0.0	0	0.0	0	0.0	0	0.171128	18	0.0	0	0.0	0	0.0	0	0.0	0	0.0	0	0.0	0	0.0	0	--	--	--	--	--	--	--	--	--	--	--	--	[S]	Function unknown	Molecular Function: binding (GO:0005488);; Biological Process: cellular process (GO:0009987);; Cellular Component: cell part (GO:0044464);; Biological Process: innate immune response (GO:0045087);;	--	--	[T]
NNU_00253	NNU_00253	46.262436	1993	52.407497	2212	34.710075	1567	232.123123	11571	271.421234	12134	235.781845	11095	871.198425	34589	868.876465	39140	786.894226	37488	204.440186	9170	137.991989	5195	19.220793	766	512.008728	20472	613.317261	25650	103.711327	4175	2.20545848049555e-34	2.18058886176164	up	8.31231326435151e-87	3.83002524572178	up	0.157873467458427	1.10825686296001	normal	3.65159778708383e-06	2.78420538005548	up	--	--	Cellular Component: endosome (GO:0005768);; Cellular Component: vacuole (GO:0005773);; Cellular Component: Golgi apparatus (GO:0005794);; Cellular Component: trans-Golgi network (GO:0005802);; Cellular Component: plasma membrane (GO:0005886);; Biological Process: chromatin assembly or disassembly (GO:0006333);; Biological Process: meiosis I (GO:0007127);; Cellular Component: plasmodesma (GO:00095…	--	--	--
NNU_00254	NNU_00254	0.0	0	0.0	0	0.0	0	0.0	0	0.0	0	0.0	0	0.0	0	0.0	0	0.0	0	0.0	0	0.0	0	0.0	0	0.0	0	0.0	0	0.0	0	--	--	--	--	--	--	--	--	--	--	--	--	--	--	Molecular Function: protein binding (GO:0005515);; Cellular Component: cytosol (GO:0005829);; Biological Process: glycolytic process (GO:0006096);; Biological Process: proteolysis (GO:0006508);; Biological Process: water transport (GO:0006833);; Biological Process: hyperosmotic response (GO:0006972);; Biological Process: Golgi organization (GO:0007030);; Biological Process: metabolic process (GO:…	--	--	[O]
NNU_00255	NNU_00255	0.0	0	0.0	0	0.0	0	0.0	0	0.12876	3	0.0	0	0.0	0	0.0	0	0.0	0	0.0	0	0.0	0	0.0	0	0.0	0	0.0	0	0.0	0	--	--	--	--	--	--	--	--	--	--	--	--	--	--	--	--	--	--
NNU_00256	NNU_00256	0.0	0	0.0	0	0.0	0	0.0	0	0.0	0	0.0	0	0.0	0	0.0	0	0.0	0	0.0	0	0.0	0	0.0	0	0.0	0	0.0	0	0.0	0	--	--	--	--	--	--	--	--	--	--	--	--	--	--	Molecular Function: catalytic activity (GO:0003824);; Cellular Component: vacuole (GO:0005773);; Biological Process: aging (GO:0007568);; Molecular Function: peptidase activity (GO:0008233);; Biological Process: response to abiotic stimulus (GO:0009628);; Biological Process: cellular process (GO:0009987);; Cellular Component: cytoplasmic vesicle (GO:0031410);; Biological Process: response to chem…	--	--	[O]
NNU_00257	NNU_00257	0.0	0	0.0	0	0.0	0	0.0	0	0.0	0	0.0	0	0.0	0	0.0	0	0.113713	6	0.0	0	0.0	0	0.0	0	0.0	0	0.0	0	0.0	0	--	--	--	--	--	--	--	--	--	--	--	--	--	--	Cellular Component: Golgi apparatus (GO:0005794);; Cellular Component: plasma membrane (GO:0005886);; Biological Process: response to water deprivation (GO:0009414);; Biological Process: response to salt stress (GO:0009651);; Biological Process: plant-type cell wall modification (GO:0009827);; Biological Process: meristem initiation (GO:0010014);; Biological Process: xylem development (GO:0010089…	--	--	--
NNU_00258	NNU_00258	4.490697	86	4.124993	77	4.469671	89	3.973506	88	2.801797	56	2.819387	59	1.85491	33	1.777967	36	2.508212	53	1.663251	33	2.461272	41	1.474481	26	1.533822	28	1.893237	35	3.16511	57	0.0459696484929831	-0.726683669870049	normal	6.93598585813733e-05	-1.4701617768953	down	0.000345871689013243	-1.44286528898157	down	0.0960891809229151	-1.09258539624754	normal	[S]	Function unknown	--	--	--	--
NNU_00259	NNU_00259	14.902328	1345	15.947393	1410	14.035154	1327	23.254343	2428	21.414391	2006	21.794455	2148	18.370535	1528	16.33444	1542	18.778692	1874	21.791426	2048	23.377569	1844	30.551754	2549	26.947611	2257	26.038794	2281	23.639055	1993	0.0194673317689456	0.275529195014168	normal	0.386351609594902	-0.15106497194553	normal	0.0639720168614178	0.550125735766075	normal	0.0286177441643455	0.555033109282024	normal	--	--	--	--	--	--
NNU_00260	NNU_00260	2.918049	170	2.443788	140	2.437547	149	2.3843	161	2.500959	151	2.54533	162	1.428682	77	1.713758	105	2.317486	149	2.134206	130	2.197763	112	1.298746	70	2.271541	123	1.656346	94	2.793771	152	0.176979716236477	-0.366796204840712	normal	0.00662946302674792	-0.922764795956779	normal	0.0400654831097331	-0.705725318446459	normal	0.540129085606948	-0.379900982256007	normal	--	--	--	--	--	--
NNU_00261	NNU_00261	33.111202	2144	25.496117	1618	29.155457	1979	4.74235	356	2.653396	179	3.401039	241	0.806227	49	1.958407	133	2.459242	177	4.456004	301	2.976165	169	0.866112	52	2.319381	140	2.061315	130	7.864368	476	5.95661029544137e-30	-3.29252372442563	down	7.45491816037073e-25	-4.39421021522689	down	8.78751609410157e-11	-3.57620955256749	down	0.000149227555228427	-2.77077199472636	down	--	--	Molecular Function: nucleic acid binding (GO:0003676);; Biological Process: macromolecule metabolic process (GO:0043170);; Biological Process: primary metabolic process (GO:0044238);;	--	--	--
NNU_00262	NNU_00262	0.05756	7	0.053718	7	0.069755	9	0.151389	20	0.032455	4	0.022483	3	0.065091	7	0.051219	7	0.372267	47	0.041109	5	0.083242	9	0.155125	17	0.0	0	0.127806	15	0.612309	66	--	--	--	--	--	--	--	--	--	--	--	--	[S]	Function unknown	Biological Process: polysaccharide biosynthetic process (GO:0000271);; Biological Process: polysaccharide catabolic process (GO:0000272);; Biological Process: immune response-regulating signaling pathway (GO:0002764);; Molecular Function: protein kinase activity (GO:0004672);; Molecular Function: protein binding (GO:0005515);; Cellular Component: plasma membrane (GO:0005886);; Biological Process:…	--	--	--
NNU_00263	NNU_00263	30.033978	5111	30.847137	5145	29.939804	5341	36.03447	7099	30.61496	5409	35.815807	6660	37.427856	5873	36.498116	6498	35.918209	6763	40.389904	7159	36.349533	5408	38.287029	6027	36.458996	5761	30.577599	5054	34.681019	5517	0.450669009332533	-0.119359840041722	normal	0.419590181865152	-0.131859489916459	normal	0.512505875441979	0.12038572235186	normal	0.93859588827246	-0.035555819090753	normal	[R]	General function prediction only	Molecular Function: nucleotide binding (GO:0000166);; Biological Process: mRNA splicing, via spliceosome (GO:0000398);; Molecular Function: double-stranded DNA binding (GO:0003690);; Molecular Function: single-stranded DNA binding (GO:0003697);; Molecular Function: RNA binding (GO:0003723);; Cellular Component: nucleolus (GO:0005730);; Cellular Component: mitochondrion (GO:0005739);; Cellular Com…	K12741|3.94801e-162|vvi:100248626|K12741 heterogeneous nuclear ribonucleoprotein A1/A3 | (RefSeq) uncharacterized LOC100248626	Spliceosome (ko03040)	[R]
NNU_00264	NNU_00264	79.471664	3278	71.493561	2890	55.335461	2393	97.411491	4651	90.560883	3878	102.350731	4613	78.163506	2973	78.261597	3377	90.094032	4111	113.209976	4863	126.645409	4566	73.323837	2797	124.639771	4773	129.08783	5171	65.275696	2517	0.354379589787749	0.200733157445898	normal	0.558600238377432	-0.151736507070706	normal	0.238853221944828	0.362249311222603	normal	0.362633827514403	0.362619454712938	normal	--	--	Molecular Function: protein binding (GO:0005515);; Cellular Component: mitochondrion (GO:0005739);; Cellular Component: chloroplast (GO:0009507);; Biological Process: cytidine to uridine editing (GO:0016554);; Molecular Function: cobalt ion binding (GO:0050897);; Biological Process: mitochondrial mRNA modification (GO:0080156);;	--	--	--
NNU_00265	NNU_00265	11.279284	752	15.844498	1035	13.511001	944	15.185112	1172	20.370131	1409	13.942636	1016	22.980085	1412	24.398932	1701	22.690901	1673	10.270244	713	11.738803	684	24.277008	1497	23.469923	1452	18.809978	1218	20.929941	1304	0.998039369945658	0.000674812713277922	normal	0.025937867324147	0.387077307873216	normal	0.976521727419743	0.0190235422008333	normal	0.235292210819118	0.439506341371542	normal	--	--	Biological Process: endocytosis (GO:0006897);; Cellular Component: membrane (GO:0016020);; Biological Process: single-organism cellular process (GO:0044763);;	K20069|1.81975e-127|cic:CICLE_v10016120mg|K20069 adaptin ear-binding coat-associated protein 1/2 | (RefSeq) hypothetical protein	--	[S]
NNU_00266	NNU_00266	3.911223	313	4.733301	371	3.753383	315	7.386755	684	9.598263	797	9.65331	843	10.335051	762	5.816856	487	5.838797	517	7.653185	637	7.885667	551	11.3805	842	10.915872	810	11.447771	889	7.64363	571	5.46338448373433e-05	0.813810101351943	normal	0.309245067346607	0.436499245712315	normal	0.00635319842221363	0.916576550537671	normal	4.78464066361721e-06	1.0352192670089	up	[H]	Coenzyme transport and metabolism	Cellular Component: cytosol (GO:0005829);; Biological Process: protein lipidation (GO:0006497);; Biological Process: autophagy (GO:0006914);; Biological Process: leaf senescence (GO:0010150);; Biological Process: cellular response to phosphate starvation (GO:0016036);; Biological Process: galactolipid biosynthetic process (GO:0019375);; Molecular Function: Atg8 activating enzyme activity (GO:0019…	K08337|0|vvi:100251554|K08337 ubiquitin-like modifier-activating enzyme ATG7 | (RefSeq) ubiquitin-like modifier-activating enzyme atg7	Regulation of autophagy (ko04140)	[H]
NNU_00267	NNU_00267	0.0	0	0.0	0	0.0	0	0.0	0	0.0	0	0.0	0	0.0	0	0.0	0	0.0	0	0.0	0	0.0	0	0.0	0	0.0	0	0.0	0	0.0	0	--	--	--	--	--	--	--	--	--	--	--	--	--	--	--	--	--	[S]
NNU_00268	NNU_00268	39.006065	2042	40.246876	2065	35.619518	1955	68.629585	4159	60.93742	3312	50.068333	2864	81.020821	3911	92.392632	5060	92.61721	5364	56.619648	3087	59.113182	2705	35.836304	1736	100.493263	4885	78.719025	4002	15.951557	781	0.0632170592894353	0.352312866909035	normal	3.76667770876515e-12	0.801377851994238	normal	0.539669284254464	0.161619482076235	normal	0.582447859574078	0.43520512093091	normal	[J]	Translation, ribosomal structure and biogenesis	Biological Process: RNA methylation (GO:0001510);; Molecular Function: structural constituent of ribosome (GO:0003735);; Cellular Component: nucleolus (GO:0005730);; Cellular Component: vacuole (GO:0005773);; Cellular Component: plasma membrane (GO:0005886);; Biological Process: translation (GO:0006412);; Cellular Component: chloroplast envelope (GO:0009941);; Biological Process: adaxial/abaxial …	K02940|2.92912e-130|vvi:100253227|K02940 large subunit ribosomal protein L9e | (RefSeq) 60S ribosomal protein L9	Ribosome (ko03010)	[J]
NNU_00269	NNU_00269	0.0	0	0.0	0	0.0	0	0.0	0	0.0	0	0.0	0	0.0	0	0.0	0	0.0	0	0.0	0	0.0	0	0.0	0	0.0	0	0.0	0	0.0	0	--	--	--	--	--	--	--	--	--	--	--	--	[GC]	Carbohydrate transport and metabolism;; Energy production and conversion	Cellular Component: chloroplast (GO:0009507);; Biological Process: anthocyanin-containing compound biosynthetic process (GO:0009718);; Biological Process: response to sucrose (GO:0009744);; Biological Process: response to UV-B (GO:0010224);; Molecular Function: transferase activity, transferring hexosyl groups (GO:0016758);; Molecular Function: UDP-xylosyltransferase activity (GO:0035252);; Biolo…	--	--	[GC]
NNU_00270	NNU_00270	0.0	0	0.265841	7	0.173984	5	0.0	0	0.0	0	0.0	0	0.280055	6	0.0	0	0.0	0	0.0	0	0.0	0	0.0	0	0.0	0	0.26468	6	0.084543	2	--	--	--	--	--	--	--	--	--	--	--	--	--	--	Biological Process: MAPK cascade (GO:0000165);; Molecular Function: binding (GO:0005488);; Cellular Component: extracellular region (GO:0005576);; Cellular Component: Golgi apparatus (GO:0005794);; Cellular Component: cytosol (GO:0005829);; Biological Process: polysaccharide metabolic process (GO:0005976);; Biological Process: protein targeting to membrane (GO:0006612);; Biological Process: amino…	--	--	--
NNU_00271	NNU_00271	8.817146	663	14.024484	1034	11.672804	920	20.620899	1795	50.055908	3906	50.303558	4132	45.619869	3162	28.919746	2274	30.065123	2501	50.54187	3957	45.127083	2965	110.378609	7674	58.828545	4106	64.635361	4719	34.876659	2451	0.000132882821922975	1.50519392425816	up	0.000315591247048851	1.2028384477098	up	1.88283040014133e-06	2.35922683680822	up	7.00400704525575e-11	1.93347343582992	up	--	--	Molecular Function: protein binding (GO:0005515);; Cellular Component: nucleus (GO:0005634);; Biological Process: regulation of transcription, DNA-templated (GO:0006355);; Biological Process: cellular protein modification process (GO:0006464);; Biological Process: circadian rhythm (GO:0007623);; Biological Process: response to cold (GO:0009409);; Cellular Component: plasmodesma (GO:0009506);; Bio…	--	--	--
NNU_00272	NNU_00272	0.0	0	0.0	0	0.0	0	0.0	0	0.0	0	0.0	0	0.0	0	0.0	0	0.0	0	0.0	0	0.0	0	0.0	0	0.0	0	0.0	0	0.0	0	--	--	--	--	--	--	--	--	--	--	--	--	[V]	Defense mechanisms	Molecular Function: ATP binding (GO:0005524);; Cellular Component: mitochondrion (GO:0005739);; Cellular Component: plasma membrane (GO:0005886);; Biological Process: obsolete ATP catabolic process (GO:0006200);; Biological Process: cellular process (GO:0009987);; Biological Process: stomatal complex morphogenesis (GO:0010103);; Cellular Component: membrane (GO:0016020);; Molecular Function: ATPa…	--	--	[Q]
NNU_00273	NNU_00273	0.0	0	0.0	0	0.0	0	0.0	0	0.0	0	0.0	0	0.0	0	0.0	0	0.0	0	0.0	0	0.0	0	0.0	0	0.0	0	0.0	0	0.253562	8	--	--	--	--	--	--	--	--	--	--	--	--	[R]	General function prediction only	Molecular Function: protein binding (GO:0005515);; Cellular Component: nucleus (GO:0005634);; Cellular Component: vacuolar membrane (GO:0005774);; Cellular Component: cytosol (GO:0005829);; Cellular Component: plasma membrane (GO:0005886);; Biological Process: protein glycosylation (GO:0006486);; Cellular Component: plasmodesma (GO:0009506);; Cellular Component: chloroplast stroma (GO:0009570);; …	K03152|7.691e-30|cic:CICLE_v10021210mg|K03152 4-methyl-5(b-hydroxyethyl)-thiazole monophosphate biosynthesis | (RefSeq) hypothetical protein	--	[RV]
NNU_00274	NNU_00274	0.15384	2	0.0	0	0.0	0	0.0	0	0.0	0	0.537026	7	0.0	0	0.0	0	0.0	0	0.0	0	0.0	0	0.0	0	0.0	0	0.374282	4	0.0	0	--	--	--	--	--	--	--	--	--	--	--	--	--	--	Biological Process: MAPK cascade (GO:0000165);; Biological Process: response to molecule of bacterial origin (GO:0002237);; Biological Process: respiratory burst involved in defense response (GO:0002679);; Molecular Function: DNA binding (GO:0003677);; Molecular Function: transcription factor activity, sequence-specific DNA binding (GO:0003700);; Molecular Function: calmodulin binding (GO:0005516…	--	--	--
NNU_00275	NNU_00275	0.0	0	0.122835	2	0.0	0	0.0	0	0.0	0	0.0	0	0.0	0	0.0	0	0.0	0	0.0	0	0.0	0	0.0	0	0.154781	3	0.0	0	0.04906	1	--	--	--	--	--	--	--	--	--	--	--	--	--	--	Cellular Component: cytoplasm (GO:0005737);; Biological Process: autophagy (GO:0006914);; Biological Process: protein transport (GO:0015031);;	K08343|5.20848e-80|tcc:TCM_005637|K08343 ubiquitin-like-conjugating enzyme ATG3 | (RefSeq) Autophagy 3 (APG3) isoform 1	Regulation of autophagy (ko04140)	[R]
NNU_00276	NNU_00276	0.0	0	0.0	0	0.0	0	0.0	0	0.0	0	0.0	0	0.0	0	0.0	0	0.0	0	0.0	0	0.0	0	0.0	0	0.0	0	0.0	0	0.0	0	--	--	--	--	--	--	--	--	--	--	--	--	--	--	--	--	--	--
NNU_00277	NNU_00277	0.118437	6	0.0	0	0.0	0	0.0	0	0.0	0	0.109929	6	1.383563	61	0.0	0	0.0	0	0.0	0	0.0	0	0.0	0	0.0	0	0.0	0	0.0	0	--	--	--	--	--	--	--	--	--	--	--	--	--	--	Molecular Function: cysteine-type endopeptidase activity (GO:0004197);; Molecular Function: phospholipase A2 activity (GO:0004623);; Molecular Function: protein binding (GO:0005515);; Cellular Component: nucleus (GO:0005634);; Cellular Component: cytosol (GO:0005829);; Biological Process: glycolytic process (GO:0006096);; Biological Process: proteolysis (GO:0006508);; Biological Process: water tr…	--	--	[O]
NNU_00278	NNU_00278	124.679039	9705	103.109642	7866	97.380165	7946	135.005035	12165	121.253426	9798	145.393753	12367	104.031776	7467	131.765869	10730	138.469513	11925	159.370392	12921	153.564774	10449	73.791138	5313	132.919907	9607	141.26001	10679	126.520172	9206	0.97652696062471	0.00726962616647566	normal	0.394536585129887	-0.215866609916216	normal	0.992641943955826	-0.00441854942066281	normal	0.838954123980009	0.081804580881583	normal	[EH]	Amino acid transport and metabolism;; Coenzyme transport and metabolism	Molecular Function: nucleotide binding (GO:0000166);; Molecular Function: magnesium ion binding (GO:0000287);; Molecular Function: ketol-acid reductoisomerase activity (GO:0004455);; Molecular Function: copper ion binding (GO:0005507);; Cellular Component: cell wall (GO:0005618);; Cellular Component: mitochondrion (GO:0005739);; Biological Process: gluconeogenesis (GO:0006094);; Biological Proces…	K00053|0|pper:PRUPE_ppa003271mg|K00053 ketol-acid reductoisomerase [EC:1.1.1.86] | (RefSeq) hypothetical protein	Valine, leucine and isoleucine biosynthesis (ko00290);; Pantothenate and CoA biosynthesis (ko00770);; 2-Oxocarboxylic acid metabolism (ko01210);; Biosynthesis of amino acids (ko01230)	--
NNU_00279	NNU_00279	0.0	0	0.381477	6	0.0	0	0.0	0	0.0	0	0.0	0	0.0	0	0.0	0	0.232779	4	0.0	0	0.0	0	0.0	0	0.0	0	0.0	0	0.0	0	--	--	--	--	--	--	--	--	--	--	--	--	--	--	Molecular Function: peptidase activity (GO:0008233);; Biological Process: response to ethylene (GO:0009723);; Biological Process: defense response to fungus, incompatible interaction (GO:0009817);; Biological Process: leaf senescence (GO:0010150);; Cellular Component: senescence-associated vacuole (GO:0010282);; Molecular Function: hydrolase activity (GO:0016787);; Cellular Component: cytoplasmic…	--	--	[O]
NNU_00280	NNU_00280	0.0	0	0.0	0	0.0	0	0.0	0	0.0	0	0.0	0	0.0	0	0.0	0	0.0	0	0.0	0	0.0	0	0.0	0	0.0	0	0.0	0	0.0	0	--	--	--	--	--	--	--	--	--	--	--	--	--	--	Molecular Function: cysteine-type endopeptidase activity (GO:0004197);; Molecular Function: phospholipase A2 activity (GO:0004623);; Molecular Function: protein binding (GO:0005515);; Cellular Component: cytosol (GO:0005829);; Biological Process: glycolytic process (GO:0006096);; Biological Process: proteolysis (GO:0006508);; Biological Process: water transport (GO:0006833);; Biological Process: …	--	--	[O]
NNU_00281	NNU_00281	3.831559	266	4.342956	295	3.898437	284	6.887125	553	7.253432	522	6.852272	519	14.283153	913	10.950967	794	10.666665	818	7.194283	520	6.669827	404	6.100096	391	7.619785	491	10.414936	701	3.756261	244	0.00113770768053425	0.505653921567694	normal	4.74262421701279e-06	1.16554727438663	up	0.00217096021041462	0.500835090696315	normal	0.213111343332244	0.56148503935955	normal	--	--	Cellular Component: endosome (GO:0005768);; Cellular Component: Golgi apparatus (GO:0005794);; Cellular Component: trans-Golgi network (GO:0005802);; Biological Process: chromatin silencing (GO:0006342);; Biological Process: cellular protein modification process (GO:0006464);; Biological Process: protein glycosylation (GO:0006486);; Molecular Function: galactosyltransferase activity (GO:0008378);…	--	--	[G]
NNU_00282	NNU_00282	0.0	0	0.0	0	0.0	0	0.0	0	0.0	0	0.0	0	0.0	0	0.0	0	0.0	0	0.0	0	0.0	0	0.0	0	0.0	0	0.0	0	0.0	0	--	--	--	--	--	--	--	--	--	--	--	--	--	--	Molecular Function: DNA binding (GO:0003677);; Molecular Function: transcription factor activity, sequence-specific DNA binding (GO:0003700);; Cellular Component: nucleus (GO:0005634);; Biological Process: regulation of transcription, DNA-templated (GO:0006355);; Biological Process: pattern specification process (GO:0007389);; Biological Process: pollen development (GO:0009555);; Biological Proce…	--	--	--
NNU_00283	NNU_00283	0.0	0	0.0	0	0.0	0	0.0	0	0.0	0	0.0	0	0.0	0	0.0	0	0.0	0	0.0	0	0.0	0	0.0	0	0.0	0	0.0	0	0.0	0	--	--	--	--	--	--	--	--	--	--	--	--	--	--	--	--	--	--
NNU_00284	NNU_00284	14.847541	274	27.661495	500	16.814566	325	26.649281	569	16.5518	317	22.330923	450	34.625011	589	9.777907	189	10.576927	216	30.142653	579	15.536686	251	4.867697	83	28.298473	485	42.861778	767	9.814728	170	0.742650139932231	-0.124596839148596	normal	0.577641698563501	-0.430562009547994	normal	0.532881412640649	-0.466462969245768	normal	0.837057800643659	0.157560408966401	normal	--	--	Molecular Function: ubiquitin-protein transferase activity (GO:0004842);; Cellular Component: nucleus (GO:0005634);; Cellular Component: plasma membrane (GO:0005886);; Biological Process: cytokinin metabolic process (GO:0009690);; Biological Process: auxin metabolic process (GO:0009850);; Biological Process: negative regulation of response to water deprivation (GO:0080148);;	K16280|8.46686e-33|vvi:100267987|K16280 E3 ubiquitin-protein ligase RGLG [EC:2.3.2.27] | (RefSeq) E3 ubiquitin-protein ligase RGLG2	--	[T]
NNU_00285	NNU_00285	129.769928	1377	65.834358	685	52.038021	579	59.116848	726	47.053822	519	49.504528	574	53.694126	525	23.924738	266	42.986229	505	47.336697	523	38.431641	357	53.888199	529	101.776894	1003	76.396706	787	60.042801	596	0.0237484329725934	-0.958857799912688	normal	0.0136058790676246	-1.39962255409366	normal	0.0409543941184656	-1.02523005210204	normal	0.657659748853748	-0.296351983466256	normal	--	--	Biological Process: regulation of transcription, DNA-templated (GO:0006355);; Biological Process: transmitting tissue development (GO:0010500);; Biological Process: carpel formation (GO:0048462);; Biological Process: ovary septum development (GO:0080126);;	--	--	--
NNU_00286	NNU_00286	0.0	0	0.0	0	0.0	0	0.0	0	0.0	0	0.0	0	0.0	0	0.0	0	0.0	0	0.0	0	0.0	0	0.0	0	0.0	0	0.0	0	0.0	0	--	--	--	--	--	--	--	--	--	--	--	--	--	--	--	--	--	[R]
NNU_00287	NNU_00287	1.246966	178	1.750802	245	1.463383	219	1.369697	227	1.126938	167	1.493289	233	1.334958	176	1.327277	198	1.448962	229	1.741902	259	1.429393	179	1.173331	155	1.496383	199	1.852099	257	0.850061	114	0.0863185909407602	-0.440633611332347	normal	0.021297532576254	-0.51388492768805	normal	0.351180928804841	-0.258740438326583	normal	0.43715583448572	-0.336616405544259	normal	--	--	--	--	--	--
NNU_00288	NNU_00288	0.823229	10	1.702731	20	0.325413	5	6.41657	89	7.804674	97	1.764827	24	4.114803	46	0.0	0	0.0	0	15.524842	194	8.641273	91	2.71877	31	0.720296	9	4.603115	54	1.044033	12	--	--	--	--	--	--	0.000746237764299087	2.78855447256949	up	--	--	--	--	--	--	K14488|3.37292e-27|mdm:103454162|K14488 SAUR family protein | (RefSeq) auxin-induced protein 15A-like	Plant hormone signal transduction (ko04075)	--
NNU_00289	NNU_00289	0.196112	4	0.0	0	0.0	0	0.336112	7	0.132347	3	0.314519	6	0.0	0	0.0	0	0.0	0	0.0	0	0.0	0	0.0	0	0.288345	5	0.192251	4	0.0	0	--	--	--	--	--	--	--	--	--	--	--	--	--	--	Cellular Component: proteasome complex (GO:0000502);; Biological Process: proteolysis involved in cellular protein catabolic process (GO:0051603);;	K03028|1.12259e-18|mdm:103405640|K03028 26S proteasome regulatory subunit N1 | (RefSeq) 26S proteasome non-ATPase regulatory subunit 2 homolog A-like	Proteasome (ko03050)	[O]
NNU_00290	NNU_00290	5.939575	310	6.556724	335	5.813578	318	7.113803	429	6.408739	347	7.823802	446	6.278731	302	5.431116	296	7.339952	424	8.256244	448	7.670829	350	6.605175	319	8.707812	422	7.331489	371	5.832472	285	0.747708155065322	-0.0686821934211544	normal	0.136417688664521	-0.347295758622419	normal	0.699884554371153	0.0749033530164376	normal	0.944295571301405	0.0285562107204852	normal	--	--	Biological Process: mRNA splicing, via spliceosome (GO:0000398);; Cellular Component: nuclear lumen (GO:0031981);; Biological Process: regulation of circadian rhythm (GO:0042752);;	--	--	[A]
NNU_00291	NNU_00291	1.184322	23	0.371603	7	0.0	0	1.669459	37	0.669407	14	0.329701	7	1.039917	18	0.0	0	0.0	0	0.644328	13	0.0	0	0.951236	17	0.592906	11	0.0	0	0.627766	11	--	--	--	--	--	--	--	--	--	--	--	--	--	--	Molecular Function: cysteine-type endopeptidase inhibitor activity (GO:0004869);; Cellular Component: extracellular region (GO:0005576);; Biological Process: defense response (GO:0006952);; Cellular Component: plastid (GO:0009536);; Biological Process: response to abiotic stimulus (GO:0009628);; Biological Process: negative regulation of peptidase activity (GO:0010466);; Cellular Component: cytop…	--	--	--
NNU_00292	NNU_00292	0.0	0	0.062292	4	0.0	0	0.0	0	0.0	0	0.0	0	0.0	0	0.214802	14	0.0	0	0.0	0	0.0	0	0.0	0	0.0	0	0.0	0	0.0	0	--	--	--	--	--	--	--	--	--	--	--	--	--	--	Cellular Component: plasma membrane (GO:0005886);; Biological Process: regulation of flower development (GO:0009909);; Biological Process: histone modification (GO:0016570);; Biological Process: floral organ formation (GO:0048449);;	K20027|0|tcc:TCM_004950|K20027 palmitoyltransferase ZDHHC1/11 [EC:2.3.1.225] | (RefSeq) DHHC-type zinc finger family protein isoform 1	--	[R]
NNU_00293	NNU_00293	5.84891	410	12.038845	826	22.438482	1646	6.058694	491	2.421169	176	6.364739	487	4.280436	277	9.627913	705	6.978209	541	0.124268	10	0.0	0	0.0	0	7.538799	490	14.503013	986	6.594598	432	0.004032813725548	-1.68671515190734	down	0.0346949607134396	-1.31804839833968	normal	2.50392600634938e-13	-7.49640277941771	down	0.304170262531862	-0.743395967114614	normal	--	--	Cellular Component: protein storage vacuole (GO:0000326);; Molecular Function: aspartic-type endopeptidase activity (GO:0004190);; Cellular Component: proteinaceous extracellular matrix (GO:0005578);; Cellular Component: cell wall (GO:0005618);; Cellular Component: endoplasmic reticulum (GO:0005783);; Cellular Component: cytosol (GO:0005829);; Biological Process: glycolytic process (GO:0006096);;…	K08245|0|pop:POPTR_0013s00380g|K08245 phytepsin [EC:3.4.23.40] | (RefSeq) POPTRDRAFT_834438; aspartic proteinase 2	--	[O]
NNU_00294	NNU_00294	27.040649	2014	18.312275	1337	21.73362	1697	19.072386	1645	16.540579	1279	18.841036	1534	11.690602	803	10.551508	823	17.005754	1402	10.963109	851	14.95891	974	35.117516	2420	11.032887	764	12.077424	874	3.982855	278	0.0202663392489878	-0.602884111398332	normal	0.000399606695410351	-1.18686542281435	down	0.659451806801016	-0.304466804111795	normal	0.00111079793003331	-1.57653816244687	down	--	--	Cellular Component: protein storage vacuole (GO:0000326);; Molecular Function: aspartic-type endopeptidase activity (GO:0004190);; Cellular Component: proteinaceous extracellular matrix (GO:0005578);; Cellular Component: cell wall (GO:0005618);; Cellular Component: endoplasmic reticulum (GO:0005783);; Cellular Component: cytosol (GO:0005829);; Biological Process: glycolytic process (GO:0006096);;…	K08245|0|cit:102625358|K08245 phytepsin [EC:3.4.23.40] | (RefSeq) aspartic proteinase-like	--	[O]
NNU_00295	NNU_00295	0.12645	7	0.166123	9	0.212105	13	0.0	0	0.0	0	0.0	0	0.0	0	0.070687	5	0.0	0	0.0	0	0.0	0	0.0	0	0.0	0	0.0	0	0.0	0	--	--	--	--	--	--	--	--	--	--	--	--	--	--	--	--	--	--
NNU_00296	NNU_00296	0.0	0	0.0	0	0.0	0	0.0	0	0.0	0	0.0	0	0.0	0	0.0	0	0.0	0	0.0	0	0.0	0	0.0	0	0.0	0	0.0	0	0.0	0	--	--	--	--	--	--	--	--	--	--	--	--	[D]	Cell cycle control, cell division, chromosome partitioning	Biological Process: regulation of cyclin-dependent protein serine/threonine kinase activity (GO:0000079);; Cellular Component: nucleus (GO:0005634);; Cellular Component: mitochondrion (GO:0005739);; Biological Process: mitotic cell cycle (GO:0007067);; Biological Process: stomatal lineage progression (GO:0010440);; Molecular Function: cyclin-dependent protein serine/threonine kinase regulator act…	K05868|3.9956e-113|vvi:100253549|K05868 cyclin B | (RefSeq) G2/mitotic-specific cyclin S13-7	--	[D]
NNU_00297	NNU_00297	0.747313	23	0.523646	16	0.156785	5	0.0	0	0.610827	20	0.444916	15	0.397806	12	0.11539	4	0.755739	26	0.0	0	0.19231	6	0.246397	7	0.0	0	0.413009	13	0.16515	5	--	--	--	--	--	--	--	--	--	--	--	--	--	--	Cellular Component: intracellular membrane-bounded organelle (GO:0043231);;	K14440|1.25757e-10|pmum:103323288|K14440 SWI/SNF-related matrix-associated actin-dependent regulator of chromatin subfamily A-like protein 1 [EC:3.6.4.12] | (RefSeq) SWI/SNF-related matrix-associated actin-dependent regulator of chromatin subfamily A-like protein 1	--	[B]
NNU_00298	NNU_00298	0.0	0	0.0	0	0.0	0	0.0	0	0.0	0	0.0	0	0.0	0	0.0	0	0.0	0	0.0	0	0.0	0	0.0	0	0.0	0	0.0	0	0.368999	14	--	--	--	--	--	--	--	--	--	--	--	--	--	--	Cellular Component: extrinsic component of vacuolar membrane (GO:0000306);; Cellular Component: extracellular region (GO:0005576);; Biological Process: lipid transport (GO:0006869);; Biological Process: intra-Golgi vesicle-mediated transport (GO:0006891);; Molecular Function: peptidase activity (GO:0008233);; Molecular Function: zinc ion binding (GO:0008270);; Biological Process: response to sucr…	K14440|9.3094e-60|pper:PRUPE_ppa002731mg|K14440 SWI/SNF-related matrix-associated actin-dependent regulator of chromatin subfamily A-like protein 1 [EC:3.6.4.12] | (RefSeq) hypothetical protein	--	[B]
NNU_00299	NNU_00299	14.75622	2186	16.848124	2447	15.391917	2391	16.861195	2892	17.026417	2619	16.202314	2623	29.780771	4068	20.865845	3234	22.727644	3725	19.425919	2998	18.095972	2344	11.740419	1609	13.548938	1864	20.728312	2983	14.543443	2014	0.0663935269440098	-0.19787041825852	normal	0.389228580683152	0.245652649878448	normal	0.500069874027223	-0.168506677037389	normal	0.634340475979582	-0.170574687008873	normal	[U]	Intracellular trafficking, secretion, and vesicular transport	Cellular Component: cytosol (GO:0005829);; Biological Process: intracellular protein transport (GO:0006886);; Biological Process: ER to Golgi vesicle-mediated transport (GO:0006888);; Molecular Function: zinc ion binding (GO:0008270);; Cellular Component: membrane (GO:0016020);; Cellular Component: COPII vesicle coat (GO:0030127);; Cellular Component: intracellular membrane-bounded organelle (GO:…	--	--	[U]
NNU_00300	NNU_00300	4.428461	391	5.723402	496	6.18329	573	10.729568	1097	11.193995	1026	10.047158	970	12.105392	986	7.490176	692	6.897488	674	10.418627	958	11.574029	894	10.829915	885	5.367611	440	7.304286	627	3.179697	263	0.00114990703998282	0.672637636714514	normal	0.498092199281094	0.302096181210034	normal	0.00141550824856525	0.783187672269779	normal	0.493606266838633	-0.310133848082363	normal	[M]	Cell wall/membrane/envelope biogenesis	Molecular Function: polygalacturonase activity (GO:0004650);; Cellular Component: extracellular region (GO:0005576);; Cellular Component: vacuole (GO:0005773);; Biological Process: carbohydrate metabolic process (GO:0005975);; Biological Process: metabolic process (GO:0008152);; Molecular Function: hydrolase activity, acting on glycosyl bonds (GO:0016798);; Biological Process: reproductive proces…	--	--	--
NNU_00301	NNU_00301	47.686279	7020	42.676083	6157	39.129871	6039	38.381668	6541	31.158375	4762	41.260624	6638	32.969532	4476	33.911018	5223	33.994785	5537	45.91074	7040	42.702435	5496	26.359486	3590	24.851595	3398	30.004599	4290	42.006882	5781	0.00955913260962667	-0.518062968200238	normal	9.25305632790363e-06	-0.768192012798032	normal	0.136462414633797	-0.413078102118877	normal	0.262914241703476	-0.574443541275767	normal	[U]	Intracellular trafficking, secretion, and vesicular transport	Molecular Function: ATP binding (GO:0005524);; Biological Process: protein targeting (GO:0006605);; Cellular Component: chloroplast thylakoid membrane (GO:0009535);; Cellular Component: chloroplast stroma (GO:0009570);; Biological Process: embryo development (GO:0009790);; Cellular Component: chloroplast envelope (GO:0009941);; Biological Process: protein import (GO:0017038);;	K03070|0|csv:101203540|K03070 preprotein translocase subunit SecA | (RefSeq) protein translocase subunit SecA, chloroplastic	Protein export (ko03060)	--
NNU_00302	NNU_00302	3.028999	265	0.891743	77	1.138198	105	4.375054	442	1.373389	125	2.55217	244	6.589078	530	0.537354	50	1.195869	116	1.971396	180	2.384685	182	3.450257	279	2.834342	230	1.920697	163	1.116176	91	0.621395721793443	0.369209794095165	normal	0.816256473879879	0.285087978207691	normal	0.612816459922858	0.384942645746351	normal	0.939311579313854	-0.0771207697848381	normal	[E]	Amino acid transport and metabolism	Molecular Function: catalytic activity (GO:0003824);; Cellular Component: cytosol (GO:0005829);; Biological Process: metabolic process (GO:0008152);; Biological Process: L-cysteine catabolic process to pyruvate (GO:0019450);; Molecular Function: pyridoxal phosphate binding (GO:0030170);; Molecular Function: L-cysteine desulfhydrase activity (GO:0080146);;	--	--	[E]
NNU_00303	NNU_00303	24.718555	1459	199.01889	11512	64.788559	4009	17.936106	1226	95.926285	5878	153.189209	9880	10.826543	590	14.43187	892	86.848373	5672	23.34766	1436	20.102554	1038	24.397503	1332	7.865089	432	13.725637	787	10.46932	578	0.804230797928846	-0.296283144899643	normal	0.110804706565633	-1.55587703621726	normal	0.0021702429070612	-2.13943489326822	down	1.53224424608617e-05	-3.13780000928635	down	--	--	--	--	--	--
NNU_00304	NNU_00304	0.0	0	0.0	0	0.0	0	0.0	0	0.0	0	0.0	0	0.0	0	0.0	0	0.0	0	0.0	0	0.0	0	0.0	0	0.0	0	0.0	0	0.0	0	--	--	--	--	--	--	--	--	--	--	--	--	--	--	Molecular Function: transcription factor activity, sequence-specific DNA binding (GO:0003700);; Molecular Function: protein binding (GO:0005515);; Cellular Component: nucleus (GO:0005634);; Cellular Component: cytosol (GO:0005829);; Cellular Component: plasma membrane (GO:0005886);; Biological Process: ER to Golgi vesicle-mediated transport (GO:0006888);; Molecular Function: phosphoric diester hy…	--	--	[R]
NNU_00305	NNU_00305	0.0	0	0.0	0	0.0	0	0.0	0	0.0	0	0.0	0	0.0	0	0.0	0	0.0	0	0.0	0	0.0	0	0.0	0	0.0	0	0.0	0	0.0	0	--	--	--	--	--	--	--	--	--	--	--	--	--	--	Cellular Component: intracellular part (GO:0044424);;	--	--	[R]
NNU_00306	NNU_00306	7.713333	637	10.158597	822	11.800509	1021	10.358287	989	6.103851	523	7.608682	686	3.322108	253	12.57914	1086	11.293161	1031	11.755097	1010	8.900588	642	4.476901	342	4.904151	376	7.003755	562	4.274859	330	0.0640315002591688	-0.591795312221935	normal	0.384618694124499	-0.53907068539552	normal	0.281035818024803	-0.48990347844851	normal	0.00132730637382312	-1.10672621289745	down	--	--	Biological Process: rRNA processing (GO:0006364);; Cellular Component: chloroplast outer membrane (GO:0009707);; Biological Process: chloroplast relocation (GO:0009902);; Biological Process: thylakoid membrane organization (GO:0010027);; Biological Process: photosystem II assembly (GO:0010207);; Biological Process: regulation of protein dephosphorylation (GO:0035304);; Biological Process: transcr…	--	--	--
NNU_00307	NNU_00307	7.034774	269	9.137077	342	7.736532	310	11.170641	494	11.489616	455	12.626177	527	8.599684	303	11.294241	451	12.012898	507	9.819321	391	10.61562	354	8.203357	290	12.846784	455	9.950388	369	4.367615	156	0.138419007338582	0.273574044997175	normal	0.974584864276476	0.00886223855832762	normal	0.872750970001933	0.0379796607052153	normal	0.894584326058701	-0.083986018025099	normal	--	--	--	--	--	[S]
NNU_00308	NNU_00308	8.217266	485	9.486176	549	7.778786	481	11.964479	817	12.796227	784	14.598121	941	8.89991	485	12.040682	743	11.157689	729	11.383514	700	12.151594	627	10.24966	560	16.767754	919	17.12475	982	8.96422	495	0.0483120290815456	0.338753135946372	normal	0.74530805844892	-0.0724822883444298	normal	0.259800728390798	0.187631032311304	normal	0.135554208014009	0.491734478132776	normal	--	--	--	--	--	--
NNU_00309	NNU_00309	0.0	0	0.0	0	0.0	0	0.0	0	0.0	0	0.0	0	0.0	0	0.0	0	0.0	0	0.0	0	0.0	0	0.0	0	0.0	0	0.0	0	0.0	0	--	--	--	--	--	--	--	--	--	--	--	--	[V]	Defense mechanisms	Biological Process: polysaccharide biosynthetic process (GO:0000271);; Biological Process: response to superoxide (GO:0000303);; Molecular Function: protein binding (GO:0005515);; Molecular Function: ATP binding (GO:0005524);; Cellular Component: nucleus (GO:0005634);; Cellular Component: plasma membrane (GO:0005886);; Biological Process: nucleobase-containing compound metabolic process (GO:00061…	K05658|0|pop:POPTR_0014s10880g|K05658 ATP-binding cassette, subfamily B (MDR/TAP), member 1 [EC:3.6.3.44] | (RefSeq) POPTRDRAFT_834831; hypothetical protein	ABC transporters (ko02010)	[Q]
NNU_00310	NNU_00310	0.0	0	0.0	0	0.0	0	0.0	0	0.0	0	0.0	0	0.0	0	0.0	0	0.0	0	0.0	0	0.0	0	0.0	0	0.0	0	0.0	0	0.0	0	--	--	--	--	--	--	--	--	--	--	--	--	[V]	Defense mechanisms	Biological Process: response to superoxide (GO:0000303);; Molecular Function: protein binding (GO:0005515);; Cellular Component: plasma membrane (GO:0005886);; Biological Process: ER to Golgi vesicle-mediated transport (GO:0006888);; Biological Process: pattern specification process (GO:0007389);; Molecular Function: xenobiotic-transporting ATPase activity (GO:0008559);; Biological Process: toxin…	K05658|1.96635e-121|tcc:TCM_004938|K05658 ATP-binding cassette, subfamily B (MDR/TAP), member 1 [EC:3.6.3.44] | (RefSeq) ATP binding cassette subfamily B4 isoform 1	ABC transporters (ko02010)	[Q]
NNU_00311	NNU_00311	0.0	0	0.0	0	0.0	0	0.0	0	0.0	0	0.0	0	0.0	0	0.0	0	0.0	0	0.0	0	0.0	0	0.0	0	0.0	0	0.0	0	0.0	0	--	--	--	--	--	--	--	--	--	--	--	--	--	--	Biological Process: response to superoxide (GO:0000303);; Molecular Function: ATP binding (GO:0005524);; Cellular Component: nucleus (GO:0005634);; Cellular Component: plasma membrane (GO:0005886);; Biological Process: obsolete ATP catabolic process (GO:0006200);; Biological Process: ER to Golgi vesicle-mediated transport (GO:0006888);; Molecular Function: xenobiotic-transporting ATPase activity …	K05658|6.86138e-12|tcc:TCM_004939|K05658 ATP-binding cassette, subfamily B (MDR/TAP), member 1 [EC:3.6.3.44] | (RefSeq) P-glycoprotein 21	ABC transporters (ko02010)	[Q]
NNU_00312	NNU_00312	4.314183	120	5.897283	161	3.864742	113	5.185215	167	5.39036	156	5.659858	172	3.548672	91	0.0	0	0.0	0	8.383497	243	6.336685	154	7.60967	196	7.087903	183	6.694183	181	7.645199	199	0.809243244995156	-0.0733766673374732	normal	0.370404218659621	-1.45171632134221	normal	0.148254085894225	0.456013838832612	normal	0.367734662665957	0.417806308667902	normal	--	--	--	K14432|2.96495e-07|sot:102600966|K14432 ABA responsive element binding factor | (RefSeq) ABSCISIC ACID-INSENSITIVE 5-like protein 2	Plant hormone signal transduction (ko04075)	--
NNU_00313	NNU_00313	0.0	0	0.0	0	0.0	0	0.0	0	0.0	0	0.0	0	0.0	0	0.0	0	0.0	0	0.0	0	0.0	0	0.0	0	0.0	0	0.0	0	0.0	0	--	--	--	--	--	--	--	--	--	--	--	--	--	--	--	--	--	--
NNU_00314	NNU_00314	0.0	0	0.465974	36	0.097337	8	0.387955	36	0.698457	57	0.361352	31	0.0	0	1.189287	98	0.373035	33	0.39208	33	0.384779	27	0.0	0	0.079115	6	0.531841	41	0.114243	9	--	--	--	--	--	--	--	--	--	--	--	--	[V]	Defense mechanisms	Biological Process: response to superoxide (GO:0000303);; Molecular Function: protein binding (GO:0005515);; Molecular Function: ATP binding (GO:0005524);; Cellular Component: nucleus (GO:0005634);; Cellular Component: plasma membrane (GO:0005886);; Biological Process: obsolete ATP catabolic process (GO:0006200);; Biological Process: ER to Golgi vesicle-mediated transport (GO:0006888);; Biologica…	K05658|0|vvi:100267452|K05658 ATP-binding cassette, subfamily B (MDR/TAP), member 1 [EC:3.6.3.44] | (RefSeq) ABC transporter B family member 11	ABC transporters (ko02010)	[Q]
NNU_00315	NNU_00315	0.0	0	0.0	0	0.0	0	0.0	0	0.0	0	0.127618	8	0.097706	5	0.252686	15	0.0	0	0.0	0	0.0	0	0.0	0	0.084792	5	0.0	0	0.0	0	--	--	--	--	--	--	--	--	--	--	--	--	[V]	Defense mechanisms	Biological Process: response to superoxide (GO:0000303);; Molecular Function: protein binding (GO:0005515);; Cellular Component: nucleus (GO:0005634);; Cellular Component: plasma membrane (GO:0005886);; Biological Process: nucleobase-containing compound metabolic process (GO:0006139);; Biological Process: ER to Golgi vesicle-mediated transport (GO:0006888);; Biological Process: pattern specificat…	K05658|2.7061e-152|pmum:103323316|K05658 ATP-binding cassette, subfamily B (MDR/TAP), member 1 [EC:3.6.3.44] | (RefSeq) ABC transporter B family member 4-like	ABC transporters (ko02010)	[Q]
NNU_00316	NNU_00316	0.0	0	0.0	0	0.0	0	0.0	0	0.0	0	0.0	0	0.0	0	0.0	0	0.0	0	0.0	0	0.0	0	0.0	0	0.0	0	0.0	0	0.0	0	--	--	--	--	--	--	--	--	--	--	--	--	--	--	--	--	--	--
NNU_00317	NNU_00317	0.538421	21	1.066482	41	1.363146	55	0.445733	20	0.742701	30	0.725331	31	0.54869	20	0.271383	11	0.802813	35	0.79484	32	0.402327	14	0.773229	28	0.296007	11	0.360515	14	0.265767	10	--	--	--	0.12516529093629	-1.18237503637708	normal	--	--	--	--	--	--	[P]	Inorganic ion transport and metabolism	Molecular Function: inward rectifier potassium channel activity (GO:0005242);; Molecular Function: calcium ion binding (GO:0005509);; Cellular Component: nucleus (GO:0005634);; Biological Process: potassium ion transport (GO:0006813);; Biological Process: purine nucleobase transport (GO:0006863);; Cellular Component: chloroplast (GO:0009507);; Cellular Component: plant-type vacuole membrane (GO:0…	K05389|1.68631e-162|tcc:TCM_004935|K05389 potassium channel subfamily K, other eukaryote | (RefSeq) Ca2+ activated outward rectifying K+ channel 5	--	[P]
NNU_00318	NNU_00318	0.0	0	0.0	0	0.0	0	0.0	0	0.0	0	0.0	0	0.0	0	10.054169	147	6.401851	99	7.407614	108	8.240267	101	0.0	0	0.0	0	0.0	0	0.0	0	--	--	--	--	--	--	--	--	--	--	--	--	--	--	--	--	--	[F]
NNU_00319	NNU_00319	0.581697	15	0.21363	6	0.650318	17	0.286557	9	0.449906	12	0.137759	4	0.656647	15	0.113797	3	0.0	0	0.0	0	0.0	0	0.200067	5	0.084478	2	0.170637	5	0.0	0	--	--	--	--	--	--	--	--	--	--	--	--	--	--	Biological Process: response to chitin (GO:0010200);; Cellular Component: intracellular membrane-bounded organelle (GO:0043231);; Cellular Component: cytoplasmic part (GO:0044444);;	K20858|2.06784e-43|vvi:100262482|K20858 calcium uniporter protein, mitochondrial | (RefSeq) calcium uniporter protein 4, mitochondrial	--	[R]
NNU_00320	NNU_00320	55.691746	3582	66.411896	4186	66.903725	4510	10.498086	782	10.765141	719	9.948569	700	19.232819	1141	18.92005	1273	19.094749	1359	10.998341	737	11.85459	667	15.973145	951	8.193045	490	8.906091	557	52.13652	3134	1.67867876791478e-92	-2.88261345609445	down	2.51431168647666e-47	-2.1218698338269	down	3.16950640313051e-17	-2.46333416092107	down	0.154153684478705	-1.3679113600753	normal	[RTKL]	General function prediction only;; Signal transduction mechanisms;; Transcription;; Replication, recombination and repair	Molecular Function: nucleotide binding (GO:0000166);; Biological Process: cytokinesis by cell plate formation (GO:0000911);; Molecular Function: protein serine/threonine kinase activity (GO:0004674);; Molecular Function: protein tyrosine kinase activity (GO:0004713);; Molecular Function: ATP binding (GO:0005524);; Cellular Component: nucleus (GO:0005634);; Cellular Component: mitochondrion (GO:00…	K07198|0|cit:102613698|K07198 5'-AMP-activated protein kinase, catalytic alpha subunit [EC:2.7.11.11] | (RefSeq) CBL-interacting serine/threonine-protein kinase 1	Regulation of autophagy (ko04140)	[T]
NNU_00321	NNU_00321	53.354942	1622	54.695606	1629	43.184597	1376	31.423252	1106	24.280443	766	34.496918	1146	28.221878	791	43.924595	1397	32.835026	1104	43.512199	1378	29.593433	787	40.061779	1126	38.616943	1090	32.017891	945	25.730467	731	7.796213768204e-07	-1.02947606643708	down	0.000188777361224907	-0.928643647803816	normal	0.0211677617879581	-0.626982041282614	normal	0.00159532556133617	-0.87060584838964	normal	--	--	Molecular Function: DNA binding (GO:0003677);; Molecular Function: chromatin binding (GO:0003682);; Molecular Function: transcription factor activity, sequence-specific DNA binding (GO:0003700);; Cellular Component: nucleus (GO:0005634);; Biological Process: regulation of transcription, DNA-templated (GO:0006355);; Cellular Component: chloroplast (GO:0009507);; Biological Process: gravitropism (G…	--	--	[O]
NNU_00322	NNU_00322	17.88443	1374	15.545436	1171	16.598026	1337	9.715219	864	10.121348	807	13.033453	1094	5.605776	397	6.120914	492	5.56101	473	14.802282	1185	9.587358	644	14.810688	1053	9.869873	704	10.190722	761	12.366089	888	4.03266620718796e-05	-0.900767124005793	normal	8.55090705844131e-23	-1.93787974639491	down	0.0908920363626697	-0.564910272870932	normal	0.0447159514836237	-0.806536593115487	normal	[TK]	Signal transduction mechanisms;; Transcription	Molecular Function: calcium ion binding (GO:0005509);; Biological Process: response to stress (GO:0006950);; Molecular Function: GTP diphosphokinase activity (GO:0008728);; Molecular Function: guanosine-3',5'-bis(diphosphate) 3'-diphosphatase activity (GO:0008893);; Cellular Component: chloroplast (GO:0009507);; Biological Process: double fertilization forming a zygote and endosperm (GO:0009567);…	--	--	[T]
NNU_00323	NNU_00323	49.6959	2893	39.231369	2238	44.794022	2733	20.617935	1390	11.806382	714	16.439295	1046	9.65451	519	11.686793	712	12.721212	820	27.565659	1671	20.41353	1039	10.728126	578	18.722883	1012	13.504144	764	3.894633	212	5.77279481763405e-10	-1.74002899933947	down	6.04889498686536e-26	-2.37981261164494	down	0.000199335528359032	-1.43250157455477	down	0.000209382274802108	-2.12679098291879	down	--	--	Cellular Component: chloroplast (GO:0009507);;	--	--	--
NNU_00324	NNU_00324	7.557636	872	8.262248	934	6.948768	840	10.161155	1357	12.030741	1440	7.450074	939	8.353487	888	8.73322	1054	8.732274	1114	8.094218	972	6.517365	657	8.439507	901	8.004102	857	8.911887	998	0.729135	79	0.747917336683922	0.0910687733724732	normal	0.0964752074112752	-0.222696659864489	normal	0.477812543445407	-0.190598349632163	normal	0.483727759093405	-0.664469073881756	normal	[E]	Amino acid transport and metabolism	Molecular Function: aldo-keto reductase (NADP) activity (GO:0004033);; Molecular Function: glutamate dehydrogenase (NAD+) activity (GO:0004352);; Molecular Function: glutamate dehydrogenase [NAD(P)+] activity (GO:0004353);; Molecular Function: copper ion binding (GO:0005507);; Molecular Function: ATP binding (GO:0005524);; Cellular Component: mitochondrion (GO:0005739);; Cellular Component: mitoc…	K00261|0|pop:POPTR_0015s12250g|K00261 glutamate dehydrogenase (NAD(P)+) [EC:1.4.1.3] | (RefSeq) POPTRDRAFT_575509; hypothetical protein	Arginine biosynthesis (ko00220);; Alanine, aspartate and glutamate metabolism (ko00250);; Nitrogen metabolism (ko00910);; Carbon metabolism (ko01200)	[E]
NNU_00325	NNU_00325	11.969914	460	13.988446	526	13.223958	532	3.227811	144	3.856185	154	1.323541	56	16.621906	588	0.558387	23	1.125258	48	5.840118	234	3.626308	122	8.624867	306	4.683127	167	7.348849	274	0.154178	6	3.19199253127746e-09	-2.46012446862765	down	0.303271012023533	-1.21786897844722	normal	0.00498918713977395	-1.28056959547923	down	0.0709960552889976	-1.85526172659641	normal	[R]	General function prediction only	Molecular Function: catalytic activity (GO:0003824);; Molecular Function: binding (GO:0005488);; Biological Process: transport (GO:0006810);; Biological Process: response to stress (GO:0006950);; Biological Process: anatomical structure morphogenesis (GO:0009653);; Biological Process: post-embryonic development (GO:0009791);; Biological Process: cellular component organization (GO:0016043);; Biol…	--	--	[R]
NNU_00326	NNU_00326	0.0	0	0.0	0	0.0	0	0.0	0	0.0	0	0.0	0	0.0	0	0.0	0	0.0	0	0.0	0	0.0	0	0.0	0	0.0	0	0.0	0	0.0	0	--	--	--	--	--	--	--	--	--	--	--	--	--	--	Cellular Component: cytoplasm (GO:0005737);;	--	--	--
NNU_00327	NNU_00327	0.0	0	0.043015	4	0.0	0	0.084016	8	2.349318	196	0.363691	32	0.359741	27	0.161667	14	0.182341	17	0.095608	8	0.102145	8	0.145966	11	0.50369	38	0.950146	75	0.0	0	--	--	--	--	--	--	--	--	--	--	--	--	[E]	Amino acid transport and metabolism	Molecular Function: catalase activity (GO:0004096);; Molecular Function: L-glutamate transmembrane transporter activity (GO:0005313);; Molecular Function: protein binding (GO:0005515);; Cellular Component: mitochondrion (GO:0005739);; Cellular Component: peroxisome (GO:0005777);; Cellular Component: plasma membrane (GO:0005886);; Biological Process: protein targeting to membrane (GO:0006612);; Bi…	--	--	[E]
NNU_00328	NNU_00328	6.272133	311	5.871758	285	7.199725	374	5.631065	323	4.996222	257	6.123794	332	3.81462	175	13.483365	699	12.900004	707	6.028174	311	4.621432	201	4.520506	208	7.270722	335	5.541592	267	4.544059	211	0.0436540990283791	-0.504468066321012	normal	0.77020136819784	0.195790458674436	normal	0.0362979549358394	-0.579203831190466	normal	0.345923169618059	-0.389367069648223	normal	[R]	General function prediction only	Molecular Function: RNA polymerase II transcription cofactor activity (GO:0001104);; Molecular Function: binding (GO:0005488);; Biological Process: regulation of transcription, DNA-templated (GO:0006355);; Biological Process: response to wounding (GO:0009611);; Biological Process: anatomical structure morphogenesis (GO:0009653);; Biological Process: flower development (GO:0009908);; Cellular Comp…	K15153|6.86458e-81|vvi:100247653|K15153 mediator of RNA polymerase II transcription subunit 31 | (RefSeq) mediator of RNA polymerase II transcription subunit 31	--	[KL]
NNU_00329	NNU_00329	6.835403	462	11.708566	774	10.265968	726	4.376853	342	2.225491	156	3.010159	222	3.158999	197	5.94753	420	5.945731	444	6.60019	464	5.409195	319	2.081958	130	1.269407	80	1.861596	122	3.705302	234	8.50005308744698e-08	-1.84179654866546	down	0.000267142696029411	-1.3228373615043	down	0.0098764134095938	-1.25643061064919	down	0.000970042966804795	-2.10044840645505	down	--	--	Biological Process: maltose metabolic process (GO:0000023);; Biological Process: allantoin catabolic process (GO:0000256);; Molecular Function: transcription factor activity, sequence-specific DNA binding (GO:0003700);; Biological Process: regulation of transcription, DNA-templated (GO:0006355);; Cellular Component: cytoplasmic vesicle (GO:0016023);; Biological Process: starch biosynthetic proces…	K14977|6.27285e-169|pper:PRUPE_ppa009303mg|K14977 (S)-ureidoglycine aminohydrolase [EC:3.5.3.26] | (RefSeq) hypothetical protein	Purine metabolism (ko00230)	--
NNU_00330	NNU_00330	0.410539	5	0.715669	8	5.077737	60	0.0	0	0.0	0	0.0	0	0.0	0	1.309458	16	1.144574	15	0.0	0	0.0	0	0.0	0	0.0	0	0.0	0	0.0	0	--	--	--	--	--	--	--	--	--	--	--	--	--	--	--	--	--	--
NNU_00331	NNU_00331	23.541288	1097	25.473671	1164	19.021891	930	45.640251	2462	47.519108	2299	42.735329	2176	33.08989	1422	36.348675	1772	37.598663	1939	44.493591	2160	46.635704	1900	60.777187	2620	54.524807	2360	45.103657	2042	32.45512	1414	2.6123385302569e-06	0.709644030255185	normal	0.143102811077018	0.249120190043446	normal	0.000990460070173155	0.954440703203285	normal	0.0147684110222665	0.718337935354552	normal	[R]	General function prediction only	Molecular Function: nucleotide binding (GO:0000166);; Biological Process: mitotic cell cycle (GO:0000278);; Molecular Function: nucleic acid binding (GO:0003676);; Molecular Function: copper ion binding (GO:0005507);; Molecular Function: protein binding (GO:0005515);; Molecular Function: ATP binding (GO:0005524);; Cellular Component: mitochondrion (GO:0005739);; Cellular Component: vacuolar membr…	K14396|9.18239e-107|vvi:100242522|K14396 polyadenylate-binding protein 2 | (RefSeq) polyadenylate-binding protein 2	mRNA surveillance pathway (ko03015)	[A]
NNU_00332	NNU_00332	21.355064	1871	24.808516	2130	18.578272	1706	21.591751	2190	23.088942	2100	28.650618	2743	16.114384	1302	84.723785	7763	57.56575	5579	16.944044	1546	19.138823	1466	16.981831	1376	35.243881	2867	32.924103	2801	16.476038	1349	0.628698250547203	-0.104196785775824	normal	0.192468373224964	0.831382086422369	normal	0.00456057957522741	-0.498278629578515	normal	0.777509791569416	0.127990328871752	normal	[E]	Amino acid transport and metabolism	Molecular Function: 3-deoxy-7-phosphoheptulonate synthase activity (GO:0003849);; Cellular Component: mitochondrion (GO:0005739);; Biological Process: aromatic amino acid family biosynthetic process (GO:0009073);; Biological Process: chorismate biosynthetic process (GO:0009423);; Cellular Component: chloroplast (GO:0009507);; Biological Process: response to wounding (GO:0009611);; Biological Proc…	K01626|0|pda:103710778|K01626 3-deoxy-7-phosphoheptulonate synthase [EC:2.5.1.54] | (RefSeq) phospho-2-dehydro-3-deoxyheptonate aldolase 2, chloroplastic-like	Phenylalanine, tyrosine and tryptophan biosynthesis (ko00400);; Biosynthesis of amino acids (ko01230)	--
NNU_00333	NNU_00333	3.187293	51	1.887951	30	2.02689	34	6.324727	116	5.9973	99	5.015787	87	12.372116	181	10.461332	173	9.215643	161	4.371702	72	3.509788	49	3.172201	47	11.551556	170	12.947931	199	1.29743	20	0.0286839991632445	0.950596497747876	normal	0.000133747700031169	1.69936685121543	up	0.472553248984298	0.380425656807376	normal	0.126666650784133	1.39232920975107	normal	[TZDR]	Signal transduction mechanisms;; Cytoskeleton;; Cell cycle control, cell division, chromosome partitioning;; General function prediction only	Biological Process: polysaccharide biosynthetic process (GO:0000271);; Molecular Function: calcium ion binding (GO:0005509);; Biological Process: detection of calcium ion (GO:0005513);; Molecular Function: protein binding (GO:0005515);; Cellular Component: cytoplasm (GO:0005737);; Cellular Component: plasma membrane (GO:0005886);; Biological Process: response to cold (GO:0009409);; Biological Pro…	K06268|8.84224e-85|tcc:TCM_015835|K06268 serine/threonine-protein phosphatase 2B regulatory subunit | (RefSeq) Calcineurin B-like protein 1 isoform 1	--	[T]
NNU_00334	NNU_00334	31.851471	369	31.484785	357	26.960268	327	29.491217	395	33.539799	403	33.431831	423	40.609039	434	30.017899	364	29.277098	375	30.322815	366	31.510572	319	31.82737	341	49.849236	536	36.302769	408	20.471254	222	0.339662456989101	-0.195235132772353	normal	0.462894332795063	-0.248022246146799	normal	0.508881916944915	-0.161810099433968	normal	0.97515679399177	-0.0178502906575712	normal	--	--	--	--	--	[S]
NNU_00335	NNU_00335	19.079079	207	20.701839	220	17.435785	198	41.830231	524	47.766293	537	47.207176	559	75.418823	753	48.933323	554	49.506657	593	42.520302	480	45.749092	433	65.013588	651	63.314129	637	56.345665	593	49.862068	505	3.93863679156894e-08	0.963957794563357	normal	0.000292475877094015	1.19493837920717	up	0.000388150957452963	1.21237082707832	up	4.26375049083914e-07	1.33993198429434	up	--	--	Molecular Function: SNAP receptor activity (GO:0005484);; Cellular Component: vacuole (GO:0005773);; Cellular Component: trans-Golgi network (GO:0005802);; Biological Process: protein targeting to vacuole (GO:0006623);; Biological Process: membrane fusion (GO:0006944);; Cellular Component: membrane (GO:0016020);; Biological Process: vesicle-mediated transport (GO:0016192);; Cellular Component: tr…	K08498|9.86177e-15|cmo:103499013|K08498 syntaxin 6 | (RefSeq) syntaxin-61	SNARE interactions in vesicular transport (ko04130)	[U]
NNU_00336	NNU_00336	21.179142	318	27.631651	407	22.336594	352	47.238281	821	55.577835	866	54.56768	895	74.953781	1037	52.14793	819	54.962906	912	48.251392	754	50.674862	665	56.36129	782	55.850323	778	61.464642	896	55.451527	778	3.7866558899793e-07	0.856873668922701	normal	0.000712247307207279	0.956308871327608	normal	7.79185253155891e-05	0.915492406194022	normal	8.80171141677185e-05	1.06623406717865	up	--	--	Molecular Function: SNAP receptor activity (GO:0005484);; Cellular Component: trans-Golgi network (GO:0005802);; Biological Process: protein targeting to vacuole (GO:0006623);; Biological Process: membrane fusion (GO:0006944);; Cellular Component: membrane (GO:0016020);; Biological Process: vesicle-mediated transport (GO:0016192);; Cellular Component: trans-Golgi network transport vesicle (GO:003…	K08498|5.98684e-70|vvi:100257700|K08498 syntaxin 6 | (RefSeq) syntaxin-61	SNARE interactions in vesicular transport (ko04130)	[U]
NNU_00337	NNU_00337	1.092178	13	1.279899	14	1.14526	14	0.0	0	0.135468	2	0.0	0	1.156621	12	1.225365	15	0.431649	6	0.137321	2	0.106797	2	0.0	0	0.0	0	0.741275	9	0.0	0	--	--	--	--	--	--	--	--	--	--	--	--	--	--	Molecular Function: nicotinamidase activity (GO:0008936);; Molecular Function: hydrolase activity (GO:0016787);; Biological Process: NAD metabolic process (GO:0019674);;	--	--	--
NNU_00338	NNU_00338	25.627523	5149	28.200392	5553	22.119221	4659	30.659523	7131	26.666235	5562	28.234335	6199	38.914093	7209	34.295452	7209	37.838188	8411	31.881084	6672	30.775225	5406	24.391354	4533	21.921568	4090	29.371204	5732	26.90119	5053	0.438218006174728	-0.115008021259144	normal	0.425521204042712	0.14812620154386	normal	0.876307001366639	-0.0275544636282613	normal	0.701625265135049	-0.156281305197941	normal	--	--	Molecular Function: nucleic acid binding (GO:0003676);; Molecular Function: RNA binding (GO:0003723);; Cellular Component: nucleus (GO:0005634);; Biological Process: RNA processing (GO:0006396);; Biological Process: phosphate-containing compound metabolic process (GO:0006796);; Biological Process: response to stress (GO:0006950);; Biological Process: RNA modification (GO:0009451);; Cellular Compo…	--	--	--
NNU_00339	NNU_00339	0.0	0	0.129762	4	0.0	0	0.0	0	0.0	0	0.117367	4	0.0	0	0.0	0	0.0	0	0.100368	3	0.0	0	0.0	0	0.0	0	0.0	0	0.278142	7	--	--	--	--	--	--	--	--	--	--	--	--	[RTKL]	General function prediction only;; Signal transduction mechanisms;; Transcription;; Replication, recombination and repair	Biological Process: developmental process involved in reproduction (GO:0003006);; Molecular Function: protein serine/threonine kinase activity (GO:0004674);; Molecular Function: binding (GO:0005488);; Biological Process: DNA metabolic process (GO:0006259);; Biological Process: protein phosphorylation (GO:0006468);; Biological Process: defense response (GO:0006952);; Biological Process: response t…	--	--	[T]
NNU_00340	NNU_00340	16.972727	759	19.111961	838	18.036551	846	29.599379	1532	26.807726	1245	23.493797	1148	27.452761	1132	31.756626	1486	28.429506	1407	28.243685	1316	31.240452	1221	35.343304	1462	45.354877	1883	32.946442	1431	13.917758	582	0.119312442526065	0.269753878378379	normal	0.0575534928614605	0.288102834572079	normal	0.0149218862471743	0.597756078824803	normal	0.378062124371398	0.480828979756164	normal	--	--	Biological Process: cytokinesis (GO:0000910);; Cellular Component: cytosol (GO:0005829);; Cellular Component: microtubule (GO:0005874);; Biological Process: tubulin complex assembly (GO:0007021);; Molecular Function: unfolded protein binding (GO:0051082);;	K17292|1.74353e-52|mus:103993010|K17292 tubulin-specific chaperone A | (RefSeq) tubulin-folding cofactor A	--	[O]
NNU_00341	NNU_00341	97.69117	2543	86.475899	2206	58.263863	1590	164.728745	4964	156.939224	4241	166.7267	4743	116.233505	2790	104.639664	2850	107.792274	3105	250.85083	6801	238.34697	5424	181.779999	4377	206.96637	5003	150.218292	3798	66.434067	1617	0.0027401810381629	0.717488752375843	normal	0.919291033593282	0.0368267300277208	normal	4.53662323489433e-06	1.23258998966456	up	0.35869819975057	0.520866451343966	normal	[J]	Translation, ribosomal structure and biogenesis	Biological Process: RNA methylation (GO:0001510);; Molecular Function: RNA binding (GO:0003723);; Molecular Function: structural constituent of ribosome (GO:0003735);; Cellular Component: cell wall (GO:0005618);; Cellular Component: nucleolus (GO:0005730);; Cellular Component: mitochondrion (GO:0005739);; Cellular Component: vacuolar membrane (GO:0005774);; Cellular Component: Golgi apparatus (GO…	--	--	[J]
NNU_00342	NNU_00342	14.322956	499	16.144997	551	12.318655	450	23.098967	931	27.061769	979	21.15517	805	25.782455	828	21.243502	774	20.60743	794	22.874062	830	25.386024	773	18.316685	590	24.079069	779	22.956619	777	20.191008	658	0.0197908893760121	0.449387903657608	normal	0.312272986810295	0.264278174159441	normal	0.0364874084004832	0.413139168373091	normal	0.120628566115924	0.43772773385111	normal	--	--	Cellular Component: cytosol (GO:0005829);; Biological Process: double-strand break repair (GO:0006302);; Biological Process: response to gamma radiation (GO:0010332);;	K14845|7.57674e-132|cmo:103503482|K14845 RAT1-interacting protein | (RefSeq) decapping nuclease DXO homolog, chloroplastic	--	[L]
NNU_00343	NNU_00343	10.764811	112	11.584031	118	8.776232	96	21.327524	257	22.31975	241	18.725155	213	15.576965	150	17.741116	193	16.51926	190	21.854254	237	18.283855	167	26.380753	254	31.739258	307	26.429529	267	13.924739	136	0.00342807100599347	0.711617309939014	normal	0.323568506445344	0.274883204678469	normal	0.00975507313004181	0.887409019164773	normal	0.0266217079178024	0.94247067257814	normal	--	--	Cellular Component: cytosol (GO:0005829);; Biological Process: double-strand break repair (GO:0006302);; Cellular Component: chloroplast (GO:0009507);; Biological Process: response to gamma radiation (GO:0010332);;	K14845|1.30026e-48|mtr:MTR_5g013580|K14845 RAT1-interacting protein | (RefSeq) Dom3z-like protein	--	[L]
NNU_00344	NNU_00344	15.435599	1329	16.246216	1371	14.083047	1271	18.901577	1884	19.563269	1749	21.947651	2065	25.399273	2016	20.573467	1853	27.785271	2647	25.801453	2314	26.325096	1982	19.89069	1584	13.938083	1115	18.935228	1584	32.389202	2607	0.482644226494403	0.11042770937129	normal	0.197761931107093	0.282078317428874	normal	0.00498597207155189	0.425397559510024	normal	0.590347278814287	0.365197343787012	normal	[S]	Function unknown	Biological Process: cell morphogenesis involved in differentiation (GO:0000904);; Molecular Function: actin binding (GO:0003779);; Cellular Component: plasma membrane (GO:0005886);; Biological Process: endocytosis (GO:0006897);; Biological Process: post-embryonic development (GO:0009791);; Biological Process: cell tip growth (GO:0009932);; Molecular Function: phosphatidylinositol phosphate kinase…	--	--	[R]
NNU_00345	NNU_00345	10.985298	868	11.235813	870	10.137238	839	15.05262	1376	13.63822	1118	14.969185	1292	25.78532	1877	22.192219	1833	23.205469	2027	18.631105	1532	16.534767	1142	20.553783	1501	17.837507	1308	18.3493	1407	19.719961	1456	0.351020990208922	0.140030080199452	normal	6.17647656222172e-05	0.730940801735692	normal	0.0150224824172536	0.570113123579057	normal	0.0848905170837458	0.586440293255069	normal	[TDK]	Signal transduction mechanisms;; Cell cycle control, cell division, chromosome partitioning;; Transcription	Biological Process: mitotic cell cycle (GO:0000278);; Molecular Function: protein serine/threonine kinase activity (GO:0004674);; Cellular Component: nucleus (GO:0005634);; Cellular Component: cytoplasm (GO:0005737);; Cellular Component: protein kinase CK2 complex (GO:0005956);; Biological Process: RNA processing (GO:0006396);; Biological Process: protein phosphorylation (GO:0006468);; Molecular …	K03115|6.06971e-132|fve:101304912|K03115 casein kinase II subunit beta | (RefSeq) putative casein kinase II subunit beta-4	Ribosome biogenesis in eukaryotes (ko03008);; Circadian rhythm - plant (ko04712)	[TDK]
NNU_00346	NNU_00346	8.328671	737	10.771259	934	8.215439	762	50.865425	5210	49.428154	4541	40.741852	3939	64.95388	5299	41.901993	3879	45.554592	4460	40.431313	3726	52.89476	4092	60.31464	4937	37.963638	3119	38.644623	3321	36.481102	3018	3.98742138041148e-39	2.07947003722154	up	1.42493488702149e-13	2.07479825100902	up	8.43434516863e-16	2.28081994996551	up	2.62103253610406e-13	1.83760343688169	up	--	--	Biological Process: response to molecule of bacterial origin (GO:0002237);; Molecular Function: cysteine-type endopeptidase activity (GO:0004197);; Cellular Component: extracellular region (GO:0005576);; Cellular Component: cytosol (GO:0005829);; Cellular Component: plasma membrane (GO:0005886);; Biological Process: proteolysis (GO:0006508);; Biological Process: ion transport (GO:0006811);; Biolo…	--	--	[DO]
NNU_00347	NNU_00347	27.816219	673	26.200203	621	18.977932	481	43.866081	1228	42.510822	1067	37.06028	979	34.814899	776	42.302673	1070	41.672886	1115	46.605865	1174	49.178455	1040	42.175858	944	59.451233	1335	36.855499	866	21.772053	492	0.0394913183558933	0.466429645254215	normal	0.263513567879041	0.291887861331065	normal	0.00260703275435644	0.695875436167795	normal	0.430531609367088	0.42901552069317	normal	[J]	Translation, ribosomal structure and biogenesis	Molecular Function: structural constituent of ribosome (GO:0003735);; Cellular Component: mitochondrion (GO:0005739);; Cellular Component: ribosome (GO:0005840);; Biological Process: translation (GO:0006412);; Cellular Component: cytosolic large ribosomal subunit (GO:0022625);; Biological Process: ribosome biogenesis (GO:0042254);; Molecular Function: metal ion binding (GO:0046872);;	K02921|7.49932e-59|sot:102601623|K02921 large subunit ribosomal protein L37Ae | (RefSeq) 60S ribosomal protein L37a	Ribosome (ko03010)	[J]
NNU_00348	NNU_00348	0.52569	35	0.763442	49	0.885478	61	0.298414	23	1.798064	121	1.211072	86	0.76004	46	5.326558	362	3.233409	232	0.309244	21	0.322684	19	0.113886	7	1.034439	63	2.214274	140	0.179054	11	0.7375432277412	0.279789619928452	normal	0.0501219207770618	1.53694745474657	normal	0.00522534066375304	-1.72548949458101	down	0.818374777231773	0.270448267809865	normal	--	--	Biological Process: cytokinesis (GO:0000910);; Molecular Function: SNAP receptor activity (GO:0005484);; Cellular Component: plasma membrane (GO:0005886);; Biological Process: membrane fusion (GO:0006944);; Molecular Function: protein transporter activity (GO:0008565);; Cellular Component: cell plate (GO:0009504);; Cellular Component: plasmodesma (GO:0009506);; Cellular Component: chloroplast (GO…	K08494|2.68802e-136|pmum:103328867|K08494 novel plant SNARE | (RefSeq) novel plant SNARE 11	--	--
NNU_00349	NNU_00349	4.722866	501	8.114993	844	4.013024	447	10.00977	1230	15.416183	1698	12.497346	1449	15.959131	1561	14.900903	1654	14.802676	1738	10.369949	1146	13.221272	1227	14.152959	1389	11.280319	1112	14.877728	1533	20.497856	2033	0.004963072626479	0.896130133408388	normal	0.000521373035599382	1.05083052393708	up	0.00801229808338703	0.971715576675912	normal	0.0133633536611432	1.30148124167242	normal	[RTKL]	General function prediction only;; Signal transduction mechanisms;; Transcription;; Replication, recombination and repair	Biological Process: RNA splicing, via endonucleolytic cleavage and ligation (GO:0000394);; Biological Process: respiratory burst involved in defense response (GO:0002679);; Molecular Function: protein serine/threonine kinase activity (GO:0004674);; Molecular Function: protein binding (GO:0005515);; Molecular Function: ATP binding (GO:0005524);; Cellular Component: nucleolus (GO:0005730);; Cellula…	--	--	[T]
NNU_00350	NNU_00350	13.636503	2898	18.94742	3947	16.768232	3736	23.333599	5741	23.937307	5282	21.966314	5102	23.238205	4554	25.539928	5678	30.36442	7140	20.784716	4601	20.650824	3837	11.09977	2182	8.533374	1684	24.920929	5144	13.063877	2596	0.216559416249859	0.202705698892247	normal	0.142913004126798	0.276066292822333	normal	0.673214907936614	-0.147034219325756	normal	0.594979458268816	-0.319899258353098	normal	--	--	Molecular Function: nucleic acid binding (GO:0003676);; Molecular Function: binding (GO:0005488);; Cellular Component: nucleus (GO:0005634);; Cellular Component: cytosol (GO:0005829);; Biological Process: nucleobase-containing compound metabolic process (GO:0006139);; Biological Process: cellular biosynthetic process (GO:0044249);; Biological Process: cellular macromolecule metabolic process (GO:…	K03260|0|vvi:100261523|K03260 translation initiation factor 4G | (RefSeq) eukaryotic translation initiation factor 4G	RNA transport (ko03013)	[J]
NNU_00351	NNU_00351	1.074663	25	2.426248	54	1.020691	25	2.381759	63	3.034712	71	1.697599	42	1.783982	38	2.238989	53	2.224753	56	1.994958	47	2.592273	51	3.613596	76	5.374331	113	3.305188	73	2.648346	56	0.551058177624009	0.363365927706584	normal	0.908647023768992	0.0775172922044273	normal	0.321673303596799	0.653175363941703	normal	0.0996231146646987	1.06440061472291	normal	--	--	Biological Process: coenzyme metabolic process (GO:0006732);; Biological Process: phosphate-containing compound metabolic process (GO:0006796);; Biological Process: plastid organization (GO:0009657);; Biological Process: gene expression (GO:0010467);; Biological Process: heterocycle biosynthetic process (GO:0018130);; Biological Process: aromatic compound biosynthetic process (GO:0019438);; Biolo…	--	--	--
NNU_00352	NNU_00352	32.186642	1242	24.561995	929	21.440615	867	47.634285	2127	39.918354	1599	147.479156	6215	31.997652	1138	25.638474	1035	43.245899	1845	34.567013	1389	28.787991	971	13.154105	470	102.672943	3677	98.736099	3698	1390.655884	50128	0.0212775488599669	1.25354106765161	normal	0.905254426203329	-0.0511801163549964	normal	0.554153710794872	-0.286594005364871	normal	0.000193310400635502	3.86027367502109	up	--	--	--	--	--	--
NNU_00353	NNU_00353	3.373007	177	3.648568	188	3.309965	182	5.707318	347	6.084757	331	5.166633	296	11.475001	555	9.861665	541	10.168989	590	5.727545	313	6.246686	287	7.640095	371	6.30374	307	6.75394	344	8.533764	418	0.0379413104299783	0.421243660750879	normal	9.88460114576675e-09	1.19889980853582	up	0.0183842873955978	0.714496333306301	normal	0.0441318347587525	0.868670806833432	normal	--	--	--	--	--	--
NNU_00354	NNU_00354	11.461487	1040	9.070023	807	11.574729	1101	16.663635	1751	14.137836	1332	13.860866	1375	23.400574	1958	28.885199	2742	34.100414	3423	8.011946	758	8.295033	658	5.682319	477	14.300088	1205	17.539234	1546	10.397713	882	0.515460929194395	0.170811168417669	normal	0.000196777421883467	0.991074679909339	normal	0.00432624309243816	-0.786678516348955	normal	0.753470405035715	0.133460033090972	normal	--	--	Cellular Component: cell wall (GO:0005618);; Biological Process: regulation of programmed cell death (GO:0043067);; Cellular Component: intracellular part (GO:0044424);; Biological Process: response to stimulus (GO:0050896);;	--	--	[O]
NNU_00355	NNU_00355	0.0	0	0.0	0	0.21461	2	1.872682	20	0.893501	9	0.754856	8	2.252779	19	3.044989	29	4.884699	49	0.548593	6	1.878589	15	0.0	0	0.399742	4	1.859969	17	0.553506	5	--	--	--	--	--	--	--	--	--	--	--	--	--	--	Molecular Function: nucleotide binding (GO:0000166);;	--	--	[T]
NNU_00356	NNU_00356	0.0	0	0.220405	4	0.0	0	0.365913	8	0.0	0	0.42584	9	0.406998	7	0.0	0	0.0	0	0.0	0	0.6123	10	0.0	0	0.0	0	0.337381	6	0.0	0	--	--	--	--	--	--	--	--	--	--	--	--	--	--	Molecular Function: protein binding (GO:0005515);; Biological Process: defense response (GO:0006952);; Molecular Function: purine ribonucleoside binding (GO:0032550);; Molecular Function: adenyl ribonucleotide binding (GO:0032559);; Molecular Function: anion binding (GO:0043168);; Cellular Component: cell part (GO:0044464);;	--	--	[T]
NNU_00357	NNU_00357	0.0	0	0.0	0	0.0	0	0.0	0	0.0	0	0.0	0	0.0	0	0.418414	3	0.0	0	0.0	0	0.0	0	0.0	0	0.0	0	0.0	0	0.0	0	--	--	--	--	--	--	--	--	--	--	--	--	--	--	Molecular Function: nucleotide binding (GO:0000166);;	--	--	--
NNU_00358	NNU_00358	24.708248	1112	4.256065	188	8.182139	386	3.727659	195	1.51807	71	2.345692	116	2.335892	97	3.023258	143	9.588871	478	2.885021	136	3.721096	147	0.605096	26	3.654915	153	3.285429	144	70.404358	2961	0.000292384169370718	-2.49090718598068	down	0.0598681549598704	-1.64504494558064	normal	0.00387832593746999	-2.48807996286102	down	0.542959555008541	0.887254230253668	normal	[P]	Inorganic ion transport and metabolism	Molecular Function: superoxide dismutase activity (GO:0004784);; Molecular Function: protein binding (GO:0005515);; Biological Process: rRNA processing (GO:0006364);; Biological Process: tRNA metabolic process (GO:0006399);; Biological Process: superoxide metabolic process (GO:0006801);; Biological Process: response to UV (GO:0009411);; Cellular Component: thylakoid (GO:0009579);; Biological Proc…	K04564|1.25671e-121|vvi:100258067|K04564 superoxide dismutase, Fe-Mn family [EC:1.15.1.1] | (RefSeq) superoxide dismutase [Fe], chloroplastic	Peroxisome (ko04146)	[P]
NNU_00359	NNU_00359	7.621664	309	7.695199	306	8.934895	380	6.243772	293	6.547929	276	8.9762	398	0.039823	2	2.391598	102	3.309373	149	13.013434	549	14.057774	498	3.054764	115	1.414493	54	2.70643	107	0.382582	15	0.113204735376411	-0.450110547096282	normal	0.0359706888006232	-2.19329086669937	normal	0.961878533013089	0.0364882886594377	normal	3.87558176785373e-05	-2.63709899532682	down	--	--	Molecular Function: ubiquitin-protein transferase activity (GO:0004842);; Biological Process: response to organic substance (GO:0010033);; Biological Process: protein ubiquitination (GO:0016567);; Biological Process: single-organism developmental process (GO:0044767);; Biological Process: system development (GO:0048731);; Biological Process: response to nitrogen compound (GO:1901698);; Biological…	K10663|1.79519e-72|vvi:100258250|K10663 E3 ubiquitin-protein ligase ATL4 [EC:2.3.2.27] | (RefSeq) E3 ubiquitin-protein ligase ATL4	--	[O]
NNU_00360	NNU_00360	30.389944	1396	31.175833	1403	32.44846	1562	45.690422	2429	57.02985	2719	38.034546	1909	58.102249	2460	54.039097	2596	47.010067	2389	34.530865	1652	43.725285	1756	51.733669	2198	75.504471	3220	56.838211	2535	31.379784	1347	0.232986560183938	0.285758771793253	normal	0.120788701724345	0.353145238205172	normal	0.449470869555571	0.260167648530803	normal	0.213187109481538	0.528442919199019	normal	[C]	Energy production and conversion	Cellular Component: mitochondrial proton-transporting ATP synthase complex, catalytic core F(1) (GO:0000275);; Biological Process: glycolytic process (GO:0006096);; Biological Process: pentose-phosphate shunt (GO:0006098);; Biological Process: ubiquitin-dependent protein catabolic process (GO:0006511);; Biological Process: water transport (GO:0006833);; Biological Process: hyperosmotic response (…	K02134|9.22838e-122|tcc:TCM_005791|K02134 F-type H+-transporting ATPase subunit delta | (RefSeq) ATPase, F1 complex, delta/epsilon subunit	Oxidative phosphorylation (ko00190)	[C]
NNU_00361	NNU_00361	4.672565	189	4.36473	173	2.188114	93	8.966745	419	8.125588	341	8.869424	392	9.194853	343	8.194334	346	11.276457	504	7.215635	304	8.473027	299	2.24385	84	21.076611	790	18.418989	722	6.403815	242	0.00987039487388268	0.914462807614909	normal	0.0250867063227767	0.931621968887011	normal	0.551351087108724	0.410034172917089	normal	0.00264845988644989	1.69884341866696	up	[J]	Translation, ribosomal structure and biogenesis	Cellular Component: nucleus (GO:0005634);; Cellular Component: mitochondrion (GO:0005739);; Cellular Component: ribosome (GO:0005840);; Biological Process: pentose-phosphate shunt (GO:0006098);; Biological Process: DNA-templated transcription, elongation (GO:0006354);; Biological Process: aromatic amino acid family biosynthetic process (GO:0009073);; Cellular Component: chloroplast thylakoid memb…	--	--	[J]
NNU_00362	NNU_00362	6.071609	327	6.055068	319	5.539497	312	8.213498	511	11.314599	631	9.898528	581	7.495374	372	7.19302	405	8.861514	527	10.299486	577	12.456635	585	12.005175	597	12.265502	612	8.137041	425	8.217912	413	0.0524288032993052	0.440117715601392	normal	0.983222002331036	0.00550770239700814	normal	0.00124457346938836	0.75725765117973	normal	0.233603503640226	0.472284879374696	normal	[O]	Posttranslational modification, protein turnover, chaperones	Molecular Function: threonine-type endopeptidase activity (GO:0004298);; Molecular Function: ribonuclease activity (GO:0004540);; Molecular Function: copper ion transmembrane transporter activity (GO:0005375);; Molecular Function: protein binding (GO:0005515);; Cellular Component: nucleus (GO:0005634);; Cellular Component: vacuolar membrane (GO:0005774);; Cellular Component: spindle (GO:0005819);…	--	--	[O]
NNU_00363	NNU_00363	6.603148	727	6.326298	683	8.191866	945	6.50324	829	7.081084	809	5.676252	683	7.93184	805	4.996205	576	3.956233	482	7.850995	900	8.385987	807	8.23941	839	6.941068	710	8.143524	871	5.536438	570	0.0797613867584554	-0.432487539806257	normal	0.112259405992506	-0.706378701258441	normal	0.966813935986672	-0.0142931523008223	normal	0.446901319851923	-0.278613738433621	normal	--	--	Biological Process: mitotic cell cycle (GO:0000278);; Biological Process: double-strand break repair via homologous recombination (GO:0000724);; Biological Process: nuclear-transcribed mRNA catabolic process (GO:0000956);; Molecular Function: transcription factor activity, sequence-specific DNA binding (GO:0003700);; Molecular Function: protein binding (GO:0005515);; Cellular Component: nucleus (…	--	--	--
NNU_00364	NNU_00364	3.868874	355	4.826489	434	4.774127	459	3.536308	375	3.700895	352	3.485321	349	4.848463	410	4.52446	434	4.918795	499	3.602134	344	2.717836	218	1.317789	112	2.47798	211	3.655164	326	6.473484	555	0.000797203754223357	-0.619446864241983	normal	0.127412502417969	-0.317924390471212	normal	0.0113498926899341	-1.05580187623622	normal	0.782936879834542	-0.219795966513318	normal	--	--	--	--	--	[R]
NNU_00365	NNU_00365	0.104694	4	0.304915	10	0.0	0	0.243898	10	0.0	0	0.134095	5	0.592319	18	0.0	0	0.534982	20	0.077563	3	0.120235	4	0.0	0	0.3924	12	0.604134	19	0.0	0	--	--	--	--	--	--	--	--	--	--	--	--	--	--	Cellular Component: mitochondrion (GO:0005739);; Biological Process: RNA processing (GO:0006396);; Cellular Component: intracellular membrane-bounded organelle (GO:0043231);; Cellular Component: cytoplasmic part (GO:0044444);; Biological Process: single-organism cellular process (GO:0044763);; Biological Process: mitochondrial mRNA modification (GO:0080156);;	--	--	[R]
NNU_00366	NNU_00366	46.531292	1469	37.663857	1166	52.014126	1721	43.052254	1574	34.16415	1120	28.561512	986	27.299116	795	31.889187	1053	31.234333	1091	34.711716	1142	33.549339	926	23.427746	684	37.235306	1092	23.400583	718	25.376518	749	0.0202967795255265	-0.665616580604196	normal	0.00010413082281891	-1.0074901777685	down	0.00477900753417707	-0.814169000572473	normal	0.040094664025794	-0.876227953591623	normal	[O]	Posttranslational modification, protein turnover, chaperones	Biological Process: protein folding (GO:0006457);; Cellular Component: chloroplast stroma (GO:0009570);;	K04078|1.554e-75|sly:101246758|K04078 chaperonin GroES | (RefSeq) 10 kDa chaperonin	--	[O]
NNU_00367	NNU_00367	0.0	0	0.3891	14	0.434929	16	0.0	0	0.110252	4	0.0	0	0.0	0	0.587581	22	0.0	0	0.16206	6	0.130933	4	0.0	0	0.0	0	0.0	0	0.294567	10	--	--	--	--	--	--	--	--	--	--	--	--	--	--	--	--	--	--
NNU_00368	NNU_00368	4.381139	405	5.898353	534	4.240754	410	8.551054	913	9.194736	881	10.139658	1022	5.850334	498	6.979909	674	5.867773	599	8.125792	781	7.516481	606	7.250396	619	7.957281	682	10.825914	970	5.422928	468	0.000246363924207739	0.657090525557693	normal	0.903076695030197	-0.0312589946739858	normal	0.0186580484593354	0.443079237948971	normal	0.151436190108722	0.48441538407116	normal	[O]	Posttranslational modification, protein turnover, chaperones	Cellular Component: proteasome complex (GO:0000502);; Cellular Component: nucleus (GO:0005634);; Biological Process: gluconeogenesis (GO:0006094);; Biological Process: ubiquitin-dependent protein catabolic process (GO:0006511);; Biological Process: cytoskeleton organization (GO:0007010);; Cellular Component: proteasome regulatory particle, base subcomplex (GO:0008540);; Biological Process: protea…	K03028|0|pper:PRUPE_ppa001162mg|K03028 26S proteasome regulatory subunit N1 | (RefSeq) hypothetical protein	Proteasome (ko03050)	[O]
NNU_00369	NNU_00369	0.0	0	0.0	0	0.0	0	0.0	0	0.0	0	0.0	0	0.0	0	0.0	0	0.0	0	0.0	0	0.313708	10	0.0	0	0.0	0	0.0	0	0.279646	10	--	--	--	--	--	--	--	--	--	--	--	--	--	--	Biological Process: immune system process (GO:0002376);; Molecular Function: peroxidase activity (GO:0004601);; Molecular Function: binding (GO:0005488);; Cellular Component: Golgi apparatus (GO:0005794);; Cellular Component: plasma membrane (GO:0005886);; Biological Process: iron ion transport (GO:0006826);; Biological Process: response to desiccation (GO:0009269);; Biological Process: response …	K00430|9.36705e-158|pmum:103328930|K00430 peroxidase [EC:1.11.1.7] | (RefSeq) peroxidase 60	Phenylpropanoid biosynthesis (ko00940)	--
NNU_00370	NNU_00370	0.0	0	0.0	0	0.0	0	0.0	0	0.0	0	0.0	0	0.0	0	0.0	0	0.0	0	0.0	0	0.0	0	0.0	0	0.0	0	0.0	0	0.0	0	--	--	--	--	--	--	--	--	--	--	--	--	--	--	--	--	--	--
NNU_00371	NNU_00371	21.938545	1533	25.309311	1733	19.013189	1392	29.63007	2396	29.456881	2136	34.839481	2659	43.938702	2830	34.488754	2520	38.585575	2982	30.331127	2207	25.513391	1558	22.13674	1431	24.278816	1575	39.533306	2682	60.175011	3929	0.197938683383401	0.217752088029862	normal	0.0566604978989567	0.423697642578024	normal	0.954291597742427	0.012443955552557	normal	0.22248789455866	0.744394873091865	normal	[L]	Replication, recombination and repair	Biological Process: nuclear-transcribed mRNA catabolic process, nonsense-mediated decay (GO:0000184);; Cellular Component: P-body (GO:0000932);; Molecular Function: DNA binding (GO:0003677);; Molecular Function: RNA helicase activity (GO:0003724);; Molecular Function: ATP binding (GO:0005524);; Cellular Component: cytosol (GO:0005829);; Cellular Component: plasma membrane (GO:0005886);; Molecular…	K14326|0|vvi:100264343|K14326 regulator of nonsense transcripts 1 [EC:3.6.4.-] | (RefSeq) regulator of nonsense transcripts 1 homolog	RNA transport (ko03013);; mRNA surveillance pathway (ko03015)	[A]
NNU_00372	NNU_00372	14.010215	212	16.818169	249	13.43252	213	18.967552	332	21.245535	334	22.189087	367	26.636255	371	23.33284	369	26.01367	435	16.909985	267	18.188482	241	7.24545	102	6.76875	95	29.418316	432	39.462936	558	0.313414727562374	0.210000607900433	normal	0.0742416892234272	0.377943173053245	normal	0.519995122869467	-0.299957254866843	normal	0.504538683468058	0.60522548996777	normal	[L]	Replication, recombination and repair	Biological Process: nuclear-transcribed mRNA catabolic process, nonsense-mediated decay (GO:0000184);; Cellular Component: P-body (GO:0000932);; Molecular Function: DNA binding (GO:0003677);; Molecular Function: RNA helicase activity (GO:0003724);; Molecular Function: ATP binding (GO:0005524);; Cellular Component: cytosol (GO:0005829);; Cellular Component: plasma membrane (GO:0005886);; Molecular…	K14326|1.58237e-57|vvi:100264343|K14326 regulator of nonsense transcripts 1 [EC:3.6.4.-] | (RefSeq) regulator of nonsense transcripts 1 homolog	RNA transport (ko03013);; mRNA surveillance pathway (ko03015)	[A]
NNU_00373	NNU_00373	4.930655	1097	5.955365	1298	5.855139	1365	7.170155	1846	5.81358	1343	6.069657	1475	11.441434	2346	9.845421	2291	10.611852	2611	6.967541	1614	7.981085	1552	3.391688	698	2.668283	551	6.664758	1440	9.578205	1991	0.5987697636417	-0.103915901434601	normal	0.00517911582983257	0.526331958144255	normal	0.791998608179524	-0.114954621960776	normal	0.969884583113605	0.0338133888284824	normal	--	--	Cellular Component: 1,3-beta-D-glucan synthase complex (GO:0000148);; Molecular Function: 1,3-beta-D-glucan synthase activity (GO:0003843);; Cellular Component: Golgi apparatus (GO:0005794);; Biological Process: (1->3)-beta-D-glucan biosynthetic process (GO:0006075);; Biological Process: protein targeting to membrane (GO:0006612);; Biological Process: nucleotide transport (GO:0006862);; Biologica…	--	--	[M]
NNU_00374	NNU_00374	24.175411	386	32.205784	504	26.267401	440	67.036713	1239	80.937813	1342	60.357548	1053	130.530182	1921	102.422981	1711	94.087418	1662	59.13485	984	71.390656	997	87.606934	1294	165.309219	2450	125.92131	1952	56.357513	841	8.89468259067035e-08	1.04520111491309	up	2.40623280347498e-10	1.58302441301195	up	8.63437524345792e-05	1.19628749539725	up	3.31615634666128e-05	1.77298862690132	up	[R]	General function prediction only	Cellular Component: Golgi membrane (GO:0000139);; Molecular Function: DNA binding (GO:0003677);; Molecular Function: transcription factor activity, sequence-specific DNA binding (GO:0003700);; Molecular Function: GTPase activity (GO:0003924);; Molecular Function: protein binding (GO:0005515);; Molecular Function: GTP binding (GO:0005525);; Cellular Component: nucleus (GO:0005634);; Cellular Compo…	K07893|2.40223e-85|tcc:TCM_005800|K07893 Ras-related protein Rab-6A | (RefSeq) Ras-related small GTP-binding family protein	--	[U]
NNU_00375	NNU_00375	4.036091	604	5.124296	751	4.162546	653	6.376116	1104	4.806149	746	5.800217	948	9.625178	1327	5.579141	873	5.49228	909	6.62114	1031	5.882922	769	3.728585	516	3.798247	528	6.38988	928	5.131211	718	0.769717871185226	0.0644286007357729	normal	0.561988595606293	0.249264948637411	normal	0.872324474888941	0.0501184577364759	normal	0.992751825446349	-0.00459682714095066	normal	[LDA]	Replication, recombination and repair;; Cell cycle control, cell division, chromosome partitioning;; RNA processing and modification	Biological Process: nuclear-transcribed mRNA catabolic process, exonucleolytic (GO:0000291);; Molecular Function: 5'-3' exoribonuclease activity (GO:0004534);; Cellular Component: nucleus (GO:0005634);; Cellular Component: cytosol (GO:0005829);; Biological Process: DNA methylation (GO:0006306);; Biological Process: chromatin organization (GO:0006325);; Biological Process: protein N-linked glycosy…	K12619|0|vvi:100263222|K12619 5'-3' exoribonuclease 2 [EC:3.1.13.-] | (RefSeq) 5'-3' exoribonuclease 3	Ribosome biogenesis in eukaryotes (ko03008);; RNA degradation (ko03018)	[LA]
NNU_00376	NNU_00376	0.490875	19	2.077729	78	5.082838	204	0.680144	31	1.335892	53	0.603641	26	3.243599	115	11.238685	450	9.069942	384	0.375199	15	0.295038	10	0.128661	5	0.906751	33	1.126748	42	0.0	0	0.048409664443639	-1.70428419419336	normal	0.268031077902174	1.06718999268496	normal	--	--	--	0.175461526799959	-1.88111711071648	normal	[F]	Nucleotide transport and metabolism	Molecular Function: cytidylate kinase activity (GO:0004127);; Molecular Function: uridine kinase activity (GO:0004849);; Molecular Function: ATP binding (GO:0005524);; Cellular Component: nucleus (GO:0005634);; Cellular Component: mitochondrion (GO:0005739);; Cellular Component: cytosol (GO:0005829);; Biological Process: DNA-templated transcription, elongation (GO:0006354);; Molecular Function: u…	--	--	[F]
NNU_00377	NNU_00377	15.01074	825	16.253807	876	13.604021	784	18.31838	1166	19.717655	1125	19.16086	1151	23.528736	1193	22.115494	1272	18.82449	1145	18.306822	1048	19.606077	942	17.347151	882	13.992027	714	17.572458	938	7.015296	361	0.683941045852876	0.0612418842535097	normal	0.619192946674701	0.124153197648372	normal	0.643434887241071	0.0813345548954091	normal	0.23282624041815	-0.485913482225331	normal	[RTKL]	General function prediction only;; Signal transduction mechanisms;; Transcription;; Replication, recombination and repair	Biological Process: primary metabolic process (GO:0044238);; Biological Process: cellular macromolecule metabolic process (GO:0044260);; Cellular Component: intracellular part (GO:0044424);; Biological Process: single-organism cellular process (GO:0044763);;	K13106|1.72382e-72|sly:101250965|K13106 pre-mRNA-splicing factor CWC26 | (RefSeq) BUD13 homolog	--	[S]
NNU_00378	NNU_00378	157.413422	3828	116.636833	2780	96.822662	2468	49.276409	1388	47.876141	1209	44.550026	1184	38.376545	861	37.396568	952	38.417107	1034	51.412724	1303	54.996754	1169	64.990005	1462	75.004684	1694	51.822742	1224	65.177567	1482	8.30558704978836e-12	-1.67423554932935	down	2.33056195235554e-14	-2.09219839699737	down	5.35914260194477e-05	-1.31307136269411	down	0.00844864283257696	-1.130821753561	down	--	--	Cellular Component: plastid (GO:0009536);; Biological Process: thylakoid membrane organization (GO:0010027);;	--	--	--
NNU_00379	NNU_00379	1.045618	43	2.374202	96	1.965893	85	1.630601	78	2.340238	100	2.09385	94	1.134739	43	5.290902	228	6.578174	299	1.910258	82	1.610677	58	0.432856	17	3.384132	130	3.83215	153	1.581622	61	0.840756677965699	-0.104985830381968	normal	0.330831927854551	0.795622789713091	normal	0.376192472982836	-0.663630329819859	normal	0.501120093242855	0.438771657944754	normal	--	--	--	--	--	--
NNU_00380	NNU_00380	0.0	0	0.0	0	0.0	0	2.867081	92	7.704645	221	8.505033	256	15.252178	388	0.0	0	0.0	0	2.9996	87	3.869469	94	3.053543	78	4.636896	119	9.145754	245	6.747241	174	3.19591362959332e-12	8.02618074957257	up	--	--	--	1.11823725783707e-09	7.57406264831751	up	1.03783472379681e-12	8.18798062065986	up	--	--	Cellular Component: extracellular region (GO:0005576);; Cellular Component: Golgi apparatus (GO:0005794);; Cellular Component: cytosol (GO:0005829);; Cellular Component: plant-type cell wall (GO:0009505);; Cellular Component: plasmodesma (GO:0009506);; Biological Process: unidimensional cell growth (GO:0009826);; Biological Process: plant-type cell wall loosening (GO:0009828);; Cellular Component…	--	--	--
NNU_00381	NNU_00381	4.830052	628	5.280746	673	4.260881	581	8.832882	1329	7.444054	1005	11.29964	1605	15.227192	1825	31.633961	4300	32.596153	4686	8.770341	1187	6.817486	775	6.339532	762	12.100015	1460	17.565037	2217	59.304344	7203	0.00478720053669042	0.648716463956006	normal	1.89441850235932e-09	2.01756755661405	up	0.0482504948198069	0.383000824351711	normal	0.00166705163180489	2.41951858426095	up	--	--	Molecular Function: zinc ion binding (GO:0008270);; Biological Process: embryo development ending in seed dormancy (GO:0009793);;	K16276|0|vvi:100255880|K16276 zinc finger protein-like protein | (RefSeq) zinc finger protein BRUTUS	--	[R]
NNU_00382	NNU_00382	2.913303	123	3.612071	149	2.326725	103	0.667585	33	0.953405	42	0.841541	39	3.59608	139	3.907335	172	3.631979	169	0.392304	18	0.228342	9	0.219928	9	2.244136	88	1.39952	57	1.050657	42	8.22896201578051e-10	-2.09115683444797	down	0.839354736800507	-0.0689073527698702	normal	1.60247823952121e-15	-3.46771376598653	down	0.0210865584974951	-1.11660266690024	normal	[R]	General function prediction only	Cellular Component: cytosol (GO:0005829);; Cellular Component: plasma membrane (GO:0005886);; Biological Process: metabolic process (GO:0008152);; Biological Process: cellular process (GO:0009987);; Molecular Function: hydrolase activity (GO:0016787);;	--	--	[R]
NNU_00383	NNU_00383	27.203392	2563	28.532722	2634	21.566496	2130	46.470245	5067	40.598248	3970	43.44532	4472	68.44381	5945	49.505867	4878	54.77198	5708	32.70256	3209	36.975033	3045	35.469261	3091	45.081066	3943	47.440151	4340	72.760674	6407	0.00302639848323337	0.4669457715222	normal	0.00309586929629639	0.759789144730661	normal	0.301713999487713	0.232053296311784	normal	0.0561615303461669	0.92422567739371	normal	--	--	Biological Process: MAPK cascade (GO:0000165);; Molecular Function: GTPase activity (GO:0003924);; Molecular Function: protein binding (GO:0005515);; Molecular Function: GTP binding (GO:0005525);; Cellular Component: mitochondrion (GO:0005739);; Cellular Component: vacuolar membrane (GO:0005774);; Cellular Component: microtubule (GO:0005874);; Cellular Component: plasma membrane (GO:0005886);; Bi…	--	--	[UR]
NNU_00384	NNU_00384	0.0	0	0.0	0	0.0	0	0.0	0	0.0	0	0.0	0	0.0	0	0.0	0	0.0	0	0.0	0	0.0	0	0.0	0	0.0	0	0.0	0	0.0	0	--	--	--	--	--	--	--	--	--	--	--	--	--	--	--	--	--	--
NNU_00385	NNU_00385	23.367331	784	16.872421	555	13.340489	469	18.347198	713	13.730726	478	18.640326	683	50.556656	1563	25.218777	885	39.40081	1462	17.485067	611	15.383473	451	24.416555	758	25.240681	786	18.816422	613	28.848379	905	0.268615894009103	-0.372741907617207	normal	0.141989406542339	0.685593635006588	normal	0.832599409998379	-0.104914535030755	normal	0.675718385988385	0.260930056441037	normal	--	--	--	--	--	--
NNU_00386	NNU_00386	0.698381	13	0.608111	11	0.597551	12	0.0	0	0.0	0	0.0	0	0.0	0	0.0	0	0.0	0	0.0	0	0.0	0	0.0	0	0.0	0	0.0	0	0.179614	4	--	--	--	--	--	--	--	--	--	--	--	--	[C]	Energy production and conversion	Molecular Function: malate dehydrogenase (decarboxylating) (NAD+) activity (GO:0004471);; Molecular Function: malate dehydrogenase (decarboxylating) (NADP+) activity (GO:0004473);; Molecular Function: ATP binding (GO:0005524);; Cellular Component: cell wall (GO:0005618);; Cellular Component: mitochondrial matrix (GO:0005759);; Cellular Component: vacuolar membrane (GO:0005774);; Cellular Componen…	K00028|2.05022e-91|vvi:100261633|K00028 malate dehydrogenase (decarboxylating) [EC:1.1.1.39] | (RefSeq) NAD-dependent malic enzyme 62 kDa isoform, mitochondrial	Pyruvate metabolism (ko00620);; Carbon fixation in photosynthetic organisms (ko00710);; Carbon metabolism (ko01200)	[C]
NNU_00387	NNU_00387	2.506167	259	2.907151	294	2.211491	239	3.533807	422	4.170577	447	3.600562	406	3.658613	348	6.373201	688	6.486642	740	4.191729	451	3.735584	337	4.61416	440	4.440637	426	4.413314	442	1.159025	112	0.170984441263086	0.281477223925644	normal	0.0286849452354344	0.694729053360002	normal	0.0525839299814078	0.509678118840995	normal	0.900968388581292	0.0959621700437319	normal	--	--	Cellular Component: mitochondrion (GO:0005739);;	K07441|5.53965e-111|vvi:100262464|K07441 beta-1,4-N-acetylglucosaminyltransferase [EC:2.4.1.141] | (RefSeq) UDP-N-acetylglucosamine transferase subunit ALG14	N-Glycan biosynthesis (ko00510)	[R]
NNU_00388	NNU_00388	4.186278	327	4.659687	357	4.493615	368	7.522774	680	8.595473	696	8.181808	698	12.795424	920	8.720737	712	9.433425	814	9.333207	759	10.179192	694	8.039055	580	8.292595	601	8.957688	679	7.938425	579	0.000479578414146956	0.570431688481496	normal	0.00569456025308594	0.807538164608306	normal	1.33337147791444e-06	0.816152502133976	normal	0.0122202997569478	0.696031910651352	normal	--	--	--	--	--	[O]
NNU_00389	NNU_00389	3.95883	234	5.23102	302	4.508892	279	5.849388	399	6.537255	400	7.093464	457	6.796727	369	6.695172	413	4.788313	312	6.757534	415	7.679375	396	8.012358	437	8.068179	442	7.977711	457	4.439299	245	0.30799349533168	0.219402519146466	normal	0.95720114650694	0.0206838955215364	normal	0.0521637733496122	0.501986606449605	normal	0.372703157643251	0.328599404941796	normal	--	--	--	--	--	--
NNU_00390	NNU_00390	24.28323	2134	44.491608	3832	37.73315	3476	16.620184	1691	17.829561	1627	15.179863	1458	8.699739	705	16.19339	1489	18.186172	1768	30.830482	2822	18.233635	1401	19.093597	1552	6.025736	492	4.928019	421	2.779854	229	1.80173269839153e-08	-1.37190955745067	down	4.40301468886931e-06	-1.68617400419162	down	0.0144252365773878	-0.856963408266776	normal	4.50291622853728e-17	-3.14975541004489	down	--	--	Molecular Function: phosphorelay response regulator activity (GO:0000156);; Molecular Function: DNA binding (GO:0003677);; Molecular Function: transcription factor activity, sequence-specific DNA binding (GO:0003700);; Molecular Function: binding (GO:0005488);; Molecular Function: protein binding (GO:0005515);; Cellular Component: nucleus (GO:0005634);; Biological Process: regulation of transcrip…	--	--	[K]
NNU_00391	NNU_00391	1.226131	84	1.358276	91	0.921629	66	0.484221	39	0.180707	13	0.278767	21	0.377756	24	0.205421	15	0.204635	16	0.103487	8	0.0	0	0.0	0	0.188819	12	0.0	0	0.492324	32	4.37791029973322e-05	-2.09480136408911	down	1.03305205402219e-06	-2.4471507540736	down	3.14462986040948e-05	-4.56376419041396	down	0.121398456456001	-2.0083755142333	normal	--	--	Molecular Function: protein binding (GO:0005515);; Biological Process: DNA methylation (GO:0006306);; Biological Process: gene silencing (GO:0016458);; Molecular Function: transferase activity (GO:0016740);; Biological Process: methylation (GO:0032259);; Biological Process: defense response to fungus (GO:0050832);; Biological Process: histone H3-K9 methylation (GO:0051567);;	--	--	--
NNU_00392	NNU_00392	0.547516	74	1.26886	167	0.79357	112	3.415775	530	4.890878	681	4.184062	613	4.225757	523	2.749793	386	3.372073	500	3.561885	498	3.247149	381	4.969669	616	4.162511	518	5.015278	653	1.6731	210	8.53963872171114e-09	1.96239311063981	up	0.000126565908504344	1.58055583459293	up	5.15009823214539e-06	1.96131536128359	up	0.00085400155596007	1.74173079395484	up	--	--	Biological Process: DNA metabolic process (GO:0006259);; Biological Process: meiotic cell cycle (GO:0007126);; Biological Process: chromosome organization (GO:0051276);; Biological Process: biological regulation (GO:0065007);;	--	--	--
NNU_00393	NNU_00393	10.408062	1964	19.694666	3643	16.97793	3359	7.068735	1545	3.809917	747	7.062911	1457	7.358903	1281	14.250678	2814	13.048913	2725	6.93255	1363	5.299532	875	2.061215	360	2.142623	376	4.024028	738	3.281805	579	1.71660798151039e-06	-1.65018171003609	down	0.0289977631523039	-0.833403564124146	normal	7.02677489052046e-05	-1.92831549327473	down	8.49860884766061e-09	-2.46569377246002	down	[V]	Defense mechanisms	Cellular Component: plant-type vacuole (GO:0000325);; Molecular Function: protein binding (GO:0005515);; Molecular Function: ATP binding (GO:0005524);; Cellular Component: nucleus (GO:0005634);; Cellular Component: vacuolar membrane (GO:0005774);; Cellular Component: Golgi apparatus (GO:0005794);; Cellular Component: plasma membrane (GO:0005886);; Biological Process: obsolete ATP catabolic proces…	K05665|0|tcc:TCM_042344|K05665 ATP-binding cassette, subfamily C (CFTR/MRP), member 1 | (RefSeq) Multidrug resistance protein ABC transporter family	--	[Q]
NNU_00394	NNU_00394	0.059869	8	0.33112	39	0.233051	29	0.163246	23	0.438198	54	0.437843	57	0.085433	10	0.468407	58	0.571342	75	0.29444	37	0.09805	11	0.061918	7	0.027528	4	0.0	0	0.278701	31	0.622718832828089	0.429241997049735	normal	0.732446585111042	0.384677332543546	normal	--	--	--	--	--	--	[V]	Defense mechanisms	Cellular Component: plant-type vacuole (GO:0000325);; Molecular Function: binding (GO:0005488);; Cellular Component: vacuolar membrane (GO:0005774);; Cellular Component: plasmodesma (GO:0009506);; Biological Process: systemic acquired resistance (GO:0009627);; Biological Process: salicylic acid biosynthetic process (GO:0009697);; Molecular Function: chlorophyll catabolite transmembrane transporte…	--	--	[Q]
NNU_00395	NNU_00395	1.511803	257	1.67096	279	1.380836	246	1.397296	275	1.416228	250	1.522539	283	0.918155	144	1.218424	217	1.321195	249	1.582994	280	1.339055	199	1.105533	174	1.673531	264	1.206076	199	0.677659	108	0.0551482985891829	-0.361111173765429	normal	0.000456575878006334	-0.802559884085745	normal	0.0651240423905484	-0.405613521713711	normal	0.185426781497749	-0.605483460981202	normal	[V]	Defense mechanisms	Molecular Function: nucleotide binding (GO:0000166);; Cellular Component: plant-type vacuole (GO:0000325);; Molecular Function: protein binding (GO:0005515);; Cellular Component: mitochondrion (GO:0005739);; Cellular Component: vacuolar membrane (GO:0005774);; Biological Process: carbohydrate metabolic process (GO:0005975);; Biological Process: transport (GO:0006810);; Biological Process: defense…	K05665|0|tcc:TCM_042344|K05665 ATP-binding cassette, subfamily C (CFTR/MRP), member 1 | (RefSeq) Multidrug resistance protein ABC transporter family	--	[Q]
NNU_00396	NNU_00396	2.342036	229	4.584881	439	2.443511	250	0.31547	36	0.440255	45	0.69841	75	0.583197	53	0.108751	12	0.686879	75	0.216811	23	0.054044	5	0.268677	25	0.262195	24	0.264	26	0.59499	55	1.08737067752428e-11	-2.88531586932572	down	2.42806089892754e-05	-2.93088174955064	down	3.87449042975107e-11	-4.07377109679806	down	1.12102380511886e-06	-3.01843750038138	down	--	--	Biological Process: response to hormone (GO:0009725);; Biological Process: response to carbohydrate (GO:0009743);; Biological Process: dephosphorylation (GO:0016311);; Biological Process: organophosphate metabolic process (GO:0019637);; Biological Process: multicellular organismal process (GO:0032501);; Molecular Function: phosphatidylinositol phosphate 5-phosphatase activity (GO:0034595);; Biolo…	--	--	[U]
NNU_00397	NNU_00397	16.249981	293	15.33359	271	14.366367	271	10.451078	218	13.032418	244	15.528155	306	15.934901	265	21.856207	412	21.41291	427	7.217176	136	6.152242	97	12.796419	213	20.245901	339	18.181433	318	18.710903	315	0.0510845599139528	-0.525823527125414	normal	0.869362493291056	-0.0485234779221299	normal	0.0377533395919889	-0.983047097641189	normal	0.813948362447187	0.104487876421627	normal	--	--	Molecular Function: protein binding (GO:0005515);; Cellular Component: extracellular region (GO:0005576);; Cellular Component: vacuole (GO:0005773);; Cellular Component: Golgi apparatus (GO:0005794);; Cellular Component: plasmodesma (GO:0009506);; Cellular Component: membrane (GO:0016020);; Cellular Component: integral component of membrane (GO:0016021);; Biological Process: viral replication com…	--	--	--
NNU_00398	NNU_00398	30.50209	1931	27.150398	1685	26.351767	1749	15.797566	1158	13.746348	904	14.561315	1008	18.853058	1101	30.020378	1989	30.487659	2136	12.950169	854	12.078668	669	12.013627	704	19.786898	1164	20.13559	1238	11.099741	657	2.25757917839596e-13	-1.22165062685295	down	0.0749773318448577	-0.500709147014095	normal	1.68931067121486e-14	-1.40091227007777	down	0.00125883374201698	-0.971667013706272	normal	[FE]	Nucleotide transport and metabolism;; Amino acid transport and metabolism	Molecular Function: magnesium ion binding (GO:0000287);; Molecular Function: ribose phosphate diphosphokinase activity (GO:0004749);; Molecular Function: ATP binding (GO:0005524);; Biological Process: protein glycosylation (GO:0006486);; Biological Process: heme biosynthetic process (GO:0006783);; Biological Process: nucleoside metabolic process (GO:0009116);; Biological Process: ribonucleoside m…	K00948|0|vvi:100244506|K00948 ribose-phosphate pyrophosphokinase [EC:2.7.6.1] | (RefSeq) ribose-phosphate pyrophosphokinase 1	Pentose phosphate pathway (ko00030);; Purine metabolism (ko00230);; Carbon metabolism (ko01200);; Biosynthesis of amino acids (ko01230)	[FE]
NNU_00399	NNU_00399	0.0	0	1.30703	98	0.234552	19	3.405141	301	4.536853	359	1.733461	145	17.195463	1209	2.069801	165	1.434283	121	1.896978	151	2.165957	145	3.541802	250	9.738087	689	9.64993	715	0.028083	3	0.0715786309607635	2.09917919095839	normal	0.0535557817008259	2.60993940695896	normal	0.161667789032093	1.86583384204395	normal	0.0982468820307499	2.54128610532248	normal	[E]	Amino acid transport and metabolism	Molecular Function: protein binding (GO:0005515);; Cellular Component: Golgi apparatus (GO:0005794);; Cellular Component: plasma membrane (GO:0005886);; Biological Process: polysaccharide metabolic process (GO:0005976);; Biological Process: polyamine catabolic process (GO:0006598);; Biological Process: iron ion transport (GO:0006826);; Biological Process: oligopeptide transport (GO:0006857);; Bio…	--	--	[E]
NNU_00400	NNU_00400	8.2121	561	11.754093	786	8.787447	629	8.040538	635	7.33525	520	9.772767	729	5.390161	339	8.528008	609	13.011084	982	5.642531	401	5.585513	333	1.601873	102	16.572168	1050	18.521572	1227	17.158342	1094	0.0304332243677995	-0.471685556188432	normal	0.23019448812453	-0.499682518992879	normal	0.00692542726131568	-1.3838171195757	down	0.0321871083493226	0.658397663128051	normal	[C]	Energy production and conversion	Molecular Function: iron-sulfur cluster binding (GO:0051536);;	--	--	--
NNU_00401	NNU_00401	13.038275	453	12.711143	433	12.485671	455	32.707737	1316	38.44046	1387	39.192276	1488	33.733505	1081	30.723364	1117	26.921942	1035	25.882353	937	28.48185	865	55.93351	1798	58.635098	1892	44.21492	1492	24.591354	799	2.78431156793624e-13	1.23095788019488	up	0.000183718121636662	0.847843981648356	normal	0.00465821924004774	1.32094035842981	up	0.000107905070046284	1.45338532650355	up	[O]	Posttranslational modification, protein turnover, chaperones	Molecular Function: prenyltransferase activity (GO:0004659);; Biological Process: heme biosynthetic process (GO:0006783);; Cellular Component: membrane (GO:0016020);;	K02257|3.06699e-139|vvi:100261621|K02257 protoheme IX farnesyltransferase [EC:2.5.1.-] | (RefSeq) protoheme IX farnesyltransferase, mitochondrial	Oxidative phosphorylation (ko00190);; Porphyrin and chlorophyll metabolism (ko00860)	[H]
NNU_00402	NNU_00402	41.140091	600	37.390343	534	37.831284	578	25.26132	427	28.93697	438	27.345789	436	19.452003	262	19.712475	301	19.716982	318	38.217175	580	30.515011	389	39.645008	535	35.939072	487	25.513758	361	28.724403	392	1.40822270813749e-05	-0.805494289180926	normal	7.09917081255183e-13	-1.38687950527107	down	0.271032380380279	-0.31768381128678	normal	0.145470747098912	-0.570076650065142	normal	--	--	--	--	--	--
NNU_00403	NNU_00403	0.0	0	0.0	0	0.0	0	0.0	0	0.0	0	0.0	0	0.0	0	0.0	0	0.0	0	0.0	0	0.0	0	0.0	0	0.0	0	0.0	0	0.0	0	--	--	--	--	--	--	--	--	--	--	--	--	--	--	Biological Process: RNA methylation (GO:0001510);; Molecular Function: structural constituent of ribosome (GO:0003735);; Molecular Function: copper ion binding (GO:0005507);; Molecular Function: protein binding (GO:0005515);; Cellular Component: nucleolus (GO:0005730);; Cellular Component: Golgi apparatus (GO:0005794);; Cellular Component: plasma membrane (GO:0005886);; Biological Process: transl…	K02941|1.50139e-15|tcc:TCM_042569|K02941 large subunit ribosomal protein LP0 | (RefSeq) Ribosomal protein L10 family protein isoform 1	Ribosome (ko03010)	[J]
NNU_00404	NNU_00404	0.137055	12	0.058735	5	0.017382	2	7.817624	749	2.466146	212	2.69898	244	3.473076	265	37.075802	3208	24.108744	2206	2.502621	216	1.166646	85	0.174404	14	22.343086	1716	8.088233	650	8.004106	619	2.90580297874518e-13	5.2026220956058	up	2.10019556872321e-15	6.85442348953654	up	--	--	--	1.05021243658618e-20	6.71443045629813	up	[Q]	Secondary metabolites biosynthesis, transport and catabolism	Molecular Function: monooxygenase activity (GO:0004497);; Molecular Function: iron ion binding (GO:0005506);; Cellular Component: endoplasmic reticulum (GO:0005783);; Biological Process: response to stress (GO:0006950);; Molecular Function: electron carrier activity (GO:0009055);; Biological Process: response to UV (GO:0009411);; Biological Process: response to red or far red light (GO:0009639);;…	K04123|0|cit:102629702|K04123 ent-kaurenoic acid hydroxylase [EC:1.14.13.79] | (RefSeq) ent-kaurenoic acid oxidase 2-like	Diterpenoid biosynthesis (ko00904)	[QI]
NNU_00405	NNU_00405	7.060411	57	5.993314	48	3.43823	29	8.778637	82	9.482005	80	10.476347	92	11.016333	82	11.727621	99	11.629796	104	12.655278	106	10.797364	76	12.520641	94	14.090972	106	9.073383	71	11.739597	89	0.282105324683239	0.501238157711494	normal	0.186459665777255	0.636873781193126	normal	0.05432414058947	0.894749136571767	normal	0.16718504589782	0.862585880231716	normal	--	--	--	--	--	--
NNU_00406	NNU_00406	0.35478	44	0.833864	100	0.549096	71	0.823053	117	0.703035	89	0.50055	67	0.270028	31	0.860758	110	1.16287	157	0.560589	72	0.745479	80	0.243142	28	0.452244	52	0.763262	91	0.175281	20	0.92444550191429	-0.0528836263190613	normal	0.988975803594696	-0.0124594978643957	normal	0.573865007078114	-0.380259991736997	normal	0.472642053413295	-0.577165465257039	normal	[RTKL]	General function prediction only;; Signal transduction mechanisms;; Transcription;; Replication, recombination and repair	Molecular Function: protein kinase activity (GO:0004672);; Molecular Function: protein binding (GO:0005515);; Molecular Function: ATP binding (GO:0005524);; Cellular Component: vacuole (GO:0005773);; Biological Process: protein phosphorylation (GO:0006468);; Biological Process: N-terminal protein myristoylation (GO:0006499);; Cellular Component: plasmodesma (GO:0009506);; Biological Process: syst…	K14500|0|pda:103706386|K14500 BR-signaling kinase [EC:2.7.11.1] | (RefSeq) probable serine/threonine-protein kinase At4g35230	Plant hormone signal transduction (ko04075)	--
NNU_00407	NNU_00407	708.791382	14780	609.073425	12447	776.022461	16962	93.89431	2267	44.293221	959	38.909496	887	65.917473	1268	228.092026	4976	130.339249	3007	121.881157	2648	88.889076	1621	10.553182	204	45.504227	882	22.31772	452	79.463074	1549	4.35227905723718e-24	-3.80830408238711	down	2.5756124625584e-08	-2.66087617389029	down	5.10264095890783e-06	-3.36015736507648	down	1.16997416768705e-09	-3.78699913566917	down	[E]	Amino acid transport and metabolism	Molecular Function: glycine dehydrogenase (decarboxylating) activity (GO:0004375);; Molecular Function: ATP binding (GO:0005524);; Cellular Component: nucleus (GO:0005634);; Cellular Component: mitochondrion (GO:0005739);; Cellular Component: glycine cleavage complex (GO:0005960);; Biological Process: pentose-phosphate shunt (GO:0006098);; Biological Process: rRNA processing (GO:0006364);; Biolog…	K02437|2.94399e-108|vvi:100259229|K02437 glycine cleavage system H protein | (RefSeq) glycine cleavage system H protein, mitochondrial	Glycine, serine and threonine metabolism (ko00260);; Glyoxylate and dicarboxylate metabolism (ko00630)	[E]
NNU_00408	NNU_00408	1.642146	195	2.989356	348	1.574315	196	3.888963	534	6.126482	754	4.034307	523	10.237144	1119	6.274061	778	8.93123	1171	6.512341	804	5.989872	621	3.758203	412	2.715432	299	4.259525	491	2.908168	323	0.0103392967388924	0.900325563011142	normal	1.05971854180115e-05	1.63398250236505	up	0.00106565897303244	1.15960732632219	up	0.329661193883531	0.459849316017023	normal	[T]	Signal transduction mechanisms	Biological Process: MAPK cascade (GO:0000165);; Molecular Function: protein serine/threonine phosphatase activity (GO:0004722);; Cellular Component: nucleus (GO:0005634);; Cellular Component: plasma membrane (GO:0005886);; Biological Process: N-terminal protein myristoylation (GO:0006499);; Biological Process: protein targeting to membrane (GO:0006612);; Biological Process: oligopeptide transport…	--	--	[T]
NNU_00409	NNU_00409	13.742395	1046	15.210908	1134	10.063083	803	20.865702	1837	25.365582	2003	20.395878	1695	23.568178	1653	25.836361	2056	29.337694	2469	28.765211	2279	26.353067	1752	32.707336	2301	34.930763	2467	28.850845	2131	19.08411	1357	0.0253137899388099	0.48622594847462	normal	0.00406008151068286	0.607146972209768	normal	0.000293195845256135	0.963132508507959	normal	0.0115643048654626	0.841245405738939	normal	--	--	--	--	--	[S]
NNU_00410	NNU_00410	0.203733	4	0.813705	12	1.776278	28	0.0	0	1.503112	24	1.019495	17	0.424437	6	3.422665	54	2.221071	37	0.335315	6	0.33089	5	6.603743	91	0.845801	12	2.014721	30	0.0	0	--	--	--	--	--	--	--	--	--	--	--	--	--	--	--	--	--	--
NNU_00411	NNU_00411	1.227125	19	1.375727	21	0.839678	14	0.0	0	0.428726	7	0.317901	6	0.702649	10	1.419574	23	1.770469	31	0.160921	3	1.08237	15	0.0	0	0.086045	2	0.0	0	0.069678	1	--	--	--	--	--	--	--	--	--	--	--	--	[R]	General function prediction only	--	K19828|1.78362e-34|cmo:103487836|K19828 mitochondrial GTPase 1 | (RefSeq) DAR GTPase 2, mitochondrial	--	[R]
NNU_00412	NNU_00412	2.347991	66	2.01158	55	1.487891	44	0.406649	14	0.365253	11	0.438476	14	0.296351	8	3.099077	91	1.802911	56	1.065462	31	1.010797	25	0.298513	8	0.448886	12	0.15106	5	0.097436	3	6.64396325277971e-07	-2.43530594478859	down	0.587317922446609	-0.546469337721624	normal	0.0187244925143482	-1.49375658142072	normal	4.62856093773032e-05	-3.02170545634945	down	[R]	General function prediction only	Molecular Function: GTP binding (GO:0005525);;	K19828|2.04657e-112|vvi:100244185|K19828 mitochondrial GTPase 1 | (RefSeq) DAR GTPase 2, mitochondrial	--	[R]
NNU_00413	NNU_00413	23.639944	1465	16.578802	1007	13.873818	901	3.148884	226	1.920778	124	2.960664	201	0.508775	30	2.916447	189	2.702968	186	2.232902	145	2.594263	141	0.610813	36	1.410823	82	2.533504	153	0.0	0	2.51481970564888e-20	-3.01235651695453	down	7.79367082280916e-08	-3.39910991447031	down	1.27187334762045e-10	-3.4747790106432	down	0.00244339932188246	-3.54493854865205	down	--	--	Biological Process: MAPK cascade (GO:0000165);; Molecular Function: transcription factor activity, sequence-specific DNA binding (GO:0003700);; Cellular Component: nucleus (GO:0005634);; Biological Process: protein targeting to membrane (GO:0006612);; Biological Process: response to cold (GO:0009409);; Biological Process: response to water deprivation (GO:0009414);; Biological Process: response t…	--	--	--
NNU_00414	NNU_00414	1.228665	70	1.253682	70	0.356028	22	0.437534	29	0.0	0	0.203388	13	0.194467	11	0.717874	43	0.243427	16	0.0	0	0.21467	11	0.140169	8	0.102125	6	0.191403	11	0.383503	21	--	--	--	0.0746064859557113	-1.52846416697924	normal	--	--	--	--	--	--	--	--	Cellular Component: vacuolar membrane (GO:0005774);; Cellular Component: plasma membrane (GO:0005886);; Biological Process: response to aluminum ion (GO:0010044);; Biological Process: stomatal movement (GO:0010118);; Cellular Component: endomembrane system (GO:0012505);; Molecular Function: malate transmembrane transporter activity (GO:0015140);; Biological Process: malate transport (GO:0015743);;	--	--	[R]
NNU_00415	NNU_00415	37.504944	920	37.990158	914	34.462868	887	27.994537	795	26.205559	668	30.063261	806	7.97143	181	39.055893	1003	34.885002	947	49.847542	1274	34.198826	734	20.37307	463	44.084789	1005	32.240208	769	21.00448	482	3.9525947388257e-06	-0.674535830260411	normal	0.20347243916373	-0.823883347834801	normal	0.416732833867336	-0.322175100809356	normal	0.288720071226414	-0.420395230970628	normal	--	--	Biological Process: malate transport (GO:0015743);;	--	--	--
NNU_00416	NNU_00416	1.623811	126	2.76628	209	1.724416	140	15.231835	1360	7.000636	561	9.162265	772	9.90873	705	6.672212	539	13.808722	1178	5.374282	432	4.967349	335	7.110878	508	14.503929	1039	12.277874	920	88.419067	6372	3.97548490614452e-08	2.05278604212276	up	9.08029379029424e-07	1.8855835252942	up	0.000302104063246789	1.31183125100392	up	9.60342890621168e-06	3.88528169170896	up	[S]	Function unknown	Molecular Function: protein serine/threonine kinase activity (GO:0004674);; Molecular Function: phosphoprotein phosphatase activity (GO:0004721);; Cellular Component: nucleus (GO:0005634);; Cellular Component: plasma membrane (GO:0005886);; Biological Process: defense response (GO:0006952);; Biological Process: response to light stimulus (GO:0009416);; Biological Process: response to bacterium (G…	--	--	[R]
NNU_00417	NNU_00417	0.0	0	0.09094	5	0.074822	4	1.393253	73	1.224938	58	1.434808	71	0.465748	20	0.477521	23	0.453128	23	2.648323	124	3.029215	119	0.712529	30	0.43	18	0.646658	29	0.186237	8	2.08044285710048e-07	3.84128084725941	up	--	--	--	4.14210538687111e-06	4.34954599119754	up	--	--	--	--	--	Biological Process: immune system process (GO:0002376);; Molecular Function: protein binding (GO:0005515);; Cellular Component: cytoplasm (GO:0005737);; Biological Process: defense response (GO:0006952);; Biological Process: signal transduction (GO:0007165);; Biological Process: response to abiotic stimulus (GO:0009628);; Biological Process: response to endogenous stimulus (GO:0009719);; Biologic…	--	--	--
NNU_00418	NNU_00418	5.444523	164	8.359317	247	14.767227	466	12.291881	428	6.340135	198	9.831832	323	7.460258	207	63.745991	2005	45.815613	1524	19.251137	603	12.250524	322	3.384615	95	26.485462	740	13.216672	386	15.375514	433	0.581978711158848	-0.305795362158878	normal	0.0739741257887076	1.46746139229189	normal	0.998297783355619	-0.00191025111837289	normal	0.307673152290014	0.693432118489302	normal	--	--	Biological Process: response to hypoxia (GO:0001666);; Biological Process: response to molecule of oomycetes origin (GO:0002240);; Molecular Function: DNA binding (GO:0003677);; Molecular Function: transcription factor activity, sequence-specific DNA binding (GO:0003700);; Molecular Function: protein binding (GO:0005515);; Cellular Component: extracellular region (GO:0005576);; Cellular Component…	--	--	--
NNU_00419	NNU_00419	0.113331	2	2.568693	37	2.958578	45	0.114751	2	0.0	0	0.0	0	0.0	0	0.0	0	0.0	0	0.0	0	0.0	0	0.0	0	0.0	0	0.0	0	0.0	0	--	--	--	--	--	--	--	--	--	--	--	--	--	--	Biological Process: multicellular organism development (GO:0007275);; Biological Process: anatomical structure development (GO:0048856);;	--	--	--
NNU_00420	NNU_00420	2.919889	50	3.226488	54	2.210882	39	2.156736	42	2.541658	45	2.491852	46	0.844635	14	2.948215	52	2.63252	49	2.994213	53	2.867029	43	1.168725	19	1.783487	28	2.867233	47	2.367026	38	0.235011325498865	-0.501913652934539	normal	0.264207555710295	-0.761439777918028	normal	0.425416156117921	-0.467318580075171	normal	0.481278158436669	-0.448582216888762	normal	[I]	Lipid transport and metabolism	Molecular Function: 3-hydroxyisobutyryl-CoA hydrolase activity (GO:0003860);; Molecular Function: enoyl-CoA hydratase activity (GO:0004300);; Cellular Component: mitochondrion (GO:0005739);; Biological Process: valine catabolic process (GO:0006574);; Biological Process: fatty acid beta-oxidation (GO:0006635);; Biological Process: pyrimidine ribonucleotide biosynthetic process (GO:0009220);; Biolo…	K05605|1.86254e-21|vvi:100263739|K05605 3-hydroxyisobutyryl-CoA hydrolase [EC:3.1.2.4] | (RefSeq) 3-hydroxyisobutyryl-CoA hydrolase 1	Valine, leucine and isoleucine degradation (ko00280);; beta-Alanine metabolism (ko00410);; Propanoate metabolism (ko00640);; Carbon metabolism (ko01200)	--
NNU_00421	NNU_00421	3.402253	49	5.1535	73	3.127399	48	4.357316	73	4.492595	67	3.95067	62	2.430325	33	2.747418	42	3.477107	56	3.305245	50	3.379853	43	4.536053	61	3.99289	54	4.982509	70	3.880591	53	0.721823327799363	-0.150677327094354	normal	0.0640799187280561	-0.796719547415876	normal	0.645233126215408	-0.239068409910121	normal	0.923940446812246	-0.0617632345923758	normal	[I]	Lipid transport and metabolism	Molecular Function: 3-hydroxyisobutyryl-CoA hydrolase activity (GO:0003860);; Molecular Function: enoyl-CoA hydratase activity (GO:0004300);; Cellular Component: mitochondrion (GO:0005739);; Biological Process: valine catabolic process (GO:0006574);; Biological Process: fatty acid beta-oxidation (GO:0006635);; Biological Process: pyrimidine ribonucleotide biosynthetic process (GO:0009220);; Biolo…	K05605|1.83186e-59|vvi:100263739|K05605 3-hydroxyisobutyryl-CoA hydrolase [EC:3.1.2.4] | (RefSeq) 3-hydroxyisobutyryl-CoA hydrolase 1	Valine, leucine and isoleucine degradation (ko00280);; beta-Alanine metabolism (ko00410);; Propanoate metabolism (ko00640);; Carbon metabolism (ko01200)	--
NNU_00422	NNU_00422	3.348694	122	3.889894	139	2.560037	98	3.821499	161	3.438063	130	3.145994	125	2.672443	90	2.645822	101	2.934619	118	3.616786	137	2.165152	69	3.151067	106	4.931471	167	2.67979	95	1.87771	64	0.531442076317605	-0.196426754026812	normal	0.0330946554314199	-0.64025352431058	normal	0.42072706649763	-0.338914910085683	normal	0.67295541633281	-0.278124675878004	normal	[I]	Lipid transport and metabolism	Molecular Function: 3-hydroxyisobutyryl-CoA hydrolase activity (GO:0003860);; Cellular Component: mitochondrion (GO:0005739);; Biological Process: valine catabolic process (GO:0006574);; Biological Process: fatty acid beta-oxidation (GO:0006635);; Biological Process: pyrimidine ribonucleotide biosynthetic process (GO:0009220);; Biological Process: response to cold (GO:0009409);; Cellular Componen…	K05605|2.35266e-83|cit:102629199|K05605 3-hydroxyisobutyryl-CoA hydrolase [EC:3.1.2.4] | (RefSeq) 3-hydroxyisobutyryl-CoA hydrolase 1	Valine, leucine and isoleucine degradation (ko00280);; beta-Alanine metabolism (ko00410);; Propanoate metabolism (ko00640);; Carbon metabolism (ko01200)	--
NNU_00423	NNU_00423	6.51754	119	6.850102	123	7.172196	137	7.695254	163	7.675616	146	6.54741	131	11.137042	187	10.954748	209	10.043178	203	8.301002	158	7.674272	123	11.5685	195	14.638022	248	9.946906	176	7.265968	124	0.489842375637375	-0.195913227282483	normal	0.415989243355738	0.234278341259604	normal	0.614559306450738	0.216452258301569	normal	0.433206156973676	0.380073768457388	normal	--	--	--	--	--	--
NNU_00424	NNU_00424	16.45154	210	23.74073	297	7.06567	95	261.632019	3861	33.722733	447	21.841454	305	47.565681	560	26.695683	356	22.005173	311	148.236694	1969	320.4021	3571	41.642323	491	48.514408	575	19.539038	242	64.057831	764	0.00750985288081456	2.29173238291769	up	0.327561297120135	0.645298097122293	normal	3.95633146612254e-05	3.03783994157281	up	0.089717124160931	1.31839629409049	normal	--	--	Biological Process: response to brassinosteroid (GO:0009741);;	--	--	--
NNU_00425	NNU_00425	1.972217	61	3.034271	91	2.177931	70	2.682933	95	2.350328	75	2.120411	71	2.104642	60	3.305408	106	4.111157	139	2.074017	66	2.271581	61	1.299216	37	2.860546	82	3.281542	98	1.450539	42	0.438159471930778	-0.284575074278657	normal	0.99827212754719	0.00117372374951816	normal	0.173147618961034	-0.566416090275481	normal	0.79041793426315	-0.163426396679588	normal	--	--	Molecular Function: DNA binding (GO:0003677);;	--	--	--
NNU_00426	NNU_00426	0.0	0	0.0	0	0.0	0	0.0	0	0.0	0	0.0	0	0.0	0	0.0	0	0.0	0	0.0	0	0.0	0	0.0	0	0.0	0	0.0	0	0.0	0	--	--	--	--	--	--	--	--	--	--	--	--	--	--	--	--	--	--
NNU_00427	NNU_00427	0.0	0	0.0	0	0.0	0	7.100332	248	8.266545	259	8.530015	281	0.690875	20	0.12767	5	0.344337	12	12.87132	404	21.78573	574	33.305779	928	1.88989	53	2.773157	82	0.782864	23	2.39277168694706e-15	8.62289071234282	up	--	--	--	1.34797967801622e-18	9.962262883769	up	--	--	--	--	--	Molecular Function: AT DNA binding (GO:0003680);; Molecular Function: double-stranded DNA binding (GO:0003690);; Cellular Component: nucleus (GO:0005634);; Biological Process: chromatin organization (GO:0006325);; Biological Process: photomorphogenesis (GO:0009640);; Biological Process: leaf senescence (GO:0010150);;	--	--	--
NNU_00428	NNU_00428	0.0	0	0.0	0	0.0	0	0.0	0	0.0	0	0.0	0	0.0	0	0.0	0	0.0	0	0.0	0	0.0	0	0.0	0	0.089749	2	0.0	0	0.0	0	--	--	--	--	--	--	--	--	--	--	--	--	--	--	Cellular Component: cytosol (GO:0005829);; Biological Process: organ growth (GO:0035265);; Biological Process: regulation of cell proliferation (GO:0042127);; Biological Process: regulation of cell cycle (GO:0051726);;	--	--	[S]
NNU_00429	NNU_00429	1.120686	40	1.459805	51	1.085842	40	5.20433	211	4.224779	154	4.576578	175	5.10522	165	12.04224	441	11.709025	454	6.428462	235	6.104402	187	4.338939	141	6.467267	211	5.206669	177	3.792685	125	2.6858205644132e-08	1.6171909547901	up	2.44239869456275e-08	2.48074406486572	up	4.69807130313831e-11	1.94446489599573	up	2.5558149384195e-06	1.80585803550303	up	--	--	Biological Process: regionalization (GO:0003002);; Molecular Function: nucleic acid binding (GO:0003676);; Molecular Function: transcription factor activity, sequence-specific DNA binding (GO:0003700);; Cellular Component: nucleus (GO:0005634);; Biological Process: regulation of transcription, DNA-templated (GO:0006355);; Biological Process: ion transport (GO:0006811);; Biological Process: cell c…	--	--	--
NNU_00430	NNU_00430	11.649046	490	11.623783	479	12.833412	565	20.529051	998	22.076473	963	13.880802	637	27.876963	1080	39.021099	1715	32.745308	1522	15.87459	695	16.113743	592	16.443699	639	24.582258	959	17.617847	719	5.684203	224	0.22668128897628	0.344943944476046	normal	1.83750408099024e-06	1.04171020634676	up	0.408417543427937	0.20053477335014	normal	0.891739905255984	0.10594848009279	normal	--	--	Cellular Component: mitochondrial proton-transporting ATP synthase complex, coupling factor F(o) (GO:0000276);; Molecular Function: hydrogen ion transmembrane transporter activity (GO:0015078);; Biological Process: ATP synthesis coupled proton transport (GO:0015986);;	K02140|1.27228e-78|vvi:100267911|K02140 F-type H+-transporting ATPase subunit g | (RefSeq) uncharacterized LOC100267911	Oxidative phosphorylation (ko00190)	--
NNU_00431	NNU_00431	18.426283	840	19.739725	882	12.987991	621	61.087166	3222	65.551117	3101	66.518791	3312	55.76767	2343	32.708824	1559	25.7173	1297	57.674568	2737	58.83065	2344	59.941521	2527	73.780205	3122	88.4132	3913	24.520174	1045	3.41297672249633e-18	1.62631168555787	up	0.0955157731973315	0.763670005195608	normal	3.38391027315509e-12	1.57060985125237	up	0.00207268161237286	1.53865160209456	up	[E]	Amino acid transport and metabolism	Cellular Component: cytosol (GO:0005829);; Biological Process: proteolysis (GO:0006508);; Molecular Function: metallopeptidase activity (GO:0008237);;	K01438|0|pda:103704689|K01438 acetylornithine deacetylase [EC:3.5.1.16] | (RefSeq) acetylornithine deacetylase	Arginine biosynthesis (ko00220);; 2-Oxocarboxylic acid metabolism (ko01210);; Biosynthesis of amino acids (ko01230)	[E]
NNU_00432	NNU_00432	155.705505	7522	130.588348	6183	131.462753	6658	42.558746	2381	36.1646	1814	46.074612	2433	30.470585	1358	69.316368	3504	62.139854	3322	64.480637	3245	48.220325	2037	43.565441	1947	15.691796	704	22.052574	1035	61.684975	2786	2.75363157366614e-26	-2.03308538507239	down	1.12070476975059e-06	-1.76933913777965	down	1.74256513537086e-13	-1.64897366117857	down	0.00421975884764378	-2.05887059857356	down	--	--	Cellular Component: membrane (GO:0016020);;	--	--	--
NNU_00433	NNU_00433	0.0	0	0.0	0	0.0	0	0.291612	6	0.0	0	0.0	0	0.0	0	0.0	0	0.517362	9	0.0	0	0.106046	2	0.0	0	0.0	0	0.0	0	0.099176	2	--	--	--	--	--	--	--	--	--	--	--	--	--	--	--	--	--	--
NNU_00434	NNU_00434	11.065276	2364	11.866451	2484	11.477611	2570	10.994923	2719	9.55774	2120	11.028508	2574	13.600324	2679	11.00738	2460	12.78933	3023	10.278912	2287	8.544471	1596	6.460146	1277	5.91775	1174	12.720644	2639	14.146605	2825	0.00260428504980806	-0.41546797764609	normal	0.165025806926529	-0.282375391291776	normal	0.000658997162216032	-0.678724830662466	normal	0.725123079288196	-0.237837428239487	normal	--	--	--	--	--	--
NNU_00435	NNU_00435	1.854182	668	2.745854	970	2.382914	900	4.705363	1962	5.139506	1922	4.662442	1836	9.647362	3204	6.107751	2302	6.885375	2744	3.873503	1454	4.235189	1334	1.215736	406	0.888377	298	7.113224	2489	3.894347	1312	1.77567179843956e-05	0.768280869825684	normal	2.68362811149564e-05	1.29661835760432	up	0.789725602019779	0.160578718304962	normal	0.576806258524725	0.511588296167149	normal	--	--	--	--	--	[S]
NNU_00436	NNU_00436	0.0	0	0.0	0	0.0	0	0.0	0	0.0	0	0.0	0	0.0	0	0.107209	3	0.0	0	0.0	0	0.0	0	0.0	0	0.0	0	0.0	0	0.0	0	--	--	--	--	--	--	--	--	--	--	--	--	--	--	--	--	--	--
NNU_00437	NNU_00437	2.014415	140	5.708534	388	5.726882	416	11.137273	893	13.537231	973	7.303352	553	12.633415	807	2.438216	177	10.247852	785	13.953494	1006	13.85852	839	10.834674	694	3.944067	254	5.209487	351	0.497933	33	0.0504566331976288	0.947325868982269	normal	0.556780100692508	0.502638003550512	normal	0.00707346820693376	1.27809107719455	up	0.444865885866678	-0.751465582596155	normal	[RTKL]	General function prediction only;; Signal transduction mechanisms;; Transcription;; Replication, recombination and repair	Biological Process: MAPK cascade (GO:0000165);; Biological Process: response to reactive oxygen species (GO:0000302);; Biological Process: response to molecule of bacterial origin (GO:0002237);; Molecular Function: protein kinase activity (GO:0004672);; Cellular Component: extracellular region (GO:0005576);; Cellular Component: plasma membrane (GO:0005886);; Biological Process: regulation of tran…	--	--	[T]
NNU_00438	NNU_00438	1.489697	86	1.769668	100	1.976348	119	0.090199	6	0.201161	12	0.057667	4	0.075849	5	1.241415	75	3.184108	202	0.13529	9	0.0	0	0.0	0	0.225654	13	0.054025	4	0.27294	15	5.2515523401403e-14	-4.05630357425106	down	0.617513676569416	-0.586848354678833	normal	1.7432442925673e-05	-4.71641219016801	down	8.50395935945367e-06	-3.13318593869766	down	[I]	Lipid transport and metabolism	Molecular Function: C-5 sterol desaturase activity (GO:0000248);; Molecular Function: iron ion binding (GO:0005506);; Cellular Component: endoplasmic reticulum membrane (GO:0005789);; Biological Process: fatty acid biosynthetic process (GO:0006633);; Cellular Component: integral component of membrane (GO:0016021);; Biological Process: sterol biosynthetic process (GO:0016126);; Biological Process:…	K00227|1.09279e-160|tcc:TCM_019400|K00227 Delta7-sterol 5-desaturase [EC:1.14.19.20] | (RefSeq) Delta(7)-sterol-C5(6)-desaturase	Steroid biosynthesis (ko00100)	[I]
NNU_00439	NNU_00439	2.601665	183	4.047006	278	2.225926	164	63.868713	5183	6.56387	478	5.922611	454	11.373986	736	1.530835	113	4.373364	340	22.272137	1626	31.158585	1910	3.113647	202	1.443431	94	2.471606	169	7.775608	510	0.00142270254210961	2.62626590153644	up	0.521406756420137	0.572203878061732	normal	0.00228403968560894	2.29508904583956	up	0.762924266877572	0.326934532399049	normal	--	--	--	--	--	--
NNU_00440	NNU_00440	0.238216	9	1.331639	45	0.293941	11	3.681334	146	4.063914	144	1.743401	65	7.096439	223	4.455477	159	5.994731	226	2.322076	83	2.286068	69	1.413436	45	1.60297	51	2.105649	70	0.393797	13	0.00844884751006903	1.9661590818902	up	0.000177964812235213	2.6849832400615	up	0.0797502288720503	1.41216354288737	normal	0.484941435432033	0.787999994480318	normal	[RTKL]	General function prediction only;; Signal transduction mechanisms;; Transcription;; Replication, recombination and repair	Biological Process: MAPK cascade (GO:0000165);; Biological Process: response to molecule of bacterial origin (GO:0002237);; Molecular Function: protein kinase activity (GO:0004672);; Molecular Function: protein serine/threonine kinase activity (GO:0004674);; Molecular Function: ATP binding (GO:0005524);; Cellular Component: extracellular region (GO:0005576);; Cellular Component: plasma membrane (…	--	--	--
NNU_00441	NNU_00441	0.0	0	0.062832	6	0.0	0	0.0	0	0.039543	5	0.0	0	0.0	0	0.0	0	0.0	0	0.0	0	0.0	0	0.0	0	0.0	0	0.0	0	0.0	0	--	--	--	--	--	--	--	--	--	--	--	--	--	--	Biological Process: developmental process involved in reproduction (GO:0003006);; Molecular Function: protein serine/threonine kinase activity (GO:0004674);; Molecular Function: ATP binding (GO:0005524);; Cellular Component: extracellular region (GO:0005576);; Biological Process: cellular glucan metabolic process (GO:0006073);; Biological Process: protein phosphorylation (GO:0006468);; Biological…	--	--	--
NNU_00442	NNU_00442	0.0	0	0.0	0	0.0	0	5.993143	709	0.249297	27	0.800322	90	1.054934	100	0.107801	12	0.160554	19	4.066524	433	3.181333	285	0.518683	50	0.28427	27	0.071905	8	1.16854	112	--	--	--	--	--	--	1.51512593974116e-11	8.4326009349671	up	--	--	--	--	--	--	--	--	--
NNU_00443	NNU_00443	7.08571	447	6.567567	406	5.85863	387	8.580226	626	6.446095	422	6.490635	447	6.193679	360	6.329237	417	6.180757	431	7.958332	522	7.698349	424	8.907157	519	11.720273	686	8.954693	548	4.841108	285	0.558059706023504	-0.152035774006828	normal	0.0249861800133631	-0.468444340665695	normal	0.690745191772631	0.116378791242147	normal	0.824666077034178	0.120748181007121	normal	--	--	--	--	--	--
NNU_00444	NNU_00444	0.595744	49	0.984753	79	0.880486	76	2.368694	224	0.839196	71	1.373235	123	2.141161	161	1.596595	137	2.053872	186	1.894931	161	1.15226	83	1.621421	123	0.510773	39	1.095745	87	0.568575	44	0.288196925542934	0.58991784941084	normal	0.0278898696225253	0.821744763084676	normal	0.102094169110591	0.700063534138205	normal	0.529764463687451	-0.407251686637404	normal	[RTKL]	General function prediction only;; Signal transduction mechanisms;; Transcription;; Replication, recombination and repair	Biological Process: MAPK cascade (GO:0000165);; Biological Process: response to molecule of bacterial origin (GO:0002237);; Molecular Function: RNA binding (GO:0003723);; Molecular Function: RNA-directed DNA polymerase activity (GO:0003964);; Molecular Function: protein kinase activity (GO:0004672);; Molecular Function: protein serine/threonine kinase activity (GO:0004674);; Molecular Function: A…	K04733|0|vvi:100261252|K04733 interleukin-1 receptor-associated kinase 4 [EC:2.7.11.1] | (RefSeq) rust resistance kinase Lr10	--	[T]
NNU_00445	NNU_00445	12.539501	446	11.677057	407	10.52493	393	15.162182	625	15.364376	568	16.233833	631	16.947504	556	17.927654	667	18.209412	717	15.906965	590	18.0082	560	14.758305	486	18.941437	626	18.37606	635	16.12965	537	0.491634334937848	0.135560127036564	normal	0.328608805326605	0.200899576721162	normal	0.232845113065652	0.261068838229149	normal	0.196620913310961	0.399225525279809	normal	--	--	Cellular Component: Golgi stack (GO:0005795);; Cellular Component: plasma membrane (GO:0005886);; Biological Process: protein folding (GO:0006457);; Molecular Function: cytoskeletal protein binding (GO:0008092);; Biological Process: phototropism (GO:0009638);; Biological Process: response to abscisic acid (GO:0009737);; Biological Process: positive gravitropism (GO:0009958);; Biological Process: …	--	--	[O]
NNU_00446	NNU_00446	5.741166	509	5.906597	514	5.977855	556	61.188404	6280	49.12978	4522	69.210953	6705	11.403246	933	21.015955	1950	15.980281	1568	45.851418	4234	39.051216	3027	26.693007	2189	53.736053	4424	42.926228	3697	7.444819	617	2.15205269082565e-57	3.04081477555238	up	0.000462940826872244	1.02843575262098	up	1.13701298863377e-26	2.40764332837418	up	0.00145812631193682	2.14380105572702	up	[GEPR]	Carbohydrate transport and metabolism;; Amino acid transport and metabolism;; Inorganic ion transport and metabolism;; General function prediction only	Molecular Function: sugar:proton symporter activity (GO:0005351);; Cellular Component: nucleus (GO:0005634);; Cellular Component: Golgi apparatus (GO:0005794);; Cellular Component: plant-type vacuole membrane (GO:0009705);; Cellular Component: chloroplast envelope (GO:0009941);; Biological Process: positive regulation of seed germination (GO:0010030);; Molecular Function: carbohydrate transmembra…	--	--	[R]
NNU_00447	NNU_00447	0.012443	1	0.0	0	0.252811	7	0.0	0	0.084975	3	0.0	0	0.0	0	0.128278	4	0.72646	20	0.94974	25	0.23597	6	0.434436	10	0.322898	8	0.0	0	0.044642	2	--	--	--	--	--	--	--	--	--	--	--	--	--	--	Molecular Function: nucleic acid binding (GO:0003676);; Molecular Function: DNA binding (GO:0003677);; Molecular Function: transcription factor activity, sequence-specific DNA binding (GO:0003700);; Cellular Component: intracellular (GO:0005622);; Biological Process: regulation of transcription, DNA-templated (GO:0006355);; Biological Process: iron ion transport (GO:0006826);; Biological Process:…	--	--	--
NNU_00448	NNU_00448	3.170086	167	3.165074	164	3.499634	194	5.596153	342	4.066451	223	5.363387	309	8.668789	421	7.777838	429	9.491096	554	6.211656	341	5.919746	273	3.317741	162	4.564915	224	4.936646	253	5.232157	258	0.267869687005806	0.312001403857145	normal	1.70409265803829e-05	0.978615296288666	normal	0.265801657808375	0.398167385539152	normal	0.394854532739334	0.373926867264242	normal	--	--	--	--	--	--
NNU_00449	NNU_00449	0.25764	8	2.679927	81	4.353429	140	0.416203	15	0.046536	2	0.672287	23	1.005785	29	4.725893	152	6.628073	225	0.301723	10	0.0	0	0.118104	4	1.05041	30	1.149139	35	0.240073	7	--	--	--	0.822288234681907	0.2839972894703	normal	--	--	--	0.140100987925058	-1.66939809846819	normal	--	--	--	--	--	--
NNU_00450	NNU_00450	43.844784	3459	38.377342	2967	32.656017	2700	52.374008	4782	39.785503	3258	49.98135	4308	54.357399	3953	45.484406	3753	42.570507	3715	41.549358	3414	40.44392	2789	31.516415	2300	65.130013	4770	60.421082	4629	50.195801	3701	0.961482849095011	0.0128268396173815	normal	0.773461676867133	-0.0920968400816754	normal	0.27885580177413	-0.247824267125623	normal	0.218858125943682	0.384640743335414	normal	[C]	Energy production and conversion	Biological Process: meiotic DNA double-strand break processing (GO:0000706);; Molecular Function: 3-hydroxybutyrate dehydrogenase activity (GO:0003858);; Molecular Function: glutathione-disulfide reductase activity (GO:0004362);; Molecular Function: phosphogluconate dehydrogenase (decarboxylating) activity (GO:0004616);; Molecular Function: copper ion binding (GO:0005507);; Molecular Function: AT…	K00383|0|vvi:100232842|K00383 glutathione reductase (NADPH) [EC:1.8.1.7] | (RefSeq) GOR; glutathione reductase, chloroplastic	Glutathione metabolism (ko00480)	[Q]
NNU_00451	NNU_00451	19.267923	2666	17.231964	2336	20.959011	3039	3.751622	601	1.774743	255	2.502858	379	7.815373	997	6.733696	975	5.414975	829	2.503309	361	1.526315	185	0.28601	37	1.272623	164	3.224975	434	1.728616	224	2.47258766008219e-22	-3.10536912003017	down	8.93069484325296e-12	-1.91356998657948	down	5.67718007061603e-09	-3.85690067319787	down	1.21439074658614e-15	-3.39406533104691	down	--	--	--	--	--	--
NNU_00452	NNU_00452	0.113487	1	0.0	0	0.347493	4	0.380996	4	0.0	0	0.821132	8	0.33501	3	1.305937	12	1.434015	14	0.791907	8	0.202599	2	0.0	0	0.0	0	0.0	0	0.372278	4	--	--	--	--	--	--	--	--	--	--	--	--	--	--	Biological Process: MAPK cascade (GO:0000165);; Biological Process: N-terminal protein myristoylation (GO:0006499);; Biological Process: protein targeting to membrane (GO:0006612);; Biological Process: calcium ion transport (GO:0006816);; Biological Process: amino acid transport (GO:0006865);; Biological Process: membrane fusion (GO:0006944);; Biological Process: Golgi organization (GO:0007030);;…	--	--	[S]
NNU_00453	NNU_00453	0.0	0	0.0	0	0.0	0	0.0	0	0.0	0	0.139114	2	0.0	0	1.555401	18	1.109466	14	0.203106	3	0.2055	2	0.0	0	0.0	0	0.242844	3	0.0	0	--	--	--	--	--	--	--	--	--	--	--	--	[KB]	Transcription;; Chromatin structure and dynamics	Biological Process: tRNA wobble uridine modification (GO:0002098);; Molecular Function: histone acetyltransferase activity (GO:0004402);; Cellular Component: nuclear euchromatin (GO:0005719);; Cellular Component: cytosol (GO:0005829);; Biological Process: regulation of transcription, DNA-templated (GO:0006355);; Biological Process: cell proliferation (GO:0008283);; Biological Process: DNA mediate…	K07739|1.18105e-22|vvi:100263356|K07739 elongator complex protein 3 [EC:2.3.1.48] | (RefSeq) elongator complex protein 3	--	[BK]
NNU_00454	NNU_00454	0.0	0	0.0	0	0.0	0	0.0	0	0.0	0	0.0	0	0.0	0	0.0	0	0.0	0	0.0	0	0.0	0	0.0	0	0.0	0	0.0	0	0.0	0	--	--	--	--	--	--	--	--	--	--	--	--	--	--	--	--	--	--
NNU_00455	NNU_00455	2.75473	344	3.0779	377	2.811695	368	3.989878	577	2.835097	368	3.203325	437	4.484091	517	2.859307	374	3.435987	475	3.498578	455	4.145926	453	5.522628	638	3.668607	426	3.883853	471	8.596706	1004	0.769710778471334	-0.0752366083899351	normal	0.842324190399873	-0.0754611781596819	normal	0.268772784931377	0.406081363391895	normal	0.262856543970966	0.75703154779858	normal	[RTKL]	General function prediction only;; Signal transduction mechanisms;; Transcription;; Replication, recombination and repair	Biological Process: transition metal ion transport (GO:0000041);; Molecular Function: protein binding (GO:0005515);; Cellular Component: vacuole (GO:0005773);; Cellular Component: plasma membrane (GO:0005886);; Biological Process: response to abscisic acid (GO:0009737);; Biological Process: response to salicylic acid (GO:0009751);; Biological Process: programmed cell death (GO:0012501);; Biologic…	K04733|0|vvi:100254833|K04733 interleukin-1 receptor-associated kinase 4 [EC:2.7.11.1] | (RefSeq) putative receptor-like protein kinase At4g00960	--	--
NNU_00456	NNU_00456	2.235851	119	3.166054	165	2.224263	124	6.676518	411	6.626609	366	5.199763	302	5.356456	263	3.657093	204	4.581509	270	5.683563	315	7.801523	363	10.319855	507	3.317186	164	4.439106	229	12.095493	601	5.59469805049425e-05	0.992361933658996	normal	0.203649479815181	0.443397460286868	normal	0.000344150047359184	1.43902573849561	up	0.115215180064718	1.23618744079161	normal	--	--	--	--	--	--
NNU_00457	NNU_00457	25.332165	2377	17.036615	1567	24.01346	2362	21.945288	2384	24.234354	2361	23.776434	2438	20.738634	1795	19.226152	1888	24.838053	2579	16.450409	1608	21.272175	1745	23.324701	2025	24.727264	2155	29.715437	2708	16.487123	1447	0.427381362228009	-0.232092923916104	normal	0.168252170218291	-0.457985381958227	normal	0.399120127947973	-0.339541330013707	normal	0.718321279265357	-0.173981834953268	normal	[G]	Carbohydrate transport and metabolism	Molecular Function: mannose-6-phosphate isomerase activity (GO:0004476);; Cellular Component: cytoplasm (GO:0005737);; Molecular Function: zinc ion binding (GO:0008270);; Biological Process: GDP-mannose biosynthetic process (GO:0009298);; Biological Process: response to absence of light (GO:0009646);; Biological Process: response to sucrose (GO:0009744);; Biological Process: embryo development en…	K01809|0|vvi:100263511|K01809 mannose-6-phosphate isomerase [EC:5.3.1.8] | (RefSeq) mannose-6-phosphate isomerase 1	Fructose and mannose metabolism (ko00051);; Amino sugar and nucleotide sugar metabolism (ko00520)	[G]
NNU_00458	NNU_00458	1.780348	28	1.042069	16	1.183344	19	2.377815	43	1.7246	28	3.233138	54	1.517948	22	0.0	0	0.328457	6	2.742488	44	3.276222	44	2.362411	34	2.538902	37	2.982247	45	5.110978	74	--	--	--	--	--	--	0.161119976991759	0.792351858667554	normal	0.134582166437518	1.17928019108509	normal	[J]	Translation, ribosomal structure and biogenesis	Molecular Function: nucleotide binding (GO:0000166);; Molecular Function: glutamine-tRNA ligase activity (GO:0004819);; Cellular Component: cytosol (GO:0005829);; Biological Process: translation (GO:0006412);; Biological Process: glutamyl-tRNA aminoacylation (GO:0006424);; Biological Process: photomorphogenesis (GO:0009640);; Biological Process: embryo development ending in seed dormancy (GO:0009…	K01886|1.4417e-41|vvi:100245668|K01886 glutaminyl-tRNA synthetase [EC:6.1.1.18] | (RefSeq) tRNA-glutamine synthetase-like	Aminoacyl-tRNA biosynthesis (ko00970)	[J]
NNU_00459	NNU_00459	1.011756	45	0.887023	39	0.891529	42	2.684599	137	2.145539	98	2.74853	132	0.922004	38	0.198391	10	0.399784	20	2.812047	129	2.598669	100	4.2213	172	2.827263	116	2.011297	86	2.981753	123	0.00105966869120458	1.10991813396045	up	0.149863943785183	-1.16475269507284	normal	0.000605385985434049	1.53567591094376	up	0.0195756040671057	1.2488206982529	normal	[J]	Translation, ribosomal structure and biogenesis	Molecular Function: nucleotide binding (GO:0000166);; Molecular Function: aminoacyl-tRNA ligase activity (GO:0004812);; Molecular Function: glutamine-tRNA ligase activity (GO:0004819);; Molecular Function: ATP binding (GO:0005524);; Cellular Component: cytoplasm (GO:0005737);; Biological Process: tRNA aminoacylation for protein translation (GO:0006418);; Biological Process: glutaminyl-tRNA aminoa…	K01886|1.17368e-148|vvi:100245668|K01886 glutaminyl-tRNA synthetase [EC:6.1.1.18] | (RefSeq) tRNA-glutamine synthetase-like	Aminoacyl-tRNA biosynthesis (ko00970)	[J]
NNU_00460	NNU_00460	67.141541	3321	70.499847	3417	54.472054	2824	113.206772	6481	102.244232	5249	94.051788	5083	104.603004	4770	120.803917	6250	113.960304	6235	115.405807	5945	118.026886	5103	103.148125	4719	146.662872	6735	108.182579	5196	53.276733	2463	0.0140399900644351	0.399030333095005	normal	0.00875247978558467	0.415010866859573	normal	0.000113283020342759	0.588947104368472	normal	0.403745351811674	0.410122551908464	normal	--	--	Molecular Function: structural constituent of ribosome (GO:0003735);; Cellular Component: cell wall (GO:0005618);; Cellular Component: nucleolus (GO:0005730);; Cellular Component: Golgi apparatus (GO:0005794);; Cellular Component: ribosome (GO:0005840);; Cellular Component: plasma membrane (GO:0005886);; Biological Process: rRNA processing (GO:0006364);; Biological Process: translation (GO:000641…	K02993|1.79026e-125|pvu:PHAVU_002G317200g|K02993 small subunit ribosomal protein S7e | (RefSeq) hypothetical protein	Ribosome (ko03010)	[J]
NNU_00461	NNU_00461	0.076655	5	0.307488	17	0.300359	18	12.321007	789	24.012102	1379	28.305277	1711	6.545267	334	8.278331	479	4.425005	271	15.497738	893	19.621468	949	48.541355	2484	15.289025	786	15.237244	819	2.048395	106	9.14889478126987e-35	6.0488065528851	up	3.8724266291477e-14	4.19119919029085	up	1.15219493025435e-21	6.41785576167924	up	7.36827992686723e-10	4.84278639868927	up	[KAD]	Transcription;; RNA processing and modification;; Cell cycle control, cell division, chromosome partitioning	Biological Process: cell fate specification (GO:0001708);; Molecular Function: DNA binding (GO:0003677);; Molecular Function: chromatin binding (GO:0003682);; Molecular Function: transcription factor activity, sequence-specific DNA binding (GO:0003700);; Molecular Function: binding (GO:0005488);; Molecular Function: protein binding (GO:0005515);; Cellular Component: nucleus (GO:0005634);; Biologi…	K09422|3.53862e-109|vvi:100242243|K09422 myb proto-oncogene protein, plant | (RefSeq) transcription factor MYB108	--	[K]
NNU_00462	NNU_00462	0.0	0	0.0	0	0.0	0	0.0	0	0.0	0	0.0	0	0.0	0	0.0	0	0.0	0	0.0	0	0.0	0	0.0	0	0.0	0	0.0	0	0.0	0	--	--	--	--	--	--	--	--	--	--	--	--	--	--	Molecular Function: catalytic activity (GO:0003824);; Cellular Component: cytosol (GO:0005829);; Cellular Component: chloroplast (GO:0009507);; Biological Process: response to abiotic stimulus (GO:0009628);; Biological Process: response to salicylic acid (GO:0009751);; Cellular Component: membrane (GO:0016020);; Molecular Function: transferase activity (GO:0016740);; Biological Process: cellular …	K00799|1.35763e-45|pper:PRUPE_ppa015182mg|K00799 glutathione S-transferase [EC:2.5.1.18] | (RefSeq) hypothetical protein	Glutathione metabolism (ko00480)	[O]
NNU_00463	NNU_00463	0.344095	15	0.119835	5	0.63189	28	9.475394	454	11.104746	478	14.546388	658	0.753862	29	37.915379	1642	15.082437	691	11.738396	506	11.075776	401	1.145755	44	15.974874	614	20.155916	811	8.988454	348	2.7669173827741e-16	4.47139676685103	up	--	--	--	5.42055881993961e-05	3.74411977377417	up	5.4683228771665e-14	4.78158395036256	up	--	--	Molecular Function: DNA binding (GO:0003677);; Molecular Function: transcription factor activity, sequence-specific DNA binding (GO:0003700);; Molecular Function: binding (GO:0005488);; Cellular Component: nucleus (GO:0005634);; Biological Process: regulation of transcription, DNA-templated (GO:0006355);; Biological Process: response to gibberellin (GO:0009739);; Biological Process: positive regu…	--	--	--
NNU_00464	NNU_00464	8.425501	127	10.506392	155	9.194166	145	10.564165	184	9.381131	147	8.510406	140	8.373528	117	10.341669	163	10.685086	178	11.061782	174	10.75896	142	9.452611	132	10.967359	154	10.78174	158	5.76529	82	0.306935110983026	-0.26800878131836	normal	0.184959818909323	-0.335812646279114	normal	0.817658202740287	-0.0632534096741818	normal	0.53696882131735	-0.272659963517229	normal	--	--	Cellular Component: Golgi apparatus (GO:0005794);; Molecular Function: UDP-N-acetylmuramate dehydrogenase activity (GO:0008762);; Molecular Function: flavin adenine dinucleotide binding (GO:0050660);; Biological Process: oxidation-reduction process (GO:0055114);;	--	--	--
NNU_00465	NNU_00465	17.450966	1021	11.234183	644	10.910691	669	17.6555	1196	17.359282	1054	29.343096	1876	16.672268	900	12.379664	758	19.981825	1293	10.528497	642	11.812885	604	11.837589	641	61.974064	3366	54.588814	3101	218.059265	11922	0.312882263296129	0.393035629691243	normal	0.810818728107222	-0.111450737927823	normal	0.240566908069696	-0.431950569934876	normal	0.000179244029064222	2.82842475979671	up	[T]	Signal transduction mechanisms	--	--	--	--
NNU_00466	NNU_00466	0.464706	6	0.788869	9	0.0	0	0.822208	11	1.531024	19	1.011755	13	0.779747	9	15.876196	190	14.068284	178	1.820628	22	0.964277	10	0.0	0	1.246712	14	0.576114	7	0.0	0	--	--	--	--	--	--	--	--	--	--	--	--	--	--	--	--	--	--
NNU_00467	NNU_00467	0.0	0	0.0	0	0.0	0	0.0	0	0.0	0	0.0	0	0.0	0	0.0	0	0.0	0	0.0	0	0.0	0	0.0	0	0.0	0	0.0	0	0.01711	1	--	--	--	--	--	--	--	--	--	--	--	--	--	--	Molecular Function: enzyme inhibitor activity (GO:0004857);; Cellular Component: extracellular region (GO:0005576);; Cellular Component: nucleus (GO:0005634);; Biological Process: protein targeting to membrane (GO:0006612);; Biological Process: water transport (GO:0006833);; Cellular Component: plant-type cell wall (GO:0009505);; Biological Process: response to salt stress (GO:0009651);; Biologic…	K01051|5.80053e-120|pxb:103928404|K01051 pectinesterase [EC:3.1.1.11] | (RefSeq) probable pectinesterase/pectinesterase inhibitor 7	Pentose and glucuronate interconversions (ko00040);; Starch and sucrose metabolism (ko00500)	--
NNU_00468	NNU_00468	2.165216	115	2.210769	115	2.506351	140	1.339022	83	2.620411	144	2.893404	168	1.743463	86	1.354568	75	0.690125	41	2.376077	131	1.168865	55	1.803587	89	2.373981	117	1.706641	88	4.207135	209	0.521320285113119	-0.298974029165634	normal	0.0239825798938167	-1.21387881637749	normal	0.191567800635002	-0.578314986304094	normal	0.88361906732817	0.127726158089622	normal	--	--	--	--	--	--
NNU_00469	NNU_00469	0.710071	22	0.502056	16	0.414932	14	0.664217	24	0.736822	24	0.375256	13	0.278132	8	6.242388	201	4.773656	162	0.522956	17	0.026372	1	0.361135	11	0.615903	18	0.430775	13	0.0	0	--	--	--	--	--	--	--	--	--	--	--	--	--	--	Cellular Component: nucleus (GO:0005634);; Biological Process: flavonoid biosynthetic process (GO:0009813);; Biological Process: response to organic substance (GO:0010033);; Molecular Function: transferase activity, transferring glycosyl groups (GO:0016757);; Molecular Function: UDP-glucosyltransferase activity (GO:0035251);; Biological Process: pigment biosynthetic process (GO:0046148);; Biologi…	--	--	[GC]
NNU_00470	NNU_00470	1.933756	14	2.10176	14	1.988851	15	1.693773	14	1.424573	10	1.671379	13	0.0	0	2.166153	16	1.945002	15	0.0	0	0.0	0	1.715268	11	0.0	0	0.0	0	1.050666	7	--	--	--	--	--	--	--	--	--	--	--	--	--	--	--	--	--	--
NNU_00471	NNU_00471	7.644318	738	9.030107	855	6.477471	656	6.194523	693	6.477375	649	6.008531	634	12.690221	1130	7.177558	725	6.813736	728	6.493528	653	6.724172	568	4.764933	426	6.157543	552	8.548575	802	13.464164	1215	0.000225720122523372	-0.591761458628894	normal	0.718923286487531	-0.171911626270412	normal	0.00426334011278154	-0.585356617399124	normal	0.844866001341966	0.140879039016881	normal	--	--	--	--	--	--
NNU_00472	NNU_00472	0.0	0	0.062582	3	0.0	0	0.0	0	0.0	0	0.0	0	0.0	0	0.0	0	0.0	0	0.0	0	0.0	0	0.0	0	0.0	0	0.0	0	0.0	0	--	--	--	--	--	--	--	--	--	--	--	--	[RTKL]	General function prediction only;; Signal transduction mechanisms;; Transcription;; Replication, recombination and repair	Molecular Function: protein binding (GO:0005515);; Biological Process: starch metabolic process (GO:0005982);; Biological Process: cellular protein modification process (GO:0006464);; Biological Process: epidermis development (GO:0008544);; Biological Process: macromolecule biosynthetic process (GO:0009059);; Biological Process: response to abiotic stimulus (GO:0009628);; Biological Process: resp…	--	--	--
NNU_00473	NNU_00473	3.834408	66	5.22777	88	3.606729	65	0.282883	6	0.177608	4	0.124382	3	1.642508	26	4.367479	79	3.149621	60	0.271111	5	0.0	0	0.642164	11	1.110143	18	1.279031	22	7.403345	119	1.53261201836167e-14	-4.32306762060468	down	0.125903793439226	-0.841902667418895	normal	0.000278114192920859	-3.5098952907509	down	0.784465754662948	-0.351663131865978	normal	--	--	Cellular Component: PSII associated light-harvesting complex II (GO:0009517);; Biological Process: abscisic acid biosynthetic process (GO:0009688);; Cellular Component: chloroplast envelope (GO:0009941);; Biological Process: photoprotection (GO:0010117);; Biological Process: xanthophyll metabolic process (GO:0016122);; Biological Process: regulation of superoxide anion generation (GO:0032928);; B…	--	--	--
NNU_00474	NNU_00474	0.0	0	0.0	0	0.0	0	0.0	0	0.0	0	0.0	0	0.0	0	0.0	0	0.0	0	0.0	0	0.0	0	0.0	0	0.0	0	0.0	0	0.0	0	--	--	--	--	--	--	--	--	--	--	--	--	[S]	Function unknown	Molecular Function: protein kinase activity (GO:0004672);; Molecular Function: binding (GO:0005488);; Biological Process: carbohydrate metabolic process (GO:0005975);; Biological Process: cellular protein modification process (GO:0006464);; Biological Process: organelle organization (GO:0006996);; Biological Process: cell cycle (GO:0007049);; Biological Process: pattern specification process (GO:…	--	--	--
NNU_00475	NNU_00475	0.0	0	0.0	0	0.278448	13	0.066113	4	0.0	0	0.0	0	0.090139	4	0.362079	17	0.0	0	0.0	0	0.0	0	0.0	0	0.0	0	0.0	0	0.612819	25	--	--	--	--	--	--	--	--	--	--	--	--	[V]	Defense mechanisms	Biological Process: purine nucleobase transport (GO:0006863);; Cellular Component: plant-type vacuole membrane (GO:0009705);; Biological Process: proanthocyanidin biosynthetic process (GO:0010023);; Biological Process: maintenance of seed dormancy (GO:0010231);; Molecular Function: solute:proton antiporter activity (GO:0015299);; Molecular Function: transmembrane transporter activity (GO:0022857)…	K03327|1.92043e-79|vvi:100265386|K03327 multidrug resistance protein, MATE family | (RefSeq) protein DETOXIFICATION 24	--	[R]
NNU_00476	NNU_00476	3.617053	298	6.438962	520	2.654621	229	15.381639	1465	14.830621	1267	17.471254	1571	14.078474	1068	10.445897	899	12.19217	1110	15.136874	1297	14.193422	1021	21.941084	1670	12.229875	935	10.928048	874	6.23667	480	3.79107425391765e-07	1.62809065642685	up	0.00378246659018905	1.14125714293982	up	2.89706418429432e-05	1.81382935975388	up	0.0403255754660044	0.968002224564319	normal	[I]	Lipid transport and metabolism	Biological Process: response to oxidative stress (GO:0006979);; Biological Process: response to metal ion (GO:0010038);; Molecular Function: hydrolase activity (GO:0016787);; Cellular Component: cell part (GO:0044464);;	K01054|1.27587e-171|vvi:100255956|K01054 acylglycerol lipase [EC:3.1.1.23] | (RefSeq) caffeoylshikimate esterase	Glycerolipid metabolism (ko00561)	[I]
NNU_00477	NNU_00477	8.136334	785	8.704509	823	5.66872	573	13.528453	1510	17.161285	1718	15.192885	1601	11.653762	1036	27.517452	2776	25.095219	2677	11.056153	1111	12.208807	1029	11.264106	1005	11.38131	1019	15.910583	1490	7.379255	665	0.00098639148512004	0.740000696060517	normal	0.00849128142424185	1.07636485264258	up	0.111730464787018	0.405176202511439	normal	0.381643325234763	0.36156372440149	normal	[R]	General function prediction only	Cellular Component: cytoplasm (GO:0005737);; Cellular Component: intracellular membrane-bounded organelle (GO:0043231);; Biological Process: single-organism cellular process (GO:0044763);; Biological Process: anatomical structure development (GO:0048856);; Biological Process: regulation of biological process (GO:0050789);;	--	--	[R]
NNU_00478	NNU_00478	7.688484	507	10.651839	689	6.367932	440	8.918003	681	11.524516	789	9.481889	683	21.23477	1291	80.0634	5521	56.13715	4094	3.463554	238	4.305812	249	13.007222	794	37.711678	2309	31.405809	2011	5.217507	322	0.997943913163638	0.000752030929232901	normal	1.65064278584612e-05	2.19024201591841	up	0.624438801437116	-0.372110095628998	normal	0.0958680104621746	1.22888888340442	normal	[R]	General function prediction only	Cellular Component: nucleus (GO:0005634);; Cellular Component: cytoplasm (GO:0005737);; Cellular Component: cytosol (GO:0005829);; Molecular Function: alcohol dehydrogenase (NADP+) activity (GO:0008106);; Biological Process: response to cold (GO:0009409);; Biological Process: response to water deprivation (GO:0009414);; Biological Process: response to salt stress (GO:0009651);; Molecular Function…	--	--	[R]
NNU_00479	NNU_00479	0.0	0	0.0	0	0.0	0	0.0	0	0.0	0	0.0	0	0.0	0	0.0	0	0.0	0	0.13586	5	0.0	0	0.334673	11	0.0	0	0.0	0	0.0	0	--	--	--	--	--	--	--	--	--	--	--	--	--	--	Molecular Function: nucleotide binding (GO:0000166);; Molecular Function: ATP binding (GO:0005524);; Cellular Component: nucleus (GO:0005634);; Cellular Component: cytosol (GO:0005829);; Biological Process: purine nucleotide biosynthetic process (GO:0006164);; Biological Process: reciprocal meiotic recombination (GO:0007131);; Biological Process: tRNA processing (GO:0008033);; Cellular Component:…	K10760|1.25588e-134|vvi:100247527|K10760 adenylate dimethylallyltransferase (cytokinin synthase) [EC:2.5.1.27 2.5.1.112] | (RefSeq) adenylate isopentenyltransferase	Zeatin biosynthesis (ko00908)	[J]
NNU_00480	NNU_00480	24.385021	2496	23.7848	2386	24.337481	2611	29.331203	3475	25.649832	2725	29.105949	3255	22.528913	2126	39.902794	4272	42.605774	4824	27.3277	2913	27.630323	2472	13.465743	1275	30.550974	2903	41.274887	4103	23.546286	2253	0.637730246537491	-0.0820297807941438	normal	0.771458785231601	0.107834955891148	normal	0.351740656500205	-0.332143501438059	normal	0.676566090294882	0.140927945726251	normal	--	--	Molecular Function: RNA binding (GO:0003723);; Cellular Component: mitochondrion (GO:0005739);; Biological Process: phosphatidylglycerol biosynthetic process (GO:0006655);; Biological Process: RNA splicing (GO:0008380);; Cellular Component: plastid (GO:0009536);; Biological Process: response to abscisic acid (GO:0009737);; Biological Process: post-embryonic development (GO:0009791);; Biological P…	--	--	[L]
NNU_00481	NNU_00481	19.15719	546	26.388592	737	16.013977	479	40.145649	1325	34.43948	1019	37.361187	1164	41.66209	1095	32.672359	974	35.473125	1119	34.31031	1019	35.459923	884	47.437119	1251	70.861694	1875	55.772999	1544	22.380459	597	0.00588002092836269	0.584141580931739	normal	0.116787372298248	0.446989375457614	normal	0.0282121872957795	0.736469936972161	normal	0.0478153690324688	0.990236646229523	normal	--	--	--	K19476|2.15648e-72|tcc:TCM_009773|K19476 vacuolar protein sorting-associated protein IST1 | (RefSeq) Regulator of Vps4 activity in the MVB pathway protein	Endocytosis (ko04144)	[Z]
NNU_00482	NNU_00482	31.167521	2022	43.431423	2762	28.134436	1914	72.466866	5443	52.299129	3523	61.184132	4338	74.907349	4481	58.514191	3972	63.303707	4544	78.361328	5296	86.862045	4927	87.973335	5280	60.829304	3665	47.983322	3024	116.046593	7038	0.0084279669861189	0.575912613477846	normal	0.0281009545001282	0.548928809209649	normal	1.34986188305524e-06	1.0973741167203	up	0.113724722718105	0.991027139195279	normal	--	--	--	--	--	--
NNU_00483	NNU_00483	0.183586	17	0.322429	28	0.242151	23	0.0	0	0.037177	4	0.065432	7	0.032228	3	1.246328	116	1.243903	122	0.0	0	0.0	0	0.0	0	0.133378	11	0.0	0	0.32176	27	--	--	--	--	--	--	--	--	--	--	--	--	--	--	--	--	--	--
NNU_00484	NNU_00484	0.0	0	1.254834	26	1.165051	25	1.465775	35	0.726329	16	0.915854	21	3.581218	68	1.610023	35	3.079802	70	1.807932	39	2.148851	39	1.904098	37	0.628866	12	0.568928	12	8.605156	165	--	--	--	0.38800262826354	1.13809877270861	normal	0.481016408056214	0.941152122854582	normal	--	--	--	[J]	Translation, ribosomal structure and biogenesis	Cellular Component: intracellular (GO:0005622);; Cellular Component: intracellular organelle (GO:0043229);; Cellular Component: cytoplasmic part (GO:0044444);;	K02876|1.39787e-24|cmo:103489288|K02876 large subunit ribosomal protein L15 | (RefSeq) 50S ribosomal protein L15, chloroplastic	Ribosome (ko03010)	[J]
NNU_00485	NNU_00485	7.369032	483	9.336847	600	6.849637	471	10.341149	785	11.13318	758	10.153562	727	14.216825	859	12.433254	853	13.647184	990	11.402759	779	10.992744	630	12.653755	767	10.293071	627	10.586316	674	10.069036	617	0.423029782320568	0.141925181452644	normal	0.0539002104872787	0.37819115274041	normal	0.128773134480922	0.368322634524049	normal	0.589651904460602	0.193115363862964	normal	--	--	Biological Process: RNA processing (GO:0006396);; Biological Process: cellular process (GO:0009987);; Biological Process: posttranscriptional gene silencing by RNA (GO:0035194);; Cellular Component: cell part (GO:0044464);;	--	--	--
NNU_00486	NNU_00486	0.0	0	0.0	0	0.0	0	0.0	0	0.0	0	0.0	0	0.0	0	0.0	0	0.0	0	0.0	0	0.0	0	0.0	0	0.0	0	0.0	0	0.0	0	--	--	--	--	--	--	--	--	--	--	--	--	--	--	Biological Process: specification of floral organ identity (GO:0010093);; Biological Process: cell differentiation (GO:0030154);; Biological Process: floral organ development (GO:0048437);; Biological Process: floral whorl development (GO:0048438);; Biological Process: carpel development (GO:0048440);; Biological Process: stamen development (GO:0048443);; Biological Process: phyllome development …	--	--	--
NNU_00487	NNU_00487	1.098602	36	2.821078	90	0.891907	31	0.36483	14	0.0	0	0.173648	7	0.183991	6	0.0	0	0.221948	8	0.0	0	0.0	0	0.0	0	0.0	0	0.0	0	0.471933	15	--	--	--	--	--	--	--	--	--	--	--	--	--	--	Biological Process: MAPK cascade (GO:0000165);; Biological Process: mRNA splicing, via spliceosome (GO:0000398);; Biological Process: RNA methylation (GO:0001510);; Molecular Function: transcription factor activity, sequence-specific DNA binding (GO:0003700);; Cellular Component: cytosol (GO:0005829);; Biological Process: protein targeting to membrane (GO:0006612);; Biological Process: response t…	--	--	--
NNU_00488	NNU_00488	2672.358887	236440	2490.195068	215926	3356.603271	311303	879.49115	90080	610.181641	56046	689.151733	66628	107.150398	8742	791.162903	73228	422.023285	41311	1121.509644	103352	925.105408	71551	386.837708	31659	151.30159	12431	150.130585	12901	269.963593	22328	2.38085975786975e-20	-2.25662756164488	down	6.25233693311873e-06	-2.96611349259645	down	1.44382619175621e-06	-2.04421769977738	down	5.90733333688183e-16	-3.95040652268908	down	--	--	Molecular Function: endonuclease activity (GO:0004519);; Cellular Component: mitochondrion (GO:0005739);; Cellular Component: chloroplast (GO:0009507);; Biological Process: thylakoid membrane organization (GO:0010027);; Biological Process: phloem or xylem histogenesis (GO:0010087);; Biological Process: photosystem II assembly (GO:0010207);; Biological Process: leaf vascular tissue pattern formati…	--	--	[R]
NNU_00489	NNU_00489	13740.263672	415040	12198.814453	361126	18400.316406	582609	3370.504395	117858	2299.40918	72106	2487.031738	82090	534.510254	14887	4339.191895	137116	2313.756348	77324	5081.023926	159859	3665.459473	96788	1184.625854	33099	572.909363	16070	546.66394	16038	1214.333984	34289	4.37434462742135e-23	-2.72752593033319	down	2.37840977800279e-05	-2.89490140832628	down	8.1979238758959e-06	-2.38028391112547	down	3.56993874021367e-14	-4.23912441523984	down	--	--	Molecular Function: monooxygenase activity (GO:0004497);; Molecular Function: protein binding (GO:0005515);; Cellular Component: chloroplast (GO:0009507);; Cellular Component: chloroplast ribulose bisphosphate carboxylase complex (GO:0009573);; Cellular Component: thylakoid (GO:0009579);; Biological Process: response to blue light (GO:0009637);; Biological Process: photorespiration (GO:0009853);;…	--	--	--
NNU_00490	NNU_00490	0.0	0	0.0	0	0.0	0	0.0	0	0.0	0	0.0	0	0.0	0	0.0	0	0.0	0	0.0	0	0.0	0	0.0	0	0.0	0	0.0	0	0.0	0	--	--	--	--	--	--	--	--	--	--	--	--	--	--	--	--	--	[P]
NNU_00491	NNU_00491	1.444604	48	1.234615	40	1.287117	44	118.489998	4467	97.394524	3293	273.331543	9726	67.821114	2037	39.154449	1334	64.715118	2332	113.557983	3852	108.689575	3094	93.768593	2825	63.282356	1914	72.697784	2300	650.207336	19792	2.87221215809138e-51	6.49336961776585	up	9.31048370625998e-46	4.93166769928674	up	5.6340477022996e-200	6.04567176523729	up	1.1691515380813e-13	6.84404897180582	up	--	--	Biological Process: response to hypoxia (GO:0001666);; Biological Process: regionalization (GO:0003002);; Biological Process: regulation of transcription, DNA-templated (GO:0006355);; Biological Process: response to gibberellin (GO:0009739);; Biological Process: systemic acquired resistance, salicylic acid mediated signaling pathway (GO:0009862);; Biological Process: response to nitrate (GO:00101…	--	--	--
NNU_00492	NNU_00492	13.457624	225	9.024427	148	8.787556	154	15.920506	308	14.655201	255	10.720387	196	6.937569	107	18.135244	318	15.756821	292	15.241315	266	18.828135	276	9.102202	141	27.079121	421	16.874117	274	5.964566	94	0.810498866455111	0.0993240105595581	normal	0.942520300652935	-0.0478444654368069	normal	0.659625431598574	0.214124283248939	normal	0.642497015155627	0.365105279734115	normal	--	--	--	--	--	--
NNU_00493	NNU_00493	0.0	0	0.0	0	0.0	0	0.0	0	0.0	0	0.0	0	0.0	0	0.0	0	0.0	0	0.0	0	0.0	0	0.0	0	0.0	0	0.0	0	0.0	0	--	--	--	--	--	--	--	--	--	--	--	--	--	--	--	--	--	--
NNU_00494	NNU_00494	0.0	0	0.0	0	0.0	0	0.0	0	0.0	0	0.0	0	0.0	0	0.0	0	0.0	0	0.0	0	0.0	0	0.0	0	0.0	0	0.0	0	0.0	0	--	--	--	--	--	--	--	--	--	--	--	--	--	--	Cellular Component: mitochondrial respiratory chain complex I (GO:0005747);; Biological Process: photorespiration (GO:0009853);; Cellular Component: mitochondrial membrane (GO:0031966);; Cellular Component: respiratory chain complex I (GO:0045271);;	K03966|2.30976e-14|sly:101259414|K03966 NADH dehydrogenase (ubiquinone) 1 beta subcomplex subunit 10 | (RefSeq) NADH dehydrogenase [ubiquinone] 1 beta subcomplex subunit 10-A	Oxidative phosphorylation (ko00190)	[C]
NNU_00495	NNU_00495	0.0	0	0.0	0	0.0	0	0.0	0	0.117964	4	0.0	0	0.0	0	0.0	0	0.0	0	0.0	0	0.0	0	0.0	0	0.0	0	0.0	0	0.15484	4	--	--	--	--	--	--	--	--	--	--	--	--	[R]	General function prediction only	Biological Process: cell morphogenesis (GO:0000902);; Molecular Function: DNA binding (GO:0003677);; Molecular Function: protein binding (GO:0005515);; Molecular Function: GTP binding (GO:0005525);; Cellular Component: endoplasmic reticulum (GO:0005783);; Cellular Component: Golgi apparatus (GO:0005794);; Cellular Component: cytosol (GO:0005829);; Cellular Component: plasma membrane (GO:0005886);…	--	--	[U]
NNU_00496	NNU_00496	0.0	0	0.0	0	0.0	0	0.0	0	0.0	0	0.0	0	0.0	0	0.0	0	0.0	0	0.0	0	0.0	0	0.0	0	0.0	0	0.0	0	0.0	0	--	--	--	--	--	--	--	--	--	--	--	--	--	--	Biological Process: metal ion transport (GO:0030001);; Molecular Function: metal ion binding (GO:0046872);;	--	--	[P]
NNU_00497	NNU_00497	28.079416	2274	30.702202	2437	27.304113	2318	27.744209	2601	27.059408	2275	27.803375	2461	25.041605	1870	32.833752	2782	29.352255	2630	32.918476	2777	30.091711	2131	22.750435	1705	26.580181	1999	30.824848	2425	19.2255	1456	0.000369320638606987	-0.349139958155357	normal	0.0124088201544169	-0.388655157930319	normal	0.169773209487732	-0.235844235807324	normal	0.0660587378422462	-0.408198930613555	normal	--	--	--	K13162|0|vvi:100253195|K13162 poly(rC)-binding protein 2/3/4 | (RefSeq) KH domain-containing protein At4g18375	--	[AR]
NNU_00498	NNU_00498	2.154828	54	1.036259	26	1.718788	45	1.220359	35	0.712304	19	0.0	0	0.0	0	0.0	0	0.086136	3	0.784607	21	0.442664	10	0.889642	21	2.747545	63	1.458041	35	0.0	0	--	--	--	--	--	--	--	--	--	0.75744137028287	-0.509576652630351	normal	--	--	--	--	--	--
NNU_00499	NNU_00499	86.187111	4063	56.769993	2623	99.723785	4927	17.499931	955	35.37479	1731	72.217209	3720	3.206041	140	26.387039	1301	14.53157	758	56.200794	2759	27.901073	1150	54.426235	2373	34.280769	1501	46.039696	2108	5.680739	251	0.024369007366402	-1.23273046227731	normal	0.00011443204253513	-2.73630614148899	down	0.0311892748335837	-1.02238213750073	normal	0.0170590427952084	-1.7642538088958	normal	--	--	Molecular Function: phosphorelay response regulator activity (GO:0000156);; Biological Process: phosphorelay signal transduction system (GO:0000160);; Molecular Function: DNA binding (GO:0003677);; Molecular Function: transcription factor activity, sequence-specific DNA binding (GO:0003700);; Cellular Component: nucleus (GO:0005634);; Cellular Component: mitochondrion (GO:0005739);; Biological Pr…	--	--	[K]
NNU_00500	NNU_00500	1.108321	65	2.731902	157	3.543578	217	0.054165	4	0.29221	18	0.0	0	0.287259	16	0.178375	11	0.042542	3	0.359844	22	0.0	0	0.134737	8	0.855093	47	0.832695	48	0.342964	19	2.59578612275971e-05	-4.14741183529969	down	1.29654657484051e-06	-3.85551554372194	down	0.000482678426298927	-3.66057671913496	down	0.0020280259467013	-2.02965990189672	down	[E]	Amino acid transport and metabolism	Biological Process: RNA splicing, via endonucleolytic cleavage and ligation (GO:0000394);; Cellular Component: cytoplasm (GO:0005737);; Biological Process: DNA replication (GO:0006260);; Biological Process: DNA methylation (GO:0006306);; Biological Process: cell proliferation (GO:0008283);; Molecular Function: S-adenosylmethionine-homocysteine S-methyltransferase activity (GO:0008898);; Biologica…	K00547|0|fve:101292308|K00547 homocysteine S-methyltransferase [EC:2.1.1.10] | (RefSeq) homocysteine S-methyltransferase 1	Cysteine and methionine metabolism (ko00270)	[E]
NNU_00501	NNU_00501	0.0	0	0.0	0	0.0	0	0.0	0	0.0	0	0.0	0	0.0	0	0.0	0	0.0	0	0.0	0	0.0	0	0.0	0	0.0	0	0.0	0	0.0	0	--	--	--	--	--	--	--	--	--	--	--	--	--	--	Biological Process: very long-chain fatty acid metabolic process (GO:0000038);; Biological Process: sulfur amino acid metabolic process (GO:0000096);; Biological Process: polysaccharide biosynthetic process (GO:0000271);; Cellular Component: extracellular region (GO:0005576);; Cellular Component: nucleus (GO:0005634);; Cellular Component: endoplasmic reticulum (GO:0005783);; Biological Process: a…	--	--	--
NNU_00502	NNU_00502	0.025552	1	0.0	0	0.0	0	0.0	0	0.0	0	0.0	0	0.0	0	0.0	0	0.0	0	0.0	0	0.0	0	0.0	0	0.0	0	0.0	0	0.0	0	--	--	--	--	--	--	--	--	--	--	--	--	--	--	Biological Process: very long-chain fatty acid metabolic process (GO:0000038);; Biological Process: sulfur amino acid metabolic process (GO:0000096);; Biological Process: polysaccharide biosynthetic process (GO:0000271);; Cellular Component: extracellular region (GO:0005576);; Cellular Component: nucleus (GO:0005634);; Cellular Component: endoplasmic reticulum (GO:0005783);; Biological Process: a…	--	--	--
NNU_00503	NNU_00503	8.502396	454	15.225859	796	20.016537	1120	0.0	0	0.056298	4	0.0	0	0.0	0	7.588339	424	3.386152	200	0.0	0	0.0	0	0.0	0	0.0	0	0.0	0	1.027732	52	4.42582391049634e-35	-8.93198842313193	down	0.155670746361105	-1.89401538224295	normal	1.25571818328914e-21	-10.4807460185094	down	0.111913551706737	-2.81360699079694	normal	--	--	Biological Process: very long-chain fatty acid metabolic process (GO:0000038);; Biological Process: sulfur amino acid metabolic process (GO:0000096);; Biological Process: polysaccharide biosynthetic process (GO:0000271);; Cellular Component: extracellular region (GO:0005576);; Cellular Component: nucleus (GO:0005634);; Cellular Component: endoplasmic reticulum (GO:0005783);; Biological Process: a…	K15397|0|tcc:TCM_009924|K15397 3-ketoacyl-CoA synthase [EC:2.3.1.199] | (RefSeq) 3-ketoacyl-CoA synthase 6	Fatty acid elongation (ko00062)	--
NNU_00504	NNU_00504	118.314476	6299	165.83371	8653	170.108414	9493	16.847063	1039	21.840118	1208	18.243757	1062	32.973186	1619	357.001923	19882	195.640961	11523	16.994783	943	13.721668	639	0.395324	20	15.956326	789	29.144497	1507	1.733791	87	3.35711429920805e-54	-3.26833314588354	down	0.951136126730518	-0.0607483223069431	normal	5.55068717960337e-05	-3.80502471851297	down	1.92847507931968e-05	-3.39752919287663	down	[Q]	Secondary metabolites biosynthesis, transport and catabolism	Biological Process: very long-chain fatty acid metabolic process (GO:0000038);; Biological Process: sulfur amino acid metabolic process (GO:0000096);; Biological Process: polysaccharide biosynthetic process (GO:0000271);; Cellular Component: extracellular region (GO:0005576);; Cellular Component: nucleus (GO:0005634);; Cellular Component: endoplasmic reticulum (GO:0005783);; Biological Process: a…	K15397|0|tcc:TCM_009924|K15397 3-ketoacyl-CoA synthase [EC:2.3.1.199] | (RefSeq) 3-ketoacyl-CoA synthase 6	Fatty acid elongation (ko00062)	--
NNU_00505	NNU_00505	0.0	0	0.102145	7	0.126437	9	0.0	0	0.0	0	0.0	0	0.0	0	0.682939	48	1.478485	109	0.04119	3	0.0	0	0.0	0	0.480798	30	0.482286	32	1.881945	117	--	--	--	--	--	--	--	--	--	0.0122017325173939	3.01151366044475	normal	[Q]	Secondary metabolites biosynthesis, transport and catabolism	Molecular Function: monooxygenase activity (GO:0004497);; Molecular Function: iron ion binding (GO:0005506);; Molecular Function: steroid hydroxylase activity (GO:0008395);; Molecular Function: electron carrier activity (GO:0009055);; Biological Process: response to light stimulus (GO:0009416);; Cellular Component: plasmodesma (GO:0009506);; Biological Process: response to brassinosteroid (GO:000…	K10717|0|vvi:100258332|K10717 cytokinin trans-hydroxylase | (RefSeq) cytokinin hydroxylase	Zeatin biosynthesis (ko00908)	[QI]
NNU_00506	NNU_00506	0.0	0	0.503571	18	0.233859	9	2.092454	85	3.188408	116	2.599594	100	8.943608	288	6.050772	222	4.148895	161	2.641127	97	1.294662	40	1.332104	44	5.855245	190	5.690269	193	0.617412	21	0.00214888695979321	2.83699539550548	up	0.000106289949484007	3.76921870569998	up	0.0394822003663415	2.31331813738237	normal	--	--	--	[MG]	Cell wall/membrane/envelope biogenesis;; Carbohydrate transport and metabolism	Molecular Function: nucleotide binding (GO:0000166);; Biological Process: alternative mRNA splicing, via spliceosome (GO:0000380);; Molecular Function: double-stranded DNA binding (GO:0003690);; Molecular Function: single-stranded DNA binding (GO:0003697);; Molecular Function: mRNA binding (GO:0003729);; Molecular Function: protein kinase activity (GO:0004672);; Molecular Function: calmodulin bin…	--	--	[V]
NNU_00507	NNU_00507	0.0	0	0.0	0	0.0	0	0.0	0	0.0	0	0.0	0	0.0	0	0.0	0	0.0	0	0.0	0	0.0	0	0.0	0	0.0	0	0.0	0	0.0	0	--	--	--	--	--	--	--	--	--	--	--	--	[V]	Defense mechanisms	Molecular Function: ATP binding (GO:0005524);; Cellular Component: mitochondrion (GO:0005739);; Cellular Component: vacuolar lumen (GO:0005775);; Cellular Component: plasma membrane (GO:0005886);; Biological Process: obsolete ATP catabolic process (GO:0006200);; Biological Process: vacuolar transport (GO:0007034);; Biological Process: response to water deprivation (GO:0009414);; Biological Proces…	--	--	[Q]
NNU_00508	NNU_00508	3.837774	489	4.346803	542	4.503611	601	5.345434	787	2.152411	285	3.234046	450	3.734256	438	7.784822	1036	8.601386	1211	4.312615	572	4.801166	534	2.023407	239	3.942223	466	4.464461	552	1.086423	130	0.196986844195017	-0.52822252745312	normal	0.601588654287462	0.234381840968998	normal	0.290832404677458	-0.433343922466616	normal	0.245629437763974	-0.705713946496629	normal	--	--	Molecular Function: protein binding (GO:0005515);; Biological Process: regulation of transcription, DNA-templated (GO:0006355);; Biological Process: protein import into nucleus (GO:0006606);; Biological Process: response to stress (GO:0006950);; Biological Process: response to temperature stimulus (GO:0009266);; Biological Process: response to light stimulus (GO:0009416);; Biological Process: hor…	--	--	--
NNU_00509	NNU_00509	1.929906	62	3.518271	110	2.576704	86	2.149918	79	6.439598	212	2.414168	84	10.265142	300	7.028206	233	8.674099	304	3.108229	103	3.011132	84	4.395611	129	9.373576	276	7.431567	229	1.848363	55	0.805285896571954	0.166419553515253	normal	0.000442722826113808	1.28031627774822	up	0.703339850266795	0.194226393759904	normal	0.227868848407185	0.884525558726214	normal	--	--	Cellular Component: extracellular region (GO:0005576);; Cellular Component: cell wall (GO:0005618);; Cellular Component: endoplasmic reticulum (GO:0005783);; Cellular Component: endoplasmic reticulum membrane (GO:0005789);; Biological Process: signal peptide processing (GO:0006465);; Cellular Component: plasmodesma (GO:0009506);; Cellular Component: chloroplast (GO:0009507);; Cellular Component: …	K12948|2.42493e-89|pda:103712915|K12948 signal peptidase complex subunit 3 [EC:3.4.-.-] | (RefSeq) probable signal peptidase complex subunit 3	Protein export (ko03060)	[U]
NNU_00510	NNU_00510	0.300957	39	0.295761	37	0.519626	70	0.090144	14	0.030837	5	0.091838	13	0.0	0	4.346879	577	1.255435	177	0.030298	4	0.049939	6	0.061979	8	0.084398	10	0.047873	6	0.033659	4	0.000100725837381091	-2.50699628214078	down	0.346575736706554	1.37754512215951	normal	2.31011436586772e-05	-2.97923178266243	down	0.000117858069154344	-2.85427072011226	down	[G]	Carbohydrate transport and metabolism	Molecular Function: alpha-1,4-glucosidase activity (GO:0004558);; Cellular Component: cytosol (GO:0005829);; Biological Process: starch metabolic process (GO:0005982);; Molecular Function: xylan 1,4-beta-xylosidase activity (GO:0009044);; Cellular Component: plant-type cell wall (GO:0009505);; Cellular Component: plasmodesma (GO:0009506);; Cellular Component: chloroplast (GO:0009507);; Biological…	--	--	[G]
NNU_00511	NNU_00511	51.353264	864	48.360352	798	49.107971	866	85.4524	1664	68.072716	1189	95.197426	1750	72.605545	1126	45.812164	806	45.098988	840	60.170841	1054	63.796291	938	221.099472	3440	74.982025	1171	57.712795	943	58.46508	920	0.0416734160121115	0.442449637270062	normal	0.514533780062645	-0.258319284892523	normal	0.141170958470134	1.01769034212298	normal	0.728369543717421	0.143624584866819	normal	--	--	--	--	--	[A]
NNU_00512	NNU_00512	13.703358	1401	37.923187	3800	60.374554	6470	0.347134	42	0.20668	22	0.423271	48	0.327007	31	16.085621	1721	14.106549	1596	0.316515	34	0.0	0	0.0	0	0.147915	15	0.0	0	1.900953	182	3.37178600697089e-38	-6.88684364444764	down	0.0620859657431889	-2.0046918106579	normal	0.00231736546570171	-4.97248033749322	down	0.0194308407856514	-3.72575297845834	normal	--	--	Cellular Component: Golgi apparatus (GO:0005794);; Cellular Component: plasma membrane (GO:0005886);; Biological Process: iron ion transport (GO:0006826);; Biological Process: intra-Golgi vesicle-mediated transport (GO:0006891);; Cellular Component: plasmodesma (GO:0009506);; Biological Process: response to wounding (GO:0009611);; Biological Process: response to nematode (GO:0009624);; Cellular C…	--	--	[E]
NNU_00513	NNU_00513	0.980022	20	1.152125	24	0.356252	8	0.0	0	0.0	0	0.0	0	0.0	0	0.0	0	0.168775	4	0.354762	8	0.0	0	0.0	0	0.384557	8	0.0	0	0.0	0	--	--	--	--	--	--	--	--	--	--	--	--	--	--	Cellular Component: cytoplasm (GO:0005737);; Molecular Function: glycolipid transporter activity (GO:0017089);; Biological Process: glycolipid transport (GO:0046836);; Molecular Function: glycolipid binding (GO:0051861);;	--	--	[S]
NNU_00514	NNU_00514	40.300728	2389	46.655304	2711	41.296238	2566	72.876213	5001	79.804176	4911	76.618919	4963	63.683971	3481	76.475403	4742	69.983635	4590	63.912918	3946	67.02343	3473	79.500328	4359	92.050705	5067	87.438736	5034	63.421425	3514	1.45397303666657e-07	0.548790353934278	normal	0.011935334818662	0.306300418768146	normal	0.0357875497632405	0.507166559486253	normal	0.00109020441147366	0.686385446439086	normal	[O]	Posttranslational modification, protein turnover, chaperones	Molecular Function: damaged DNA binding (GO:0003684);; Molecular Function: binding (GO:0005488);; Cellular Component: nucleus (GO:0005634);; Biological Process: nucleotide-excision repair (GO:0006289);; Biological Process: proteasome-mediated ubiquitin-dependent protein catabolic process (GO:0043161);; Biological Process: cellular protein metabolic process (GO:0044267);;	--	--	[L]
NNU_00515	NNU_00515	0.0	0	0.0	0	0.0	0	0.0	0	0.0	0	0.0	0	0.0	0	0.0	0	0.0	0	0.0	0	0.0	0	0.0	0	0.0	0	0.0	0	0.0	0	--	--	--	--	--	--	--	--	--	--	--	--	--	--	Cellular Component: membrane (GO:0016020);;	--	--	--
NNU_00516	NNU_00516	0.0	0	0.0	0	0.0	0	0.0	0	0.0	0	0.0	0	0.0	0	0.0	0	0.0	0	0.0	0	0.0	0	0.0	0	0.0	0	0.0	0	0.0	0	--	--	--	--	--	--	--	--	--	--	--	--	--	--	Molecular Function: protein binding (GO:0005515);; Cellular Component: plasma membrane (GO:0005886);; Cellular Component: plasmodesma (GO:0009506);; Biological Process: heat acclimation (GO:0010286);; Biological Process: metal ion transport (GO:0030001);; Molecular Function: metal ion binding (GO:0046872);;	--	--	[P]
NNU_00517	NNU_00517	1.153095	82	1.604053	111	0.571051	43	67.933655	5538	9.962456	729	9.137575	704	16.232378	1054	4.716086	348	9.742638	759	56.972443	4179	64.053871	3943	13.820176	901	9.18882	601	3.903656	267	29.592497	1948	2.30694072434288e-08	4.15767001397973	up	1.10430611621357e-05	2.70434971025058	up	4.22866726553962e-16	4.90967679082228	up	0.00010541407771419	3.36836489825504	up	--	--	Biological Process: response to stress (GO:0006950);;	K19476|4.96654e-119|vvi:100249716|K19476 vacuolar protein sorting-associated protein IST1 | (RefSeq) uncharacterized LOC100249716	Endocytosis (ko04144)	[Z]
NNU_00518	NNU_00518	59.455502	3616	49.685543	2961	56.747761	3617	17.155035	1208	6.583526	416	8.007251	533	8.316489	467	9.618202	612	9.075272	611	29.163958	1848	23.594069	1255	6.884186	388	2.517074	143	1.240543	74	13.996854	796	2.24641015020308e-11	-2.64251228595609	down	2.72553843266081e-51	-3.02040836539888	down	0.00127474049457554	-1.70970483086231	down	0.00171186861429577	-2.95660576497669	down	--	--	Biological Process: isopentenyl diphosphate biosynthetic process, methylerythritol 4-phosphate pathway (GO:0019288);;	--	--	--
NNU_00519	NNU_00519	0.0	0	0.0	0	0.0	0	0.141038	4	0.0	0	0.0	0	0.0	0	0.0	0	0.797475	22	0.0	0	0.0	0	0.0	0	0.0	0	0.0	0	0.0	0	--	--	--	--	--	--	--	--	--	--	--	--	--	--	Biological Process: metal ion transport (GO:0030001);; Molecular Function: metal ion binding (GO:0046872);;	--	--	--
NNU_00520	NNU_00520	494.655121	10597	412.170746	8654	417.74704	9381	212.740921	5276	153.226822	3408	180.250229	4220	58.922199	1164	106.474632	2387	91.46534	2168	249.478256	5567	214.910187	4025	154.736359	3067	111.74929	2223	83.15007	1731	111.066429	2225	7.25245837717213e-14	-1.56971003889158	down	1.11766716233478e-22	-2.76345259996262	down	1.29379744589645e-08	-1.33415177219263	down	5.94917351759217e-10	-2.27472641518483	down	--	--	--	--	--	--
NNU_00521	NNU_00521	16.23201	2093	19.853943	2508	17.806938	2406	16.276417	2429	18.302984	2450	16.968222	2390	28.546856	3393	20.730801	2796	24.056606	3431	19.662573	2640	17.507469	1973	10.408012	1241	9.270684	1110	20.996462	2629	26.318684	3172	0.00649412967429449	-0.351607972337009	normal	0.866838028157864	0.0486804075475892	normal	0.143519219199243	-0.417392326320224	normal	0.918965698496072	-0.0819002264000313	normal	[RTKL]	General function prediction only;; Signal transduction mechanisms;; Transcription;; Replication, recombination and repair	Biological Process: response to reactive oxygen species (GO:0000302);; Molecular Function: protein serine/threonine kinase activity (GO:0004674);; Molecular Function: binding (GO:0005488);; Biological Process: nucleobase-containing compound metabolic process (GO:0006139);; Biological Process: protein phosphorylation (GO:0006468);; Biological Process: response to abiotic stimulus (GO:0009628);; Bi…	K08827|0|vvi:100247382|K08827 serine/threonine-protein kinase PRP4 [EC:2.7.11.1] | (RefSeq) serine/threonine-protein kinase prpf4B	--	[A]
NNU_00522	NNU_00522	53.035839	1843	64.068466	2182	58.604961	2135	40.806129	1642	35.119732	1267	35.450569	1346	9.677629	310	34.739727	1263	25.882811	995	62.56332	2264	36.635704	1113	14.399829	463	64.312119	2075	37.569324	1268	25.367645	824	4.3256399379657e-12	-0.944744150587306	normal	0.000494970312122505	-1.69746682542556	down	0.109789552396673	-0.874990792062248	normal	0.122344076285756	-0.702787270867555	normal	--	--	Molecular Function: structural constituent of ribosome (GO:0003735);; Cellular Component: chloroplast thylakoid membrane (GO:0009535);; Cellular Component: chloroplast stroma (GO:0009570);; Biological Process: stomatal complex morphogenesis (GO:0010103);; Biological Process: isopentenyl diphosphate biosynthetic process, methylerythritol 4-phosphate pathway (GO:0019288);; Cellular Component: intra…	K19032|2.50735e-62|pxb:103947821|K19032 30S ribosomal protein 3 | (RefSeq) 30S ribosomal protein 3, chloroplastic-like	--	--
NNU_00523	NNU_00523	0.0	0	0.0	0	0.0	0	0.0	0	0.0	0	0.0	0	0.0	0	0.0	0	0.0	0	0.0	0	0.0	0	0.0	0	0.0	0	0.0	0	0.0	0	--	--	--	--	--	--	--	--	--	--	--	--	--	--	Biological Process: phosphorelay signal transduction system (GO:0000160);; Cellular Component: nucleus (GO:0005634);; Cellular Component: cytosol (GO:0005829);; Biological Process: DNA-dependent DNA replication (GO:0006261);; Biological Process: double-strand break repair (GO:0006302);; Molecular Function: histidine phosphotransfer kinase activity (GO:0009927);; Biological Process: regulation of …	K06695|1.71186e-37|tcc:TCM_011833|K06695 26S proteasome regulatory subunit, ATPase 3, interacting protein | (RefSeq) Hop2	--	[T]
NNU_00524	NNU_00524	11.24734	298	11.23345	292	18.892412	525	0.0	0	0.0	0	0.0	0	0.163206	4	0.439257	13	0.944146	28	0.0	0	0.0	0	0.0	0	0.0	0	0.0	0	0.0	0	3.13587401463206e-20	-9.68660812884734	down	3.36484374333855e-15	-4.88135455809524	down	3.16581523639542e-17	-9.57383091995278	down	7.63808614859475e-18	-9.3348464471933	down	--	--	--	--	--	--
NNU_00525	NNU_00525	25.969803	2970	29.512136	3307	28.520014	3418	35.829075	4742	33.833515	4016	37.144131	4641	64.335701	6782	45.227352	5410	47.502396	6009	43.873016	5225	44.014183	4399	34.207664	3618	27.519281	2922	36.859158	4093	45.573193	4871	0.69958809395805	0.0549240188020701	normal	0.0649185030538977	0.503202815196308	normal	0.0379586529125883	0.310017271247045	normal	0.700652876436149	0.211446276567726	normal	--	--	Cellular Component: protein phosphatase type 2A complex (GO:0000159);; Molecular Function: protein binding (GO:0005515);; Cellular Component: cell wall (GO:0005618);; Cellular Component: nucleus (GO:0005634);; Cellular Component: plasma membrane (GO:0005886);; Biological Process: glucose catabolic process (GO:0006007);; Biological Process: N-terminal protein myristoylation (GO:0006499);; Biologic…	K03456|0|cic:CICLE_v10031047mg|K03456 serine/threonine-protein phosphatase 2A regulatory subunit A | (RefSeq) hypothetical protein	mRNA surveillance pathway (ko03015)	[T]
NNU_00526	NNU_00526	36.869156	3031	40.537407	3266	37.987526	3273	3.347544	319	3.291511	281	2.260193	203	4.839037	367	5.768069	496	4.163527	379	11.50914	986	5.451819	392	3.479788	265	1.163606	89	1.28241	103	7.400753	569	5.22129151624568e-86	-3.96924773166333	down	4.49984404207551e-65	-3.35246163414364	down	7.7309500086491e-10	-2.70646749774004	down	0.00010486987538465	-3.31377350179782	down	--	--	Biological Process: maltose metabolic process (GO:0000023);; Molecular Function: anion channel activity (GO:0005253);; Cellular Component: nucleus (GO:0005634);; Biological Process: purine nucleobase transport (GO:0006863);; Cellular Component: plant-type vacuole membrane (GO:0009705);; Biological Process: response to aluminum ion (GO:0010044);; Molecular Function: malate transmembrane transporte…	--	--	[R]
NNU_00527	NNU_00527	18.196966	1708	21.589178	1986	15.729154	1548	37.44593	4068	36.542217	3560	39.445374	4045	35.655483	3085	25.600191	2513	35.574566	3694	36.76096	3593	38.423744	3152	35.439301	3076	22.794456	1987	29.894558	2725	31.627516	2775	2.49324412724982e-08	0.745568609209698	normal	0.118637389386904	0.404370503364851	normal	8.66897203470508e-07	0.780647121359583	normal	0.32324195372207	0.415611849126142	normal	--	--	Biological Process: defense response (GO:0006952);; Molecular Function: peptidase activity (GO:0008233);; Biological Process: response to organic substance (GO:0010033);; Molecular Function: hydrolase activity (GO:0016787);; Biological Process: protein metabolic process (GO:0019538);; Cellular Component: intracellular membrane-bounded organelle (GO:0043231);; Biological Process: cellular metaboli…	--	--	[O]
NNU_00528	NNU_00528	8.740394	602	11.760758	793	10.925624	788	16.276793	1296	16.028234	1145	16.815315	1264	18.262089	1158	18.438723	1327	20.04336	1525	15.012193	1076	14.091262	848	15.013603	955	16.952116	1083	18.430374	1231	11.765998	757	0.0334103295650228	0.355351064414992	normal	0.00781500442609919	0.447731135555605	normal	0.225293642960346	0.275106437631254	normal	0.231459060423795	0.344006208986385	normal	[R]	General function prediction only	Biological Process: microtubule cytoskeleton organization (GO:0000226);; Molecular Function: binding (GO:0005488);; Cellular Component: nucleus (GO:0005634);; Biological Process: transcription, DNA-templated (GO:0006351);; Biological Process: transport (GO:0006810);; Biological Process: defense response (GO:0006952);; Biological Process: signal transduction (GO:0007165);; Biological Process: embr…	--	--	[T]
NNU_00529	NNU_00529	0.0	0	0.0	0	0.0	0	0.0	0	0.0	0	0.0	0	0.0	0	0.0	0	0.0	0	0.0	0	0.0	0	0.0	0	0.0	0	0.0	0	0.0	0	--	--	--	--	--	--	--	--	--	--	--	--	--	--	Cellular Component: vacuole (GO:0005773);; Cellular Component: plasma membrane (GO:0005886);; Biological Process: response to oxidative stress (GO:0006979);; Biological Process: negative regulation of cell proliferation (GO:0008285);; Biological Process: pollen sperm cell differentiation (GO:0048235);;	--	--	--
NNU_00530	NNU_00530	0.0	0	1.536933	27	1.388261	26	0.0	0	0.0	0	1.192283	23	0.0	0	1.484484	28	0.0	0	0.0	0	1.553759	24	2.775151	46	1.499128	25	1.275029	22	0.0	0	--	--	--	--	--	--	--	--	--	--	--	--	--	--	Cellular Component: peroxisomal membrane (GO:0005778);; Cellular Component: chloroplast envelope (GO:0009941);; Cellular Component: integral component of membrane (GO:0016021);;	K13347|3.26029e-26|vvi:100243066|K13347 peroxisomal membrane protein 2 | (RefSeq) protein sym-1	Peroxisome (ko04146)	[R]
NNU_00531	NNU_00531	5.228811	194	3.713841	135	0.333772	13	0.0	0	0.196929	8	0.228817	10	0.068282	3	0.0	0	0.115803	5	0.0	0	0.14507	5	0.443779	16	0.174349	6	0.044822	2	0.052149	2	--	--	--	--	--	--	--	--	--	--	--	--	[I]	Lipid transport and metabolism	Molecular Function: binding (GO:0005488);; Cellular Component: cytoplasm (GO:0005737);; Biological Process: defense response (GO:0006952);; Biological Process: cell death (GO:0008219);; Biological Process: toxin catabolic process (GO:0009407);; Biological Process: response to abiotic stimulus (GO:0009628);; Biological Process: anatomical structure morphogenesis (GO:0009653);; Biological Process: …	--	--	[V]
NNU_00532	NNU_00532	0.0	0	0.0	0	0.0	0	0.158547	6	1.352253	46	0.0	0	2.249144	67	0.210202	8	0.0	0	0.423391	15	0.137496	4	4.222684	126	0.930872	28	7.263068	227	0.0	0	--	--	--	--	--	--	--	--	--	--	--	--	--	--	Cellular Component: cytoplasm (GO:0005737);; Cellular Component: plasma membrane (GO:0005886);; Biological Process: response to oxidative stress (GO:0006979);; Biological Process: negative regulation of cell proliferation (GO:0008285);;	--	--	--
NNU_00533	NNU_00533	0.0	0	0.58691	40	0.053364	4	29.687029	2376	36.72319	2636	34.332901	2594	26.198496	1670	30.980619	2241	12.464739	954	35.32317	2544	84.688423	5118	209.024384	13365	22.385391	1437	53.186138	3571	13.373846	865	1.38670077480868e-05	5.52684937844666	up	4.88524512430202e-07	5.38086691689831	up	2.57063906217103e-06	6.61840815479049	up	4.94538069326729e-08	5.93021661671933	up	--	--	Cellular Component: cytoplasm (GO:0005737);; Cellular Component: plasma membrane (GO:0005886);; Biological Process: response to oxidative stress (GO:0006979);; Biological Process: negative regulation of cell proliferation (GO:0008285);;	--	--	--
NNU_00534	NNU_00534	0.0	0	0.0	0	0.0	0	1.454684	54	0.520113	18	0.279644	10	0.0	0	0.0	0	0.0	0	2.510917	83	5.507132	153	0.0	0	0.0	0	0.0	0	0.0	0	--	--	--	--	--	--	--	--	--	--	--	--	--	--	Cellular Component: cytoplasm (GO:0005737);; Cellular Component: plasma membrane (GO:0005886);; Biological Process: response to oxidative stress (GO:0006979);; Biological Process: negative regulation of cell proliferation (GO:0008285);; Biological Process: pollen sperm cell differentiation (GO:0048235);;	--	--	--
NNU_00535	NNU_00535	0.250241	11	0.0	0	0.086156	4	0.0	0	0.087586	4	0.240747	11	0.137788	6	0.11194	5	0.0	0	0.322645	14	0.156892	6	0.0	0	0.0	0	0.178212	8	0.0	0	--	--	--	--	--	--	--	--	--	--	--	--	--	--	Cellular Component: mitochondrion (GO:0005739);;	--	--	[R]
NNU_00536	NNU_00536	0.0	0	0.0	0	0.0	0	0.0	0	0.0	0	0.0	0	0.0	0	0.0	0	0.0	0	0.0	0	0.0	0	0.0	0	0.0	0	0.0	0	0.0	0	--	--	--	--	--	--	--	--	--	--	--	--	--	--	--	--	--	--
NNU_00537	NNU_00537	13.350157	1196	12.621505	1109	12.730268	1196	16.745514	1737	14.777393	1375	14.363083	1407	12.691056	1049	14.510352	1360	16.658686	1652	16.759018	1564	16.613817	1302	10.498479	870	16.443689	1368	18.318344	1594	9.880423	828	0.796495994300572	-0.0500675967186852	normal	0.237433573347379	-0.234992633805309	normal	0.832647147860938	-0.0609322557772928	normal	0.890936637212909	-0.054629948872433	normal	[O]	Posttranslational modification, protein turnover, chaperones	Molecular Function: protein binding (GO:0005515);; Molecular Function: ATP binding (GO:0005524);; Cellular Component: cytoplasm (GO:0005737);; Cellular Component: cytosol (GO:0005829);; Cellular Component: plasma membrane (GO:0005886);; Biological Process: gluconeogenesis (GO:0006094);; Biological Process: nucleobase-containing compound metabolic process (GO:0006139);; Biological Process: protein…	K09498|0|vvi:100249757|K09498 T-complex protein 1 subunit zeta | (RefSeq) T-complex protein 1 subunit zeta 1	--	[O]
NNU_00538	NNU_00538	0.0	0	0.0	0	0.0	0	0.0	0	0.0	0	0.0	0	0.0	0	0.0	0	0.0	0	0.0	0	0.0	0	0.0	0	0.0	0	0.0	0	0.0	0	--	--	--	--	--	--	--	--	--	--	--	--	--	--	Biological Process: MAPK cascade (GO:0000165);; Molecular Function: transcription factor activity, sequence-specific DNA binding (GO:0003700);; Molecular Function: calmodulin binding (GO:0005516);; Cellular Component: nucleus (GO:0005634);; Cellular Component: cytoplasm (GO:0005737);; Biological Process: regulation of transcription, DNA-templated (GO:0006355);; Biological Process: protein targeti…	K14431|3.1261e-29|cit:102627577|K14431 transcription factor TGA | (RefSeq) transcription factor PERIANTHIA-like	Plant hormone signal transduction (ko04075)	--
NNU_00539	NNU_00539	0.42025	28	0.678654	45	0.650031	46	0.156292	13	0.0	0	0.0	0	0.337583	21	0.434841	31	0.919234	68	0.122081	9	0.0	0	0.0	0	0.0	0	0.282533	19	0.531002	33	--	--	--	0.535730119522157	-0.443074303298606	normal	--	--	--	0.50381288081764	-0.997011703893461	normal	--	--	Biological Process: MAPK cascade (GO:0000165);; Molecular Function: transcription factor activity, sequence-specific DNA binding (GO:0003700);; Molecular Function: calmodulin binding (GO:0005516);; Cellular Component: nucleus (GO:0005634);; Cellular Component: cytoplasm (GO:0005737);; Biological Process: regulation of transcription, DNA-templated (GO:0006355);; Biological Process: protein targeti…	K14431|0|vvi:100249239|K14431 transcription factor TGA | (RefSeq) transcription factor TGA2.3	Plant hormone signal transduction (ko04075)	--
NNU_00540	NNU_00540	4.03389	215	4.084506	213	1.92411	108	14.2068	874	10.738292	592	12.494852	725	4.038683	198	1.816053	101	1.716838	101	11.262683	623	11.174874	519	8.005264	394	13.079329	645	8.982975	464	4.754961	236	2.68311173640392e-06	1.5948769424992	up	0.247269499223751	-0.750389335194043	normal	0.000290603110267203	1.35951475839538	up	0.0411437314540433	1.13084120967963	normal	[DZ]	Cell cycle control, cell division, chromosome partitioning;; Cytoskeleton	Molecular Function: protein binding (GO:0005515);; Cellular Component: cytoplasm (GO:0005737);; Biological Process: response to UV (GO:0009411);; Cellular Component: intracellular organelle (GO:0043229);;	--	--	[S]
NNU_00541	NNU_00541	9.035254	955	10.565223	1094	9.565187	1059	16.840155	2059	19.287859	2115	18.136713	2094	15.525023	1512	19.311415	2134	17.142141	2004	14.001087	1541	15.351149	1418	16.37385	1600	13.08274	1284	19.247892	1975	8.482014	838	3.23831551252002e-06	0.605241456789821	normal	0.00365847549096551	0.426355791465256	normal	0.0453009315203428	0.437705109743673	normal	0.595197401009344	0.216273815536264	normal	--	--	Biological Process: microtubule cytoskeleton organization (GO:0000226);; Molecular Function: binding (GO:0005488);; Cellular Component: nucleus (GO:0005634);; Cellular Component: cytoplasm (GO:0005737);; Biological Process: post-embryonic development (GO:0009791);; Biological Process: cellular process (GO:0009987);; Biological Process: protein modification by small protein conjugation (GO:0032446…	K09313|0|tcc:TCM_012282|K09313 homeobox protein cut-like | (RefSeq) CCAAT-displacement protein alternatively spliced product isoform 1	--	[K]
NNU_00542	NNU_00542	248.830383	5624	228.531296	5062	261.361053	6192	340.502441	8909	474.792084	11141	368.095062	9091	270.163086	5630	222.81633	5269	179.028015	4477	377.38385	8884	368.358673	7278	622.488831	13014	833.052979	17483	660.687378	14503	315.730591	6671	0.101847356235653	0.378914106902778	normal	0.0821353307016455	-0.53518546097531	normal	0.087215430723024	0.681658347274134	normal	0.0184990172768415	0.998252538766133	normal	[T]	Signal transduction mechanisms	Biological Process: DNA damage checkpoint (GO:0000077);; Molecular Function: phospholipase A2 activity (GO:0004623);; Molecular Function: ATP binding (GO:0005524);; Cellular Component: cell wall (GO:0005618);; Cellular Component: nuclear envelope (GO:0005635);; Cellular Component: mitochondrion (GO:0005739);; Cellular Component: Golgi apparatus (GO:0005794);; Cellular Component: cytosol (GO:00058…	--	--	[O]
NNU_00543	NNU_00543	0.126021	10	0.442183	34	0.603159	50	10.660974	960	10.232014	827	11.688644	994	7.785375	559	2.845304	232	3.921975	338	9.041706	733	12.813081	872	9.804387	706	5.569285	403	7.918253	599	3.063746	223	4.38974788318937e-20	4.37460085642334	up	2.18335757827751e-05	3.0338625543076	up	3.08764460694869e-15	4.3830242643367	up	1.58449880577134e-07	3.37220622166135	up	--	--	Cellular Component: integral component of membrane (GO:0016021);;	--	--	[I]
NNU_00544	NNU_00544	1.717906	77	2.121186	93	1.446544	68	4.400597	228	4.954129	230	4.376388	214	9.755558	402	5.261721	246	6.020497	298	3.461571	161	4.809177	188	3.501745	145	6.528502	271	5.765293	250	3.622975	152	1.83767304509315e-05	1.08623554436929	up	0.000196246376363348	1.57560900138698	up	0.00396888353061198	0.930545663857427	normal	0.000218735639029639	1.33495636116039	up	[J]	Translation, ribosomal structure and biogenesis	Molecular Function: aminoacyl-tRNA hydrolase activity (GO:0004045);; Cellular Component: mitochondrion (GO:0005739);; Biological Process: translation (GO:0006412);; Biological Process: heme biosynthetic process (GO:0006783);; Cellular Component: chloroplast (GO:0009507);; Biological Process: leaf morphogenesis (GO:0009965);; Biological Process: mRNA modification (GO:0016556);; Biological Process:…	K01056|3.64599e-115|pper:PRUPE_ppa010131mg|K01056 peptidyl-tRNA hydrolase, PTH1 family [EC:3.1.1.29] | (RefSeq) hypothetical protein	--	[J]
NNU_00545	NNU_00545	29.949364	1588	57.088306	2967	90.192039	5013	6.03769	371	5.399698	298	5.417849	314	6.716248	329	100.92572	5599	105.944138	6215	5.023028	278	2.292853	107	0.17277	9	5.482038	270	8.103791	418	3.346682	166	2.96683604148622e-19	-3.62641053449203	down	0.884222681986139	-0.163303537135345	normal	7.17373809245827e-07	-4.47746240315164	down	1.25524079388695e-11	-3.56154158202385	down	--	--	Molecular Function: aspartic-type endopeptidase activity (GO:0004190);; Cellular Component: extracellular region (GO:0005576);; Cellular Component: endoplasmic reticulum (GO:0005783);; Biological Process: proteolysis (GO:0006508);; Biological Process: defense response (GO:0006952);; Biological Process: response to water deprivation (GO:0009414);; Biological Process: salicylic acid metabolic proce…	--	--	[O]
NNU_00546	NNU_00546	0.0	0	0.0	0	0.0	0	0.0	0	0.0	0	0.0	0	0.0	0	0.0	0	0.07536	10	0.0	0	0.0	0	0.037381	4	0.0	0	0.0	0	0.0	0	--	--	--	--	--	--	--	--	--	--	--	--	--	--	Molecular Function: binding (GO:0005488);;	K15078|1.69931e-160|pop:POPTR_0005s14930g|K15078 structure-specific endonuclease subunit SLX1 [EC:3.6.1.-] | (RefSeq) hypothetical protein	--	[T]
NNU_00547	NNU_00547	0.0	0	0.0	0	0.0	0	0.0	0	0.0	0	0.0	0	0.0	0	0.144206	5	0.0	0	0.0	0	0.0	0	0.0	0	0.0	0	0.0	0	0.0	0	--	--	--	--	--	--	--	--	--	--	--	--	[RTKL]	General function prediction only;; Signal transduction mechanisms;; Transcription;; Replication, recombination and repair	Molecular Function: protein kinase activity (GO:0004672);; Cellular Component: mitochondrion (GO:0005739);; Cellular Component: vacuolar membrane (GO:0005774);; Biological Process: cellular glucan metabolic process (GO:0006073);; Biological Process: steroid biosynthetic process (GO:0006694);; Biological Process: phosphorus metabolic process (GO:0006793);; Biological Process: amino acid transport …	--	--	--
NNU_00548	NNU_00548	0.913776	105	2.040494	229	0.263537	32	7.166861	947	7.023722	832	6.403499	799	9.903722	1042	2.245497	268	2.429376	307	3.692288	439	2.335351	233	1.928622	204	8.283343	878	12.559123	1392	10.314837	1100	8.94630602320645e-05	2.34574302842541	up	0.0663113457134883	1.69156839940645	normal	0.165230611670694	1.06548873463523	normal	2.27192386563431e-05	2.96193143942549	up	--	--	Molecular Function: binding (GO:0005488);; Biological Process: defense response (GO:0006952);;	--	--	[T]
NNU_00549	NNU_00549	0.0	0	0.0	0	0.0	0	0.0	0	0.287209	7	0.0	0	0.0	0	0.0	0	0.668451	17	0.0	0	0.0	0	0.0	0	0.0	0	0.0	0	0.0	0	--	--	--	--	--	--	--	--	--	--	--	--	--	--	Molecular Function: binding (GO:0005488);;	K15078|3.40608e-32|pop:POPTR_0005s14910g|K15078 structure-specific endonuclease subunit SLX1 [EC:3.6.1.-] | (RefSeq) hypothetical protein	--	[T]
NNU_00550	NNU_00550	0.0	0	0.0	0	0.0	0	0.0	0	0.0	0	0.0	0	0.0	0	0.0	0	0.0	0	0.0	0	0.0	0	0.0	0	0.0	0	0.0	0	0.0	0	--	--	--	--	--	--	--	--	--	--	--	--	--	--	Molecular Function: protein binding (GO:0005515);; Cellular Component: extracellular region (GO:0005576);; Cellular Component: plasma membrane (GO:0005886);; Biological Process: plant-type hypersensitive response (GO:0009626);; Biological Process: systemic acquired resistance (GO:0009627);; Biological Process: salicylic acid biosynthetic process (GO:0009697);; Molecular Function: purine ribonucle…	--	--	[T]
NNU_00551	NNU_00551	0.0	0	0.073206	5	0.0	0	0.0	0	0.0	0	0.0	0	0.0	0	0.318135	23	0.527643	39	0.0	0	0.0	0	0.0	0	0.0	0	0.0	0	0.219119	14	--	--	--	--	--	--	--	--	--	--	--	--	[R]	General function prediction only	Cellular Component: cytoplasm (GO:0005737);; Biological Process: cellular amino acid metabolic process (GO:0006520);; Biological Process: lipid metabolic process (GO:0006629);; Biological Process: fatty acid metabolic process (GO:0006631);; Biological Process: cellular aromatic compound metabolic process (GO:0006725);; Biological Process: sulfur compound metabolic process (GO:0006790);; Molecular…	--	--	[I]
NNU_00552	NNU_00552	12.887196	618	13.73265	645	13.429211	675	18.3134	1016	19.973364	994	15.417818	808	11.786927	521	15.171049	761	12.424494	659	20.596584	1028	16.942526	710	21.673944	961	21.651501	964	15.580124	726	8.970903	402	0.529929888211006	0.129800048943049	normal	0.0305442264703317	-0.431768266032306	normal	0.175010949930829	0.348638400079986	normal	0.925313152660196	-0.0524572078086119	normal	[S]	Function unknown	Cellular Component: Golgi apparatus (GO:0005794);; Cellular Component: chloroplast (GO:0009507);; Cellular Component: integral component of membrane (GO:0016021);; Biological Process: single-organism carbohydrate metabolic process (GO:0044723);; Biological Process: single-organism cellular process (GO:0044763);; Biological Process: response to karrikin (GO:0080167);;	--	--	[S]
NNU_00553	NNU_00553	11.474419	361	6.719978	207	8.720986	287	5.832077	212	7.973852	260	8.211767	282	4.318978	125	6.871247	226	6.919852	241	7.418268	243	5.177748	143	5.303219	154	7.009066	205	7.165553	219	4.138487	122	0.113739946397181	-0.592609558767348	normal	0.0183069155272712	-0.989012325635857	normal	0.037549953774037	-0.821440490176386	normal	0.0798642497024753	-0.808744465221802	normal	--	--	--	--	--	[K]
NNU_00554	NNU_00554	30.99802	1704	56.266201	3031	56.376514	3248	8.22511	524	12.573164	718	6.4052	385	13.688111	694	8.209649	472	11.953761	727	20.725204	1187	13.533318	651	15.734051	800	4.18432	214	6.070079	324	10.775058	554	6.45069730832334e-14	-2.64774236513996	down	2.05621460766217e-11	-2.43401416139132	down	4.4924122434847e-07	-1.72243974282627	down	1.78557929453908e-06	-2.79614715481204	down	[E]	Amino acid transport and metabolism	Biological Process: amino acid transmembrane transport (GO:0003333);; Molecular Function: amine transmembrane transporter activity (GO:0005275);; Cellular Component: plasma membrane (GO:0005886);; Biological Process: N-terminal protein myristoylation (GO:0006499);; Biological Process: protein targeting to membrane (GO:0006612);; Biological Process: nucleotide transport (GO:0006862);; Biological P…	--	--	[E]
NNU_00555	NNU_00555	169.606979	2162	119.55352	1494	122.279846	1634	47.411083	700	43.256565	573	46.067211	642	43.026028	506	37.42775	500	32.960487	465	53.402752	710	46.962646	524	43.755623	516	55.328125	655	41.659187	516	60.732407	724	1.94261918831107e-15	-1.87941523755322	down	8.70989612711081e-14	-2.24456219226652	down	3.81188929510897e-11	-1.73593267854735	down	0.000502468800765434	-1.5419618260169	down	[S]	Function unknown	Biological Process: proteolysis (GO:0006508);; Molecular Function: peptidase activity (GO:0008233);; Biological Process: protein catabolic process (GO:0030163);;	K06891|6.55584e-76|pda:103723618|K06891 ATP-dependent Clp protease adaptor protein ClpS | (RefSeq) ATP-dependent Clp protease adapter protein CLPS1, chloroplastic	--	--
NNU_00556	NNU_00556	0.0	0	0.0	0	0.0	0	0.0	0	0.0	0	0.0	0	0.0	0	0.0	0	0.0	0	0.0	0	0.0	0	0.0	0	0.0	0	0.0	0	0.0	0	--	--	--	--	--	--	--	--	--	--	--	--	--	--	Molecular Function: structural constituent of ribosome (GO:0003735);; Cellular Component: cell wall (GO:0005618);; Biological Process: translation (GO:0006412);; Cellular Component: plasmodesma (GO:0009506);; Cellular Component: chloroplast (GO:0009507);; Biological Process: embryo development ending in seed dormancy (GO:0009793);; Cellular Component: membrane (GO:0016020);; Molecular Function: r…	--	--	[J]
NNU_00557	NNU_00557	9.49851	437	9.690283	437	8.512616	411	7.395205	394	7.324334	350	8.79592	442	8.148	346	6.297854	303	6.384997	325	7.67787	368	6.946918	280	4.89912	209	6.244106	267	9.533518	426	6.111115	263	0.00504714435122837	-0.525888696531454	normal	0.00180186193482843	-0.805471046563838	normal	0.00102196468636816	-0.73380267620273	normal	0.0761303955266231	-0.570942389839265	normal	--	--	Biological Process: cellular protein modification process (GO:0006464);; Biological Process: response to stress (GO:0006950);; Biological Process: red or far-red light signaling pathway (GO:0010017);; Biological Process: RNA metabolic process (GO:0016070);; Molecular Function: oxidoreductase activity (GO:0016491);; Biological Process: cellular biosynthetic process (GO:0044249);; Cellular Componen…	--	--	--
NNU_00558	NNU_00558	2.199333	250	1.255168	140	1.810865	215	9.120913	1196	9.679983	1138	8.110003	1004	8.766644	916	3.580216	425	4.524565	567	7.468055	881	11.696896	1158	14.405322	1509	8.042035	846	8.609089	947	3.472364	368	3.92473502291153e-11	2.0182675556658	up	0.0282147983872403	1.22719597747147	normal	1.05654880146525e-07	2.40903237362634	up	0.000957153590748805	1.59595148117435	up	--	--	--	--	--	--
NNU_00559	NNU_00559	0.0	0	0.0	0	0.0	0	0.072262	8	0.0	0	0.0	0	0.0	0	0.0	0	0.0	0	0.0	0	0.0	0	0.0	0	0.0	0	0.0	0	0.0	0	--	--	--	--	--	--	--	--	--	--	--	--	--	--	--	--	--	--
NNU_00560	NNU_00560	60.58971	4758	64.507202	4964	56.496281	4650	33.16486	3015	7.907629	645	9.914227	851	8.197768	594	20.935932	1720	26.332582	2288	19.738295	1615	15.763925	1082	1.654803	121	0.307431	23	0.855468	66	8.971206	659	0.000110019154539051	-2.06284278292587	down	1.88948715868174e-06	-2.09078350506392	down	0.00125500764620959	-2.44079693372775	down	0.00076720136865412	-3.63127912497481	down	[R]	General function prediction only	--	--	--	[T]
NNU_00561	NNU_00561	7.721236	442	6.148058	345	6.067198	364	34.126564	2257	62.349327	3698	86.873169	5424	41.687908	2196	16.558956	990	13.999063	885	64.868271	3860	51.41518	2568	104.090988	5501	40.517887	2150	40.2113	2232	119.463676	6380	2.20327355034871e-14	2.85698273496168	up	0.0129949405705163	1.4181778143197	normal	2.4800261544034e-15	3.21717543881088	up	2.96752285200477e-06	3.08218592844136	up	--	--	Molecular Function: DNA binding (GO:0003677);; Molecular Function: transcription factor activity, sequence-specific DNA binding (GO:0003700);; Molecular Function: binding (GO:0005488);; Molecular Function: protein binding (GO:0005515);; Cellular Component: nucleus (GO:0005634);; Biological Process: rRNA processing (GO:0006364);; Biological Process: regulation of translation (GO:0006417);; Biologi…	--	--	--
NNU_00562	NNU_00562	1.200006	83	1.551727	104	2.523547	181	2.948964	234	2.891781	206	5.63547	421	0.552713	35	6.378257	456	6.052974	458	5.213563	372	3.363142	201	1.416915	90	1.968802	125	1.723527	115	0.323409	21	0.111340934502866	0.79674080083046	normal	0.433874763197977	0.766217404744097	normal	0.345745448187744	0.623021759918453	normal	0.440910214193839	-0.681664522936159	normal	--	--	--	--	--	--
NNU_00563	NNU_00563	20.125942	1783	26.739037	2322	19.826565	1842	39.065533	4007	46.767815	4301	49.228607	4766	60.628513	4952	58.875687	5456	58.551514	5739	41.668686	3845	43.465748	3366	33.531296	2748	22.224001	1829	49.671387	4274	74.7145	6187	1.59601587440105e-05	0.734494094775338	normal	1.43704190993702e-12	1.01994821930965	up	0.000148199946775566	0.611578949398029	normal	0.147139663221394	0.972788332420251	normal	--	--	Molecular Function: DNA binding (GO:0003677);; Molecular Function: transcription coactivator activity (GO:0003713);; Molecular Function: protein binding (GO:0005515);; Biological Process: red, far-red light phototransduction (GO:0009585);; Biological Process: jasmonic acid mediated signaling pathway (GO:0009867);; Biological Process: regulation of flower development (GO:0009909);; Biological Proc…	K15168|0|vvi:100259509|K15168 mediator of RNA polymerase II transcription subunit 25 | (RefSeq) mediator of RNA polymerase II transcription subunit 25	--	--
NNU_00564	NNU_00564	0.0	0	0.0	0	0.0	0	0.0	0	0.0	0	0.0	0	0.0	0	0.0	0	0.0	0	0.0	0	0.0	0	0.0	0	0.0	0	0.0	0	0.0	0	--	--	--	--	--	--	--	--	--	--	--	--	[R]	General function prediction only	Molecular Function: nucleic acid binding (GO:0003676);; Molecular Function: transcription factor activity, sequence-specific DNA binding (GO:0003700);; Molecular Function: protein binding (GO:0005515);; Cellular Component: intracellular (GO:0005622);; Cellular Component: nuclear envelope (GO:0005635);; Biological Process: regulation of transcription, DNA-templated (GO:0006355);; Biological Proces…	--	--	[R]
NNU_00565	NNU_00565	1.669743	71	2.114523	88	4.535076	202	0.0	0	0.0	0	0.27873	13	0.0	0	0.439359	20	0.158369	8	0.075942	4	0.0	0	0.0	0	0.0	0	0.0	0	0.101136	4	0.00019802369250085	-4.33396327291915	down	0.000765628176239376	-3.5600905297548	down	1.18475442057921e-09	-6.01467804028321	down	1.41834706373507e-07	-5.55775349213545	down	[KAD]	Transcription;; RNA processing and modification;; Cell cycle control, cell division, chromosome partitioning	Cellular Component: condensed chromosome (GO:0000793);; Molecular Function: DNA binding (GO:0003677);; Molecular Function: acid phosphatase activity (GO:0003993);; Molecular Function: binding (GO:0005488);; Cellular Component: nucleolus (GO:0005730);; Cellular Component: cytosol (GO:0005829);; Cellular Component: plasma membrane (GO:0005886);; Biological Process: fatty acid biosynthetic process (…	K09422|1.08629e-116|vvi:100258292|K09422 myb proto-oncogene protein, plant | (RefSeq) transcription factor AS1	--	[K]
NNU_00566	NNU_00566	19.225704	517	89.466896	2358	15.645531	441	34.96608	1089	18.734768	523	22.91522	674	249.50502	6186	113.952751	3206	119.898758	3567	20.192375	566	25.247375	594	21.601326	538	14.983723	375	13.874226	363	35.764717	899	0.193106396785607	-0.878008440908084	normal	0.040344617112388	1.55195416286837	normal	0.177126538225617	-0.991116834743052	normal	0.350737193343084	-0.907246902648232	normal	--	--	Cellular Component: vacuolar membrane (GO:0005774);; Cellular Component: plasma membrane (GO:0005886);; Biological Process: protein targeting to membrane (GO:0006612);; Biological Process: response to desiccation (GO:0009269);; Biological Process: response to cold (GO:0009409);; Cellular Component: chloroplast thylakoid membrane (GO:0009535);; Cellular Component: chloroplast stroma (GO:0009570);;…	K10525|5.60097e-98|pxb:103947146|K10525 allene oxide cyclase [EC:5.3.99.6] | (RefSeq) allene oxide cyclase 4, chloroplastic-like	alpha-Linolenic acid metabolism (ko00592)	--
NNU_00567	NNU_00567	5.850471	573	5.951834	571	5.161076	530	7.701819	873	8.060246	819	9.822767	1051	12.157828	1098	8.567353	878	8.520825	923	9.341801	953	7.821432	670	8.028737	727	7.416262	674	10.292256	979	14.556397	1332	0.129324403914935	0.300739163144871	normal	0.220103665481137	0.386845152724747	normal	0.057417197800509	0.348789441010135	normal	0.162458028899723	0.752330477128975	normal	--	--	--	--	--	--
NNU_00568	NNU_00568	0.0	0	0.0	0	0.0	0	0.0	0	0.0	0	0.157582	2	0.0	0	0.0	0	0.0	0	0.0	0	0.0	0	0.0	0	0.0	0	0.0	0	0.0	0	--	--	--	--	--	--	--	--	--	--	--	--	--	--	--	--	--	--
NNU_00569	NNU_00569	11.278214	443	9.770448	376	1.782721	74	273.111542	12395	301.102722	12255	355.763153	15241	302.003204	10917	193.599609	7940	169.564194	7355	310.78302	12691	322.627594	11057	358.14679	12988	323.395172	11773	349.348511	13302	316.323486	11593	5.59322276216382e-19	4.90173174928642	up	8.77655858330536e-11	4.23919943225831	up	3.79747463898714e-16	5.05143288365186	up	9.89092591902275e-15	5.00290403682407	up	--	--	Molecular Function: DNA binding (GO:0003677);; Molecular Function: transcription factor activity, sequence-specific DNA binding (GO:0003700);; Cellular Component: nucleus (GO:0005634);; Biological Process: regulation of transcription, DNA-templated (GO:0006355);; Biological Process: protein targeting to membrane (GO:0006612);; Biological Process: fatty acid catabolic process (GO:0009062);; Cellul…	K09287|0|vvi:100262843|K09287 RAV-like factor | (RefSeq) AP2/ERF and B3 domain-containing transcription factor RAV1	--	--
NNU_00570	NNU_00570	5.810806	356	5.333484	320	3.783959	243	12.14776	861	10.075731	640	8.384095	561	7.215389	407	10.196557	653	10.842517	734	8.604465	549	8.924149	478	5.935692	336	9.545377	543	9.712986	577	3.44584	198	0.00820944063867324	0.740318528794703	normal	0.116981461903037	0.500472684292284	normal	0.175519582835354	0.41847679953264	normal	0.593965977313572	0.315784578675206	normal	[J]	Translation, ribosomal structure and biogenesis	Molecular Function: aminopeptidase activity (GO:0004177);; Cellular Component: mitochondrion (GO:0005739);; Cellular Component: cytosol (GO:0005829);; Biological Process: proteolysis (GO:0006508);; Molecular Function: metalloexopeptidase activity (GO:0008235);; Cellular Component: chloroplast (GO:0009507);; Biological Process: response to abscisic acid (GO:0009737);; Biological Process: cellular …	K01265|0|tcc:TCM_011860|K01265 methionyl aminopeptidase [EC:3.4.11.18] | (RefSeq) Methionine aminopeptidase 1B isoform 1	--	[O]
NNU_00571	NNU_00571	11.416616	437	7.424917	279	10.233853	411	50.444023	2234	8.08715	322	8.081077	338	19.651413	693	11.219193	449	10.119447	429	36.842289	1468	65.017242	2174	8.905732	316	16.486708	586	9.289431	346	27.297361	976	0.28500566450963	0.834272594369453	normal	0.886603916584245	0.084895107529623	normal	0.0254116833166195	1.57537541033588	normal	0.350484089312001	0.70012948752204	normal	--	--	Cellular Component: endoplasmic reticulum (GO:0005783);; Cellular Component: Golgi apparatus (GO:0005794);; Biological Process: tryptophan catabolic process (GO:0006569);; Biological Process: protein targeting to membrane (GO:0006612);; Biological Process: response to oxidative stress (GO:0006979);; Biological Process: response to wounding (GO:0009611);; Biological Process: response to fungus (GO…	--	--	--
NNU_00572	NNU_00572	32.250149	3651	28.853928	3201	27.724068	3290	15.197663	1992	11.906532	1400	14.174284	1754	5.226063	546	3.595083	426	2.366322	297	16.534462	1950	13.545672	1341	9.577598	1003	7.471854	786	7.587114	835	7.474569	791	1.07724930770894e-14	-1.3964827337407	down	5.94970454777654e-18	-3.3169293065309	down	5.18061850362881e-09	-1.39894498282796	down	9.17543644128164e-15	-2.17042587617367	down	[RTKL]	General function prediction only;; Signal transduction mechanisms;; Transcription;; Replication, recombination and repair	Molecular Function: protein kinase activity (GO:0004672);; Molecular Function: protein serine/threonine kinase activity (GO:0004674);; Molecular Function: binding (GO:0005488);; Molecular Function: ATP binding (GO:0005524);; Cellular Component: cytoskeleton (GO:0005856);; Biological Process: protein phosphorylation (GO:0006468);; Biological Process: circadian rhythm (GO:0007623);; Cellular Compon…	--	--	[R]
NNU_00573	NNU_00573	8.963905	409	6.437759	288	11.759677	562	7.264025	383	8.235113	390	8.085124	403	5.122373	216	5.445807	260	5.700028	288	10.088166	479	7.810636	311	1.873726	79	3.971666	168	5.911524	262	6.611749	282	0.154833650848074	-0.512294198662298	normal	0.00241090776110681	-1.14973046226309	down	0.309612717979387	-0.727030879193011	normal	0.112471703140505	-0.902113138709798	normal	--	--	Cellular Component: endosome (GO:0005768);; Cellular Component: vacuole (GO:0005773);; Cellular Component: Golgi apparatus (GO:0005794);; Cellular Component: trans-Golgi network (GO:0005802);; Biological Process: defense response (GO:0006952);; Biological Process: cell communication (GO:0007154);; Biological Process: response to organic substance (GO:0010033);; Molecular Function: kinase activity…	--	--	[R]
NNU_00574	NNU_00574	25.098862	549	28.077938	602	26.318132	603	31.92576	808	42.27552	960	44.735497	1069	65.40451	1318	59.304394	1356	75.037323	1815	32.710796	745	25.810904	494	51.919651	1050	58.589283	1189	52.850121	1122	40.010735	818	0.198072262523273	0.289330585664086	normal	2.825704285919e-08	0.918539249545014	normal	0.550060713680611	0.281274853734767	normal	0.0047898767033326	0.693758806561045	normal	[N]	Cell motility	Biological Process: embryonic axis specification (GO:0000578);; Biological Process: embryo development ending in seed dormancy (GO:0009793);; Biological Process: protein transport (GO:0015031);; Biological Process: endosome transport via multivesicular body sorting pathway (GO:0032509);; Biological Process: growth (GO:0040007);;	K12197|3.8412e-125|mus:103975123|K12197 charged multivesicular body protein 1 | (RefSeq) ESCRT-related protein CHMP1	Endocytosis (ko04144)	[U]
NNU_00575	NNU_00575	12.675607	848	15.809747	1037	13.925745	977	16.721498	1295	18.511225	1286	19.439396	1421	20.802773	1283	19.367142	1355	19.197372	1421	20.789015	1449	18.169321	1063	19.644287	1216	18.129642	1126	21.666536	1408	18.061388	1130	0.642976049788682	0.0786010892930494	normal	0.656904666940432	0.0853954068393599	normal	0.185407696679112	0.251755302398369	normal	0.442782382684522	0.233695191717629	normal	[BQ]	Chromatin structure and dynamics;; Secondary metabolites biosynthesis, transport and catabolism	Molecular Function: histone deacetylase activity (GO:0004407);; Cellular Component: nucleus (GO:0005634);; Cellular Component: chloroplast (GO:0009507);; Biological Process: response to abiotic stimulus (GO:0009628);; Biological Process: cellular process (GO:0009987);; Biological Process: root epidermal cell differentiation (GO:0010053);; Molecular Function: tubulin binding (GO:0015631);; Biologi…	K11407|0|tcc:TCM_012263|K11407 histone deacetylase 6 [EC:3.5.1.98] | (RefSeq) Histone deacetylase 15 isoform 1	--	[B]
NNU_00576	NNU_00576	26.678804	1273	21.555347	1008	26.333334	1317	25.994516	1436	17.132164	849	19.627121	1024	55.656593	2448	28.188393	1407	34.66671	1830	26.885798	1336	21.242914	886	13.869949	612	19.53196	866	21.219252	984	14.975987	668	0.0471367733883883	-0.548178517849983	normal	0.584245515010642	0.260957095733736	normal	0.123994351812755	-0.516897977845172	normal	0.0327236764984021	-0.660788779518369	normal	--	--	Molecular Function: DNA binding (GO:0003677);; Molecular Function: chromatin binding (GO:0003682);; Molecular Function: transcription factor activity, sequence-specific DNA binding (GO:0003700);; Cellular Component: nucleus (GO:0005634);; Biological Process: regulation of transcription, DNA-templated (GO:0006355);; Biological Process: gravitropism (GO:0009630);; Biological Process: embryo develop…	--	--	[O]
NNU_00577	NNU_00577	0.0	0	0.0	0	0.0	0	0.0	0	0.0	0	0.0	0	0.0	0	0.0	0	0.0	0	0.0	0	0.0	0	0.0	0	0.0	0	0.0	0	0.0	0	--	--	--	--	--	--	--	--	--	--	--	--	--	--	Biological Process: DNA damage checkpoint (GO:0000077);; Biological Process: response to gamma radiation (GO:0010332);; Biological Process: regulation of meiotic nuclear division (GO:0040020);;	--	--	--
NNU_00578	NNU_00578	0.0	0	0.0	0	0.0	0	0.0	0	0.0	0	0.0	0	0.0	0	0.162619	2	0.0	0	0.0	0	0.0	0	0.0	0	0.0	0	0.0	0	0.0	0	--	--	--	--	--	--	--	--	--	--	--	--	--	--	Biological Process: DNA damage checkpoint (GO:0000077);; Molecular Function: DNA binding (GO:0003677);; Molecular Function: transcription factor activity, sequence-specific DNA binding (GO:0003700);; Cellular Component: nucleus (GO:0005634);; Biological Process: regulation of transcription, DNA-templated (GO:0006355);; Biological Process: multicellular organism development (GO:0007275);; Biologic…	--	--	--
NNU_00579	NNU_00579	0.0	0	0.0	0	0.0	0	0.0	0	0.0	0	0.0	0	0.0	0	0.0	0	0.0	0	0.0	0	0.0	0	0.0	0	0.0	0	0.0	0	0.0	0	--	--	--	--	--	--	--	--	--	--	--	--	--	--	Biological Process: DNA damage checkpoint (GO:0000077);; Molecular Function: DNA binding (GO:0003677);; Molecular Function: transcription factor activity, sequence-specific DNA binding (GO:0003700);; Cellular Component: nucleus (GO:0005634);; Biological Process: regulation of transcription, DNA-templated (GO:0006355);; Biological Process: multicellular organism development (GO:0007275);; Biologic…	--	--	--
NNU_00580	NNU_00580	101.775711	6709	95.797668	6189	76.86779	5311	88.802345	6776	51.15905	3501	48.694149	3508	34.745537	2112	99.286781	6846	66.461449	4847	81.834213	5618	92.447708	5327	13.482345	822	95.222244	5828	77.744308	4977	64.421753	3970	0.00758995949376252	-0.825180831721885	normal	0.0567227255195444	-0.857197887267801	normal	0.271266724782224	-0.789990282528478	normal	0.177027039265446	-0.43234754558187	normal	--	--	Molecular Function: transcription factor activity, sequence-specific DNA binding (GO:0003700);; Molecular Function: protein binding (GO:0005515);; Cellular Component: nucleus (GO:0005634);; Cellular Component: plasma membrane (GO:0005886);; Biological Process: transcription, DNA-templated (GO:0006351);; Biological Process: response to oxidative stress (GO:0006979);; Biological Process: circadian …	K13081|2.81731e-158|vvi:100232982|K13081 leucoanthocyanidin reductase [EC:1.17.1.3] | (RefSeq) LAR1; leucoanthocyanidin reductase 1	Flavonoid biosynthesis (ko00941)	--
NNU_00581	NNU_00581	0.0	0	0.0	0	0.0	0	0.0	0	0.063301	7	0.0	0	0.0	0	0.822764	80	0.560824	58	0.249691	24	0.0	0	0.0	0	0.1806	16	0.267434	24	0.093084	8	--	--	--	--	--	--	--	--	--	--	--	--	--	--	Molecular Function: DNA binding (GO:0003677);; Molecular Function: transcription factor activity, sequence-specific DNA binding (GO:0003700);; Cellular Component: nucleus (GO:0005634);; Biological Process: defense response (GO:0006952);; Biological Process: endoplasmic reticulum organization (GO:0007029);; Cellular Component: plasmodesma (GO:0009506);; Biological Process: double fertilization for…	--	--	--
NNU_00582	NNU_00582	4.649979	584	5.947032	732	3.745211	493	5.264233	765	4.700399	613	4.585898	629	6.206692	719	2.762803	363	4.49483	624	4.766534	623	4.255509	467	3.011427	350	5.298527	618	5.485002	669	2.904127	341	0.245078469804982	-0.257024749098604	normal	0.332206091601053	-0.46059373648846	normal	0.0799784780414465	-0.473478446259817	normal	0.435871577228551	-0.308476978704617	normal	[L]	Replication, recombination and repair	Cellular Component: nuclear chromosome (GO:0000228);; Molecular Function: four-way junction DNA binding (GO:0000400);; Molecular Function: Y-form DNA binding (GO:0000403);; Molecular Function: heteroduplex DNA loop binding (GO:0000404);; Molecular Function: double-strand/single-strand DNA junction binding (GO:0000406);; Biological Process: meiotic mismatch repair (GO:0000710);; Biological Process…	K08735|0|pmum:103342205|K08735 DNA mismatch repair protein MSH2 | (RefSeq) DNA mismatch repair protein MSH2	Mismatch repair (ko03430)	[L]
NNU_00583	NNU_00583	7.705224	625	9.463144	752	8.775916	746	10.48565	984	9.55789	805	11.431973	1013	7.920932	592	7.483298	635	8.896902	798	12.252698	1035	10.938221	775	14.120171	1059	11.023953	830	9.545294	752	7.10049	538	0.960358987227749	-0.0100795735348936	normal	0.00242921190083523	-0.497712960240461	normal	0.25165537723311	0.315768314879226	normal	0.686296498950638	-0.138657270356969	normal	--	--	Cellular Component: vacuole (GO:0005773);; Molecular Function: zinc ion binding (GO:0008270);;	--	--	--
NNU_00584	NNU_00584	0.50615	25	0.4203	21	0.396179	21	1.563598	90	0.938473	49	0.865356	47	0.803582	37	16.486782	852	5.423674	297	0.523709	27	1.111363	48	1.035275	48	2.398782	110	2.283934	110	0.086946	5	0.0517634667944558	1.01678676285731	normal	0.000488780203413816	3.2373988866939	up	--	--	--	--	--	--	--	--	Molecular Function: aspartic-type endopeptidase activity (GO:0004190);; Cellular Component: extracellular region (GO:0005576);; Biological Process: proteolysis (GO:0006508);; Biological Process: cellular aromatic compound metabolic process (GO:0006725);; Biological Process: defense response (GO:0006952);; Molecular Function: peptidase activity (GO:0008233);; Biological Process: response to endoge…	--	--	[O]
NNU_00585	NNU_00585	6.974123	1134	8.53301	1360	7.397888	1261	11.848815	2230	11.690159	1973	14.154898	2515	10.783173	1617	10.698113	1820	10.147373	1826	12.765628	2162	10.428598	1482	7.896916	1188	8.506583	1285	13.176999	2081	11.474443	1744	0.00567799039787181	0.430283595875356	normal	0.701276921718847	0.0658466147989425	normal	0.364073816719699	0.208029966340743	normal	0.42190735451982	0.328021978514902	normal	--	--	Cellular Component: nucleus (GO:0005634);; Cellular Component: plasmodesma (GO:0009506);; Biological Process: gravitropism (GO:0009630);;	K03128|0|vvi:100266355|K03128 transcription initiation factor TFIID subunit 2 | (RefSeq) transcription initiation factor TFIID subunit 2	Basal transcription factors (ko03022)	[K]
NNU_00586	NNU_00586	26.337408	429	23.719236	379	9.386388	161	97.103661	1831	74.391129	1258	86.391495	1537	71.698265	1077	11.463323	196	12.556746	227	127.653252	2165	141.102066	2009	305.652588	4604	41.890003	634	49.270172	780	80.448494	1225	5.62167636222918e-06	1.80539448841096	up	0.766119386971545	0.312138631424038	normal	2.14997547158813e-07	3.01293171516021	up	0.0393517405458123	1.34246766059919	normal	--	--	--	--	--	--
NNU_00587	NNU_00587	0.0	0	0.505422	9	0.0	0	0.394598	8	0.705264	13	0.408496	8	0.0	0	0.994363	18	0.442549	9	0.55153	10	0.509268	8	0.717864	12	0.801818	13	0.652675	11	0.0	0	--	--	--	--	--	--	--	--	--	--	--	--	--	--	Biological Process: transcription initiation from RNA polymerase II promoter (GO:0006367);; Molecular Function: sequence-specific DNA binding (GO:0043565);;	--	--	[K]
NNU_00588	NNU_00588	0.0	0	0.082456	2	0.1561	3	0.0	0	0.0	0	0.630664	10	0.0	0	0.900104	13	0.0	0	0.0	0	0.187181	3	2.161302	27	0.0	0	0.0	0	0.0	0	--	--	--	--	--	--	--	--	--	--	--	--	--	--	--	--	--	--
NNU_00589	NNU_00589	31.662264	1194	27.59927	1020	28.950977	1145	15.67569	685	15.674855	614	15.7844	651	7.549937	263	9.754386	385	7.476223	312	15.271156	600	13.078224	432	16.626415	580	19.888643	697	15.467086	567	24.803768	875	3.08711438965244e-12	-1.19777602308221	down	4.04972042056504e-22	-2.23057270645164	down	4.06115346416457e-06	-1.18198820028125	down	0.147216316467142	-0.711177416555967	normal	[KR]	Transcription;; General function prediction only	Biological Process: tryptophan catabolic process (GO:0006569);; Biological Process: water transport (GO:0006833);; Molecular Function: N-acetyltransferase activity (GO:0008080);; Biological Process: response to salt stress (GO:0009651);; Biological Process: indoleacetic acid biosynthetic process (GO:0009684);; Biological Process: response to fructose (GO:0009750);;	--	--	--
NNU_00590	NNU_00590	32.873299	2259	31.932529	2150	24.523172	1766	35.805405	2848	32.979088	2352	34.38155	2581	48.0821	3046	36.105633	2595	35.4048	2691	34.924301	2499	37.745686	2267	33.723831	2143	43.682266	2787	44.767757	2987	34.751549	2232	0.683108352664589	-0.0814285612013594	normal	0.945261658937669	0.0252409597456454	normal	0.88992647760632	0.034255799322233	normal	0.436195898053839	0.237633560717726	normal	[S]	Function unknown	--	K13115|2.20217e-180|vvi:100254193|K13115 coiled-coil domain-containing protein 130 | (RefSeq) coiled-coil domain-containing protein 130	--	[S]
NNU_00591	NNU_00591	409.756195	68762	365.926056	60182	341.710541	60109	111.488396	21659	58.814198	10247	75.682518	13879	17.940729	2776	19.176683	3367	17.697346	3286	168.417297	29438	120.577667	17689	26.877205	4172	3.182789	496	1.901853	310	54.801933	8597	8.32093468625707e-19	-2.45941522406262	down	6.59921962315095e-176	-4.74215792467596	down	0.000912718740840679	-2.03387307889605	down	0.00124640393853075	-3.62848658017614	down	--	--	Molecular Function: binding (GO:0005488);; Cellular Component: nucleus (GO:0005634);; Biological Process: rRNA processing (GO:0006364);; Biological Process: mRNA processing (GO:0006397);; Biological Process: defense response (GO:0006952);; Biological Process: catabolic process (GO:0009056);; Cellular Component: chloroplast outer membrane (GO:0009707);; Biological Process: chloroplast relocation (…	--	--	--
NNU_00592	NNU_00592	0.0	0	0.0	0	0.0	0	0.0	0	0.0	0	0.0	0	0.0	0	0.0	0	0.0	0	0.0	0	0.0	0	0.0	0	0.0	0	0.0	0	0.0	0	--	--	--	--	--	--	--	--	--	--	--	--	[R]	General function prediction only	Molecular Function: GTPase activity (GO:0003924);; Molecular Function: GTP binding (GO:0005525);; Cellular Component: vacuole (GO:0005773);; Biological Process: DNA metabolic process (GO:0006259);; Biological Process: defense response (GO:0006952);; Biological Process: organelle organization (GO:0006996);; Biological Process: signal transduction (GO:0007165);; Biological Process: response to orga…	--	--	[UR]
NNU_00593	NNU_00593	0.0	0	0.0	0	0.0	0	0.0	0	0.0	0	0.0	0	0.0	0	0.0	0	0.0	0	0.0	0	0.0	0	0.0	0	0.0	0	0.0	0	0.0	0	--	--	--	--	--	--	--	--	--	--	--	--	--	--	Molecular Function: GTPase activity (GO:0003924);; Molecular Function: GTP binding (GO:0005525);; Cellular Component: cytoplasm (GO:0005737);;	K14754|8.59973e-104|sot:102581679|K14754 interferon-induced GTP-binding protein Mx1 | (RefSeq) dynamin-related protein 4C-like	--	[UR]
NNU_00594	NNU_00594	26.546968	632	25.118511	586	24.581539	613	29.94891	825	30.263391	748	24.087423	626	24.491533	537	25.662106	639	24.194603	637	27.655869	685	26.056265	542	36.181408	796	44.523338	984	28.981951	670	12.499872	278	0.492433410655152	-0.149944358738422	normal	0.0164272043959841	-0.445121730970356	normal	0.938191753249545	0.0295785184037535	normal	0.880274640889108	-0.105379555330457	normal	--	--	Cellular Component: proteasome complex (GO:0000502);;	K11599|7.23434e-80|cmo:103498587|K11599 proteasome maturation protein | (RefSeq) cyclin-B1-2	Proteasome (ko03050)	[O]
NNU_00595	NNU_00595	26.629248	2425	27.651764	2468	25.494425	2434	26.168516	2759	25.643948	2424	24.817844	2470	27.104689	2276	20.484001	1952	21.291674	2145	26.764479	2539	25.146015	2002	24.813341	2090	24.023109	2031	28.565191	2526	13.665322	1164	0.00178515465551747	-0.349577451143882	normal	0.0104659429811629	-0.607166059208562	normal	0.0559219759381134	-0.276355222165875	normal	0.0995376343524948	-0.529003507415617	normal	[J]	Translation, ribosomal structure and biogenesis	--	K03680|0|mdm:103424579|K03680 translation initiation factor eIF-2B subunit delta | (RefSeq) translation initiation factor eIF-2B subunit delta-like	RNA transport (ko03013)	[J]
NNU_00596	NNU_00596	1.626363	71	1.448731	62	0.358745	17	0.388787	20	0.0	0	0.0	0	0.750689	31	1.061065	49	1.696134	82	0.281069	13	0.232052	9	0.471337	19	0.445605	18	0.176271	8	5.455275	222	--	--	--	0.699460645694295	-0.344874496535946	normal	--	--	--	0.637855737082189	0.724048557596767	normal	--	--	Biological Process: response to stimulus (GO:0050896);;	--	--	--
NNU_00597	NNU_00597	9.539313	727	9.506537	710	9.998489	799	7.373957	651	8.274805	655	6.339645	528	4.272423	301	9.313746	743	8.713243	735	5.124936	407	5.653756	377	4.847834	342	9.352007	662	7.530769	558	2.269848	162	0.000448674203718475	-0.694305543436542	normal	0.0360320504242499	-0.794482242639168	normal	1.80351924548958e-09	-1.11665442557887	down	0.137887044951036	-0.875107219213591	normal	--	--	Cellular Component: plastid (GO:0009536);;	--	--	--
NNU_00598	NNU_00598	4.184465	491	5.836919	670	4.860835	597	5.455174	740	5.839983	711	6.491987	831	5.909968	639	7.898102	968	7.041218	913	5.996674	732	5.318857	545	6.721659	729	4.313482	470	6.300844	717	7.385084	809	0.905313123646908	-0.0265154954893705	normal	0.725181401822224	0.0844547471101652	normal	0.811592017051265	0.074585010796088	normal	0.863889320522396	0.103611822515169	normal	--	--	Molecular Function: DNA binding (GO:0003677);; Molecular Function: protein binding (GO:0005515);; Cellular Component: vacuole (GO:0005773);; Cellular Component: Golgi apparatus (GO:0005794);; Biological Process: nitrogen compound metabolic process (GO:0006807);; Biological Process: multicellular organism development (GO:0007275);; Molecular Function: carbon-monoxide oxygenase activity (GO:0008805…	--	--	[L]
NNU_00599	NNU_00599	0.0	0	0.0	0	0.0	0	0.0	0	0.0	0	0.0	0	0.0	0	0.165786	7	0.0	0	0.0	0	0.0	0	0.0	0	0.0	0	0.0	0	0.0	0	--	--	--	--	--	--	--	--	--	--	--	--	--	--	--	--	--	--
NNU_00600	NNU_00600	0.0	0	0.0	0	0.0	0	0.0	0	0.0	0	0.0	0	0.0	0	0.0	0	0.0	0	0.0	0	0.0	0	0.0	0	0.0	0	0.0	0	0.0	0	--	--	--	--	--	--	--	--	--	--	--	--	--	--	Biological Process: defense response (GO:0006952);; Biological Process: cellular process (GO:0009987);; Molecular Function: hydrolase activity (GO:0016787);; Biological Process: response to chemical (GO:0042221);; Biological Process: cellular metabolic process (GO:0044237);; Biological Process: primary metabolic process (GO:0044238);; Cellular Component: cytoplasmic part (GO:0044444);; Cellular C…	--	--	[O]
NNU_00601	NNU_00601	0.0	0	0.0	0	0.0	0	0.0	0	0.0	0	0.0	0	0.0	0	0.0	0	0.0	0	0.0	0	0.0	0	0.0	0	0.0	0	0.0	0	0.0	0	--	--	--	--	--	--	--	--	--	--	--	--	--	--	Molecular Function: serine-type endopeptidase activity (GO:0004252);; Biological Process: proteolysis (GO:0006508);; Cellular Component: plant-type cell wall (GO:0009505);; Biological Process: response to auxin (GO:0009733);; Cellular Component: external side of plasma membrane (GO:0009897);; Biological Process: lateral root morphogenesis (GO:0010102);; Biological Process: stomatal complex morpho…	--	--	--
NNU_00602	NNU_00602	21.555134	917	19.043131	794	27.001442	1204	11.336853	559	7.28487	322	9.872265	459	2.042744	81	20.555395	915	15.819006	745	15.348119	680	14.13785	526	3.682444	145	14.784225	584	13.017848	538	10.424402	415	1.39567194305732e-07	-1.53703874497284	down	0.147946367026037	-1.17904698556975	normal	0.0278498126865202	-1.27224659947766	normal	0.00264713479145462	-1.05284715664875	down	[O]	Posttranslational modification, protein turnover, chaperones	Biological Process: cellular amino acid metabolic process (GO:0006520);; Biological Process: cellular aromatic compound metabolic process (GO:0006725);; Biological Process: response to stress (GO:0006950);; Biological Process: multicellular organism development (GO:0007275);; Biological Process: response to light stimulus (GO:0009416);; Cellular Component: chloroplast (GO:0009507);; Cellular Comp…	K03768|1.75798e-141|pmum:103342219|K03768 peptidyl-prolyl cis-trans isomerase B (cyclophilin B) [EC:5.2.1.8] | (RefSeq) peptidyl-prolyl cis-trans isomerase CYP26-2, chloroplastic	--	[O]
[truncated: 29,758 more rows]
[truncated: 6 more columns]
